# Supplementary material for: Promoters of ASCL1‐ and NEUROD1‐dependent genes are specific targets of lurbinectedin in SCLC cells
Source: EMBO Mol Med. 2022 Mar 9;14(4):e14841. doi: 10.15252/emmm.202114841 (PMC8988166; doi:10.15252/emmm.202114841)
Supplement: Supplementary file 5 — Source Data for Expanded View [file EMMM-14-e14841-s010.zip]

Archive with 7 entries (6 files):
- FigureEV5_Source_Data.xlsx
- __MACOSX/
- __MACOSX/._FigureEV5_Source_Data.xlsx
- FigureEV1_Source_Data.xlsx
- __MACOSX/._FigureEV1_Source_Data.xlsx
- FigureEV3_Source_Data.xlsx
- __MACOSX/._FigureEV3_Source_Data.xlsx
