# Supplementary material for: Promoters of ASCL1‐ and NEUROD1‐dependent genes are specific targets of lurbinectedin in SCLC cells
Source: EMBO Mol Med. 2022 Mar 9;14(4):e14841. doi: 10.15252/emmm.202114841 (PMC8988166; doi:10.15252/emmm.202114841)
Supplement: Supplementary file 5 — Source Data for Expanded View [file EMMM-14-e14841-s010.zip › FigureEV1_Source_Data.xlsx]

## Sheet: content
Source data files
data EV1A 1
data EV1A 2
Uncropped Western Blots for Fig EV1B-C

## Sheet: data EV1A 1
	PeakID (cmd=annotatePeaks.pl ascl1.sites.hg19.bed hg19 -gtf genes.gtf)	Chr	Start	End	Strand	Peak Score	Focus Ratio/Region Size	Annotation	Detailed Annotation	Distance to TSS	Nearest PromoterID	Entrez ID	Nearest Unigene	Nearest Refseq	Nearest Ensembl	Gene Name	Gene Alias	Gene Description	Gene Type	Gene Counts
18	Ascl1(bHLH)-453233	chr16	68679252	68679262	+	7.91639		promoter-TSS (ENST00000542274)	protein_coding-promoter-TSS (ENST00000542274)	53	ENST00000542274	ENSG00000062038	ENST00000568292			CDH3			protein_coding	10
21	Ascl1(bHLH)-613284	chr19	36339565	36339575	-	7.91639		exon (ENST00000353632, exon 9 of 28)	protein_coding-exon (ENST00000353632, exon 9 of 28)	326	ENST00000592132	ENSG00000161270	ENST00000353632			NPHS1			protein_coding	11
22	Ascl1(bHLH)-1005122	chr2	220041376	220041386	-	7.91639		intron (ENST00000458520, intron 1 of 8)	protein_coding-intron (ENST00000360507, intron 1 of 7)	239	ENST00000451647	ENSG00000115649	ENST00000360507			CNPPD1			protein_coding	3
36	Ascl1(bHLH)-1650447	chr9	100745534	100745544	-	7.91639		promoter-TSS (ENST00000339399)	protein_coding-promoter-TSS (ENST00000339399)	-104	ENST00000339399	ENSG00000136938	ENST00000486769			ANP32B			protein_coding	5
58	Ascl1(bHLH)-504083	chr17	39967762	39967772	-	7.91639		promoter-TSS (ENST00000587455)	protein_coding-promoter-TSS (ENST00000587455)	45	ENST00000592026	ENSG00000141696	ENST00000465097			LEPREL4			protein_coding	6
59	Ascl1(bHLH)-145761	chr11	94277138	94277148	+	7.91639		exon (ENST00000358752, exon 1 of 1)	protein_coding-exon (ENST00000358752, exon 1 of 1)	126	ENST00000358752	ENSG00000196371	ENST00000358752			FUT4			protein_coding	1
63	Ascl1(bHLH)-731843	chr1	169076043	169076053	+	7.91639		exon (ENST00000367815, exon 1 of 6)	protein_coding-exon (ENST00000367815, exon 1 of 6)	487	ENST00000367815	ENSG00000143153	ENST00000494797			ATP1B1			protein_coding	5
71	Ascl1(bHLH)-96921	chr11	11989462	11989472	-	7.91639		TTS (ENST00000529338)	protein_coding-TTS (ENST00000529338)	826	ENST00000532372	ENSG00000050165	ENST00000528188			DKK3			protein_coding	18
91	Ascl1(bHLH)-241728	chr12	125451930	125451940	-	7.91639		promoter-TSS (ENST00000543962)	protein_coding-promoter-TSS (ENST00000543962)	-384	ENST00000543962	ENSG00000150990	ENST00000542400			DHX37			protein_coding	17
123	Ascl1(bHLH)-1157351	chr4	41216225	41216235	+	7.91639		intron (ENST00000505266, intron 1 of 1)	protein_coding-intron (ENST00000295974, intron 1 of 17)	245	ENST00000513140	ENSG00000163697	ENST00000504305			APBB2			protein_coding	20
129	Ascl1(bHLH)-319570	chr14	61788345	61788355	+	7.91639		promoter-TSS (ENST00000332981)	protein_coding-promoter-TSS (ENST00000332981)	-85	ENST00000332981	ENSG00000027075	ENST00000556245			PRKCH			protein_coding	27
136	Ascl1(bHLH)-1407708	chr6	157801905	157801915	+	7.91639		promoter-TSS (ENST00000359775)	protein_coding-promoter-TSS (ENST00000359775)	-255	ENST00000414563	ENSG00000175048	ENST00000422910			ZDHHC14			protein_coding	11
149	Ascl1(bHLH)-1501179	chr7	127032428	127032438	-	7.91639		promoter-TSS (ENST00000393312)	protein_coding-promoter-TSS (ENST00000393312)	-13	ENST00000393312	ENSG00000048405	ENST00000434602			ZNF800			protein_coding	5
157	Ascl1(bHLH)-1538297	chr8	22410216	22410226	+	7.91639		intron (ENST00000517500, intron 1 of 12)	protein_coding-intron (ENST00000240123, intron 1 of 20)	781	ENST00000517500	ENSG00000120896	ENST00000524057			SORBS3			protein_coding	29
160	Ascl1(bHLH)-1711761	chrX	49127241	49127251	-	7.91639		exon (ENST00000055335, exon 1 of 4)	protein_coding-exon (ENST00000055335, exon 1 of 4)	162	ENST00000471261	ENSG00000049769	ENST00000471261			PPP1R3F			protein_coding	6
164	Ascl1(bHLH)-519741	chr17	61851709	61851719	-	7.91639		promoter-TSS (ENST00000225726)	protein_coding-promoter-TSS (ENST00000225726)	147	ENST00000389924	ENSG00000198231	ENST00000584010			DDX42			protein_coding	6
167	Ascl1(bHLH)-479831	chr17	7123337	7123347	+	7.91639		promoter-TSS (ENST00000399510)	protein_coding-promoter-TSS (ENST00000399510)	75	ENST00000579886	ENSG00000072778	ENST00000356839			ACADVL			protein_coding	11
175	Ascl1(bHLH)-1681220	chr9	139760746	139760756	+	7.91639		promoter-TSS (ENST00000224073)	protein_coding-promoter-TSS (ENST00000224073)	-13	ENST00000224073	ENSG00000107223	ENST00000371648			EDF1			protein_coding	3
182	Ascl1(bHLH)-287755	chr13	98794553	98794563	+	7.91639		promoter-TSS (ENST00000319562)	protein_coding-promoter-TSS (ENST00000319562)	-258	ENST00000595437	ENSG00000152767	ENST00000597777			FARP1			protein_coding	27
184	Ascl1(bHLH)-1488159	chr7	100230903	100230913	+	7.91639		promoter-TSS (ENST00000462090)	protein_coding-promoter-TSS (ENST00000462090)	119	ENST00000473374	ENSG00000106327	ENST00000465294			TFR2			protein_coding	14
192	Ascl1(bHLH)-537889	chr17	80551769	80551779	-	7.91639		exon (ENST00000529652, exon 1 of 4)	protein_coding-exon (ENST00000529652, exon 1 of 4)	476	ENST00000529652	ENSG00000141568	ENST00000335255			FOXK2			protein_coding	11
194	Ascl1(bHLH)-84454	chr10	134061676	134061686	-	7.91639		intron (ENST00000368625, intron 1 of 11)	protein_coding-intron (ENST00000298630, intron 1 of 11)	931	ENST00000462160	ENSG00000165752	ENST00000368625			STK32C			protein_coding	11
199	Ascl1(bHLH)-377577	chr15	60884711	60884721	-	7.91639		promoter-TSS (ENST00000449337)	protein_coding-promoter-TSS (ENST00000449337)	0	ENST00000558234	ENSG00000069667	ENST00000557822			RORA			protein_coding	7
200	Ascl1(bHLH)-519628	chr17	61677607	61677617	-	7.91639		promoter-TSS (ENST00000258975)	protein_coding-promoter-TSS (ENST00000258975)	-619	ENST00000258975	ENSG00000136463	ENST00000581120			TACO1			protein_coding	3
203	Ascl1(bHLH)-1713017	chrX	51638308	51638318	-	7.91639		promoter-TSS (ENST00000482599)	protein_coding-promoter-TSS (ENST00000482599)	-439	ENST00000482599	ENSG00000179222	ENST00000326587			MAGED1			protein_coding	8
228	Ascl1(bHLH)-1064746	chr3	65535187	65535197	+	7.91639		promoter-TSS (ENST00000476403)	protein_coding-promoter-TSS (ENST00000476403)	-17	ENST00000476403	ENSG00000151276	ENST00000496734			MAGI1			protein_coding	16
230	Ascl1(bHLH)-1317344	chr5	179320288	179320298	-	7.91639		promoter-TSS (ENST00000522029)	protein_coding-promoter-TSS (ENST00000522029)	-56	ENST00000522029	ENSG00000197226	ENST00000518115			TBC1D9B			protein_coding	27
242	Ascl1(bHLH)-1720383	chrX	68385403	68385413	+	7.91639		promoter-TSS (ENST00000361478)	protein_coding-promoter-TSS (ENST00000361478)	-44	ENST00000361478	ENSG00000181191	ENST00000361478			PJA1			protein_coding	2
257	Ascl1(bHLH)-1480978	chr7	86849031	86849041	-	7.91639		promoter-TSS (ENST00000257637)	protein_coding-promoter-TSS (ENST00000257637)	13	ENST00000257637	ENSG00000135185	ENST00000433078			TMEM243			protein_coding	7
281	Ascl1(bHLH)-629788	chr19	55751373	55751383	-	7.91639		promoter-TSS (ENST00000586690)	protein_coding-promoter-TSS (ENST00000586690)	-322	ENST00000589343	ENSG00000105063	ENST00000592242			PPP6R1			protein_coding	20
283	Ascl1(bHLH)-824538	chr20	62236138	62236148	+	7.91639		exon (ENST00000266068, exon 2 of 9)	protein_coding-exon (ENST00000266068, exon 2 of 9)	112	ENST00000370069	ENSG00000101216	ENST00000370069			GMEB2			protein_coding	7
292	Ascl1(bHLH)-507049	chr17	43111624	43111634	-	7.91639		exon (ENST00000310604, exon 3 of 4)	protein_coding-exon (ENST00000310604, exon 3 of 4)	628	ENST00000592902	ENSG00000172992	ENST00000452796			DCAKD			protein_coding	6
295	Ascl1(bHLH)-1617776	chr9	23820783	23820793	-	7.91639		intron (ENST00000462649, intron 1 of 1)	protein_coding-intron (ENST00000223951, intron 1 of 5)	485	ENST00000380110	ENSG00000107105	ENST00000380110			ELAVL2			protein_coding	7
303	Ascl1(bHLH)-1313717	chr5	175956348	175956358	-	7.91639		TTS (ENST00000508478)	protein_coding-TTS (ENST00000508478)	456	ENST00000515051	ENSG00000146083	ENST00000504434			RNF44			protein_coding	23
311	Ascl1(bHLH)-1314531	chr5	176730836	176730846	+	7.91639		promoter-TSS (ENST00000303204)	protein_coding-promoter-TSS (ENST00000303204)	-15	ENST00000502670	ENSG00000169230	ENST00000503216			PRELID1			protein_coding	5
313	Ascl1(bHLH)-414893	chr16	4943342	4943352	-	7.91639		exon (ENST00000345988, exon 14 of 22)	protein_coding-exon (ENST00000345988, exon 14 of 22)	475	ENST00000588556	ENSG00000118898	ENST00000590782			PPL			protein_coding	18
327	Ascl1(bHLH)-1116526	chr3	172428857	172428867	+	7.91639		promoter-TSS (ENST00000421723)	protein_coding-promoter-TSS (ENST00000421723)	-20	ENST00000424772	ENSG00000144959	ENST00000538775			NCEH1			protein_coding	3
330	Ascl1(bHLH)-125545	chr11	64948863	64948873	-	7.91639		promoter-TSS (ENST00000279247)	protein_coding-promoter-TSS (ENST00000279247)	203	ENST00000533820	ENSG00000014216	ENST00000527699			CAPN1			protein_coding	30
344	Ascl1(bHLH)-866884	chr22	36718545	36718555	-	7.91639		promoter-TSS (ENST00000472210)	protein_coding-promoter-TSS (ENST00000472210)	-583	ENST00000472210	ENSG00000100345	ENST00000473022			MYH9			protein_coding	28
363	Ascl1(bHLH)-1185520	chr4	109089095	109089105	-	7.91639		promoter-TSS (ENST00000438313)	protein_coding-promoter-TSS (ENST00000438313)	-146	ENST00000438313	ENSG00000138795	ENST00000510624			LEF1			protein_coding	7
386	Ascl1(bHLH)-929903	chr2	74593674	74593684	-	7.89012		promoter-TSS (ENST00000495895)	protein_coding-promoter-TSS (ENST00000495895)	-358	ENST00000495895	ENSG00000204843	ENST00000440727			DCTN1			protein_coding	21
394	Ascl1(bHLH)-338020	chr14	91875151	91875161	-	7.89012		promoter-TSS (ENST00000553437)	protein_coding-promoter-TSS (ENST00000553437)	-54	ENST00000553437	ENSG00000015133	ENST00000554165			CCDC88C			protein_coding	34
418	Ascl1(bHLH)-417621	chr16	8901263	8901273	-	7.89012		promoter-TSS (ENST00000567697)	protein_coding-promoter-TSS (ENST00000567697)	-153	ENST00000567697	ENSG00000140650	ENST00000539622			PMM2			protein_coding	7
428	Ascl1(bHLH)-672667	chr1	41006306	41006316	+	7.89012		promoter-TSS (ENST00000472043)	protein_coding-promoter-TSS (ENST00000472043)	-675	ENST00000472043	ENSG00000117010	ENST00000472043			ZNF684			protein_coding	1
461	Ascl1(bHLH)-1091428	chr3	125878228	125878238	+	7.89012		promoter-TSS (ENST00000484724)	protein_coding-promoter-TSS (ENST00000484724)	-901	ENST00000484724	ENSG00000144908	ENST00000472186			ALDH1L1			protein_coding	21
490	Ascl1(bHLH)-400883	chr15	91493012	91493022	-	7.89012		exon (ENST00000471780, exon 2 of 6)	protein_coding-exon (ENST00000471780, exon 2 of 6)	434	ENST00000471780	ENSG00000140553	ENST00000553671			UNC45A			protein_coding	14
514	Ascl1(bHLH)-446320	chr16	57655660	57655670	-	7.89012		TTS (ENST00000563251)	antisense-TTS (ENST00000563251)	417	ENST00000569531	ENSG00000205336	ENST00000564338			GPR56			protein_coding	37
529	Ascl1(bHLH)-800284	chr20	34437886	34437896	+	7.89012		TTS (ENST00000437976)	pseudogene-TTS (ENST00000437976)	580	ENST00000449988	ENSG00000025293	ENST00000461405			PHF20			protein_coding	10
551	Ascl1(bHLH)-477656	chr17	4618713	4618723	+	7.89012		promoter-TSS (ENST00000571206)	protein_coding-promoter-TSS (ENST00000571206)	-166	ENST00000571206	ENSG00000141480	ENST00000572497			ARRB2			protein_coding	5
565	Ascl1(bHLH)-1287191	chr5	133900367	133900377	-	7.89012		intron (ENST00000470876, intron 1 of 2)	protein_coding-intron (ENST00000282605, intron 8 of 11)	510	ENST00000470876	ENSG00000043143	ENST00000515554			JADE2			protein_coding	13
570	Ascl1(bHLH)-154549	chr11	113103562	113103572	-	7.89012		promoter-TSS (ENST00000525355)	protein_coding-promoter-TSS (ENST00000525355)	50	ENST00000533073	ENSG00000149294	ENST00000534516			NCAM1			protein_coding	29
632	Ascl1(bHLH)-348702	chr14	104174735	104174745	-	7.89012		TTS (ENST00000553332)	protein_coding-TTS (ENST00000553332)	423	ENST00000553807	ENSG00000126215	ENST00000555055			XRCC3			protein_coding	12
646	Ascl1(bHLH)-413645	chr16	3796449	3796459	+	7.89012		promoter-TSS (ENST00000572569)	protein_coding-promoter-TSS (ENST00000572569)	-799	ENST00000572569	ENSG00000005339	ENST00000576720			CREBBP			protein_coding	15
658	Ascl1(bHLH)-556725	chr18	34379716	34379726	+	7.89012		TTS (ENST00000590692)	protein_coding-TTS (ENST00000590692)	504	ENST00000590652	ENSG00000134779	ENST00000587207			TPGS2			protein_coding	8
677	Ascl1(bHLH)-1717544	chrX	62894024	62894034	-	7.89012		promoter-TSS (ENST00000466925)	protein_coding-promoter-TSS (ENST00000466925)	-11	ENST00000466925	ENSG00000131089	ENST00000374878			ARHGEF9			protein_coding	5
687	Ascl1(bHLH)-412768	chr16	2985322	2985332	+	7.89012		exon (ENST00000570752, exon 1 of 5)	protein_coding-exon (ENST00000570752, exon 1 of 5)	445	ENST00000570752	ENSG00000059122	ENST00000571140			FLYWCH1			protein_coding	18
703	Ascl1(bHLH)-1559279	chr8	61653489	61653499	+	7.89012		promoter-TSS (ENST00000524602)	protein_coding-promoter-TSS (ENST00000524602)	-430	ENST00000524602	ENSG00000171316	ENST00000532149			CHD7			protein_coding	12
706	Ascl1(bHLH)-96059	chr11	10830268	10830278	-	7.89012		promoter-TSS (ENST00000396525)	protein_coding-promoter-TSS (ENST00000396525)	-18	ENST00000396525	ENSG00000110321	ENST00000531180			EIF4G2			protein_coding	4
734	Ascl1(bHLH)-976267	chr2	159825162	159825172	+	7.89012		promoter-TSS (ENST00000263635)	protein_coding-promoter-TSS (ENST00000263635)	-16	ENST00000263635	ENSG00000115183	ENST00000454300			TANC1			protein_coding	13
756	Ascl1(bHLH)-1155531	chr4	38111744	38111754	-	7.89012		promoter-TSS (ENST00000401554)	protein_coding-promoter-TSS (ENST00000401554)	-53	ENST00000401554	ENSG00000065882	ENST00000406664			TBC1D1			protein_coding	25
777	Ascl1(bHLH)-1604327	chr8	144899790	144899800	-	7.89012		TTS (ENST00000526459)	protein_coding-TTS (ENST00000526459)	851	ENST00000532884	ENSG00000179950	ENST00000313352			PUF60			protein_coding	25
824	Ascl1(bHLH)-11353	chr10	16478372	16478382	+	7.89012		promoter-TSS (ENST00000378000)	protein_coding-promoter-TSS (ENST00000378000)	-565	ENST00000535784	ENSG00000165983	ENST00000298942			PTER			protein_coding	3
882	Ascl1(bHLH)-850746	chr22	19493431	19493441	+	7.89012		TTS (ENST00000428937)	protein_coding-TTS (ENST00000428937)	859	ENST00000471470	ENSG00000093009	ENST00000438587			CDC45			protein_coding	7
916	Ascl1(bHLH)-1054684	chr3	50285101	50285111	-	7.89012		intron (ENST00000451956, intron 1 of 8)	protein_coding-intron (ENST00000313601, intron 1 of 8)	780	ENST00000451956	ENSG00000114353	ENST00000490122			GNAI2			protein_coding	34
934	Ascl1(bHLH)-1356267	chr6	43413008	43413018	-	7.89012		exon (ENST00000244533, exon 12 of 20)	protein_coding-exon (ENST00000244533, exon 12 of 20)	175	ENST00000372512	ENSG00000124574	ENST00000372512			ABCC10			protein_coding	20
947	Ascl1(bHLH)-519768	chr17	61898887	61898897	+	7.89012		exon (ENST00000427159, exon 16 of 21)	protein_coding-exon (ENST00000427159, exon 16 of 21)	491	ENST00000583202	ENSG00000108592	ENST00000581209			FTSJ3			protein_coding	9
963	Ascl1(bHLH)-537101	chr17	80017191	80017201	+	7.89012		promoter-TSS (ENST00000584871)	protein_coding-promoter-TSS (ENST00000584871)	-179	ENST00000584871	ENSG00000169718	ENST00000578176			DUS1L			protein_coding	27
989	Ascl1(bHLH)-414234	chr16	4412948	4412958	+	7.89012		exon (ENST00000575531, exon 1 of 12)	protein_coding-exon (ENST00000575531, exon 1 of 12)	276	ENST00000575531	ENSG00000262246	ENST00000572666			CORO7			protein_coding	31
1000	Ascl1(bHLH)-659621	chr1	25881680	25881690	+	7.89012		TTS (ENST00000485476)	protein_coding-TTS (ENST00000485476)	313	ENST00000462394	ENSG00000157978	ENST00000485476			LDLRAP1			protein_coding	14
1027	Ascl1(bHLH)-1364845	chr6	64412053	64412063	+	7.89012		promoter-TSS (ENST00000503248)	protein_coding-promoter-TSS (ENST00000503248)	-125	ENST00000503248	ENSG00000118482	ENST00000509876			PHF3			protein_coding	4
1031	Ascl1(bHLH)-1388141	chr6	116989743	116989753	-	7.89012		exon (ENST00000368573, exon 1 of 5)	protein_coding-exon (ENST00000368573, exon 1 of 5)	209	ENST00000368576	ENSG00000153975	ENST00000485498			ZUFSP			protein_coding	2
1038	Ascl1(bHLH)-423646	chr16	16387911	16387921	+	7.89012		exon (ENST00000570346, exon 2 of 3)	protein_coding-exon (ENST00000570346, exon 2 of 3)	376	ENST00000570346	ENSG00000103226	ENST00000538468			NOMO3			protein_coding	20
1041	Ascl1(bHLH)-555175	chr18	31738973	31738983	+	7.89012		promoter-TSS (ENST00000587953)	protein_coding-promoter-TSS (ENST00000587953)	-385	ENST00000587953	ENSG00000101746	ENST00000587971			NOL4			protein_coding	7
1049	Ascl1(bHLH)-1537891	chr8	21955997	21956007	-	7.89012		TTS (ENST00000427751)	protein_coding-TTS (ENST00000427751)	556	ENST00000474579	ENSG00000158863	ENST00000496599			FAM160B2			protein_coding	8
1082	Ascl1(bHLH)-347155	chr14	102624076	102624086	+	7.89012		intron (ENST00000558854, intron 1 of 2)	protein_coding-intron (ENST00000299135, intron 1 of 2)	485	ENST00000558854	ENSG00000140153	ENST00000342702			WDR20			protein_coding	11
1107	Ascl1(bHLH)-854149	chr22	22325764	22325774	-	7.89012		TTS (ENST00000430142)	protein_coding-TTS (ENST00000430142)	235	ENST00000487485	ENSG00000100038	ENST00000487485			TOP3B			protein_coding	18
1165	Ascl1(bHLH)-1017590	chr2	238266572	238266582	-	7.89012		promoter-TSS (ENST00000493475)	protein_coding-promoter-TSS (ENST00000493475)	-51	ENST00000493475	ENSG00000163359	ENST00000346358			COL6A3			protein_coding	14
1171	Ascl1(bHLH)-249144	chr12	133768123	133768133	+	7.89012		promoter-TSS (ENST00000534953)	protein_coding-promoter-TSS (ENST00000534953)	45	ENST00000591951	ENSG00000090612	ENST00000416488			ZNF268			protein_coding	2
1174	Ascl1(bHLH)-44338	chr10	76996408	76996418	+	7.89012		promoter-TSS (ENST00000372538)	protein_coding-promoter-TSS (ENST00000372538)	-625	ENST00000491270	ENSG00000165644	ENST00000490521			COMTD1			protein_coding	4
1239	Ascl1(bHLH)-640378	chr1	6271151	6271161	+	7.89012		promoter-TSS (ENST00000492476)	protein_coding-promoter-TSS (ENST00000492476)	61	ENST00000492476	ENSG00000158286	ENST00000485539			RNF207			protein_coding	8
1262	Ascl1(bHLH)-842765	chr21	43986888	43986898	+	7.89012		intron (ENST00000496416, intron 1 of 4)	protein_coding-intron (ENST00000352133, intron 15 of 19)	956	ENST00000496416	ENSG00000160190	ENST00000398341			SLC37A1			protein_coding	16
1275	Ascl1(bHLH)-178347	chr12	8932910	8932920	+	7.89012		exon (ENST00000504495, exon 1 of 2)	protein_coding-exon (ENST00000504495, exon 1 of 2)	507	ENST00000510357	ENSG00000166532	ENST00000538758			RIMKLB			protein_coding	6
1300	Ascl1(bHLH)-754066	chr1	209956924	209956934	-	7.89012		exon (ENST00000294811, exon 2 of 2)	protein_coding-exon (ENST00000294811, exon 2 of 2)	975	ENST00000294811	ENSG00000162757	ENST00000294811			C1orf74			protein_coding	2
1339	Ascl1(bHLH)-1001940	chr2	215673688	215673698	+	7.89012		intron (ENST00000479904, intron 1 of 1)	protein_coding-intron (ENST00000260947, intron 1 of 10)	691	ENST00000479904	ENSG00000138376	ENST00000421162			BARD1			protein_coding	6
1351	Ascl1(bHLH)-1187805	chr4	113970718	113970728	+	7.89012		promoter-TSS (ENST00000264366)	protein_coding-promoter-TSS (ENST00000264366)	-83	ENST00000504454	ENSG00000145362	ENST00000515034			ANK2			protein_coding	20
1418	Ascl1(bHLH)-939931	chr2	96943316	96943326	+	7.89012		TTS (ENST00000480835)	protein_coding-TTS (ENST00000480835)	776	ENST00000480835	ENSG00000144028	ENST00000497539			SNRNP200			protein_coding	9
1438	Ascl1(bHLH)-749494	chr1	203831822	203831832	+	7.89012		promoter-TSS (ENST00000367208)	protein_coding-promoter-TSS (ENST00000367208)	849	ENST00000469451	ENSG00000182004	ENST00000470492			SNRPE			protein_coding	5
1439	Ascl1(bHLH)-454131	chr16	69971815	69971825	-	7.89012		intron (ENST00000569297, intron 14 of 16)	protein_coding-intron (ENST00000356003, intron 20 of 22)	997	ENST00000567303	ENSG00000198373	ENST00000567986			WWP2			protein_coding	31
1441	Ascl1(bHLH)-1670573	chr9	131397392	131397402	+	7.89012		TTS (ENST00000419989)	protein_coding-TTS (ENST00000419989)	945	ENST00000483181	ENSG00000119333	ENST00000451652			WDR34			protein_coding	13
1477	Ascl1(bHLH)-199308	chr12	52638537	52638547	+	7.89012		promoter-TSS (ENST00000548657)	protein_coding-promoter-TSS (ENST00000548657)	380	ENST00000552322	ENSG00000135480	ENST00000549127			KRT7			protein_coding	22
1487	Ascl1(bHLH)-128620	chr11	67810969	67810979	-	7.88822		promoter-TSS (ENST00000525724)	protein_coding-promoter-TSS (ENST00000525724)	139	ENST00000529364	ENSG00000110719	ENST00000534673			TCIRG1			protein_coding	30
1491	Ascl1(bHLH)-856326	chr22	24236736	24236746	-	7.88822		promoter-TSS (ENST00000498385)	protein_coding-promoter-TSS (ENST00000498385)	104	ENST00000465752	ENSG00000240972	ENST00000215754			MIF			protein_coding	4
1497	Ascl1(bHLH)-1516007	chr7	150774451	150774461	-	7.88822		promoter-TSS (ENST00000465272)	protein_coding-promoter-TSS (ENST00000465272)	143	ENST00000459800	ENSG00000164896	ENST00000482571			FASTK			protein_coding	6
1504	Ascl1(bHLH)-1015018	chr2	235404796	235404806	+	7.88822		exon (ENST00000339728, exon 1 of 2)	protein_coding-exon (ENST00000339728, exon 1 of 2)	443	ENST00000339728	ENSG00000188042	ENST00000339728			ARL4C			protein_coding	6
1505	Ascl1(bHLH)-62162	chr10	104181172	104181182	+	7.88822		TTS (ENST00000457067)	protein_coding-TTS (ENST00000457067)	119	ENST00000492902	ENSG00000059915	ENST00000406432			PSD			protein_coding	11
1507	Ascl1(bHLH)-428684	chr16	23160019	23160029	+	7.88822		exon (ENST00000219689, exon 1 of 16)	protein_coding-exon (ENST00000219689, exon 1 of 16)	567	ENST00000219689	ENSG00000103404	ENST00000563525			USP31			protein_coding	11
1511	Ascl1(bHLH)-301619	chr14	23624629	23624639	+	7.88822		promoter-TSS (ENST00000339733)	protein_coding-promoter-TSS (ENST00000339733)	33	ENST00000529705	ENSG00000092068	ENST00000529705			SLC7A8			protein_coding	10
1512	Ascl1(bHLH)-924056	chr2	65455143	65455153	-	7.88822		intron (ENST00000542850, intron 1 of 8)	protein_coding-intron (ENST00000260641, intron 1 of 8)	177	ENST00000377982	ENSG00000138071	ENST00000476840			ACTR2			protein_coding	2
1526	Ascl1(bHLH)-1604129	chr8	144789439	144789449	-	7.88822		promoter-TSS (ENST00000508587)	protein_coding-promoter-TSS (ENST00000508587)	-777	ENST00000508587	ENSG00000181135	ENST00000525862			ZNF707			protein_coding	19
1529	Ascl1(bHLH)-504807	chr17	40729291	40729301	+	7.88822		exon (ENST00000253789, exon 3 of 8)	protein_coding-exon (ENST00000253789, exon 3 of 8)	394	ENST00000587268	ENSG00000131470	ENST00000590931			PSMC3IP			protein_coding	4
1541	Ascl1(bHLH)-125129	chr11	64612006	64612016	+	7.88822		promoter-TSS (ENST00000342711)	protein_coding-promoter-TSS (ENST00000342711)	30	ENST00000342711	ENSG00000171219	ENST00000468512			CDC42BPG			protein_coding	15
1543	Ascl1(bHLH)-768879	chr1	232697735	232697745	+	7.88822		promoter-TSS (ENST00000366630)	protein_coding-promoter-TSS (ENST00000366630)	-436	ENST00000366630	ENSG00000116991	ENST00000366630			SIPA1L2			protein_coding	10
1545	Ascl1(bHLH)-900917	chr2	24714558	24714568	-	7.88822		promoter-TSS (ENST00000405141)	protein_coding-promoter-TSS (ENST00000405141)	-220	ENST00000496333	ENSG00000084676	ENST00000395856			NCOA1			protein_coding	10
1549	Ascl1(bHLH)-616692	chr19	40741755	40741765	-	7.88822		TTS (ENST00000391845)	protein_coding-TTS (ENST00000391845)	105	ENST00000497948	ENSG00000105221	ENST00000584288			AKT2			protein_coding	40
1552	Ascl1(bHLH)-781311	chr20	3148934	3148944	+	7.88822		exon (ENST00000329152, exon 1 of 3)	protein_coding-exon (ENST00000329152, exon 1 of 3)	268	ENST00000337576	ENSG00000088899	ENST00000329152			LZTS3			protein_coding	7
1567	Ascl1(bHLH)-1482659	chr7	90894352	90894362	+	7.88822		exon (ENST00000287934, exon 1 of 1)	protein_coding-exon (ENST00000287934, exon 1 of 1)	574	ENST00000287934	ENSG00000157240	ENST00000287934			FZD1			protein_coding	3
1575	Ascl1(bHLH)-1609343	chr9	5450516	5450526	-	7.88822		promoter-TSS (ENST00000381573)	protein_coding-promoter-TSS (ENST00000381573)	-4	ENST00000381577	ENSG00000120217	ENST00000474218			CD274			protein_coding	6
1583	Ascl1(bHLH)-585466	chr19	3118626	3118636	-	7.88822		promoter-TSS (ENST00000586180)	protein_coding-promoter-TSS (ENST00000586180)	-63	ENST00000586180	ENSG00000088256	ENST00000587636			GNA11			protein_coding	20
1592	Ascl1(bHLH)-321046	chr14	64663864	64663874	+	7.88822		intron (ENST00000553801, intron 1 of 2)	protein_coding-intron (ENST00000344113, intron 99 of 114)	367	ENST00000553801	ENSG00000054654	ENST00000557005			SYNE2			protein_coding	25
1593	Ascl1(bHLH)-1021328	chr2	241500215	241500225	-	7.88822		promoter-TSS (ENST00000411765)	protein_coding-promoter-TSS (ENST00000411765)	11	ENST00000438823	ENSG00000188542	ENST00000438823			DUSP28			protein_coding	4
1606	Ascl1(bHLH)-412238	chr16	2546257	2546267	-	7.88822		TTS (ENST00000562105)	protein_coding-TTS (ENST00000562105)	166	ENST00000434757	ENSG00000162065	ENST00000434757			TBC1D24			protein_coding	25
1629	Ascl1(bHLH)-1054810	chr3	50360162	50360172	+	7.88822		promoter-TSS (ENST00000428028)	protein_coding-promoter-TSS (ENST00000428028)	5	ENST00000481597	ENSG00000068001	ENST00000357750			HYAL2			protein_coding	4
1633	Ascl1(bHLH)-1603478	chr8	144392336	144392346	+	7.88822		exon (ENST00000329245, exon 13 of 14)	protein_coding-exon (ENST00000329245, exon 13 of 14)	332	ENST00000517857	ENSG00000184428	ENST00000520950			TOP1MT			protein_coding	29
1663	Ascl1(bHLH)-471260	chr16	89598728	89598738	-	7.86741		promoter-TSS (ENST00000563218)	protein_coding-promoter-TSS (ENST00000563218)	-262	ENST00000563218	ENSG00000197912	ENST00000563783			SPG7			protein_coding	35
1697	Ascl1(bHLH)-1760174	chrX	153587687	153587697	-	7.86741		promoter-TSS (ENST00000466319)	protein_coding-promoter-TSS (ENST00000466319)	314	ENST00000490936	ENSG00000196924	ENST00000415241			FLNA			protein_coding	37
1706	Ascl1(bHLH)-24744	chr10	43725750	43725760	+	7.86741		promoter-TSS (ENST00000374459)	protein_coding-promoter-TSS (ENST00000374459)	-568	ENST00000374459	ENSG00000198915	ENST00000472864			RASGEF1A			protein_coding	24
1711	Ascl1(bHLH)-537345	chr17	80170570	80170580	+	7.86741		intron (ENST00000392343, intron 1 of 14)	protein_coding-intron (ENST00000389641, intron 1 of 17)	114	ENST00000392343	ENSG00000176155	ENST00000392346			CCDC57			protein_coding	43
1747	Ascl1(bHLH)-477113	chr17	4074377	4074387	-	7.86741		promoter-TSS (ENST00000575298)	protein_coding-promoter-TSS (ENST00000575298)	-227	ENST00000575298	ENSG00000185722	ENST00000573722			ANKFY1			protein_coding	10
1751	Ascl1(bHLH)-1760283	chrX	153678897	153678907	+	7.86741		TTS (ENST00000158526)	protein_coding-TTS (ENST00000158526)	667	ENST00000494278	ENSG00000071859	ENST00000481619			FAM50A			protein_coding	6
1755	Ascl1(bHLH)-840022	chr21	40764298	40764308	-	7.86741		promoter-TSS (ENST00000490860)	protein_coding-promoter-TSS (ENST00000490860)	-519	ENST00000490860	ENSG00000182093	ENST00000490860			WRB			protein_coding	8
1849	Ascl1(bHLH)-862062	chr22	30737031	30737041	-	7.86195		promoter-TSS (ENST00000485618)	protein_coding-promoter-TSS (ENST00000485618)	-268	ENST00000498259	ENSG00000099995	ENST00000471037			SF3A1			protein_coding	8
1861	Ascl1(bHLH)-1586517	chr8	120779857	120779867	+	7.86195		promoter-TSS (ENST00000519355)	protein_coding-promoter-TSS (ENST00000519355)	-494	ENST00000519355	ENSG00000064313	ENST00000523098			TAF2			protein_coding	7
1885	Ascl1(bHLH)-597077	chr19	14656432	14656442	-	7.86195		promoter-TSS (ENST00000598715)	protein_coding-promoter-TSS (ENST00000598715)	-99	ENST00000598715	ENSG00000099797	ENST00000598298			TECR			protein_coding	15
1894	Ascl1(bHLH)-411476	chr16	2027145	2027155	+	7.86195		exon (ENST00000332704, exon 11 of 18)	protein_coding-exon (ENST00000332704, exon 11 of 18)	123	ENST00000567615	ENSG00000183751	ENST00000568546			TBL3			protein_coding	17
1925	Ascl1(bHLH)-502324	chr17	38345404	38345414	+	7.86195		promoter-TSS (ENST00000469209)	protein_coding-promoter-TSS (ENST00000469209)	-53	ENST00000469209	ENSG00000108352	ENST00000543876			RAPGEFL1			protein_coding	20
1973	Ascl1(bHLH)-224921	chr12	104728769	104728779	-	7.86195		intron (ENST00000542918, intron 13 of 14)	protein_coding-intron (ENST00000354940, intron 12 of 13)	869	ENST00000525265	ENSG00000198431	ENST00000542918			TXNRD1			protein_coding	8
1977	Ascl1(bHLH)-1129138	chr3	195620493	195620503	+	7.86195		promoter-TSS (ENST00000428187)	protein_coding-promoter-TSS (ENST00000428187)	-843	ENST00000428187	ENSG00000061938	ENST00000428187			TNK2			protein_coding	32
1992	Ascl1(bHLH)-86915	chr11	307064	307074	-	7.86195		promoter-TSS (ENST00000533141)	protein_coding-promoter-TSS (ENST00000533141)	-562	ENST00000533141	ENSG00000185201	ENST00000533141			IFITM2			protein_coding	6
2067	Ascl1(bHLH)-66647	chr10	111836958	111836968	+	7.86195		intron (ENST00000468345, intron 1 of 4)	protein_coding-intron (ENST00000277900, intron 1 of 13)	200	ENST00000468345	ENSG00000148700	ENST00000356080			ADD3			protein_coding	12
2081	Ascl1(bHLH)-387716	chr15	74484984	74484994	-	7.86195		promoter-TSS (ENST00000572975)	protein_coding-promoter-TSS (ENST00000572975)	-640	ENST00000572975	ENSG00000137868	ENST00000573391			STRA6			protein_coding	23
2120	Ascl1(bHLH)-770798	chr1	235629796	235629806	-	7.86195		promoter-TSS (ENST00000477694)	protein_coding-promoter-TSS (ENST00000477694)	-685	ENST00000477694	ENSG00000162885	ENST00000478199			B3GALNT2			protein_coding	7
2139	Ascl1(bHLH)-1760252	chrX	153647318	153647328	-	7.86195		exon (ENST00000494912, exon 1 of 5)	protein_coding-exon (ENST00000494912, exon 1 of 5)	509	ENST00000494912	ENSG00000102125	ENST00000476679			TAZ			protein_coding	12
2164	Ascl1(bHLH)-1603913	chr8	144644230	144644240	+	7.86195		promoter-TSS (ENST00000525208)	protein_coding-promoter-TSS (ENST00000525208)	15	ENST00000525208	ENSG00000104518	ENST00000531184			GSDMD			protein_coding	28
2304	Ascl1(bHLH)-1299650	chr5	153429329	153429339	+	7.86195		TTS (ENST00000520899)	protein_coding-TTS (ENST00000520899)	172	ENST00000519928	ENSG00000037749	ENST00000322602			MFAP3			protein_coding	3
2310	Ascl1(bHLH)-754083	chr1	209975735	209975745	-	7.86195		promoter-TSS (ENST00000456314)	protein_coding-promoter-TSS (ENST00000456314)	-229	ENST00000456314	ENSG00000117595	ENST00000367021			IRF6			protein_coding	8
2320	Ascl1(bHLH)-1676789	chr9	136857262	136857272	-	7.86195		exon (ENST00000371850, exon 1 of 30)	protein_coding-exon (ENST00000371850, exon 1 of 30)	114	ENST00000486113	ENSG00000160293	ENST00000486113			VAV2			protein_coding	11
2355	Ascl1(bHLH)-1269588	chr5	95768025	95768035	-	7.86195		promoter-TSS (ENST00000508626)	protein_coding-promoter-TSS (ENST00000508626)	-166	ENST00000508626	ENSG00000175426	ENST00000311106			PCSK1			protein_coding	7
2362	Ascl1(bHLH)-596229	chr19	13869186	13869196	-	7.86195		promoter-TSS (ENST00000585844)	protein_coding-promoter-TSS (ENST00000585844)	-531	ENST00000589096	ENSG00000104957	ENST00000221554			CCDC130			protein_coding	6
2374	Ascl1(bHLH)-621349	chr19	46136262	46136272	+	7.86195		promoter-TSS (ENST00000586902)	protein_coding-promoter-TSS (ENST00000586902)	-38	ENST00000592853	ENSG00000125746	ENST00000536630			EML2			protein_coding	19
2383	Ascl1(bHLH)-781071	chr20	2845928	2845938	-	7.86195		promoter-TSS (ENST00000466415)	protein_coding-promoter-TSS (ENST00000466415)	-624	ENST00000466415	ENSG00000215305	ENST00000380469			VPS16			protein_coding	13
2405	Ascl1(bHLH)-1494866	chr7	111511596	111511606	-	7.86195		intron (ENST00000492532, intron 2 of 2)	protein_coding-intron (ENST00000423057, intron 4 of 35)	802	ENST00000492532	ENSG00000128512	ENST00000423057			DOCK4			protein_coding	14
2454	Ascl1(bHLH)-196205	chr12	48536589	48536599	-	7.86195		TTS (ENST00000546465)	protein_coding-TTS (ENST00000546465)	838	ENST00000553055	ENSG00000152556	ENST00000548720			PFKM			protein_coding	6
2462	Ascl1(bHLH)-858825	chr22	26849304	26849314	+	7.86195		promoter-TSS (ENST00000491142)	protein_coding-promoter-TSS (ENST00000491142)	-451	ENST00000491142	ENSG00000100099	ENST00000481910			HPS4			protein_coding	10
2468	Ascl1(bHLH)-680987	chr1	52823354	52823364	+	7.86195		promoter-TSS (ENST00000494789)	protein_coding-promoter-TSS (ENST00000494789)	-874	ENST00000494789	ENSG00000154222	ENST00000438831			CC2D1B			protein_coding	12
2522	Ascl1(bHLH)-668850	chr1	36644301	36644311	-	7.86195		promoter-TSS (ENST00000487114)	protein_coding-promoter-TSS (ENST00000487114)	294	ENST00000532131	ENSG00000116871	ENST00000532131			MAP7D1			protein_coding	12
2550	Ascl1(bHLH)-889119	chr2	7005491	7005501	-	7.86195		promoter-TSS (ENST00000442639)	protein_coding-promoter-TSS (ENST00000442639)	331	ENST00000256722	ENSG00000134326	ENST00000478738			CMPK2			protein_coding	7
2557	Ascl1(bHLH)-668390	chr1	36028092	36028102	+	7.86195		promoter-TSS (ENST00000423723)	protein_coding-promoter-TSS (ENST00000423723)	28	ENST00000423723	ENSG00000020129	ENST00000459931			NCDN			protein_coding	4
2563	Ascl1(bHLH)-392029	chr15	79224030	79224040	-	7.86195		TTS (ENST00000528191)	protein_coding-TTS (ENST00000528191)	260	ENST00000527138	ENSG00000103811	ENST00000220166			CTSH			protein_coding	20
2582	Ascl1(bHLH)-494832	chr17	28805999	28806009	+	7.86195		exon (ENST00000579905, exon 1 of 2)	protein_coding-exon (ENST00000579905, exon 1 of 2)	491	ENST00000579905	ENSG00000108587	ENST00000427274			GOSR1			protein_coding	7
2592	Ascl1(bHLH)-302479	chr14	24680749	24680759	+	7.86195		promoter-TSS (ENST00000524955)	protein_coding-promoter-TSS (ENST00000524955)	561	ENST00000552620	ENSG00000254505	ENST00000524955			CHMP4A			protein_coding	5
2637	Ascl1(bHLH)-409094	chr16	601945	601955	-	7.86195		promoter-TSS (ENST00000565010)	protein_coding-promoter-TSS (ENST00000565010)	-347	ENST00000565010	ENSG00000103326	ENST00000566977			CAPN15			protein_coding	19
2645	Ascl1(bHLH)-530495	chr17	75189898	75189908	-	7.86195		TTS (ENST00000590483)	protein_coding-TTS (ENST00000590483)	400	ENST00000589202	ENSG00000129657	ENST00000436233			SEC14L1			protein_coding	31
2668	Ascl1(bHLH)-351435	chr14	105939169	105939179	-	7.86195		promoter-TSS (ENST00000483017)	protein_coding-promoter-TSS (ENST00000483017)	-125	ENST00000483017	ENSG00000182809	ENST00000538259			CRIP2			protein_coding	21
2677	Ascl1(bHLH)-625451	chr19	50434048	50434058	+	7.86195		exon (ENST00000423777, exon 2 of 3)	protein_coding-exon (ENST00000423777, exon 2 of 3)	577	ENST00000596658	ENSG00000169136	ENST00000597227			ATF5			protein_coding	7
2691	Ascl1(bHLH)-1515920	chr7	150720445	150720455	-	7.86195		promoter-TSS (ENST00000473698)	protein_coding-promoter-TSS (ENST00000473698)	-143	ENST00000473698	ENSG00000181652	ENST00000473409			ATG9B			protein_coding	18
2704	Ascl1(bHLH)-1134052	chr4	2464233	2464243	-	7.85836		exon (ENST00000503659, exon 1 of 3)	protein_coding-exon (ENST00000503659, exon 1 of 3)	291	ENST00000503659	ENSG00000063978	ENST00000509258			RNF4			protein_coding	11
2712	Ascl1(bHLH)-724357	chr1	156646760	156646770	+	7.85836		exon (ENST00000368223, exon 1 of 4)	protein_coding-exon (ENST00000368223, exon 1 of 4)	424	ENST00000368223	ENSG00000132688	ENST00000368223			NES			protein_coding	2
2715	Ascl1(bHLH)-1105859	chr3	148709733	148709743	-	7.85836		promoter-TSS (ENST00000473005)	protein_coding-promoter-TSS (ENST00000473005)	379	ENST00000461191	ENSG00000163754	ENST00000473005			GYG1			protein_coding	17
2716	Ascl1(bHLH)-184475	chr12	21810457	21810467	+	7.85836		promoter-TSS (ENST00000396075)	protein_coding-promoter-TSS (ENST00000396075)	-166	ENST00000396075	ENSG00000111716	ENST00000535112			LDHB			protein_coding	5
2719	Ascl1(bHLH)-12013	chr10	17686167	17686177	+	7.85836		promoter-TSS (ENST00000377500)	protein_coding-promoter-TSS (ENST00000377500)	-35	ENST00000445846	ENSG00000136738	ENST00000494250			STAM			protein_coding	6
2729	Ascl1(bHLH)-126049	chr11	65374913	65374923	+	7.85836		promoter-TSS (ENST00000532507)	protein_coding-promoter-TSS (ENST00000532507)	-421	ENST00000532507	ENSG00000173327	ENST00000524848			MAP3K11			protein_coding	13
2733	Ascl1(bHLH)-806188	chr20	42137038	42137048	-	7.85836		intron (ENST00000434666, intron 1 of 3)	protein_coding-intron (ENST00000418998, intron 1 of 21)	693	ENST00000418998	ENSG00000185513	ENST00000430781			L3MBTL1			protein_coding	16
2740	Ascl1(bHLH)-634483	chr1	1710435	1710445	-	7.85836		promoter-TSS (ENST00000341426)	protein_coding-promoter-TSS (ENST00000341426)	-211	ENST00000341991	ENSG00000008130	ENST00000477235			NADK			protein_coding	16
2749	Ascl1(bHLH)-1053402	chr3	49004653	49004663	+	7.85836		promoter-TSS (ENST00000465217)	protein_coding-promoter-TSS (ENST00000465217)	19	ENST00000465217	ENSG00000177479	ENST00000474618			ARIH2			protein_coding	13
2750	Ascl1(bHLH)-200670	chr12	54070356	54070366	+	7.85836		promoter-TSS (ENST00000394349)	protein_coding-promoter-TSS (ENST00000394349)	-179	ENST00000549164	ENSG00000135390	ENST00000550241			ATP5G2			protein_coding	6
2766	Ascl1(bHLH)-764294	chr1	227505894	227505904	-	7.85836		promoter-TSS (ENST00000334218)	protein_coding-promoter-TSS (ENST00000334218)	-73	ENST00000366764	ENSG00000143776	ENST00000448940			CDC42BPA			protein_coding	5
2781	Ascl1(bHLH)-411585	chr16	2090973	2090983	+	7.85836		promoter-TSS (ENST00000561862)	protein_coding-promoter-TSS (ENST00000561862)	-509	ENST00000561862	ENSG00000065057	ENST00000219066			NTHL1			protein_coding	19
2786	Ascl1(bHLH)-616654	chr19	40711880	40711890	-	7.85836		TTS (ENST00000601702)	protein_coding-TTS (ENST00000601702)	448	ENST00000594569	ENSG00000130758	ENST00000253055			MAP3K10			protein_coding	9
2803	Ascl1(bHLH)-586094	chr19	3620256	3620266	+	7.85836		exon (ENST00000221899, exon 4 of 12)	protein_coding-exon (ENST00000221899, exon 4 of 12)	765	ENST00000587175	ENSG00000105298	ENST00000587175			CACTIN			protein_coding	21
2805	Ascl1(bHLH)-591591	chr19	8478036	8478046	-	7.85836		promoter-TSS (ENST00000215555)	protein_coding-promoter-TSS (ENST00000215555)	-113	ENST00000381035	ENSG00000099785	ENST00000595213			MARCH2			protein_coding	4
2809	Ascl1(bHLH)-502356	chr17	38375731	38375741	-	7.85836		promoter-TSS (ENST00000583130)	protein_coding-promoter-TSS (ENST00000583130)	127	ENST00000536600	ENSG00000171475	ENST00000494757			WIPF2			protein_coding	7
2822	Ascl1(bHLH)-1205250	chr4	154387391	154387401	-	7.85836		promoter-TSS (ENST00000409663)	protein_coding-promoter-TSS (ENST00000409663)	-102	ENST00000409663	ENSG00000121210	ENST00000409959			KIAA0922			protein_coding	9
2829	Ascl1(bHLH)-1604536	chr8	145001587	145001597	+	7.85836		promoter-TSS (ENST00000527303)	protein_coding-promoter-TSS (ENST00000527303)	-413	ENST00000527303	ENSG00000178209	ENST00000354589			PLEC			protein_coding	44
2831	Ascl1(bHLH)-1156617	chr4	40058512	40058522	+	7.85836		promoter-TSS (ENST00000261435)	protein_coding-promoter-TSS (ENST00000261435)	-16	ENST00000511480	ENSG00000078177	ENST00000515550			N4BP2			protein_coding	3
2837	Ascl1(bHLH)-1233631	chr5	14487711	14487721	-	7.85836		promoter-TSS (ENST00000344135)	protein_coding-promoter-TSS (ENST00000344135)	-841	ENST00000344135	ENSG00000038382	ENST00000509354			TRIO			protein_coding	32
2843	Ascl1(bHLH)-298196	chr13	114566839	114566849	-	7.85836		promoter-TSS (ENST00000608651)	lincRNA-promoter-TSS (ENST00000608651)	144	ENST00000476291	ENSG00000183087	ENST00000418959			GAS6			protein_coding	13
2848	Ascl1(bHLH)-528995	chr17	73830577	73830587	+	7.85836		TTS (ENST00000586147)	protein_coding-TTS (ENST00000586147)	771	ENST00000591616	ENSG00000092929	ENST00000586519			UNC13D			protein_coding	22
2858	Ascl1(bHLH)-347293	chr14	102786219	102786229	-	7.85836		promoter-TSS (ENST00000559098)	protein_coding-intron (ENST00000559185, intron 1 of 7)	-71	ENST00000559098	ENSG00000022976	ENST00000559098			ZNF839			protein_coding	16
2878	Ascl1(bHLH)-445797	chr16	57127052	57127062	+	7.85836		promoter-TSS (ENST00000565829)	antisense-promoter-TSS (ENST00000565829)	538	ENST00000535318	ENSG00000140848	ENST00000566259			CPNE2			protein_coding	27
2879	Ascl1(bHLH)-419632	chr16	11439412	11439422	-	7.85836		promoter-TSS (ENST00000572706)	antisense-promoter-TSS (ENST00000572706)	110	ENST00000576027	ENSG00000175643	ENST00000312499			RMI2			protein_coding	4
2881	Ascl1(bHLH)-582725	chr19	1015147	1015157	+	7.85836		promoter-TSS (ENST00000586250)	protein_coding-promoter-TSS (ENST00000586250)	-849	ENST00000586250	ENSG00000182087	ENST00000592590			TMEM259			protein_coding	13
2883	Ascl1(bHLH)-640965	chr1	6662217	6662227	-	7.85836		exon (ENST00000377658, exon 1 of 4)	protein_coding-exon (ENST00000377658, exon 1 of 4)	707	ENST00000377658	ENSG00000162413	ENST00000377663			KLHL21			protein_coding	11
2887	Ascl1(bHLH)-480498	chr17	7812490	7812500	-	7.85836		promoter-TSS (ENST00000481999)	protein_coding-promoter-TSS (ENST00000481999)	-324	ENST00000481999	ENSG00000170004	ENST00000470531			CHD3			protein_coding	22
2888	Ascl1(bHLH)-1514751	chr7	149418470	149418480	-	7.85836		TTS (ENST00000497895)	protein_coding-TTS (ENST00000497895)	434	ENST00000467333	ENSG00000133619	ENST00000255992			KRBA1			protein_coding	15
2889	Ascl1(bHLH)-650451	chr1	16678936	16678946	+	7.85836		promoter-TSS (ENST00000375592)	protein_coding-promoter-TSS (ENST00000375592)	8	ENST00000375592	ENSG00000037637	ENST00000478089			FBXO42			protein_coding	4
2897	Ascl1(bHLH)-708896	chr1	110167361	110167371	-	7.85836		promoter-TSS (ENST00000393688)	protein_coding-promoter-TSS (ENST00000393688)	-854	ENST00000393688	ENSG00000116337	ENST00000527846			AMPD2			protein_coding	21
2898	Ascl1(bHLH)-629661	chr19	55628831	55628841	+	7.85836		promoter-TSS (ENST00000263433)	protein_coding-promoter-TSS (ENST00000263433)	-55	ENST00000592993	ENSG00000125503	ENST00000590268			PPP1R12C			protein_coding	14
2903	Ascl1(bHLH)-539185	chr18	158615	158625	+	7.85836		promoter-TSS (ENST00000261601)	protein_coding-promoter-TSS (ENST00000261601)	12	ENST00000261601	ENSG00000101557	ENST00000383589			USP14			protein_coding	6
2908	Ascl1(bHLH)-528813	chr17	73701492	73701502	-	7.85836		promoter-TSS (ENST00000579005)	protein_coding-promoter-TSS (ENST00000579005)	645	ENST00000584557	ENSG00000161526	ENST00000577292			SAP30BP			protein_coding	13
2909	Ascl1(bHLH)-847643	chr21	47850523	47850533	-	7.85836		promoter-TSS (ENST00000482575)	protein_coding-promoter-TSS (ENST00000482575)	-645	ENST00000482575	ENSG00000160299	ENST00000490468			PCNT			protein_coding	14
2911	Ascl1(bHLH)-237490	chr12	120906460	120906470	+	7.85836		intron (ENST00000603963, intron 1 of 4)	protein_coding-intron (ENST00000229390, intron 1 of 3)	909	ENST00000550458	ENSG00000111786	ENST00000229390			SRSF9			protein_coding	3
2913	Ascl1(bHLH)-452573	chr16	67980998	67981008	-	7.85836		TTS (ENST00000573023)	protein_coding-TTS (ENST00000573023)	233	ENST00000575857	ENSG00000124067	ENST00000576513			SLC12A4			protein_coding	38
2919	Ascl1(bHLH)-617773	chr19	41860730	41860740	-	7.85836		promoter-TSS (ENST00000221930)	protein_coding-promoter-TSS (ENST00000221930)	661	ENST00000604123	ENSG00000142046	ENST00000436170			TMEM91			protein_coding	8
2920	Ascl1(bHLH)-351490	chr14	105964483	105964493	+	7.85836		TTS (ENST00000421892)	protein_coding-TTS (ENST00000421892)	525	ENST00000546492	ENSG00000185347	ENST00000455454			C14orf80			protein_coding	20
2927	Ascl1(bHLH)-716943	chr1	145075649	145075659	+	7.85836		exon (ENST00000369345, exon 1 of 2)	protein_coding-exon (ENST00000369345, exon 1 of 2)	237	ENST00000533396	ENSG00000178104	ENST00000530740			PDE4DIP			protein_coding	32
2929	Ascl1(bHLH)-451734	chr16	67204401	67204411	+	7.85836		promoter-TSS (ENST00000432069)	protein_coding-promoter-TSS (ENST00000432069)	1	ENST00000432069	ENSG00000140939	ENST00000563439			NOL3			protein_coding	4
2936	Ascl1(bHLH)-327448	chr14	74257106	74257116	+	7.85836		promoter-TSS (ENST00000486739)	protein_coding-promoter-TSS (ENST00000486739)	-123	ENST00000486739	ENSG00000156030	ENST00000394071			ELMSAN1			protein_coding	23
2941	Ascl1(bHLH)-14921	chr10	23481945	23481955	-	7.85836		exon (ENST00000376504, exon 1 of 2)	protein_coding-exon (ENST00000376504, exon 1 of 2)	694	ENST00000376504	ENSG00000168267	ENST00000376504			PTF1A			protein_coding	2
2948	Ascl1(bHLH)-471839	chr16	90023945	90023955	-	7.85836		promoter-TSS (ENST00000562044)	protein_coding-promoter-TSS (ENST00000562044)	289	ENST00000568760	ENSG00000140995	ENST00000569453			DEF8			protein_coding	19
2949	Ascl1(bHLH)-824454	chr20	62192250	62192260	+	7.85836		exon (ENST00000427522, exon 10 of 14)	protein_coding-exon (ENST00000427522, exon 10 of 14)	703	ENST00000478861	ENSG00000130589	ENST00000478861			HELZ2			protein_coding	25
2951	Ascl1(bHLH)-1549997	chr8	41523484	41523494	-	7.85836		promoter-TSS (ENST00000314214)	protein_coding-promoter-TSS (ENST00000314214)	-141	ENST00000518715	ENSG00000029534	ENST00000289734			ANK1			protein_coding	23
2955	Ascl1(bHLH)-853696	chr22	21904060	21904070	+	7.85836		exon (ENST00000331505, exon 1 of 1)	protein_coding-exon (ENST00000331505, exon 1 of 1)	329	ENST00000458578	ENSG00000185651	ENST00000458578			UBE2L3			protein_coding	9
2959	Ascl1(bHLH)-421861	chr16	14165353	14165363	-	7.85836		intron (ENST00000575537, intron 1 of 4)	protein_coding-intron (ENST00000571589, intron 1 of 16)	157	ENST00000575537	ENSG00000186260	ENST00000575537			MKL2			protein_coding	11
2970	Ascl1(bHLH)-492962	chr17	26370246	26370256	+	7.85836		exon (ENST00000407008, exon 1 of 11)	protein_coding-exon (ENST00000407008, exon 1 of 11)	195	ENST00000496808	ENSG00000087095	ENST00000496808			NLK			protein_coding	5
2976	Ascl1(bHLH)-612307	chr19	35521604	35521614	+	7.85836		promoter-TSS (ENST00000262631)	protein_coding-promoter-TSS (ENST00000262631)	21	ENST00000262631	ENSG00000105711	ENST00000595652			SCN1B			protein_coding	4
2977	Ascl1(bHLH)-1599866	chr8	141900826	141900836	-	7.84115		promoter-TSS (ENST00000519654)	protein_coding-promoter-TSS (ENST00000519654)	36	ENST00000519654	ENSG00000169398	ENST00000523539			PTK2			protein_coding	30
2979	Ascl1(bHLH)-1397059	chr6	137113392	137113402	-	7.84115		exon (ENST00000359015, exon 1 of 30)	protein_coding-exon (ENST00000359015, exon 1 of 30)	259	ENST00000359015	ENSG00000197442	ENST00000359015			MAP3K5			protein_coding	6
2984	Ascl1(bHLH)-1514556	chr7	149157656	149157666	-	7.84115		intron (ENST00000247930, intron 1 of 5)	protein_coding-intron (ENST00000247930, intron 1 of 5)	553	ENST00000247930	ENSG00000196453	ENST00000247930			ZNF777			protein_coding	1
3005	Ascl1(bHLH)-29401	chr10	49860081	49860091	-	7.84115		intron (ENST00000464445, intron 1 of 1)	protein_coding-intron (ENST00000435790, intron 1 of 9)	280	ENST00000464445	ENSG00000128805	ENST00000477708			ARHGAP22			protein_coding	32
3011	Ascl1(bHLH)-501058	chr17	36936595	36936605	-	7.84115		promoter-TSS (ENST00000583278)	protein_coding-promoter-TSS (ENST00000583278)	-417	ENST00000583278	ENSG00000141720	ENST00000269554			PIP4K2B			protein_coding	8
3012	Ascl1(bHLH)-429101	chr16	23698644	23698654	+	7.84115		exon (ENST00000564947, exon 1 of 2)	protein_coding-exon (ENST00000564947, exon 1 of 2)	191	ENST00000564947	ENSG00000166851	ENST00000300093			PLK1			protein_coding	7
3036	Ascl1(bHLH)-623103	chr19	47997579	47997589	+	7.84115		promoter-TSS (ENST00000593905)	protein_coding-promoter-TSS (ENST00000593905)	-687	ENST00000593905	ENSG00000105402	ENST00000597274			NAPA			protein_coding	27
3045	Ascl1(bHLH)-775374	chr1	244215478	244215488	-	7.84115		intron (ENST00000358704, intron 1 of 1)	protein_coding-intron (ENST00000358704, intron 1 of 1)	898	ENST00000358704	ENSG00000179456	ENST00000358704			ZBTB18			protein_coding	5
3068	Ascl1(bHLH)-1310827	chr5	172350705	172350715	-	7.84115		promoter-TSS (ENST00000523366)	protein_coding-promoter-TSS (ENST00000523366)	-396	ENST00000523366	ENSG00000113719	ENST00000326654			ERGIC1			protein_coding	38
3187	Ascl1(bHLH)-692946	chr1	74663964	74663974	+	7.84115		promoter-TSS (ENST00000354431)	protein_coding-promoter-TSS (ENST00000354431)	18	ENST00000534056	ENSG00000254685	ENST00000370894			FPGT			protein_coding	1
3233	Ascl1(bHLH)-121719	chr11	61300693	61300703	-	7.84115		promoter-TSS (ENST00000540831)	protein_coding-promoter-TSS (ENST00000540831)	-123	ENST00000540831	ENSG00000011347	ENST00000542836			SYT7			protein_coding	8
3241	Ascl1(bHLH)-1456742	chr7	44120435	44120445	-	7.84115		promoter-TSS (ENST00000418926)	protein_coding-promoter-TSS (ENST00000418926)	-917	ENST00000418926	ENSG00000122678	ENST00000467607			POLM			protein_coding	8
3289	Ascl1(bHLH)-1177258	chr4	88974213	88974223	-	7.84115		intron (ENST00000512858, intron 1 of 6)	protein_coding-intron (ENST00000237596, intron 7 of 14)	956	ENST00000512858	ENSG00000118762	ENST00000237596			PKD2			protein_coding	10
3298	Ascl1(bHLH)-862924	chr22	31607357	31607367	-	7.84115		promoter-TSS (ENST00000331728)	protein_coding-promoter-TSS (ENST00000331728)	-863	ENST00000462625	ENSG00000182541	ENST00000425203			LIMK2			protein_coding	12
3306	Ascl1(bHLH)-419023	chr16	10858975	10858985	+	7.84115		promoter-TSS (ENST00000573663)	protein_coding-promoter-TSS (ENST00000573663)	99	ENST00000573663	ENSG00000103274	ENST00000574334			NUBP1			protein_coding	11
3318	Ascl1(bHLH)-1735023	chrX	102831894	102831904	+	7.84115		intron (ENST00000372629, intron 1 of 4)	protein_coding-intron (ENST00000372629, intron 1 of 4)	740	ENST00000372629	ENSG00000133142	ENST00000472745			TCEAL4			protein_coding	5
3327	Ascl1(bHLH)-601921	chr19	19112611	19112621	+	7.84115		promoter-TSS (ENST00000593795)	protein_coding-promoter-TSS (ENST00000593795)	-133	ENST00000593795	ENSG00000064607	ENST00000594773			SUGP2			protein_coding	9
3329	Ascl1(bHLH)-674556	chr1	43314995	43315005	-	7.84115		promoter-TSS (ENST00000372503)	protein_coding-promoter-TSS (ENST00000372503)	38	ENST00000397034	ENSG00000164011	ENST00000372502			ZNF691			protein_coding	5
3331	Ascl1(bHLH)-184403	chr12	21654111	21654121	+	7.84115		promoter-TSS (ENST00000229314)	protein_coding-promoter-TSS (ENST00000229314)	369	ENST00000421138	ENSG00000004700	ENST00000396093			RECQL			protein_coding	1
3334	Ascl1(bHLH)-1255228	chr5	65439443	65439453	-	7.84115		promoter-TSS (ENST00000334121)	protein_coding-promoter-TSS (ENST00000334121)	-598	ENST00000334121	ENSG00000153914	ENST00000523655			SREK1			protein_coding	7
3396	Ascl1(bHLH)-1137424	chr4	5829525	5829535	-	7.84115		promoter-TSS (ENST00000513911)	protein_coding-promoter-TSS (ENST00000513911)	-942	ENST00000513911	ENSG00000072832	ENST00000511535			CRMP1			protein_coding	9
3401	Ascl1(bHLH)-237289	chr12	120664113	120664123	-	7.84115		promoter-TSS (ENST00000546532)	protein_coding-promoter-TSS (ENST00000546532)	184	ENST00000540221	ENSG00000089159	ENST00000323871			PXN			protein_coding	19
3408	Ascl1(bHLH)-1488377	chr7	100456930	100456940	-	7.84115		exon (ENST00000487651, exon 1 of 4)	protein_coding-exon (ENST00000487651, exon 1 of 4)	276	ENST00000475623	ENSG00000146828	ENST00000461016			SLC12A9			protein_coding	13
3438	Ascl1(bHLH)-592448	chr19	9646898	9646908	-	7.84115		exon (ENST00000253115, exon 3 of 8)	protein_coding-exon (ENST00000253115, exon 3 of 8)	342	ENST00000535489	ENSG00000130818	ENST00000253115			ZNF426			protein_coding	2
3450	Ascl1(bHLH)-43708	chr10	75911038	75911048	+	7.84115		promoter-TSS (ENST00000286621)	protein_coding-promoter-TSS (ENST00000286621)	50	ENST00000478611	ENSG00000156110	ENST00000539909			ADK			protein_coding	5
3475	Ascl1(bHLH)-411619	chr16	2111596	2111606	-	7.84115		promoter-TSS (ENST00000463601)	protein_coding-promoter-TSS (ENST00000463601)	11	ENST00000463601	ENSG00000103197	ENST00000568692			TSC2			protein_coding	46
3482	Ascl1(bHLH)-804599	chr20	39985147	39985157	-	7.84115		promoter-TSS (ENST00000496565)	protein_coding-promoter-TSS (ENST00000496565)	-599	ENST00000496565	ENSG00000132793	ENST00000496565			LPIN3			protein_coding	12
3499	Ascl1(bHLH)-387142	chr15	74001247	74001257	-	7.84115		promoter-TSS (ENST00000559978)	protein_coding-promoter-TSS (ENST00000559978)	-654	ENST00000559978	ENSG00000103855	ENST00000561213			CD276			protein_coding	19
3504	Ascl1(bHLH)-170537	chr11	134094401	134094411	-	7.84115		promoter-TSS (ENST00000281187)	protein_coding-promoter-TSS (ENST00000281187)	20	ENST00000534532	ENSG00000151503	ENST00000527944			NCAPD3			protein_coding	9
3510	Ascl1(bHLH)-1163692	chr4	57776981	57776991	+	7.84115		promoter-TSS (ENST00000514063)	protein_coding-promoter-TSS (ENST00000514063)	-392	ENST00000514063	ENSG00000084093	ENST00000514063			REST			protein_coding	2
3517	Ascl1(bHLH)-895322	chr2	15564418	15564428	-	7.84115		promoter-TSS (ENST00000441755)	protein_coding-promoter-TSS (ENST00000441755)	93	ENST00000441755	ENSG00000151779	ENST00000441755			NBAS			protein_coding	8
3527	Ascl1(bHLH)-1760584	chrX	153908611	153908621	-	7.84115		promoter-TSS (ENST00000454973)	protein_coding-promoter-TSS (ENST00000454973)	-120	ENST00000454973	ENSG00000160219	ENST00000369575			GAB3			protein_coding	9
3528	Ascl1(bHLH)-1746906	chrX	128958246	128958256	+	7.84115		promoter-TSS (ENST00000491039)	protein_coding-promoter-TSS (ENST00000491039)	-487	ENST00000491039	ENSG00000188706	ENST00000371064			ZDHHC9			protein_coding	7
3534	Ascl1(bHLH)-1437097	chr7	6624526	6624536	-	7.84115		promoter-TSS (ENST00000474738)	protein_coding-promoter-TSS (ENST00000474738)	-3	ENST00000474738	ENSG00000136247	ENST00000493944			ZDHHC4			protein_coding	3
3537	Ascl1(bHLH)-546924	chr18	12976233	12976243	+	7.84115		promoter-TSS (ENST00000590843)	protein_coding-promoter-TSS (ENST00000590843)	-49	ENST00000590843	ENSG00000085415	ENST00000590843			SEH1L			protein_coding	8
3568	Ascl1(bHLH)-477014	chr17	3936179	3936189	+	7.84115		TTS (ENST00000572426)	protein_coding-TTS (ENST00000572426)	469	ENST00000573606	ENSG00000074755	ENST00000572831			ZZEF1			protein_coding	13
3573	Ascl1(bHLH)-1211746	chr4	169819213	169819223	+	7.84115		promoter-TSS (ENST00000507699)	protein_coding-promoter-TSS (ENST00000507699)	90	ENST00000507699	ENSG00000129116	ENST00000510998			PALLD			protein_coding	16
3594	Ascl1(bHLH)-1498565	chr7	120608111	120608121	+	7.84115		exon (ENST00000315870, exon 8 of 12)	protein_coding-exon (ENST00000315870, exon 8 of 12)	566	ENST00000497502	ENSG00000071243	ENST00000431467			ING3			protein_coding	2
3610	Ascl1(bHLH)-137629	chr11	77588007	77588017	-	7.84115		promoter-TSS (ENST00000529666)	protein_coding-promoter-TSS (ENST00000529666)	18	ENST00000529666	ENSG00000087884	ENST00000527134			AAMDC			protein_coding	3
3646	Ascl1(bHLH)-1674611	chr9	135151288	135151298	-	7.84115		promoter-TSS (ENST00000477049)	protein_coding-promoter-TSS (ENST00000477049)	-524	ENST00000477049	ENSG00000107290	ENST00000436441			SETX			protein_coding	9
3735	Ascl1(bHLH)-454597	chr16	70488049	70488059	+	7.84115		promoter-TSS (ENST00000288078)	protein_coding-promoter-TSS (ENST00000288078)	-270	ENST00000288078	ENSG00000157353	ENST00000498702			FUK			protein_coding	15
3736	Ascl1(bHLH)-1663711	chr9	123584616	123584626	-	7.84115		promoter-TSS (ENST00000604848)	protein_coding-promoter-TSS (ENST00000604848)	-902	ENST00000604848	ENSG00000095261	ENST00000496688			PSMD5			protein_coding	3
3744	Ascl1(bHLH)-1348326	chr6	33752647	33752657	-	7.84115		promoter-TSS (ENST00000512368)	protein_coding-promoter-TSS (ENST00000512368)	-206	ENST00000512368	ENSG00000161904	ENST00000502643			LEMD2			protein_coding	19
3777	Ascl1(bHLH)-156033	chr11	115112378	115112388	+	7.84115		promoter-TSS (ENST00000542450)	protein_coding-promoter-TSS (ENST00000542450)	-683	ENST00000542450	ENSG00000182985	ENST00000545380			CADM1			protein_coding	14
3877	Ascl1(bHLH)-502483	chr17	38507292	38507302	-	7.84115		promoter-TSS (ENST00000420042)	protein_coding-promoter-TSS (ENST00000420042)	-342	ENST00000420042	ENSG00000131759	ENST00000425707			RARA			protein_coding	16
3939	Ascl1(bHLH)-1564101	chr8	71068786	71068796	+	7.84115		exon (ENST00000452400, exon 11 of 23)	protein_coding-exon (ENST00000452400, exon 11 of 23)	590	ENST00000524223	ENSG00000140396	ENST00000267974			NCOA2			protein_coding	8
3951	Ascl1(bHLH)-940425	chr2	97493336	97493346	+	7.83943		promoter-TSS (ENST00000480035)	protein_coding-promoter-TSS (ENST00000480035)	771	ENST00000494595	ENSG00000168763	ENST00000465224			CNNM3			protein_coding	10
4015	Ascl1(bHLH)-1089966	chr3	123947030	123947040	+	7.83943		intron (ENST00000460856, intron 2 of 33)	protein_coding-intron (ENST00000240874, intron 2 of 33)	198	ENST00000354186	ENSG00000160145	ENST00000439170			KALRN			protein_coding	23
4048	Ascl1(bHLH)-934843	chr2	85555217	85555227	+	7.83943		promoter-TSS (ENST00000409015)	protein_coding-promoter-TSS (ENST00000409015)	-75	ENST00000409015	ENSG00000152291	ENST00000409232			TGOLN2			protein_coding	1
4061	Ascl1(bHLH)-95798	chr11	10478428	10478438	+	7.83943		intron (ENST00000528723, intron 1 of 14)	protein_coding-intron (ENST00000396553, intron 1 of 14)	700	ENST00000528723	ENSG00000133805	ENST00000533116			AMPD3			protein_coding	32
4078	Ascl1(bHLH)-380373	chr15	65110184	65110194	+	7.83943		TTS (ENST00000559522)	protein_coding-TTS (ENST00000559522)	834	ENST00000559522	ENSG00000140451	ENST00000558547			PIF1			protein_coding	7
4121	Ascl1(bHLH)-1057600	chr3	53276622	53276632	+	7.83943		promoter-TSS (ENST00000487660)	protein_coding-promoter-TSS (ENST00000487660)	-412	ENST00000487660	ENSG00000163931	ENST00000462138			TKT			protein_coding	26
4128	Ascl1(bHLH)-1021609	chr2	241665288	241665298	+	7.83943		TTS (ENST00000494452)	protein_coding-TTS (ENST00000494452)	122	ENST00000492812	ENSG00000130294	ENST00000463388			KIF1A			protein_coding	57
4132	Ascl1(bHLH)-1051996	chr3	47307407	47307417	-	7.83943		promoter-TSS (ENST00000489391)	protein_coding-promoter-TSS (ENST00000489391)	-134	ENST00000489391	ENSG00000088727	ENST00000452770			KIF9			protein_coding	9
4133	Ascl1(bHLH)-488011	chr17	17716666	17716676	-	7.83943		promoter-TSS (ENST00000578469)	protein_coding-promoter-TSS (ENST00000578469)	85	ENST00000578469	ENSG00000072310	ENST00000476994			SREBF1			protein_coding	25
4138	Ascl1(bHLH)-818918	chr20	57467919	57467929	-	7.83943		intron (ENST00000603546, intron 1 of 6)	protein_coding-intron (ENST00000265620, intron 1 of 11)	536	ENST00000603546	ENSG00000087460	ENST00000603546			GNAS			protein_coding	20
4155	Ascl1(bHLH)-602520	chr19	19626611	19626621	-	7.83943		promoter-TSS (ENST00000252576)	protein_coding-promoter-TSS (ENST00000252576)	52	ENST00000507754	ENSG00000186010	ENST00000428459			NDUFA13			protein_coding	2
4158	Ascl1(bHLH)-173692	chr12	2911028	2911038	-	7.83943		TTS (ENST00000539181)	protein_coding-TTS (ENST00000539181)	689	ENST00000539181	ENSG00000004478	ENST00000539181			FKBP4			protein_coding	7
4184	Ascl1(bHLH)-1132268	chr4	1051396	1051406	-	7.83943		intron (ENST00000514757, intron 4 of 5)	protein_coding-intron (ENST00000503206, intron 4 of 4)	814	ENST00000514024	ENSG00000178222	ENST00000505693			RNF212			protein_coding	14
4193	Ascl1(bHLH)-53734	chr10	91175050	91175060	+	7.83943		promoter-TSS (ENST00000371837)	protein_coding-promoter-TSS (ENST00000371837)	536	ENST00000416601	ENSG00000152778	ENST00000371795			IFIT5			protein_coding	3
4213	Ascl1(bHLH)-1604740	chr8	145118915	145118925	-	7.83943		promoter-TSS (ENST00000567871)	protein_coding-promoter-TSS (ENST00000567871)	-185	ENST00000567871	ENSG00000178814	ENST00000534424			OPLAH			protein_coding	14
4224	Ascl1(bHLH)-509346	chr17	45897272	45897282	-	7.83943		promoter-TSS (ENST00000584698)	protein_coding-promoter-TSS (ENST00000584698)	-773	ENST00000584698	ENSG00000006025	ENST00000007414			OSBPL7			protein_coding	18
4230	Ascl1(bHLH)-230949	chr12	112605270	112605280	-	7.83943		exon (ENST00000377560, exon 71 of 75)	protein_coding-exon (ENST00000377560, exon 71 of 75)	410	ENST00000548140	ENSG00000173064	ENST00000549306			HECTD4			protein_coding	32
4260	Ascl1(bHLH)-527989	chr17	72954958	72954968	+	7.83943		TTS (ENST00000530857)	protein_coding-TTS (ENST00000530857)	133	ENST00000583244	ENSG00000167861	ENST00000425042			HID1			protein_coding	25
4273	Ascl1(bHLH)-661348	chr1	27668509	27668519	+	7.83943		promoter-TSS (ENST00000318074)	protein_coding-promoter-TSS (ENST00000318074)	1	ENST00000318074	ENSG00000142765	ENST00000485269			SYTL1			protein_coding	15
4277	Ascl1(bHLH)-529614	chr17	74395775	74395785	+	7.83943		promoter-TSS (ENST00000587127)	protein_coding-promoter-TSS (ENST00000587127)	-82	ENST00000587127	ENSG00000175931	ENST00000587127			UBE2O			protein_coding	14
4280	Ascl1(bHLH)-867088	chr22	36913645	36913655	+	7.83943		promoter-TSS (ENST00000426531)	protein_coding-promoter-TSS (ENST00000426531)	-672	ENST00000426531	ENSG00000100353	ENST00000478547			EIF3D			protein_coding	16
4307	Ascl1(bHLH)-939797	chr2	96809594	96809604	-	7.83943		exon (ENST00000288943, exon 4 of 4)	protein_coding-exon (ENST00000288943, exon 4 of 4)	757	ENST00000488952	ENSG00000158050	ENST00000488952			DUSP2			protein_coding	7
4325	Ascl1(bHLH)-891748	chr2	10263523	10263533	-	7.83943		exon (ENST00000304567, exon 3 of 10)	protein_coding-exon (ENST00000304567, exon 3 of 10)	230	ENST00000474701	ENSG00000171848	ENST00000491447			RRM2			protein_coding	5
4361	Ascl1(bHLH)-447192	chr16	58534369	58534379	+	7.83943		promoter-TSS (ENST00000566656)	protein_coding-promoter-TSS (ENST00000566656)	324	ENST00000568424	ENSG00000103034	ENST00000569539			NDRG4			protein_coding	29
4365	Ascl1(bHLH)-635080	chr1	2140005	2140015	+	7.83943		promoter-TSS (ENST00000469733)	protein_coding-promoter-TSS (ENST00000469733)	-838	ENST00000469733	ENSG00000162585	ENST00000514625			C1orf86			protein_coding	22
4367	Ascl1(bHLH)-1602047	chr8	143408392	143408402	+	7.83943		promoter-TSS (ENST00000518928)	protein_coding-promoter-TSS (ENST00000518928)	-811	ENST00000518928	ENSG00000171045	ENST00000524325			TSNARE1			protein_coding	17
4381	Ascl1(bHLH)-1515340	chr7	150027084	150027094	-	7.83943		exon (ENST00000343855, exon 1 of 1)	protein_coding-exon (ENST00000343855, exon 1 of 1)	151	ENST00000343855	ENSG00000188707	ENST00000343855			ZBED6CL			protein_coding	8
4383	Ascl1(bHLH)-1005600	chr2	220426597	220426607	+	7.83943		TTS (ENST00000462385)	protein_coding-TTS (ENST00000462385)	632	ENST00000604031	ENSG00000124006	ENST00000462534			OBSL1			protein_coding	28
4388	Ascl1(bHLH)-1007300	chr2	223519941	223519951	+	7.83943		intron (ENST00000536361, intron 1 of 17)	protein_coding-intron (ENST00000281828, intron 1 of 16)	824	ENST00000536361	ENSG00000116120	ENST00000536361			FARSB			protein_coding	1
4422	Ascl1(bHLH)-613201	chr19	36273558	36273568	-	7.83943		promoter-TSS (ENST00000586918)	protein_coding-promoter-TSS (ENST00000586918)	20	ENST00000587447	ENSG00000004777	ENST00000590893			ARHGAP33			protein_coding	24
4424	Ascl1(bHLH)-1585071	chr8	117778983	117778993	-	7.83943		promoter-TSS (ENST00000276682)	protein_coding-promoter-TSS (ENST00000276682)	176	ENST00000520813	ENSG00000147677	ENST00000522800			EIF3H			protein_coding	5
4438	Ascl1(bHLH)-1132067	chr4	942853	942863	+	7.83943		TTS (ENST00000504850)	protein_coding-TTS (ENST00000504850)	659	ENST00000504180	ENSG00000127419	ENST00000515492			TMEM175			protein_coding	14
4456	Ascl1(bHLH)-433123	chr16	28847037	28847047	-	7.83943		promoter-TSS (ENST00000564162)	protein_coding-promoter-TSS (ENST00000564162)	52	ENST00000564162	ENSG00000168488	ENST00000570200			ATXN2L			protein_coding	12
4464	Ascl1(bHLH)-1608998	chr9	4793683	4793693	-	7.83943		intron (ENST00000473230, intron 1 of 3)	protein_coding-intron (ENST00000381732, intron 1 of 2)	601	ENST00000473230	ENSG00000120158	ENST00000381732			RCL1			protein_coding	9
4472	Ascl1(bHLH)-60985	chr10	102731932	102731942	+	7.83943		promoter-TSS (ENST00000210633)	protein_coding-promoter-TSS (ENST00000210633)	-360	ENST00000370250	ENSG00000095539	ENST00000484128			SEMA4G			protein_coding	14
4490	Ascl1(bHLH)-90111	chr11	2404497	2404507	+	7.83943		intron (ENST00000492627, intron 1 of 7)	protein_coding-intron (ENST00000263645, intron 1 of 7)	812	ENST00000492627	ENSG00000110651	ENST00000531840			CD81			protein_coding	43
4514	Ascl1(bHLH)-621468	chr19	46276093	46276103	+	7.83943		promoter-TSS (ENST00000597660)	protein_coding-promoter-TSS (ENST00000597660)	-128	ENST00000597660	ENSG00000104936	ENST00000597660			DMPK			protein_coding	22
4522	Ascl1(bHLH)-434134	chr16	29840111	29840121	+	7.83943		promoter-TSS (ENST00000566252)	protein_coding-promoter-TSS (ENST00000566252)	-817	ENST00000566252	ENSG00000013364	ENST00000562463			MVP			protein_coding	10
4535	Ascl1(bHLH)-1435820	chr7	5265405	5265415	+	7.83943		promoter-TSS (ENST00000471851)	protein_coding-promoter-TSS (ENST00000471851)	-171	ENST00000471851	ENSG00000157954	ENST00000382384			WIPI2			protein_coding	14
4547	Ascl1(bHLH)-457428	chr16	74640801	74640811	+	7.83943		exon (ENST00000205061, exon 1 of 27)	protein_coding-exon (ENST00000205061, exon 1 of 27)	186	ENST00000422840	ENSG00000090863	ENST00000205061			GLG1			protein_coding	16
4563	Ascl1(bHLH)-417876	chr16	9186009	9186019	-	7.83943		exon (ENST00000327827, exon 1 of 4)	protein_coding-exon (ENST00000327827, exon 1 of 4)	509	ENST00000327827	ENSG00000182831	ENST00000327827			C16orf72			protein_coding	1
4571	Ascl1(bHLH)-1605267	chr8	145549599	145549609	+	7.83943		intron (ENST00000531896, intron 1 of 7)	protein_coding-intron (ENST00000332324, intron 1 of 16)	726	ENST00000525371	ENSG00000185000	ENST00000531896			DGAT1			protein_coding	11
4587	Ascl1(bHLH)-811990	chr20	48553308	48553318	+	7.83943		intron (ENST00000244061, intron 1 of 5)	protein_coding-intron (ENST00000244061, intron 1 of 5)	365	ENST00000244061	ENSG00000124226	ENST00000244061			RNF114			protein_coding	4
4633	Ascl1(bHLH)-1488171	chr7	100254152	100254162	+	7.83943		promoter-TSS (ENST00000160382)	protein_coding-promoter-TSS (ENST00000160382)	-73	ENST00000160382	ENSG00000077080	ENST00000485601			ACTL6B			protein_coding	4
4638	Ascl1(bHLH)-360874	chr15	31658273	31658283	-	7.83943		promoter-TSS (ENST00000558844)	protein_coding-promoter-TSS (ENST00000558844)	-79	ENST00000558844	ENSG00000169926	ENST00000558921			KLF13			protein_coding	22
4647	Ascl1(bHLH)-1711246	chrX	48457238	48457248	+	7.83943		promoter-TSS (ENST00000495575)	protein_coding-promoter-TSS (ENST00000495575)	135	ENST00000466962	ENSG00000101940	ENST00000470124			WDR13			protein_coding	11
4648	Ascl1(bHLH)-451745	chr16	67213783	67213793	-	7.83943		promoter-TSS (ENST00000561679)	protein_coding-promoter-TSS (ENST00000561679)	76	ENST00000564835	ENSG00000196123	ENST00000568165			KIAA0895L			protein_coding	12
4655	Ascl1(bHLH)-715470	chr1	120277313	120277323	-	7.83943		TTS (ENST00000493622)	protein_coding-TTS (ENST00000493622)	391	ENST00000469443	ENSG00000092621	ENST00000369407			PHGDH			protein_coding	14
4661	Ascl1(bHLH)-72255	chr10	120514103	120514113	-	7.83943		promoter-TSS (ENST00000477583)	protein_coding-promoter-TSS (ENST00000477583)	-119	ENST00000477583	ENSG00000151893	ENST00000493518			CACUL1			protein_coding	6
4705	Ascl1(bHLH)-1451909	chr7	35733765	35733775	-	7.83943		TTS (ENST00000603731)	protein_coding-TTS (ENST00000603731)	406	ENST00000413517	ENSG00000122557	ENST00000396081			HERPUD2			protein_coding	2
4742	Ascl1(bHLH)-124263	chr11	63933406	63933416	-	7.83943		promoter-TSS (ENST00000542359)	protein_coding-promoter-TSS (ENST00000542359)	118	ENST00000538595	ENSG00000133315	ENST00000542359			MACROD1			protein_coding	15
4763	Ascl1(bHLH)-1502575	chr7	128806807	128806817	+	7.83943		intron (ENST00000486685, intron 1 of 2)	protein_coding-intron (ENST00000289407, intron 6 of 7)	531	ENST00000486685	ENSG00000158457	ENST00000289407			TSPAN33			protein_coding	11
4765	Ascl1(bHLH)-1687998	chrX	2747790	2747800	+	7.83943		promoter-TSS (ENST00000469234)	protein_coding-promoter-TSS (ENST00000469234)	-307	ENST00000469234	ENSG00000056998	ENST00000381161			GYG2			protein_coding	12
4779	Ascl1(bHLH)-129476	chr11	68696796	68696806	-	7.83943		promoter-TSS (ENST00000536803)	protein_coding-promoter-TSS (ENST00000536803)	-758	ENST00000536803	ENSG00000132740	ENST00000545146			IGHMBP2			protein_coding	17
4781	Ascl1(bHLH)-202196	chr12	56488241	56488251	-	7.83943		promoter-TSS (ENST00000549644)	protein_coding-promoter-TSS (ENST00000549644)	-60	ENST00000549644	ENSG00000065361	ENST00000549061			ERBB3			protein_coding	23
4799	Ascl1(bHLH)-426924	chr16	20749942	20749952	-	7.83943		promoter-TSS (ENST00000570231)	protein_coding-promoter-TSS (ENST00000570231)	-353	ENST00000570231	ENSG00000066654	ENST00000565248			THUMPD1			protein_coding	3
4813	Ascl1(bHLH)-911840	chr2	42652289	42652299	+	7.83943		promoter-TSS (ENST00000423797)	protein_coding-promoter-TSS (ENST00000423797)	-66	ENST00000423797	ENSG00000115944	ENST00000482463			COX7A2L			protein_coding	12
4842	Ascl1(bHLH)-1541043	chr8	26434391	26434401	-	7.83943		promoter-TSS (ENST00000311151)	protein_coding-promoter-TSS (ENST00000311151)	-182	ENST00000493789	ENSG00000092964	ENST00000474808			DPYSL2			protein_coding	12
4861	Ascl1(bHLH)-537391	chr17	80195145	80195155	+	7.83943		TTS (ENST00000577650)	protein_coding-TTS (ENST00000577650)	104	ENST00000583025	ENSG00000141526	ENST00000583237			SLC16A3			protein_coding	19
4947	Ascl1(bHLH)-1122079	chr3	184045729	184045739	+	7.83943		promoter-TSS (ENST00000422614)	protein_coding-promoter-TSS (ENST00000422614)	-3	ENST00000422614	ENSG00000114867	ENST00000382330			EIF4G1			protein_coding	14
4966	Ascl1(bHLH)-419233	chr16	11066114	11066124	-	7.83943		promoter-TSS (ENST00000494853)	protein_coding-promoter-TSS (ENST00000494853)	-219	ENST00000494853	ENSG00000038532	ENST00000409552			CLEC16A			protein_coding	10
4988	Ascl1(bHLH)-501848	chr17	37822272	37822282	-	7.83943		exon (ENST00000309889, exon 2 of 2)	protein_coding-exon (ENST00000309889, exon 2 of 2)	675	ENST00000578283	ENSG00000173991	ENST00000578283			TCAP			protein_coding	10
4990	Ascl1(bHLH)-1017785	chr2	238436042	238436052	-	7.83943		promoter-TSS (ENST00000415753)	protein_coding-promoter-TSS (ENST00000415753)	-31	ENST00000415753	ENSG00000115648	ENST00000494110			MLPH			protein_coding	39
5000	Ascl1(bHLH)-1303626	chr5	159826774	159826784	+	7.83924		exon (ENST00000408953, exon 1 of 2)	protein_coding-exon (ENST00000408953, exon 1 of 2)	264	ENST00000523213	ENSG00000221886	ENST00000523213			C5orf54			protein_coding	2
5003	Ascl1(bHLH)-123151	chr11	62654649	62654659	+	7.83924		promoter-TSS (ENST00000542793)	protein_coding-promoter-TSS (ENST00000542793)	-688	ENST00000542793	ENSG00000168003	ENST00000539891			SLC3A2			protein_coding	10
5039	Ascl1(bHLH)-1079461	chr3	101568619	101568629	+	7.83924		promoter-TSS (ENST00000491281)	protein_coding-promoter-TSS (ENST00000491281)	254	ENST00000486444	ENSG00000144802	ENST00000326151			NFKBIZ			protein_coding	5
5042	Ascl1(bHLH)-769271	chr1	233276428	233276438	-	7.83924		promoter-TSS (ENST00000490102)	protein_coding-promoter-TSS (ENST00000490102)	-851	ENST00000490102	ENSG00000135749	ENST00000429988			PCNXL2			protein_coding	31
5069	Ascl1(bHLH)-640116	chr1	6085502	6085512	-	7.83924		promoter-TSS (ENST00000341524)	protein_coding-promoter-TSS (ENST00000341524)	-853	ENST00000428161	ENSG00000069424	ENST00000378097			KCNAB2			protein_coding	26
5124	Ascl1(bHLH)-888403	chr2	5833643	5833653	+	7.83209		exon (ENST00000322002, exon 1 of 1)	protein_coding-exon (ENST00000322002, exon 1 of 1)	849	ENST00000322002	ENSG00000176887	ENST00000322002			SOX11			protein_coding	2
5139	Ascl1(bHLH)-811308	chr20	47707843	47707853	+	7.83209		intron (ENST00000542325, intron 18 of 21)	protein_coding-intron (ENST00000262982, intron 21 of 24)	548	ENST00000469700	ENSG00000124207	ENST00000396192			CSE1L			protein_coding	4
5144	Ascl1(bHLH)-1670787	chr9	131581254	131581264	-	7.83209		TTS (ENST00000361256)	protein_coding-TTS (ENST00000361256)	506	ENST00000372642	ENSG00000167136	ENST00000372642			ENDOG			protein_coding	2
5152	Ascl1(bHLH)-1357089	chr6	44194504	44194514	+	7.83209		promoter-TSS (ENST00000371708)	protein_coding-promoter-TSS (ENST00000371708)	-367	ENST00000371708	ENSG00000112759	ENST00000371740			SLC29A1			protein_coding	10
5157	Ascl1(bHLH)-1291286	chr5	139493393	139493403	-	7.83209		promoter-TSS (ENST00000331327)	protein_coding-promoter-TSS (ENST00000331327)	-310	ENST00000331327	ENSG00000185129	ENST00000502351			PURA			protein_coding	3
5168	Ascl1(bHLH)-633714	chr1	1164714	1164724	-	7.83209		promoter-TSS (ENST00000403997)	protein_coding-promoter-TSS (ENST00000403997)	-743	ENST00000403997	ENSG00000078808	ENST00000465727			SDF4			protein_coding	5
5178	Ascl1(bHLH)-668557	chr1	36235727	36235737	+	7.83209		promoter-TSS (ENST00000251195)	protein_coding-promoter-TSS (ENST00000251195)	-164	ENST00000251195	ENSG00000092853	ENST00000520551			CLSPN			protein_coding	5
5183	Ascl1(bHLH)-835190	chr21	33984641	33984651	-	7.83209		promoter-TSS (ENST00000431216)	protein_coding-promoter-TSS (ENST00000431216)	16	ENST00000440966	ENSG00000159079	ENST00000300260			C21orf59			protein_coding	8
5202	Ascl1(bHLH)-623380	chr19	48282947	48282957	+	7.83209		promoter-TSS (ENST00000598956)	protein_coding-promoter-TSS (ENST00000598956)	456	ENST00000595509	ENSG00000178980	ENST00000601937			SEPW1			protein_coding	5
5212	Ascl1(bHLH)-1450228	chr7	32529941	32529951	-	7.83209		promoter-TSS (ENST00000409292)	protein_coding-promoter-TSS (ENST00000409292)	27	ENST00000410044	ENSG00000106355	ENST00000450169			LSM5			protein_coding	6
5216	Ascl1(bHLH)-309441	chr14	39901259	39901269	+	7.83209		promoter-TSS (ENST00000554190)	protein_coding-promoter-TSS (ENST00000554190)	-185	ENST00000554190	ENSG00000165355	ENST00000554190			FBXO33			protein_coding	3
5226	Ascl1(bHLH)-1749680	chrX	134049238	134049248	-	7.83209		promoter-TSS (ENST00000370779)	protein_coding-promoter-TSS (ENST00000370779)	6	ENST00000489890	ENSG00000101928	ENST00000480721			MOSPD1			protein_coding	6
5241	Ascl1(bHLH)-616151	chr19	39989578	39989588	-	7.83209		promoter-TSS (ENST00000205143)	protein_coding-promoter-TSS (ENST00000205143)	-24	ENST00000596614	ENSG00000090932	ENST00000600437			DLL3			protein_coding	4
5247	Ascl1(bHLH)-649622	chr1	15894097	15894107	+	7.83209		promoter-TSS (ENST00000495523)	protein_coding-promoter-TSS (ENST00000495523)	-552	ENST00000495523	ENSG00000116138	ENST00000472665			DNAJC16			protein_coding	9
5256	Ascl1(bHLH)-1140837	chr4	8471976	8471986	-	7.83209		promoter-TSS (ENST00000531038)	protein_coding-promoter-TSS (ENST00000531038)	-672	ENST00000531038	ENSG00000155275	ENST00000511366			TRMT44			protein_coding	16
5264	Ascl1(bHLH)-1723694	chrX	74494170	74494180	-	7.83209		promoter-TSS (ENST00000530743)	protein_coding-promoter-TSS (ENST00000530743)	213	ENST00000373373	ENSG00000094841	ENST00000474175			UPRT			protein_coding	5
5271	Ascl1(bHLH)-1655495	chr9	110251490	110251500	-	7.83019		promoter-TSS (ENST00000411706)	protein_coding-promoter-TSS (ENST00000411706)	-84	ENST00000411706	ENSG00000136826	ENST00000497048			KLF4			protein_coding	6
5282	Ascl1(bHLH)-536857	chr17	79875654	79875664	+	7.83019		promoter-TSS (ENST00000572350)	protein_coding-promoter-TSS (ENST00000572350)	-3	ENST00000577065	ENSG00000187531	ENST00000575244			SIRT7			protein_coding	7
5346	Ascl1(bHLH)-1481167	chr7	87229628	87229638	+	7.83019		promoter-TSS (ENST00000543898)	protein_coding-promoter-TSS (ENST00000543898)	-133	ENST00000543898	ENSG00000085563	ENST00000416177			ABCB1			protein_coding	2
5351	Ascl1(bHLH)-1433598	chr7	2684740	2684750	+	7.83019		promoter-TSS (ENST00000400376)	protein_coding-promoter-TSS (ENST00000400376)	-421	ENST00000400376	ENSG00000136295	ENST00000498454			TTYH3			protein_coding	17
5352	Ascl1(bHLH)-101133	chr11	18655728	18655738	+	7.83019		intron (ENST00000543776, intron 1 of 2)	protein_coding-intron (ENST00000336349, intron 1 of 5)	203	ENST00000536336	ENSG00000179119	ENST00000536336			SPTY2D1			protein_coding	1
5371	Ascl1(bHLH)-546588	chr18	12419809	12419819	+	7.83019		promoter-TSS (ENST00000587862)	protein_coding-promoter-TSS (ENST00000587862)	-77	ENST00000589952	ENSG00000141391	ENST00000336990			SLMO1			protein_coding	5
5376	Ascl1(bHLH)-238850	chr12	122457162	122457172	-	7.83019		promoter-TSS (ENST00000538010)	protein_coding-promoter-TSS (ENST00000538010)	-161	ENST00000538010	ENSG00000110987	ENST00000261822			BCL7A			protein_coding	5
5387	Ascl1(bHLH)-584144	chr19	2040211	2040221	-	7.83019		TTS (ENST00000585667)	protein_coding-TTS (ENST00000585667)	990	ENST00000589441	ENSG00000099875	ENST00000591601			MKNK2			protein_coding	14
5409	Ascl1(bHLH)-531572	chr17	76124647	76124657	-	7.83019		promoter-TSS (ENST00000306591)	protein_coding-promoter-TSS (ENST00000306591)	59	ENST00000306591	ENSG00000141524	ENST00000592594			TMC6			protein_coding	22
5448	Ascl1(bHLH)-1547474	chr8	37631610	37631620	+	7.83019		promoter-TSS (ENST00000522808)	protein_coding-promoter-TSS (ENST00000522808)	-839	ENST00000522808	ENSG00000147471	ENST00000520073			PROSC			protein_coding	7
5464	Ascl1(bHLH)-513932	chr17	53012986	53012996	-	7.83019		promoter-TSS (ENST00000570623)	protein_coding-promoter-TSS (ENST00000570623)	-783	ENST00000570623	ENSG00000141198	ENST00000573607			TOM1L1			protein_coding	5
5476	Ascl1(bHLH)-501884	chr17	37860183	37860193	-	7.83019		intron (ENST00000578709, intron 1 of 2)	protein_coding-intron (ENST00000269571, intron 1 of 26)	741	ENST00000578709	ENSG00000141736	ENST00000584014			ERBB2			protein_coding	27
5484	Ascl1(bHLH)-239472	chr12	123338991	123339001	+	7.83019		intron (ENST00000536847, intron 1 of 6)	protein_coding-intron (ENST00000253083, intron 8 of 31)	966	ENST00000536847	ENSG00000130787	ENST00000536772			HIP1R			protein_coding	26
5533	Ascl1(bHLH)-115282	chr11	45949483	45949493	-	7.83019		promoter-TSS (ENST00000531847)	protein_coding-promoter-TSS (ENST00000531847)	-99	ENST00000531847	ENSG00000165905	ENST00000525609			GYLTL1B			protein_coding	12
5538	Ascl1(bHLH)-978821	chr2	165811483	165811493	+	7.83019		intron (ENST00000409662, intron 1 of 12)	protein_coding-intron (ENST00000303735, intron 1 of 9)	268	ENST00000409662	ENSG00000169507	ENST00000465898			SLC38A11			protein_coding	6
5542	Ascl1(bHLH)-480839	chr17	8197798	8197808	+	7.83019		exon (ENST00000380067, exon 1 of 6)	protein_coding-exon (ENST00000380067, exon 1 of 6)	322	ENST00000579681	ENSG00000125434	ENST00000396278			SLC25A35			protein_coding	2
5548	Ascl1(bHLH)-1605646	chr8	145740586	145740596	+	7.83019		promoter-TSS (ENST00000534626)	protein_coding-promoter-TSS (ENST00000534626)	-693	ENST00000534626	ENSG00000160957	ENST00000534538			RECQL4			protein_coding	17
5577	Ascl1(bHLH)-503260	chr17	39341020	39341030	-	7.83019		exon (ENST00000398472, exon 1 of 1)	protein_coding-exon (ENST00000398472, exon 1 of 1)	569	ENST00000398472	ENSG00000198443	ENST00000398472			KRTAP4-1			protein_coding	16
5590	Ascl1(bHLH)-367120	chr15	42127367	42127377	+	7.83019		promoter-TSS (ENST00000478178)	protein_coding-promoter-TSS (ENST00000478178)	128	ENST00000476036	ENSG00000168970	ENST00000491746			JMJD7-PLA2G4B			protein_coding	7
5601	Ascl1(bHLH)-255684	chr13	28541995	28542005	-	7.83019		promoter-TSS (ENST00000548877)	protein_coding-promoter-TSS (ENST00000548877)	-538	ENST00000548877	ENSG00000165556	ENST00000381020			CDX2			protein_coding	5
5631	Ascl1(bHLH)-822451	chr20	60889971	60889981	-	7.83019		promoter-TSS (ENST00000370691)	protein_coding-promoter-TSS (ENST00000370691)	-41	ENST00000370691	ENSG00000130702	ENST00000497053			LAMA5			protein_coding	62
5641	Ascl1(bHLH)-582866	chr19	1111432	1111442	+	7.83019		promoter-TSS (ENST00000586109)	protein_coding-promoter-TSS (ENST00000586109)	240	ENST00000587673	ENSG00000064932	ENST00000586109			SBNO2			protein_coding	18
5662	Ascl1(bHLH)-417532	chr16	8814604	8814614	-	7.83019		promoter-TSS (ENST00000425191)	protein_coding-promoter-TSS (ENST00000425191)	33	ENST00000569156	ENSG00000183044	ENST00000563992			ABAT			protein_coding	11
5700	Ascl1(bHLH)-133246	chr11	72019495	72019505	-	7.83019		intron (ENST00000544382, intron 5 of 9)	protein_coding-intron (ENST00000294053, intron 9 of 16)	128	ENST00000538021	ENSG00000162129	ENST00000542555			CLPB			protein_coding	16
5717	Ascl1(bHLH)-125921	chr11	65298193	65298203	+	7.83019		promoter-TSS (ENST00000529178)	protein_coding-promoter-TSS (ENST00000529178)	-40	ENST00000529178	ENSG00000142186	ENST00000531601			SCYL1			protein_coding	22
5753	Ascl1(bHLH)-203481	chr12	58008483	58008493	-	7.83019		TTS (ENST00000593846)	antisense-TTS (ENST00000593846)	132	ENST00000484357	ENSG00000240771	ENST00000333972			ARHGEF25			protein_coding	8
5760	Ascl1(bHLH)-388922	chr15	75631426	75631436	-	7.83019		TTS (ENST00000561662)	protein_coding-TTS (ENST00000561662)	536	ENST00000567935	ENSG00000140365	ENST00000569245			COMMD4			protein_coding	3
5762	Ascl1(bHLH)-1467357	chr7	63772627	63772637	-	7.83019		promoter-TSS (ENST00000355095)	protein_coding-promoter-TSS (ENST00000355095)	-554	ENST00000355095	ENSG00000234444	ENST00000438373			ZNF736			protein_coding	8
5764	Ascl1(bHLH)-330486	chr14	77745367	77745377	-	7.83019		promoter-TSS (ENST00000556446)	protein_coding-promoter-TSS (ENST00000556446)	32	ENST00000556446	ENSG00000009830	ENST00000556326			POMT2			protein_coding	28
5787	Ascl1(bHLH)-1276448	chr5	112257709	112257719	-	7.83019		promoter-TSS (ENST00000261482)	protein_coding-promoter-TSS (ENST00000261482)	-20	ENST00000261482	ENSG00000129625	ENST00000379638			REEP5			protein_coding	4
5797	Ascl1(bHLH)-1045165	chr3	37985971	37985981	-	7.83019		promoter-TSS (ENST00000486978)	protein_coding-promoter-TSS (ENST00000486978)	-229	ENST00000486978	ENSG00000144677	ENST00000435525			CTDSPL			protein_coding	8
5811	Ascl1(bHLH)-479931	chr17	7224086	7224096	-	7.83019		promoter-TSS (ENST00000572029)	protein_coding-promoter-TSS (ENST00000572029)	37	ENST00000572029	ENSG00000215041	ENST00000571887			NEURL4			protein_coding	12
5836	Ascl1(bHLH)-366857	chr15	41793550	41793560	+	7.83019		promoter-TSS (ENST00000462816)	protein_coding-promoter-TSS (ENST00000462816)	-82	ENST00000462816	ENSG00000137825	ENST00000425927			ITPKA			protein_coding	4
5870	Ascl1(bHLH)-1540013	chr8	24772585	24772595	+	7.83019		promoter-TSS (ENST00000607058)	antisense-promoter-TSS (ENST00000607058)	135	ENST00000433454	ENSG00000104722	ENST00000437366			NEFM			protein_coding	7
5891	Ascl1(bHLH)-1579311	chr8	103667014	103667024	+	7.83019		promoter-TSS (ENST00000395884)	protein_coding-promoter-TSS (ENST00000395884)	-416	ENST00000395884	ENSG00000155090	ENST00000285407			KLF10			protein_coding	4
5902	Ascl1(bHLH)-427963	chr16	22217829	22217839	+	7.83019		exon (ENST00000263026, exon 1 of 18)	protein_coding-exon (ENST00000263026, exon 1 of 18)	187	ENST00000568269	ENSG00000103319	ENST00000563555			EEF2K			protein_coding	8
5916	Ascl1(bHLH)-996585	chr2	204103104	204103114	-	7.83019		promoter-TSS (ENST00000356079)	protein_coding-promoter-TSS (ENST00000356079)	-554	ENST00000356079	ENSG00000119004	ENST00000428265			CYP20A1			protein_coding	2
5982	Ascl1(bHLH)-480280	chr17	7578357	7578367	+	7.83019		promoter-TSS (ENST00000574684)	protein_coding-promoter-TSS (ENST00000574684)	75	ENST00000574684	ENSG00000141510	ENST00000420246			TP53			protein_coding	4
5983	Ascl1(bHLH)-808246	chr20	44541576	44541586	-	7.83019		promoter-TSS (ENST00000354050)	protein_coding-promoter-TSS (ENST00000354050)	-787	ENST00000420868	ENSG00000100979	ENST00000477313			PLTP			protein_coding	5
5985	Ascl1(bHLH)-1242533	chr5	34950871	34950881	-	7.83019		exon (ENST00000512136, exon 3 of 3)	protein_coding-exon (ENST00000512136, exon 3 of 3)	564	ENST00000506762	ENSG00000168724	ENST00000382021			DNAJC21			protein_coding	5
5988	Ascl1(bHLH)-1565989	chr8	74904452	74904462	+	7.83019		intron (ENST00000518893, intron 1 of 3)	protein_coding-intron (ENST00000284818, intron 1 of 4)	796	ENST00000518893	ENSG00000154589	ENST00000518893			LY96			protein_coding	8
6057	Ascl1(bHLH)-537740	chr17	80406004	80406014	+	7.83019		promoter-TSS (ENST00000578895)	protein_coding-promoter-TSS (ENST00000578895)	-80	ENST00000578895	ENSG00000178927	ENST00000577707			C17orf62			protein_coding	17
6063	Ascl1(bHLH)-507079	chr17	43171469	43171479	-	7.83019		TTS (ENST00000592654)	protein_coding-TTS (ENST00000592654)	475	ENST00000588455	ENSG00000136448	ENST00000590114			NMT1			protein_coding	10
6064	Ascl1(bHLH)-153568	chr11	111728359	111728369	+	7.83019		TTS (ENST00000529754)	protein_coding-TTS (ENST00000529754)	303	ENST00000527714	ENSG00000086848	ENST00000527212			ALG9			protein_coding	8
6071	Ascl1(bHLH)-596592	chr19	14182778	14182788	+	7.83019		promoter-TSS (ENST00000269720)	protein_coding-promoter-TSS (ENST00000269720)	-565	ENST00000269720	ENSG00000141854	ENST00000591982			hsa-mir-1199			protein_coding	7
6073	Ascl1(bHLH)-1352720	chr6	39196928	39196938	+	7.83019		exon (ENST00000359534, exon 1 of 5)	protein_coding-exon (ENST00000359534, exon 1 of 5)	293	ENST00000359534	ENSG00000164626	ENST00000359534			KCNK5			protein_coding	3
6082	Ascl1(bHLH)-727231	chr1	161015341	161015351	+	7.83019		promoter-TSS (ENST00000368020)	protein_coding-promoter-TSS (ENST00000368020)	317	ENST00000534633	ENSG00000158773	ENST00000491629			USF1			protein_coding	10
6096	Ascl1(bHLH)-203359	chr12	57871618	57871628	+	7.83019		promoter-TSS (ENST00000546200)	protein_coding-promoter-TSS (ENST00000546200)	11	ENST00000546200	ENSG00000123329	ENST00000548139			ARHGAP9			protein_coding	8
6105	Ascl1(bHLH)-535471	chr17	79038421	79038431	-	7.83019		intron (ENST00000576364, intron 1 of 4)	protein_coding-intron (ENST00000321280, intron 3 of 13)	886	ENST00000576364	ENSG00000175866	ENST00000435091			BAIAP2			protein_coding	31
6111	Ascl1(bHLH)-451978	chr16	67425325	67425335	-	7.83019		promoter-TSS (ENST00000458950)	snRNA-promoter-TSS (ENST00000458950)	526	ENST00000564104	ENSG00000159713	ENST00000290942			TPPP3			protein_coding	4
6121	Ascl1(bHLH)-604135	chr19	22035289	22035299	-	7.83019		promoter-TSS (ENST00000594012)	protein_coding-promoter-TSS (ENST00000594012)	-367	ENST00000596899	ENSG00000198521	ENST00000594012			ZNF43			protein_coding	3
6160	Ascl1(bHLH)-170624	chr11	134202152	134202162	+	7.83019		intron (ENST00000535456, intron 1 of 18)	protein_coding-intron (ENST00000339772, intron 1 of 19)	201	ENST00000389881	ENSG00000149328	ENST00000531081			GLB1L2			protein_coding	13
6178	Ascl1(bHLH)-454993	chr16	70795953	70795963	+	7.83019		intron (ENST00000562507, intron 3 of 4)	protein_coding-intron (ENST00000261776, intron 12 of 18)	552	ENST00000563662	ENSG00000103043	ENST00000261776			VAC14			protein_coding	28
6192	Ascl1(bHLH)-1436679	chr7	6143596	6143606	+	7.83019		promoter-TSS (ENST00000306177)	protein_coding-promoter-TSS (ENST00000306177)	-914	ENST00000306177	ENSG00000106346	ENST00000404008			USP42			protein_coding	6
6195	Ascl1(bHLH)-734545	chr1	174769496	174769506	+	7.83019		exon (ENST00000489615, exon 1 of 9)	protein_coding-exon (ENST00000489615, exon 1 of 9)	431	ENST00000489615	ENSG00000152061	ENST00000478442			RABGAP1L			protein_coding	13
6207	Ascl1(bHLH)-108286	chr11	33743841	33743851	-	7.83019		intron (ENST00000534312, intron 1 of 3)	protein_coding-intron (ENST00000351554, intron 3 of 4)	148	ENST00000527926	ENSG00000085063	ENST00000395850			CD59			protein_coding	11
6212	Ascl1(bHLH)-584687	chr19	2431827	2431837	+	7.83019		promoter-TSS (ENST00000475819)	protein_coding-promoter-TSS (ENST00000475819)	-5	ENST00000475819	ENSG00000176619	ENST00000534495			LMNB2			protein_coding	12
6260	Ascl1(bHLH)-1354888	chr6	41753994	41754004	+	7.83019		TTS (ENST00000463606)	protein_coding-TTS (ENST00000463606)	281	ENST00000422888	ENSG00000137218	ENST00000422888			FRS3			protein_coding	3
6341	Ascl1(bHLH)-1254672	chr5	64064111	64064121	-	7.83019		promoter-TSS (ENST00000381070)	protein_coding-promoter-TSS (ENST00000381070)	330	ENST00000495198	ENSG00000153006	ENST00000495198			SREK1IP1			protein_coding	2
6356	Ascl1(bHLH)-886969	chr2	3469428	3469438	+	7.83019		promoter-TSS (ENST00000416918)	protein_coding-promoter-TSS (ENST00000416918)	-11	ENST00000416918	ENSG00000171853	ENST00000482645			TRAPPC12			protein_coding	38
6376	Ascl1(bHLH)-1355938	chr6	43043268	43043278	-	7.83019		promoter-TSS (ENST00000230418)	protein_coding-promoter-TSS (ENST00000230418)	-733	ENST00000230419	ENSG00000112655	ENST00000230418			PTK7			protein_coding	19
6395	Ascl1(bHLH)-231472	chr12	113357060	113357070	-	7.83019		promoter-TSS (ENST00000540589)	protein_coding-promoter-TSS (ENST00000540589)	-129	ENST00000552526	ENSG00000089127	ENST00000550689			OAS1			protein_coding	3
6408	Ascl1(bHLH)-100313	chr11	17523341	17523351	-	7.83019		intron (ENST00000534556, intron 1 of 2)	protein_coding-intron (ENST00000005226, intron 21 of 26)	250	ENST00000534556	ENSG00000006611	ENST00000526313			USH1C			protein_coding	16
6420	Ascl1(bHLH)-396527	chr15	85524523	85524533	+	7.83019		promoter-TSS (ENST00000339708)	protein_coding-promoter-TSS (ENST00000339708)	-677	ENST00000394553	ENSG00000073417	ENST00000557819			PDE8A			protein_coding	13
6446	Ascl1(bHLH)-868491	chr22	38029837	38029847	+	7.83019		promoter-TSS (ENST00000417536)	protein_coding-promoter-TSS (ENST00000417536)	-819	ENST00000417536	ENSG00000100092	ENST00000466097			SH3BP1			protein_coding	16
6470	Ascl1(bHLH)-544029	chr18	8784635	8784645	+	7.83019		promoter-TSS (ENST00000517554)	protein_coding-promoter-TSS (ENST00000517554)	-16	ENST00000517554	ENSG00000168502	ENST00000520495			SOGA2			protein_coding	15
6495	Ascl1(bHLH)-587946	chr19	5081927	5081937	+	7.83019		promoter-TSS (ENST00000588361)	protein_coding-promoter-TSS (ENST00000588361)	-531	ENST00000588361	ENSG00000127663	ENST00000588337			KDM4B			protein_coding	23
6521	Ascl1(bHLH)-433220	chr16	28935220	28935230	-	7.83019		intron (ENST00000563577, intron 1 of 2)	protein_coding-intron (ENST00000357573, intron 2 of 10)	296	ENST00000561501	ENSG00000177548	ENST00000561803			RABEP2			protein_coding	9
6528	Ascl1(bHLH)-197468	chr12	50221748	50221758	-	7.83019		promoter-TSS (ENST00000548872)	antisense-promoter-TSS (ENST00000548872)	455	ENST00000335999	ENSG00000167566	ENST00000477361			NCKAP5L			protein_coding	4
6546	Ascl1(bHLH)-350729	chr14	105613304	105613314	+	7.83019		TTS (ENST00000553244)	protein_coding-TTS (ENST00000553244)	386	ENST00000546616	ENSG00000184916	ENST00000546616			JAG2			protein_coding	17
6586	Ascl1(bHLH)-586744	chr19	4100309	4100319	+	7.83019		promoter-TSS (ENST00000595715)	protein_coding-promoter-TSS (ENST00000595715)	-244	ENST00000595715	ENSG00000126934	ENST00000595715			MAP2K2			protein_coding	18
6597	Ascl1(bHLH)-379952	chr15	64443954	64443964	-	7.83019		promoter-TSS (ENST00000325881)	protein_coding-promoter-TSS (ENST00000325881)	16	ENST00000560945	ENSG00000157734	ENST00000325881			SNX22			protein_coding	4
6605	Ascl1(bHLH)-1488597	chr7	100733470	100733480	-	7.83019		exon (ENST00000306085, exon 3 of 3)	protein_coding-exon (ENST00000306085, exon 3 of 3)	583	ENST00000487252	ENSG00000169871	ENST00000306085			TRIM56			protein_coding	8
6625	Ascl1(bHLH)-417674	chr16	8955599	8955609	+	7.83019		promoter-TSS (ENST00000567554)	protein_coding-promoter-TSS (ENST00000567554)	26	ENST00000569398	ENSG00000153048	ENST00000311052			CARHSP1			protein_coding	9
6631	Ascl1(bHLH)-397025	chr15	86262012	86262022	+	7.83019		promoter-TSS (ENST00000558009)	protein_coding-promoter-TSS (ENST00000558009)	-15	ENST00000559820	ENSG00000170776	ENST00000559820			AKAP13			protein_coding	29
6639	Ascl1(bHLH)-58266	chr10	98946114	98946124	+	7.83019		promoter-TSS (ENST00000266058)	protein_coding-promoter-TSS (ENST00000266058)	-442	ENST00000371041	ENSG00000187122	ENST00000494968			SLIT1			protein_coding	7
6659	Ascl1(bHLH)-614516	chr19	38398738	38398748	-	7.81297		TTS (ENST00000599644)	protein_coding-TTS (ENST00000599644)	858	ENST00000599644	ENSG00000105738	ENST00000222345			SIPA1L3			protein_coding	30
6673	Ascl1(bHLH)-452477	chr16	67917590	67917600	-	7.81297		TTS (ENST00000575507)	protein_coding-TTS (ENST00000575507)	912	ENST00000575033	ENSG00000038358	ENST00000572724			EDC4			protein_coding	23
6717	Ascl1(bHLH)-325919	chr14	72197301	72197311	+	7.81297		intron (ENST00000556959, intron 1 of 2)	protein_coding-intron (ENST00000358550, intron 17 of 20)	397	ENST00000556959	ENSG00000197555	ENST00000381232			SIPA1L1			protein_coding	16
6725	Ascl1(bHLH)-248710	chr12	133217170	133217180	+	7.81297		TTS (ENST00000542362)	protein_coding-TTS (ENST00000542362)	789	ENST00000434528	ENSG00000177084	ENST00000539215			POLE			protein_coding	36
6763	Ascl1(bHLH)-1126149	chr3	191046119	191046129	+	7.81297		promoter-TSS (ENST00000392455)	protein_coding-promoter-TSS (ENST00000392455)	-742	ENST00000392455	ENSG00000152492	ENST00000392455			CCDC50			protein_coding	2
6769	Ascl1(bHLH)-1623124	chr9	35110624	35110634	-	7.81297		exon (ENST00000378561, exon 1 of 8)	protein_coding-exon (ENST00000378561, exon 1 of 8)	791	ENST00000378557	ENSG00000005238	ENST00000605244			FAM214B			protein_coding	5
6773	Ascl1(bHLH)-530903	chr17	75493958	75493968	-	7.81297		TTS (ENST00000586456)	protein_coding-TTS (ENST00000586456)	806	ENST00000589246	ENSG00000184640	ENST00000427674			SEPT9			protein_coding	76
6790	Ascl1(bHLH)-1680878	chr9	139571226	139571236	-	7.81297		TTS (ENST00000470861)	protein_coding-TTS (ENST00000470861)	601	ENST00000472820	ENSG00000169692	ENST00000371694			AGPAT2			protein_coding	7
6810	Ascl1(bHLH)-976954	chr2	161132385	161132395	-	7.81297		intron (ENST00000490637, intron 3 of 4)	protein_coding-intron (ENST00000348849, intron 12 of 13)	806	ENST00000475103	ENSG00000153250	ENST00000392753			RBMS1			protein_coding	12
6811	Ascl1(bHLH)-586562	chr19	3969384	3969394	-	7.81297		intron (ENST00000601824, intron 2 of 3)	protein_coding-intron (ENST00000301264, intron 1 of 7)	437	ENST00000301264	ENSG00000167657	ENST00000594894			DAPK3			protein_coding	8
6850	Ascl1(bHLH)-1495122	chr7	112063362	112063372	+	7.81297		exon (ENST00000005558, exon 1 of 13)	protein_coding-exon (ENST00000005558, exon 1 of 13)	168	ENST00000005558	ENSG00000006652	ENST00000470441			IFRD1			protein_coding	8
6886	Ascl1(bHLH)-348648	chr14	104141165	104141175	-	7.81297		promoter-TSS (ENST00000553325)	protein_coding-promoter-TSS (ENST00000553325)	-719	ENST00000553325	ENSG00000126214	ENST00000557575			KLC1			protein_coding	21
6940	Ascl1(bHLH)-555434	chr18	32336368	32336378	-	7.81297		TTS (ENST00000588684)	protein_coding-TTS (ENST00000588684)	432	ENST00000399113	ENSG00000134769	ENST00000598142			DTNA			protein_coding	15
7000	Ascl1(bHLH)-91894	chr11	3909359	3909369	+	7.81297		promoter-TSS (ENST00000524822)	protein_coding-promoter-TSS (ENST00000524822)	47	ENST00000524822	ENSG00000167323	ENST00000526771			STIM1			protein_coding	23
7032	Ascl1(bHLH)-96067	chr11	10847729	10847739	-	7.81297		exon (ENST00000533903, exon 1 of 3)	protein_coding-exon (ENST00000533903, exon 1 of 3)	395	ENST00000533903	ENSG00000236287	ENST00000533925			ZBED5			protein_coding	4
7074	Ascl1(bHLH)-1344184	chr6	28220294	28220304	-	7.81297		promoter-TSS (ENST00000377294)	protein_coding-promoter-TSS (ENST00000377294)	-297	ENST00000377294	ENSG00000187626	ENST00000377294			ZKSCAN4			protein_coding	3
7162	Ascl1(bHLH)-1437333	chr7	6851798	6851808	+	7.81297		TTS (ENST00000411858)	protein_coding-TTS (ENST00000411858)	338	ENST00000462378	ENSG00000146574	ENST00000464543			CCZ1B			protein_coding	12
7165	Ascl1(bHLH)-654983	chr1	20813704	20813714	+	7.81297		promoter-TSS (ENST00000375078)	protein_coding-promoter-TSS (ENST00000375078)	-996	ENST00000375078	ENSG00000162545	ENST00000489020			CAMK2N1			protein_coding	7
7168	Ascl1(bHLH)-365584	chr15	40330212	40330222	+	7.81297		intron (ENST00000559475, intron 3 of 5)	protein_coding-intron (ENST00000267884, intron 3 of 4)	857	ENST00000559439	ENSG00000140319	ENST00000558527			SRP14			protein_coding	1
7184	Ascl1(bHLH)-1134465	chr4	2909624	2909634	+	7.81297		promoter-TSS (ENST00000536424)	protein_coding-promoter-TSS (ENST00000536424)	72	ENST00000536424	ENSG00000087274	ENST00000534870			ADD1			protein_coding	23
7206	Ascl1(bHLH)-499453	chr17	34943004	34943014	+	7.81297		promoter-TSS (ENST00000589269)	protein_coding-promoter-TSS (ENST00000589269)	-357	ENST00000589269	ENSG00000005955	ENST00000586045			GGNBP2			protein_coding	8
7217	Ascl1(bHLH)-954999	chr2	120518686	120518696	+	7.81297		intron (ENST00000488279, intron 1 of 6)	protein_coding-intron (ENST00000263708, intron 1 of 26)	840	ENST00000485247	ENSG00000088179	ENST00000420482			PTPN4			protein_coding	4
7267	Ascl1(bHLH)-844027	chr21	45154022	45154032	-	7.81297		intron (ENST00000498040, intron 2 of 8)	protein_coding-intron (ENST00000291565, intron 2 of 10)	475	ENST00000481512	ENSG00000160209	ENST00000468392			PDXK			protein_coding	26
7335	Ascl1(bHLH)-288809	chr13	100165556	100165566	-	7.81297		promoter-TSS (ENST00000463709)	protein_coding-promoter-TSS (ENST00000463709)	-908	ENST00000463709	ENSG00000125304	ENST00000376387			TM9SF2			protein_coding	4
7337	Ascl1(bHLH)-1269255	chr5	95072901	95072911	+	7.81297		TTS (ENST00000510226)	protein_coding-TTS (ENST00000510226)	263	ENST00000502541	ENSG00000164292	ENST00000504179			RHOBTB3			protein_coding	10
7339	Ascl1(bHLH)-82026	chr10	131958506	131958516	+	7.81297		intron (ENST00000486974, intron 2 of 2)	protein_coding-intron (ENST00000331244, intron 3 of 10)	501	ENST00000486974	ENSG00000108010	ENST00000486974			GLRX3			protein_coding	3
7360	Ascl1(bHLH)-761019	chr1	222802082	222802092	+	7.81297		exon (ENST00000344441, exon 4 of 28)	protein_coding-exon (ENST00000344441, exon 4 of 28)	271	ENST00000354906	ENSG00000154305	ENST00000479370			MIA3			protein_coding	17
7411	Ascl1(bHLH)-1436245	chr7	5643130	5643140	+	7.81297		exon (ENST00000340250, exon 4 of 6)	protein_coding-exon (ENST00000340250, exon 4 of 6)	632	ENST00000473330	ENSG00000075618	ENST00000444748			FSCN1			protein_coding	5
7437	Ascl1(bHLH)-1589068	chr8	125385517	125385527	-	7.81297		promoter-TSS (ENST00000297632)	protein_coding-promoter-TSS (ENST00000297632)	-589	ENST00000297632	ENSG00000164983	ENST00000297632			TMEM65			protein_coding	4
7456	Ascl1(bHLH)-596383	chr19	14001230	14001240	-	7.81297		promoter-TSS (ENST00000589393)	protein_coding-promoter-TSS (ENST00000589393)	-481	ENST00000589393	ENSG00000132016	ENST00000454313			C19orf57			protein_coding	20
7479	Ascl1(bHLH)-1582363	chr8	110509452	110509462	+	7.81297		promoter-TSS (ENST00000533183)	protein_coding-promoter-TSS (ENST00000533183)	-1	ENST00000533183	ENSG00000205038	ENST00000533183			PKHD1L1			protein_coding	10
7515	Ascl1(bHLH)-93930	chr11	7597195	7597205	+	7.81297		promoter-TSS (ENST00000532926)	protein_coding-promoter-TSS (ENST00000532926)	-439	ENST00000533792	ENSG00000166387	ENST00000532112			PPFIBP2			protein_coding	32
7525	Ascl1(bHLH)-386795	chr15	73589698	73589708	-	7.81297		promoter-TSS (ENST00000558886)	protein_coding-promoter-TSS (ENST00000558886)	-937	ENST00000558886	ENSG00000067141	ENST00000560352			NEO1			protein_coding	10
7531	Ascl1(bHLH)-861672	chr22	30195506	30195516	-	7.81297		promoter-TSS (ENST00000483380)	protein_coding-promoter-TSS (ENST00000483380)	-220	ENST00000483380	ENSG00000100325	ENST00000412689			ASCC2			protein_coding	23
7557	Ascl1(bHLH)-175008	chr12	4382758	4382768	+	7.81126		promoter-TSS (ENST00000261254)	protein_coding-promoter-TSS (ENST00000261254)	-175	ENST00000261254	ENSG00000118971	ENST00000541542			CCND2			protein_coding	4
7573	Ascl1(bHLH)-412551	chr16	2767622	2767632	+	7.81126		exon (ENST00000566492, exon 1 of 1)	protein_coding-exon (ENST00000566492, exon 1 of 1)	898	ENST00000566492	ENSG00000172382	ENST00000562249			PRSS27			protein_coding	15
7574	Ascl1(bHLH)-200511	chr12	53835285	53835295	-	7.81126		promoter-TSS (ENST00000379786)	protein_coding-promoter-TSS (ENST00000379786)	-99	ENST00000429243	ENSG00000205352	ENST00000552846			PRR13			protein_coding	2
7579	Ascl1(bHLH)-618328	chr19	42502307	42502317	+	7.81126		promoter-TSS (ENST00000473086)	protein_coding-promoter-TSS (ENST00000473086)	-663	ENST00000473086	ENSG00000105409	ENST00000602133			ATP1A3			protein_coding	10
7619	Ascl1(bHLH)-1121982	chr3	183957781	183957791	-	7.81126		promoter-TSS (ENST00000493493)	protein_coding-promoter-TSS (ENST00000493493)	-429	ENST00000493493	ENSG00000145198	ENST00000493493			VWA5B2			protein_coding	18
7638	Ascl1(bHLH)-963478	chr2	132250182	132250192	+	7.81126		promoter-TSS (ENST00000309451)	protein_coding-promoter-TSS (ENST00000309451)	129	ENST00000410036	ENSG00000173272	ENST00000427024			MZT2A			protein_coding	1
7665	Ascl1(bHLH)-231947	chr12	113796616	113796626	+	7.81126		promoter-TSS (ENST00000548997)	protein_coding-promoter-TSS (ENST00000548997)	62	ENST00000548997	ENSG00000151176	ENST00000545182			PLBD2			protein_coding	6
7670	Ascl1(bHLH)-451762	chr16	67223043	67223053	+	7.81126		exon (ENST00000314586, exon 3 of 14)	protein_coding-exon (ENST00000314586, exon 3 of 14)	954	ENST00000564324	ENSG00000179044	ENST00000564418			EXOC3L1			protein_coding	10
7687	Ascl1(bHLH)-87842	chr11	884121	884131	+	7.81126		promoter-TSS (ENST00000528521)	protein_coding-promoter-TSS (ENST00000528521)	25	ENST00000531010	ENSG00000177830	ENST00000528534			CHID1			protein_coding	25
7702	Ascl1(bHLH)-1469091	chr7	66386400	66386410	-	7.81126		promoter-TSS (ENST00000413593)	protein_coding-promoter-TSS (ENST00000413593)	156	ENST00000433271	ENSG00000106609	ENST00000418375			TMEM248			protein_coding	9
7703	Ascl1(bHLH)-123941	chr11	63754037	63754047	+	7.81126		promoter-TSS (ENST00000535140)	protein_coding-promoter-TSS (ENST00000535140)	101	ENST00000536443	ENSG00000167770	ENST00000428192			OTUB1			protein_coding	6
7713	Ascl1(bHLH)-1291553	chr5	139941983	139941993	+	7.81126		promoter-TSS (ENST00000504872)	protein_coding-promoter-TSS (ENST00000504872)	104	ENST00000511463	ENSG00000113108	ENST00000511896			APBB3			protein_coding	11
7765	Ascl1(bHLH)-492510	chr17	25904415	25904425	-	7.81126		promoter-TSS (ENST00000579399)	protein_coding-promoter-TSS (ENST00000579399)	-62	ENST00000579399	ENSG00000141068	ENST00000580163			KSR1			protein_coding	35
7771	Ascl1(bHLH)-1515939	chr7	150733371	150733381	+	7.81126		intron (ENST00000542328, intron 7 of 14)	protein_coding-intron (ENST00000297504, intron 9 of 16)	670	ENST00000491920	ENSG00000197150	ENST00000489192			ABCB8			protein_coding	13
7810	Ascl1(bHLH)-4802	chr10	6265467	6265477	+	7.81126		promoter-TSS (ENST00000414237)	protein_coding-promoter-TSS (ENST00000414237)	-657	ENST00000441697	ENSG00000170525	ENST00000379789			PFKFB3			protein_coding	10
7818	Ascl1(bHLH)-870459	chr22	39759459	39759469	-	7.81126		promoter-TSS (ENST00000381535)	protein_coding-promoter-TSS (ENST00000381535)	-711	ENST00000381535	ENSG00000100321	ENST00000406293			SYNGR1			protein_coding	7
7819	Ascl1(bHLH)-287626	chr13	98628423	98628433	-	7.81126		promoter-TSS (ENST00000403772)	protein_coding-promoter-TSS (ENST00000403772)	-291	ENST00000480641	ENSG00000065150	ENST00000489058			IPO5			protein_coding	14
7821	Ascl1(bHLH)-536777	chr17	79827771	79827781	+	7.81126		promoter-TSS (ENST00000583791)	protein_coding-promoter-TSS (ENST00000583791)	106	ENST00000580685	ENSG00000141522	ENST00000584461			ARHGDIA			protein_coding	5
7831	Ascl1(bHLH)-1052667	chr3	48229910	48229920	+	7.81126		promoter-TSS (ENST00000302506)	protein_coding-promoter-TSS (ENST00000302506)	-23	ENST00000437972	ENSG00000164045	ENST00000351231			CDC25A			protein_coding	3
7873	Ascl1(bHLH)-1109019	chr3	155587812	155587822	+	7.81126		promoter-TSS (ENST00000295920)	protein_coding-promoter-TSS (ENST00000295920)	-508	ENST00000496455	ENSG00000163655	ENST00000295920			GMPS			protein_coding	2
7876	Ascl1(bHLH)-1358436	chr6	46458975	46458985	+	7.81126		promoter-TSS (ENST00000415787)	antisense-promoter-TSS (ENST00000415787)	119	ENST00000371374	ENSG00000172348	ENST00000405162			RCAN2			protein_coding	7
7892	Ascl1(bHLH)-1135247	chr4	3533250	3533260	-	7.81126		intron (ENST00000515119, intron 1 of 5)	protein_coding-intron (ENST00000296325, intron 1 of 7)	621	ENST00000296325	ENSG00000163956	ENST00000296325			LRPAP1			protein_coding	6
7905	Ascl1(bHLH)-711104	chr1	112999608	112999618	-	7.81126		TTS (ENST00000441739)	protein_coding-TTS (ENST00000441739)	173	ENST00000607039	ENSG00000143079	ENST00000502356			CTTNBP2NL			protein_coding	7
7927	Ascl1(bHLH)-1448430	chr7	30029446	30029456	-	7.81126		promoter-TSS (ENST00000242059)	protein_coding-promoter-TSS (ENST00000242059)	-37	ENST00000242059	ENSG00000136193	ENST00000438497			SCRN1			protein_coding	9
7958	Ascl1(bHLH)-633248	chr1	880125	880135	+	7.81126		TTS (ENST00000341065)	protein_coding-TTS (ENST00000341065)	812	ENST00000496938	ENSG00000188976	ENST00000487214			NOC2L			protein_coding	12
7970	Ascl1(bHLH)-507580	chr17	43568215	43568225	+	7.81126		promoter-TSS (ENST00000421073)	protein_coding-promoter-TSS (ENST00000421073)	-105	ENST00000586562	ENSG00000225190	ENST00000580404			PLEKHM1			protein_coding	28
7985	Ascl1(bHLH)-950539	chr2	112755132	112755142	+	7.81126		intron (ENST00000473065, intron 1 of 2)	protein_coding-intron (ENST00000295408, intron 10 of 18)	190	ENST00000473065	ENSG00000153208	ENST00000449344			MERTK			protein_coding	4
7999	Ascl1(bHLH)-723243	chr1	155221691	155221701	+	7.81126		promoter-TSS (ENST00000368366)	protein_coding-promoter-TSS (ENST00000368366)	-97	ENST00000368366	ENSG00000160767	ENST00000491082			FAM189B			protein_coding	8
8016	Ascl1(bHLH)-1667471	chr9	128268257	128268267	+	7.81126		TTS (ENST00000473837)	protein_coding-TTS (ENST00000473837)	383	ENST00000496063	ENSG00000119487	ENST00000350766			MAPKAP1			protein_coding	11
8019	Ascl1(bHLH)-800765	chr20	34996490	34996500	-	7.81126		intron (ENST00000401952, intron 1 of 11)	protein_coding-intron (ENST00000373907, intron 1 of 11)	943	ENST00000373907	ENSG00000080845	ENST00000475894			DLGAP4			protein_coding	25
8057	Ascl1(bHLH)-1446090	chr7	26192383	26192393	+	7.81126		exon (ENST00000056233, exon 1 of 4)	protein_coding-exon (ENST00000056233, exon 1 of 4)	528	ENST00000056233	ENSG00000050344	ENST00000606261			NFE2L3			protein_coding	6
8067	Ascl1(bHLH)-1021392	chr2	241529700	241529710	-	7.81126		promoter-TSS (ENST00000432084)	protein_coding-promoter-TSS (ENST00000432084)	404	ENST00000494738	ENSG00000142330	ENST00000493058			CAPN10			protein_coding	21
8094	Ascl1(bHLH)-506891	chr17	42990769	42990779	+	7.81126		promoter-TSS (ENST00000588640)	protein_coding-promoter-TSS (ENST00000588640)	290	ENST00000587997	ENSG00000131095	ENST00000591327			GFAP			protein_coding	19
8124	Ascl1(bHLH)-588948	chr19	5933712	5933722	+	7.81126		promoter-TSS (ENST00000587411)	protein_coding-promoter-TSS (ENST00000587411)	-388	ENST00000587411	ENSG00000031823	ENST00000588010			RANBP3			protein_coding	14
8129	Ascl1(bHLH)-1088702	chr3	122419919	122419929	-	7.81126		exon (ENST00000460683, exon 3 of 14)	protein_coding-exon (ENST00000460683, exon 3 of 14)	551	ENST00000474669	ENSG00000173193	ENST00000460683			PARP14			protein_coding	9
8145	Ascl1(bHLH)-409454	chr16	774396	774406	+	7.81126		TTS (ENST00000423653)	protein_coding-TTS (ENST00000423653)	234	ENST00000482152	ENSG00000162004	ENST00000482152			CCDC78			protein_coding	16
8149	Ascl1(bHLH)-1476280	chr7	75683277	75683287	+	7.81126		promoter-TSS (ENST00000492663)	protein_coding-promoter-TSS (ENST00000492663)	-540	ENST00000492663	ENSG00000146701	ENST00000315758			MDH2			protein_coding	8
8192	Ascl1(bHLH)-1760214	chrX	153609471	153609481	+	7.81126		TTS (ENST00000468294)	protein_coding-TTS (ENST00000468294)	551	ENST00000471965	ENSG00000102119	ENST00000428228			EMD			protein_coding	2
8194	Ascl1(bHLH)-844503	chr21	45539273	45539283	+	7.81126		exon (ENST00000291576, exon 10 of 21)	protein_coding-exon (ENST00000291576, exon 10 of 21)	238	ENST00000471490	ENSG00000241945	ENST00000291576			PWP2			protein_coding	19
8207	Ascl1(bHLH)-177979	chr12	8379842	8379852	+	7.81126		promoter-TSS (ENST00000437882)	pseudogene-promoter-TSS (ENST00000437882)	336	ENST00000442295	ENSG00000171847	ENST00000307435			FAM90A1			protein_coding	2
8210	Ascl1(bHLH)-846497	chr21	46951732	46951742	-	7.81126		promoter-TSS (ENST00000417954)	protein_coding-promoter-TSS (ENST00000417954)	-282	ENST00000417954	ENSG00000173638	ENST00000477688			SLC19A1			protein_coding	31
8238	Ascl1(bHLH)-582101	chr19	629786	629796	+	7.81126		TTS (ENST00000592863)	protein_coding-TTS (ENST00000592863)	377	ENST00000590573	ENSG00000099821	ENST00000588630			POLRMT			protein_coding	22
8245	Ascl1(bHLH)-496554	chr17	31204690	31204700	-	7.80938		promoter-TSS (ENST00000318217)	protein_coding-promoter-TSS (ENST00000318217)	-500	ENST00000318217	ENSG00000176658	ENST00000580547			MYO1D			protein_coding	12
8255	Ascl1(bHLH)-980576	chr2	169769485	169769495	-	7.80938		intron (ENST00000451987, intron 1 of 4)	protein_coding-intron (ENST00000451987, intron 1 of 4)	297	ENST00000451987	ENSG00000152253	ENST00000451987			SPC25			protein_coding	5
8261	Ascl1(bHLH)-1503798	chr7	130794771	130794781	-	7.80938		promoter-TSS (ENST00000416992)	protein_coding-promoter-TSS (ENST00000416992)	-79	ENST00000421797	ENSG00000128585	ENST00000429546			MKLN1			protein_coding	6
8297	Ascl1(bHLH)-510501	chr17	47440331	47440341	-	7.80938		promoter-TSS (ENST00000362063)	protein_coding-promoter-TSS (ENST00000362063)	-501	ENST00000362063	ENSG00000198740	ENST00000508237			ZNF652			protein_coding	4
8314	Ascl1(bHLH)-294770	chr13	111297374	111297384	-	7.80938		promoter-TSS (ENST00000542774)	protein_coding-promoter-TSS (ENST00000542774)	-351	ENST00000542774	ENSG00000134905	ENST00000542709			CARS2			protein_coding	26
8328	Ascl1(bHLH)-1717847	chrX	63425542	63425552	+	7.80938		promoter-TSS (ENST00000330258)	protein_coding-promoter-TSS (ENST00000330258)	77	ENST00000330258	ENSG00000184675	ENST00000374869			AMER1			protein_coding	7
8341	Ascl1(bHLH)-1539036	chr8	23147473	23147483	-	7.80938		promoter-TSS (ENST00000520480)	protein_coding-promoter-TSS (ENST00000520480)	-448	ENST00000520480	ENSG00000104679	ENST00000518840			R3HCC1			protein_coding	19
8355	Ascl1(bHLH)-409569	chr16	837603	837613	+	7.80938		promoter-TSS (ENST00000317063)	protein_coding-promoter-TSS (ENST00000317063)	-139	ENST00000562070	ENSG00000007376	ENST00000567283			RPUSD1			protein_coding	4
8378	Ascl1(bHLH)-480104	chr17	7386681	7386691	-	7.80938		promoter-TSS (ENST00000322644)	protein_coding-promoter-TSS (ENST00000322644)	896	ENST00000311403	ENSG00000174282	ENST00000311403			ZBTB4			protein_coding	2
8400	Ascl1(bHLH)-661104	chr1	27425375	27425385	-	7.80938		TTS (ENST00000263980)	protein_coding-TTS (ENST00000263980)	793	ENST00000490329	ENSG00000090020	ENST00000490329			SLC9A1			protein_coding	18
8402	Ascl1(bHLH)-505287	chr17	41323328	41323338	-	7.80938		promoter-TSS (ENST00000389312)	protein_coding-promoter-TSS (ENST00000389312)	73	ENST00000589872	ENSG00000188554	ENST00000422280			NBR1			protein_coding	2
8413	Ascl1(bHLH)-189895	chr12	32638502	32638512	-	7.80392		promoter-TSS (ENST00000531134)	protein_coding-promoter-TSS (ENST00000531134)	-399	ENST00000531134	ENSG00000139132	ENST00000550091			FGD4			protein_coding	13
8419	Ascl1(bHLH)-423054	chr16	15784029	15784039	-	7.80392		promoter-TSS (ENST00000573694)	protein_coding-promoter-TSS (ENST00000573694)	-986	ENST00000573694	ENSG00000072864	ENST00000396354			NDE1			protein_coding	12
8422	Ascl1(bHLH)-94739	chr11	8738322	8738332	-	7.80392		promoter-TSS (ENST00000530559)	protein_coding-promoter-TSS (ENST00000530559)	-950	ENST00000530559	ENSG00000166444	ENST00000527870			ST5			protein_coding	54
8432	Ascl1(bHLH)-640801	chr1	6536941	6536951	-	7.80392		intron (ENST00000544978, intron 3 of 21)	protein_coding-intron (ENST00000340850, intron 2 of 20)	702	ENST00000489097	ENSG00000171680	ENST00000377748			PLEKHG5			protein_coding	14
8461	Ascl1(bHLH)-929426	chr2	73964968	73964978	-	7.80392		promoter-TSS (ENST00000272424)	protein_coding-promoter-TSS (ENST00000272424)	-446	ENST00000409716	ENSG00000144034	ENST00000485758			TPRKB			protein_coding	2
8467	Ascl1(bHLH)-433264	chr16	28988520	28988530	+	7.80392		promoter-TSS (ENST00000568829)	protein_coding-promoter-TSS (ENST00000568829)	-734	ENST00000568829	ENSG00000169682	ENST00000568388			SPNS1			protein_coding	4
8481	Ascl1(bHLH)-562500	chr18	45450960	45450970	-	7.80392		promoter-TSS (ENST00000585978)	protein_coding-promoter-TSS (ENST00000585978)	-952	ENST00000585978	ENSG00000175387	ENST00000402690			SMAD2			protein_coding	5
8588	Ascl1(bHLH)-231789	chr12	113662329	113662339	-	7.80392		promoter-TSS (ENST00000541517)	protein_coding-promoter-TSS (ENST00000541517)	-715	ENST00000541517	ENSG00000186815	ENST00000547275			TPCN1			protein_coding	23
8600	Ascl1(bHLH)-171915	chr12	546893	546903	+	7.80392		promoter-TSS (ENST00000537286)	protein_coding-promoter-TSS (ENST00000537286)	-729	ENST00000537286	ENSG00000120647	ENST00000422000			CCDC77			protein_coding	6
8614	Ascl1(bHLH)-618678	chr19	42812506	42812516	-	7.80392		promoter-TSS (ENST00000499536)	protein_coding-promoter-TSS (ENST00000499536)	-415	ENST00000499536	ENSG00000188368	ENST00000598490			PRR19			protein_coding	4
8665	Ascl1(bHLH)-400785	chr15	91422531	91422541	-	7.80392		promoter-TSS (ENST00000560018)	protein_coding-promoter-TSS (ENST00000560018)	-278	ENST00000560018	ENSG00000140564	ENST00000268171			FURIN			protein_coding	23
8676	Ascl1(bHLH)-1078582	chr3	99885710	99885720	-	7.80392		intron (ENST00000497345, intron 2 of 3)	protein_coding-intron (ENST00000421999, intron 5 of 9)	538	ENST00000479555	ENSG00000184220	ENST00000463526			CMSS1			protein_coding	8
8677	Ascl1(bHLH)-453618	chr16	69201798	69201808	+	7.80392		TTS (ENST00000563094)	protein_coding-TTS (ENST00000563094)	796	ENST00000567287	ENSG00000141076	ENST00000567235			CIRH1A			protein_coding	12
8738	Ascl1(bHLH)-495965	chr17	30352183	30352193	-	7.80392		promoter-TSS (ENST00000448026)	pseudogene-promoter-TSS (ENST00000448026)	433	ENST00000582815	ENSG00000185158	ENST00000394713			LRRC37B			protein_coding	12
8739	Ascl1(bHLH)-1256975	chr5	68682879	68682889	-	7.80392		intron (ENST00000521422, intron 9 of 16)	protein_coding-intron (ENST00000282891, intron 8 of 15)	834	ENST00000508320	ENSG00000152942	ENST00000282891			RAD17			protein_coding	6
8741	Ascl1(bHLH)-367601	chr15	42521328	42521338	-	7.80392		promoter-TSS (ENST00000564329)	protein_coding-promoter-TSS (ENST00000564329)	-331	ENST00000564329	ENSG00000103978	ENST00000389834			TMEM87A			protein_coding	2
8801	Ascl1(bHLH)-995751	chr2	202599079	202599089	+	7.80392		promoter-TSS (ENST00000494017)	protein_coding-promoter-TSS (ENST00000494017)	-908	ENST00000494017	ENSG00000003393	ENST00000409632			ALS2			protein_coding	6
8812	Ascl1(bHLH)-1497060	chr7	116822703	116822713	+	7.80392		promoter-TSS (ENST00000465641)	protein_coding-promoter-TSS (ENST00000465641)	-15	ENST00000465641	ENSG00000004866	ENST00000443979			ST7			protein_coding	7
8824	Ascl1(bHLH)-1383065	chr6	107361954	107361964	+	7.80392		exon (ENST00000489790, exon 2 of 2)	protein_coding-exon (ENST00000489790, exon 2 of 2)	763	ENST00000489790	ENSG00000130349	ENST00000489790			C6orf203			protein_coding	3
8855	Ascl1(bHLH)-470999	chr16	89353570	89353580	+	7.80392		promoter-TSS (ENST00000568100)	protein_coding-promoter-TSS (ENST00000568100)	-686	ENST00000568100	ENSG00000167522	ENST00000562275			ANKRD11			protein_coding	20
8862	Ascl1(bHLH)-531584	chr17	76131618	76131628	-	7.80392		intron (ENST00000591983, intron 1 of 2)	protein_coding-intron (ENST00000318430, intron 9 of 15)	593	ENST00000590184	ENSG00000167895	ENST00000318430			TMC8			protein_coding	9
8892	Ascl1(bHLH)-863204	chr22	31975257	31975267	-	7.80392		promoter-TSS (ENST00000417682)	protein_coding-promoter-TSS (ENST00000417682)	-812	ENST00000467357	ENSG00000198089	ENST00000450787			SFI1			protein_coding	24
8907	Ascl1(bHLH)-550124	chr18	21046847	21046857	+	7.80392		intron (ENST00000581339, intron 1 of 5)	protein_coding-intron (ENST00000339486, intron 6 of 12)	719	ENST00000581339	ENSG00000101782	ENST00000584992			RIOK3			protein_coding	7
8908	Ascl1(bHLH)-583959	chr19	1907067	1907077	+	7.80392		promoter-TSS (ENST00000454697)	protein_coding-promoter-TSS (ENST00000454697)	-946	ENST00000454697	ENSG00000213638	ENST00000329478			ADAT3			protein_coding	3
8911	Ascl1(bHLH)-537007	chr17	79968286	79968296	+	7.80392		promoter-TSS (ENST00000583744)	protein_coding-promoter-TSS (ENST00000583744)	-396	ENST00000583744	ENSG00000169696	ENST00000582355			ASPSCR1			protein_coding	40
9044	Ascl1(bHLH)-327557	chr14	74421428	74421438	+	7.80392		promoter-TSS (ENST00000555511)	protein_coding-promoter-TSS (ENST00000555511)	-600	ENST00000555511	ENSG00000119723	ENST00000238709			COQ6			protein_coding	8
9103	Ascl1(bHLH)-596235	chr19	13874625	13874635	-	7.80392		promoter-TSS (ENST00000040663)	protein_coding-promoter-TSS (ENST00000040663)	-716	ENST00000319545	ENSG00000037757	ENST00000040663			MRI1			protein_coding	4
9111	Ascl1(bHLH)-451637	chr16	67115590	67115600	+	7.80392		promoter-TSS (ENST00000566281)	protein_coding-promoter-TSS (ENST00000566281)	-393	ENST00000566281	ENSG00000067955	ENST00000564034			CBFB			protein_coding	9
9138	Ascl1(bHLH)-1405101	chr6	152633038	152633048	-	7.80392		promoter-TSS (ENST00000409694)	protein_coding-promoter-TSS (ENST00000409694)	-741	ENST00000409694	ENSG00000131018	ENST00000413186			SYNE1			protein_coding	25
9188	Ascl1(bHLH)-602443	chr19	19568431	19568441	+	7.80392		promoter-TSS (ENST00000358713)	protein_coding-promoter-TSS (ENST00000358713)	515	ENST00000429242	ENSG00000167491	ENST00000429242			GATAD2A			protein_coding	15
9240	Ascl1(bHLH)-1492943	chr7	107209530	107209540	+	7.80392		promoter-TSS (ENST00000471763)	protein_coding-promoter-TSS (ENST00000471763)	-978	ENST00000471763	ENSG00000105865	ENST00000497798			DUS4L			protein_coding	5
9257	Ascl1(bHLH)-995287	chr2	201754962	201754972	+	7.80392		promoter-TSS (ENST00000286175)	protein_coding-promoter-TSS (ENST00000286175)	797	ENST00000409129	ENSG00000196290	ENST00000454952			NIF3L1			protein_coding	3
9287	Ascl1(bHLH)-202212	chr12	56509804	56509814	+	7.80392		promoter-TSS (ENST00000358888)	protein_coding-promoter-TSS (ENST00000358888)	-561	ENST00000546591	ENSG00000229117	ENST00000501597			RPL41			protein_coding	1
9307	Ascl1(bHLH)-1176950	chr4	88342972	88342982	-	7.80392		promoter-TSS (ENST00000302174)	protein_coding-promoter-TSS (ENST00000302174)	-757	ENST00000302174	ENSG00000170502	ENST00000515371			NUDT9			protein_coding	4
9347	Ascl1(bHLH)-500199	chr17	35946228	35946238	-	7.80392		promoter-TSS (ENST00000427923)	protein_coding-promoter-TSS (ENST00000427923)	-712	ENST00000427923	ENSG00000006114	ENST00000427923			SYNRG			protein_coding	10
9403	Ascl1(bHLH)-1354699	chr6	41603939	41603949	+	7.80392		promoter-TSS (ENST00000373051)	protein_coding-promoter-TSS (ENST00000373051)	-676	ENST00000432027	ENSG00000112559	ENST00000419164			MDFI			protein_coding	7
9487	Ascl1(bHLH)-714504	chr1	118429678	118429688	-	7.80392		intron (ENST00000491626, intron 1 of 6)	protein_coding-intron (ENST00000369442, intron 9 of 12)	672	ENST00000491626	ENSG00000196505	ENST00000494224			GDAP2			protein_coding	4
9510	Ascl1(bHLH)-414828	chr16	4867248	4867258	-	7.80392		TTS (ENST00000586095)	protein_coding-TTS (ENST00000586095)	671	ENST00000591846	ENSG00000140632	ENST00000586901			GLYR1			protein_coding	13
9538	Ascl1(bHLH)-588585	chr19	5616790	5616800	-	7.80392		promoter-TSS (ENST00000591123)	protein_coding-promoter-TSS (ENST00000591123)	-506	ENST00000591123	ENSG00000130254	ENST00000589925			SAFB2			protein_coding	21
9552	Ascl1(bHLH)-229521	chr12	110897173	110897183	-	7.80392		TTS (ENST00000552180)	protein_coding-TTS (ENST00000552180)	489	ENST00000550228	ENSG00000111231	ENST00000537466			GPN3			protein_coding	7
9571	Ascl1(bHLH)-1450528	chr7	33074933	33074943	-	7.80392		TTS (ENST00000431518)	pseudogene-TTS (ENST00000431518)	643	ENST00000405342	ENSG00000122643	ENST00000409467			NT5C3A			protein_coding	6
9614	Ascl1(bHLH)-634154	chr1	1452219	1452229	-	7.80392		promoter-TSS (ENST00000429957)	protein_coding-promoter-TSS (ENST00000429957)	-226	ENST00000439513	ENSG00000197785	ENST00000339113			ATAD3A			protein_coding	11
9627	Ascl1(bHLH)-674907	chr1	43727352	43727362	+	7.80392		intron (ENST00000466927, intron 1 of 2)	protein_coding-intron (ENST00000461557, intron 2 of 8)	224	ENST00000466927	ENSG00000117395	ENST00000474566			EBNA1BP2			protein_coding	5
9706	Ascl1(bHLH)-53887	chr10	91484165	91484175	+	7.80392		intron (ENST00000478929, intron 1 of 19)	protein_coding-intron (ENST00000260753, intron 14 of 32)	837	ENST00000478929	ENSG00000138182	ENST00000447580			KIF20B			protein_coding	1
9739	Ascl1(bHLH)-1094743	chr3	128973021	128973031	+	7.80392		promoter-TSS (ENST00000509208)	protein_coding-promoter-TSS (ENST00000509208)	-144	ENST00000509208	ENSG00000181789	ENST00000512034			COPG1			protein_coding	10
9815	Ascl1(bHLH)-196894	chr12	49523691	49523701	-	7.80392		exon (ENST00000332858, exon 1 of 3)	protein_coding-exon (ENST00000332858, exon 1 of 3)	200	ENST00000549870	ENSG00000123416	ENST00000336023			TUBA1B			protein_coding	4
9868	Ascl1(bHLH)-1223894	chr5	1081519	1081529	+	7.80392		intron (ENST00000510943, intron 1 of 2)	protein_coding-intron (ENST00000264930, intron 9 of 23)	249	ENST00000510943	ENSG00000113504	ENST00000514994			SLC12A7			protein_coding	17
9912	Ascl1(bHLH)-366836	chr15	41770480	41770490	+	7.80392		promoter-TSS (ENST00000561076)	protein_coding-promoter-TSS (ENST00000561076)	-198	ENST00000561076	ENSG00000137815	ENST00000473214			RTF1			protein_coding	11
9957	Ascl1(bHLH)-772951	chr1	239571705	239571715	+	7.80392		intron (ENST00000481779, intron 1 of 2)	protein_coding-intron (ENST00000468573, intron 1 of 8)	190	ENST00000481779	ENSG00000133019	ENST00000468573			CHRM3			protein_coding	8
9973	Ascl1(bHLH)-519420	chr17	61489875	61489885	+	7.80392		promoter-TSS (ENST00000579541)	protein_coding-promoter-TSS (ENST00000579541)	-652	ENST00000579541	ENSG00000170921	ENST00000583016			TANC2			protein_coding	3
9981	Ascl1(bHLH)-623600	chr19	48600637	48600647	-	7.80392		promoter-TSS (ENST00000599239)	protein_coding-promoter-TSS (ENST00000599239)	-448	ENST00000599239	ENSG00000105499	ENST00000599921			PLA2G4C			protein_coding	18
9992	Ascl1(bHLH)-622693	chr19	47617816	47617826	+	7.80392		promoter-TSS (ENST00000253048)	protein_coding-promoter-TSS (ENST00000253048)	-812	ENST00000253048	ENSG00000130749	ENST00000253048			ZC3H4			protein_coding	7
10090	Ascl1(bHLH)-950908	chr2	113311017	113311027	-	7.80392		promoter-TSS (ENST00000498054)	protein_coding-promoter-TSS (ENST00000498054)	60	ENST00000498054	ENSG00000125630	ENST00000541869			POLR1B			protein_coding	10
10092	Ascl1(bHLH)-835825	chr21	34821095	34821105	+	7.80392		TTS (ENST00000542230)	protein_coding-TTS (ENST00000542230)	171	ENST00000484377	ENSG00000142188	ENST00000474272			TMEM50B			protein_coding	6
10097	Ascl1(bHLH)-1054348	chr3	49929841	49929851	+	7.80392		promoter-TSS (ENST00000463789)	protein_coding-promoter-TSS (ENST00000463789)	-471	ENST00000463789	ENSG00000164078	ENST00000490053			MST1R			protein_coding	11
10179	Ascl1(bHLH)-473505	chr17	97404	97414	-	7.80392		promoter-TSS (ENST00000570893)	protein_coding-promoter-TSS (ENST00000570893)	69	ENST00000570893	ENSG00000181031	ENST00000576420			RPH3AL			protein_coding	36
10259	Ascl1(bHLH)-86806	chr11	213828	213838	+	7.80392		TTS (ENST00000530149)	protein_coding-TTS (ENST00000530149)	384	ENST00000531541	ENSG00000177963	ENST00000527468			RIC8A			protein_coding	11
10281	Ascl1(bHLH)-658271	chr1	24300609	24300619	-	7.80392		intron (ENST00000473858, intron 1 of 3)	protein_coding-intron (ENST00000338597, intron 2 of 4)	928	ENST00000473754	ENSG00000188529	ENST00000338597			SRSF10			protein_coding	7
10303	Ascl1(bHLH)-1024877	chr3	3197618	3197628	-	7.80392		promoter-TSS (ENST00000459840)	protein_coding-promoter-TSS (ENST00000459840)	845	ENST00000488263	ENSG00000113851	ENST00000482844			CRBN			protein_coding	8
10327	Ascl1(bHLH)-993398	chr2	197988236	197988246	+	7.80392		promoter-TSS (ENST00000424317)	protein_coding-promoter-TSS (ENST00000424317)	-784	ENST00000424317	ENSG00000065413	ENST00000477852			ANKRD44			protein_coding	12
10329	Ascl1(bHLH)-178438	chr12	9084177	9084187	+	7.80392		intron (ENST00000544916, intron 7 of 14)	protein_coding-intron (ENST00000433083, intron 6 of 13)	670	ENST00000537610	ENSG00000111752	ENST00000543824			PHC1			protein_coding	10
10571	Ascl1(bHLH)-1383649	chr6	108230463	108230473	+	7.80392		promoter-TSS (ENST00000489455)	protein_coding-promoter-TSS (ENST00000489455)	-105	ENST00000489455	ENSG00000025796	ENST00000484803			SEC63			protein_coding	7
10834	Ascl1(bHLH)-629608	chr19	55570176	55570186	-	7.80392		TTS (ENST00000587026)	protein_coding-TTS (ENST00000587026)	361	ENST00000589605	ENSG00000160439	ENST00000591023			RDH13			protein_coding	13
10845	Ascl1(bHLH)-634102	chr1	1413504	1413514	-	7.80392		promoter-TSS (ENST00000378736)	protein_coding-promoter-TSS (ENST00000378736)	103	ENST00000472194	ENSG00000160072	ENST00000485748			ATAD3B			protein_coding	13
10867	Ascl1(bHLH)-861269	chr22	29784993	29785003	-	7.80392		promoter-TSS (ENST00000317368)	protein_coding-promoter-TSS (ENST00000317368)	-426	ENST00000357586	ENSG00000100280	ENST00000356015			AP1B1			protein_coding	14
10884	Ascl1(bHLH)-61013	chr10	102756037	102756047	+	7.80392		promoter-TSS (ENST00000370223)	protein_coding-promoter-TSS (ENST00000370223)	-333	ENST00000426584	ENSG00000107816	ENST00000481129			LZTS2			protein_coding	7
10890	Ascl1(bHLH)-455734	chr16	71924802	71924812	-	7.80392		intron (ENST00000544564, intron 1 of 11)	protein_coding-intron (ENST00000540296, intron 1 of 3)	335	ENST00000544564	ENSG00000182149	ENST00000538850			IST1			protein_coding	11
10917	Ascl1(bHLH)-1487092	chr7	98989556	98989566	+	7.80392		TTS (ENST00000432343)	protein_coding-TTS (ENST00000432343)	760	ENST00000491294	ENSG00000130429	ENST00000468337			ARPC1B			protein_coding	15
10943	Ascl1(bHLH)-231135	chr12	112855911	112855921	-	7.80392		promoter-TSS (ENST00000351677)	protein_coding-promoter-TSS (ENST00000351677)	-239	ENST00000531326	ENSG00000179295	ENST00000531326			PTPN11			protein_coding	3
10955	Ascl1(bHLH)-1291626	chr5	140049441	140049451	-	7.80392		TTS (ENST00000542735)	protein_coding-TTS (ENST00000542735)	940	ENST00000520764	ENSG00000120314	ENST00000506393			WDR55			protein_coding	9
11050	Ascl1(bHLH)-670300	chr1	38026776	38026786	+	7.80392		promoter-TSS (ENST00000467277)	protein_coding-promoter-TSS (ENST00000467277)	-221	ENST00000467277	ENSG00000163879	ENST00000490312			DNALI1			protein_coding	9
11072	Ascl1(bHLH)-1332540	chr6	7314017	7314027	-	7.80392		promoter-TSS (ENST00000244763)	protein_coding-promoter-TSS (ENST00000244763)	-558	ENST00000483409	ENSG00000124783	ENST00000474597			SSR1			protein_coding	6
11112	Ascl1(bHLH)-586636	chr19	4027685	4027695	-	7.80392		promoter-TSS (ENST00000601439)	protein_coding-promoter-TSS (ENST00000601439)	-769	ENST00000601439	ENSG00000105229	ENST00000593518			PIAS4			protein_coding	18
11140	Ascl1(bHLH)-131156	chr11	70171920	70171930	+	7.80392		promoter-TSS (ENST00000526262)	protein_coding-promoter-TSS (ENST00000526262)	-525	ENST00000526262	ENSG00000131626	ENST00000528750			PPFIA1			protein_coding	22
11271	Ascl1(bHLH)-1355931	chr6	43035731	43035741	+	7.80392		TTS (ENST00000458460)	protein_coding-TTS (ENST00000458460)	918	ENST00000469987	ENSG00000137171	ENST00000259708			KLC4			protein_coding	12
11328	Ascl1(bHLH)-222889	chr12	101004892	101004902	-	7.80392		promoter-TSS (ENST00000548067)	protein_coding-promoter-TSS (ENST00000548067)	-982	ENST00000548067	ENSG00000139354	ENST00000537247			GAS2L3			protein_coding	8
11385	Ascl1(bHLH)-1503280	chr7	129818746	129818756	-	7.80392		promoter-TSS (ENST00000479804)	protein_coding-promoter-TSS (ENST00000479804)	-450	ENST00000479804	ENSG00000146842	ENST00000471985			TMEM209			protein_coding	6
11392	Ascl1(bHLH)-1022494	chr2	242194027	242194037	-	7.80392		TTS (ENST00000470710)	protein_coding-TTS (ENST00000470710)	783	ENST00000498595	ENSG00000115677	ENST00000488013			HDLBP			protein_coding	41
11424	Ascl1(bHLH)-148973	chr11	101937974	101937984	+	7.80392		intron (ENST00000530659, intron 3 of 5)	protein_coding-intron (ENST00000434758, intron 4 of 6)	706	ENST00000529204	ENSG00000137691	ENST00000534360			C11orf70			protein_coding	4
11425	Ascl1(bHLH)-950450	chr2	112642391	112642401	+	7.80392		promoter-TSS (ENST00000341068)	protein_coding-promoter-TSS (ENST00000341068)	-129	ENST00000341068	ENSG00000153107	ENST00000485325			ANAPC1			protein_coding	3
11429	Ascl1(bHLH)-1130034	chr3	196811785	196811795	-	7.80392		intron (ENST00000493937, intron 1 of 1)	protein_coding-intron (ENST00000314062, intron 15 of 23)	739	ENST00000493937	ENSG00000075711	ENST00000443183			DLG1			protein_coding	14
11461	Ascl1(bHLH)-1362734	chr6	55989946	55989956	-	7.80392		TTS (ENST00000456983)	protein_coding-TTS (ENST00000456983)	455	ENST00000488912	ENSG00000124749	ENST00000461489			COL21A1			protein_coding	13
11466	Ascl1(bHLH)-1316964	chr5	179017236	179017246	+	7.80392		intron (ENST00000509797, intron 1 of 2)	protein_coding-intron (ENST00000319449, intron 9 of 17)	877	ENST00000509797	ENSG00000176783	ENST00000319449			RUFY1			protein_coding	23
11515	Ascl1(bHLH)-1476186	chr7	75583042	75583052	+	7.80392		promoter-TSS (ENST00000412064)	protein_coding-promoter-TSS (ENST00000412064)	-260	ENST00000412064	ENSG00000127948	ENST00000475509			POR			protein_coding	33
11537	Ascl1(bHLH)-935631	chr2	86357304	86357314	+	7.80392		promoter-TSS (ENST00000493430)	protein_coding-promoter-TSS (ENST00000493430)	-704	ENST00000493430	ENSG00000132300	ENST00000494323			PTCD3			protein_coding	8
11546	Ascl1(bHLH)-517366	chr17	57984492	57984502	-	7.80392		exon (ENST00000592726, exon 1 of 4)	protein_coding-exon (ENST00000592726, exon 1 of 4)	148	ENST00000592726	ENSG00000108443	ENST00000443572			RPS6KB1			protein_coding	10
11558	Ascl1(bHLH)-417463	chr16	8735136	8735146	+	7.80392		promoter-TSS (ENST00000564107)	protein_coding-promoter-TSS (ENST00000564107)	146	ENST00000562151	ENSG00000067365	ENST00000564554			METTL22			protein_coding	10
11575	Ascl1(bHLH)-613323	chr19	36369329	36369339	+	7.80392		promoter-TSS (ENST00000590926)	protein_coding-promoter-TSS (ENST00000590926)	-93	ENST00000590926	ENSG00000105290	ENST00000592316			APLP1			protein_coding	11
11578	Ascl1(bHLH)-617767	chr19	41854656	41854666	-	7.80392		promoter-TSS (ENST00000597453)	protein_coding-promoter-TSS (ENST00000597453)	-415	ENST00000597453	ENSG00000105329	ENST00000598758			TGFB1			protein_coding	11
11619	Ascl1(bHLH)-616820	chr19	40849830	40849840	-	7.80392		promoter-TSS (ENST00000580606)	protein_coding-promoter-TSS (ENST00000580606)	-123	ENST00000580606	ENSG00000160392	ENST00000580606			C19orf47			protein_coding	13
11649	Ascl1(bHLH)-1028485	chr3	9830057	9830067	-	7.80392		promoter-TSS (ENST00000492103)	protein_coding-promoter-TSS (ENST00000492103)	-295	ENST00000492103	ENSG00000171148	ENST00000492635			TADA3			protein_coding	1
11658	Ascl1(bHLH)-228050	chr12	109201841	109201851	-	7.80392		promoter-TSS (ENST00000546433)	protein_coding-promoter-TSS (ENST00000546433)	-380	ENST00000546433	ENSG00000084112	ENST00000551165			SSH1			protein_coding	18
11740	Ascl1(bHLH)-1094673	chr3	128863881	128863891	-	7.80392		intron (ENST00000485703, intron 6 of 9)	protein_coding-intron (ENST00000273541, intron 6 of 11)	831	ENST00000496163	ENSG00000240682	ENST00000273541			ISY1			protein_coding	8
11761	Ascl1(bHLH)-452636	chr16	68020719	68020729	+	7.80392		promoter-TSS (ENST00000570709)	protein_coding-promoter-TSS (ENST00000570709)	-925	ENST00000571081	ENSG00000167264	ENST00000358896			DUS2			protein_coding	10
11767	Ascl1(bHLH)-172466	chr12	1516599	1516609	+	7.80392		promoter-TSS (ENST00000539802)	protein_coding-promoter-TSS (ENST00000539802)	-754	ENST00000539802	ENSG00000082805	ENST00000539007			ERC1			protein_coding	12
11804	Ascl1(bHLH)-896751	chr2	17942380	17942390	+	7.80392		promoter-TSS (ENST00000534669)	protein_coding-promoter-TSS (ENST00000534669)	-278	ENST00000534669	ENSG00000178295	ENST00000534669			GEN1			protein_coding	6
11886	Ascl1(bHLH)-872391	chr22	42018830	42018840	+	7.80392		intron (ENST00000428575, intron 2 of 11)	protein_coding-intron (ENST00000359308, intron 1 of 11)	848	ENST00000405506	ENSG00000196419	ENST00000359308			XRCC6			protein_coding	4
11910	Ascl1(bHLH)-432945	chr16	28635266	28635276	-	7.80392		promoter-TSS (ENST00000350842)	protein_coding-promoter-TSS (ENST00000350842)	-325	ENST00000563493	ENSG00000196502	ENST00000562058			SULT1A1			protein_coding	14
11973	Ascl1(bHLH)-971798	chr2	149999280	149999290	-	7.80392		intron (ENST00000498249, intron 1 of 8)	protein_coding-intron (ENST00000409029, intron 3 of 6)	735	ENST00000498249	ENSG00000150556	ENST00000480545			LYPD6B			protein_coding	8
11987	Ascl1(bHLH)-657707	chr1	23660857	23660867	-	7.80392		promoter-TSS (ENST00000470941)	protein_coding-promoter-TSS (ENST00000470941)	-738	ENST00000470941	ENSG00000125944	ENST00000427764			HNRNPR			protein_coding	2
12001	Ascl1(bHLH)-1258151	chr5	70891137	70891147	+	7.80392		promoter-TSS (ENST00000505787)	protein_coding-promoter-TSS (ENST00000505787)	-955	ENST00000505787	ENSG00000131844	ENST00000340941			MCCC2			protein_coding	9
12046	Ascl1(bHLH)-1714432	chrX	53971336	53971346	+	7.80392		promoter-TSS (ENST00000470103)	protein_coding-promoter-TSS (ENST00000470103)	-344	ENST00000470103	ENSG00000172943	ENST00000494928			PHF8			protein_coding	18
12071	Ascl1(bHLH)-496105	chr17	30530422	30530432	-	7.80392		promoter-TSS (ENST00000580392)	protein_coding-promoter-TSS (ENST00000580392)	-452	ENST00000581567	ENSG00000126858	ENST00000582586			RHOT1			protein_coding	7
12084	Ascl1(bHLH)-487266	chr17	17163089	17163099	+	7.80392		TTS (ENST00000417352)	protein_coding-TTS (ENST00000417352)	916	ENST00000471414	ENSG00000141030	ENST00000584216			COPS3			protein_coding	12
12132	Ascl1(bHLH)-902090	chr2	26321117	26321127	-	7.80392		promoter-TSS (ENST00000462003)	protein_coding-promoter-TSS (ENST00000462003)	-277	ENST00000462003	ENSG00000084733	ENST00000473035			RAB10			protein_coding	3
12175	Ascl1(bHLH)-1433509	chr7	2635774	2635784	+	7.80392		promoter-TSS (ENST00000423196)	protein_coding-promoter-TSS (ENST00000423196)	-754	ENST00000423196	ENSG00000106012	ENST00000423395			IQCE			protein_coding	21
12195	Ascl1(bHLH)-634279	chr1	1550276	1550286	+	7.80392		promoter-TSS (ENST00000355826)	protein_coding-promoter-TSS (ENST00000355826)	-514	ENST00000378710	ENSG00000197530	ENST00000360522			MIB2			protein_coding	22
12240	Ascl1(bHLH)-617112	chr19	41122520	41122530	+	7.80392		promoter-TSS (ENST00000597603)	protein_coding-promoter-TSS (ENST00000597603)	-291	ENST00000597603	ENSG00000090006	ENST00000601209			LTBP4			protein_coding	28
12245	Ascl1(bHLH)-550061	chr18	20951186	20951196	-	7.80392		promoter-TSS (ENST00000583048)	protein_coding-promoter-TSS (ENST00000583048)	-946	ENST00000583048	ENSG00000134490	ENST00000473688			TMEM241			protein_coding	8
12269	Ascl1(bHLH)-1476689	chr7	76106996	76107006	+	7.80392		promoter-TSS (ENST00000435861)	protein_coding-promoter-TSS (ENST00000435861)	-443	ENST00000435861	ENSG00000091073	ENST00000425780			DTX2			protein_coding	26
12293	Ascl1(bHLH)-90997	chr11	2986887	2986897	-	7.80392		promoter-TSS (ENST00000528363)	protein_coding-promoter-TSS (ENST00000528363)	-950	ENST00000528363	ENSG00000205531	ENST00000528968			NAP1L4			protein_coding	14
12307	Ascl1(bHLH)-927799	chr2	71655203	71655213	+	7.80392		intron (ENST00000493576, intron 1 of 3)	protein_coding-intron (ENST00000264447, intron 24 of 27)	728	ENST00000472758	ENSG00000075292	ENST00000472758			ZNF638			protein_coding	5
12313	Ascl1(bHLH)-1102794	chr3	141641689	141641699	+	7.80392		TTS (ENST00000482635)	protein_coding-TTS (ENST00000482635)	904	ENST00000486782	ENSG00000069849	ENST00000462082			ATP1B3			protein_coding	2
12336	Ascl1(bHLH)-230618	chr12	112151310	112151320	+	7.80392		intron (ENST00000507135, intron 6 of 6)	protein_coding-intron (ENST00000313698, intron 6 of 20)	987	ENST00000507683	ENSG00000111271	ENST00000507688			ACAD10			protein_coding	12
12381	Ascl1(bHLH)-582000	chr19	574434	574444	+	7.80392		promoter-TSS (ENST00000573784)	protein_coding-promoter-TSS (ENST00000573784)	-608	ENST00000573784	ENSG00000172270	ENST00000576925			BSG			protein_coding	7
12383	Ascl1(bHLH)-373304	chr15	52727601	52727611	-	7.80392		intron (ENST00000556196, intron 1 of 21)	protein_coding-intron (ENST00000356338, intron 1 of 39)	261	ENST00000358212	ENSG00000197535	ENST00000469611			MYO5A			protein_coding	13
12428	Ascl1(bHLH)-1317096	chr5	179134466	179134476	+	7.80392		promoter-TSS (ENST00000508787)	protein_coding-promoter-TSS (ENST00000508787)	-817	ENST00000508787	ENSG00000127022	ENST00000502673			CANX			protein_coding	7
12429	Ascl1(bHLH)-1493143	chr7	107594727	107594737	-	7.80392		promoter-TSS (ENST00000476039)	protein_coding-promoter-TSS (ENST00000476039)	-638	ENST00000476039	ENSG00000091136	ENST00000479448			LAMB1			protein_coding	11
12453	Ascl1(bHLH)-1355885	chr6	42993242	42993252	+	7.80392		promoter-TSS (ENST00000607394)	protein_coding-promoter-TSS (ENST00000607394)	-564	ENST00000607394	ENSG00000124541	ENST00000607555			RRP36			protein_coding	8
12495	Ascl1(bHLH)-62889	chr10	105111515	105111525	-	7.80392		promoter-TSS (ENST00000337211)	protein_coding-promoter-TSS (ENST00000337211)	-629	ENST00000369847	ENSG00000156374	ENST00000490296			PCGF6			protein_coding	2
12503	Ascl1(bHLH)-611899	chr19	34957120	34957130	+	7.80392		promoter-TSS (ENST00000588585)	protein_coding-promoter-TSS (ENST00000588585)	-805	ENST00000588585	ENSG00000126261	ENST00000592672			UBA2			protein_coding	3
12540	Ascl1(bHLH)-680533	chr1	52042327	52042337	-	7.80392		promoter-TSS (ENST00000371714)	protein_coding-promoter-TSS (ENST00000371714)	-519	ENST00000371714	ENSG00000117859	ENST00000524620			OSBPL9			protein_coding	16
12546	Ascl1(bHLH)-801760	chr20	36124442	36124452	-	7.80392		promoter-TSS (ENST00000447625)	protein_coding-promoter-TSS (ENST00000447625)	-283	ENST00000447625	ENSG00000166619	ENST00000414542			BLCAP			protein_coding	8
12552	Ascl1(bHLH)-220079	chr12	95443703	95443713	-	7.80392		promoter-TSS (ENST00000546416)	protein_coding-promoter-TSS (ENST00000546416)	-440	ENST00000546416	ENSG00000120798	ENST00000333003			NR2C1			protein_coding	7
12576	Ascl1(bHLH)-1060348	chr3	57617874	57617884	-	7.80392		promoter-TSS (ENST00000480710)	protein_coding-promoter-TSS (ENST00000480710)	-968	ENST00000480710	ENSG00000174839	ENST00000480710			DENND6A			protein_coding	5
12605	Ascl1(bHLH)-653620	chr1	19445042	19445052	-	7.80392		exon (ENST00000375218, exon 1 of 5)	protein_coding-exon (ENST00000375218, exon 1 of 5)	296	ENST00000375218	ENSG00000127481	ENST00000375217			UBR4			protein_coding	25
12615	Ascl1(bHLH)-509375	chr17	45919209	45919219	+	7.80392		promoter-TSS (ENST00000290216)	protein_coding-promoter-TSS (ENST00000290216)	-515	ENST00000290216	ENSG00000141295	ENST00000407215			SCRN2			protein_coding	4
12673	Ascl1(bHLH)-593366	chr19	10688237	10688247	-	7.80392		promoter-TSS (ENST00000587069)	protein_coding-promoter-TSS (ENST00000587069)	-252	ENST00000587069	ENSG00000129354	ENST00000589348			AP1M2			protein_coding	1
12678	Ascl1(bHLH)-763117	chr1	226065215	226065225	+	7.80392		promoter-TSS (ENST00000487817)	protein_coding-promoter-TSS (ENST00000487817)	-26	ENST00000487817	ENSG00000196187	ENST00000482753			TMEM63A			protein_coding	16
12683	Ascl1(bHLH)-1638797	chr9	84228507	84228517	-	7.80392		promoter-TSS (ENST00000376484)	protein_coding-promoter-TSS (ENST00000376484)	-75	ENST00000376484	ENSG00000196781	ENST00000491534			TLE1			protein_coding	8
12712	Ascl1(bHLH)-58492	chr10	99223056	99223066	-	7.80392		promoter-TSS (ENST00000478452)	protein_coding-promoter-TSS (ENST00000478452)	-298	ENST00000478452	ENSG00000155229	ENST00000478452			MMS19			protein_coding	19
12804	Ascl1(bHLH)-593074	chr19	10416916	10416926	-	7.80392		promoter-TSS (ENST00000480726)	protein_coding-promoter-TSS (ENST00000480726)	-634	ENST00000480726	ENSG00000220201	ENST00000403903			ZGLP1			protein_coding	9
12823	Ascl1(bHLH)-366578	chr15	41361492	41361502	-	7.80392		TTS (ENST00000561172)	protein_coding-TTS (ENST00000561172)	323	ENST00000559995	ENSG00000128908	ENST00000560689			INO80			protein_coding	11
12841	Ascl1(bHLH)-359737	chr15	30248973	30248983	+	7.80392		promoter-TSS (ENST00000473741)	protein_coding-promoter-TSS (ENST00000473741)	-481	ENST00000473741	ENSG00000104067	ENST00000495972			TJP1			protein_coding	14
12853	Ascl1(bHLH)-594094	chr19	11340601	11340611	+	7.80392		promoter-TSS (ENST00000590452)	protein_coding-promoter-TSS (ENST00000590452)	-598	ENST00000590452	ENSG00000130158	ENST00000586702			DOCK6			protein_coding	20
12889	Ascl1(bHLH)-1139937	chr4	7795920	7795930	+	7.80392		promoter-TSS (ENST00000508415)	protein_coding-promoter-TSS (ENST00000508415)	-386	ENST00000508415	ENSG00000196526	ENST00000382543			AFAP1			protein_coding	9
12892	Ascl1(bHLH)-731948	chr1	169294631	169294641	-	7.80392		promoter-TSS (ENST00000469474)	protein_coding-promoter-TSS (ENST00000469474)	-948	ENST00000469474	ENSG00000143156	ENST00000469474			NME7			protein_coding	5
12914	Ascl1(bHLH)-1401362	chr6	146285910	146285920	+	7.80392		promoter-TSS (ENST00000275233)	protein_coding-promoter-TSS (ENST00000275233)	-356	ENST00000519632	ENSG00000146414	ENST00000367505			SHPRH			protein_coding	3
12918	Ascl1(bHLH)-537918	chr17	80576494	80576504	+	7.80392		TTS (ENST00000571817)	protein_coding-TTS (ENST00000571817)	461	ENST00000576517	ENSG00000141580	ENST00000392325			WDR45B			protein_coding	11
12920	Ascl1(bHLH)-1028728	chr3	10087865	10087875	-	7.80392		promoter-TSS (ENST00000464934)	protein_coding-promoter-TSS (ENST00000464934)	-241	ENST00000464934	ENSG00000144554	ENST00000421731			FANCD2			protein_coding	9
12930	Ascl1(bHLH)-751105	chr1	205496488	205496498	+	7.80392		promoter-TSS (ENST00000468954)	protein_coding-promoter-TSS (ENST00000468954)	-45	ENST00000489617	ENSG00000117266	ENST00000505932			CDK18			protein_coding	21
12944	Ascl1(bHLH)-930283	chr2	75080726	75080736	+	7.80392		promoter-TSS (ENST00000472302)	protein_coding-promoter-TSS (ENST00000472302)	-729	ENST00000472302	ENSG00000159399	ENST00000472302			HK2			protein_coding	2
12980	Ascl1(bHLH)-1648693	chr9	98230476	98230486	-	7.80392		TTS (ENST00000375271)	protein_coding-TTS (ENST00000375271)	990	ENST00000549678	ENSG00000185920	ENST00000488809			PTCH1			protein_coding	15
13062	Ascl1(bHLH)-407720	chr15	101816581	101816591	-	7.80392		TTS (ENST00000534014)	protein_coding-TTS (ENST00000534014)	906	ENST00000528346	ENSG00000131871	ENST00000531964			VIMP			protein_coding	4
13071	Ascl1(bHLH)-594278	chr19	11522426	11522436	-	7.80392		promoter-TSS (ENST00000566153)	protein_coding-promoter-TSS (ENST00000566153)	-485	ENST00000566153	ENSG00000205517	ENST00000561570			RGL3			protein_coding	10
13105	Ascl1(bHLH)-336753	chr14	90442577	90442587	-	7.80392		intron (ENST00000557782, intron 1 of 3)	protein_coding-intron (ENST00000335725, intron 7 of 16)	457	ENST00000557782	ENSG00000042088	ENST00000556867			TDP1			protein_coding	12
13132	Ascl1(bHLH)-683178	chr1	55342208	55342218	+	7.80392		promoter-TSS (ENST00000537443)	protein_coding-promoter-TSS (ENST00000537443)	-545	ENST00000537443	ENSG00000116133	ENST00000537443			DHCR24			protein_coding	4
13180	Ascl1(bHLH)-159429	chr11	119000144	119000154	-	7.80392		promoter-TSS (ENST00000531022)	protein_coding-promoter-TSS (ENST00000531022)	-421	ENST00000531022	ENSG00000172273	ENST00000527354			HINFP			protein_coding	7
13249	Ascl1(bHLH)-1609856	chr9	6504153	6504163	-	7.80392		promoter-TSS (ENST00000481243)	protein_coding-promoter-TSS (ENST00000481243)	-192	ENST00000481243	ENSG00000147854	ENST00000381373			UHRF2			protein_coding	8
13343	Ascl1(bHLH)-602314	chr19	19447236	19447246	-	7.80392		promoter-TSS (ENST00000609060)	protein_coding-promoter-TSS (ENST00000609060)	-774	ENST00000609060	ENSG00000129933	ENST00000585823			MAU2			protein_coding	35
13363	Ascl1(bHLH)-1483085	chr7	91747595	91747605	-	7.80392		promoter-TSS (ENST00000482924)	protein_coding-promoter-TSS (ENST00000482924)	-838	ENST00000482924	ENSG00000001630	ENST00000482924			CYP51A1			protein_coding	7
13370	Ascl1(bHLH)-38546	chr10	69650372	69650382	+	7.80392		promoter-TSS (ENST00000406900)	protein_coding-promoter-TSS (ENST00000406900)	-865	ENST00000406900	ENSG00000096717	ENST00000473922			SIRT1			protein_coding	4
13412	Ascl1(bHLH)-372026	chr15	50618740	50618750	+	7.80392		intron (ENST00000558970, intron 1 of 3)	protein_coding-intron (ENST00000220429, intron 1 of 8)	781	ENST00000558335	ENSG00000104064	ENST00000380877			GABPB1			protein_coding	7
13421	Ascl1(bHLH)-495094	chr17	29137988	29137998	+	7.80392		promoter-TSS (ENST00000583805)	protein_coding-promoter-TSS (ENST00000583805)	-989	ENST00000583805	ENSG00000176390	ENST00000583527			CRLF3			protein_coding	3
13456	Ascl1(bHLH)-1134671	chr4	3123474	3123484	+	7.80392		TTS (ENST00000506137)	protein_coding-TTS (ENST00000506137)	352	ENST00000512909	ENSG00000197386	ENST00000509043			HTT			protein_coding	17
13480	Ascl1(bHLH)-599825	chr19	17388569	17388579	+	7.80392		TTS (ENST00000595393)	protein_coding-TTS (ENST00000595393)	951	ENST00000601232	ENSG00000105393	ENST00000596335			BABAM1			protein_coding	6
13486	Ascl1(bHLH)-300636	chr14	21973332	21973342	+	7.80392		promoter-TSS (ENST00000396522)	protein_coding-promoter-TSS (ENST00000396522)	-252	ENST00000396522	ENSG00000165819	ENST00000545788			METTL3			protein_coding	5
13526	Ascl1(bHLH)-316640	chr14	56069427	56069437	-	7.80392		intron (ENST00000459737, intron 2 of 45)	protein_coding-intron (ENST00000395308, intron 2 of 42)	922	ENST00000395311	ENSG00000126777	ENST00000413890			KTN1			protein_coding	9
13589	Ascl1(bHLH)-1682547	chr9	140638898	140638908	-	7.80392		TTS (ENST00000495657)	protein_coding-TTS (ENST00000495657)	387	ENST00000462942	ENSG00000181090	ENST00000488242			EHMT1			protein_coding	29
13591	Ascl1(bHLH)-172005	chr12	650037	650047	-	7.80392		intron (ENST00000544638, intron 1 of 6)	protein_coding-intron (ENST00000266383, intron 3 of 19)	413	ENST00000544638	ENSG00000139044	ENST00000535680			B4GALNT3			protein_coding	7
13618	Ascl1(bHLH)-640999	chr1	6686251	6686261	+	7.80392		intron (ENST00000484669, intron 1 of 3)	protein_coding-intron (ENST00000054650, intron 2 of 5)	966	ENST00000472925	ENSG00000041988	ENST00000487819			THAP3			protein_coding	11
13630	Ascl1(bHLH)-645183	chr1	11115599	11115609	-	7.80392		promoter-TSS (ENST00000475189)	protein_coding-promoter-TSS (ENST00000475189)	273	ENST00000490101	ENSG00000116649	ENST00000487300			SRM			protein_coding	17
13636	Ascl1(bHLH)-197730	chr12	50487393	50487403	-	7.80392		promoter-TSS (ENST00000549274)	protein_coding-promoter-TSS (ENST00000549274)	-891	ENST00000549274	ENSG00000066117	ENST00000381513			SMARCD1			protein_coding	15
13749	Ascl1(bHLH)-269291	chr13	52734468	52734478	+	7.80392		promoter-TSS (ENST00000258597)	protein_coding-promoter-TSS (ENST00000258597)	-477	ENST00000339406	ENSG00000136098	ENST00000452082			NEK3			protein_coding	6
13782	Ascl1(bHLH)-656444	chr1	22455340	22455350	-	7.80392		intron (ENST00000441048, intron 2 of 2)	protein_coding-intron (ENST00000290167, intron 2 of 4)	999	ENST00000415567	ENSG00000162552	ENST00000441048			WNT4			protein_coding	9
13795	Ascl1(bHLH)-1343345	chr6	26539625	26539635	-	7.80392		intron (ENST00000377575, intron 1 of 1)	protein_coding-intron (ENST00000377575, intron 1 of 1)	964	ENST00000477243	ENSG00000182952	ENST00000377575			HMGN4			protein_coding	2
13796	Ascl1(bHLH)-395081	chr15	83331755	83331765	-	7.80392		promoter-TSS (ENST00000537735)	protein_coding-promoter-TSS (ENST00000537735)	241	ENST00000545315	ENSG00000103723	ENST00000560529			AP3B2			protein_coding	16
13822	Ascl1(bHLH)-464035	chr16	84095853	84095863	-	7.80392		promoter-TSS (ENST00000562886)	protein_coding-promoter-TSS (ENST00000562886)	-622	ENST00000562886	ENSG00000140943	ENST00000567557			MBTPS1			protein_coding	19
13832	Ascl1(bHLH)-811396	chr20	47842120	47842130	-	7.80392		intron (ENST00000493252, intron 2 of 7)	protein_coding-intron (ENST00000371764, intron 6 of 20)	634	ENST00000493252	ENSG00000124228	ENST00000371764			DDX27			protein_coding	8
13874	Ascl1(bHLH)-362807	chr15	34611881	34611891	+	7.80392		promoter-TSS (ENST00000290209)	protein_coding-promoter-TSS (ENST00000290209)	-906	ENST00000290209	ENSG00000140199	ENST00000560164			SLC12A6			protein_coding	9
13947	Ascl1(bHLH)-645216	chr1	11138213	11138223	+	7.80392		promoter-TSS (ENST00000498576)	protein_coding-promoter-TSS (ENST00000498576)	-510	ENST00000498576	ENSG00000171824	ENST00000376936			EXOSC10			protein_coding	17
14076	Ascl1(bHLH)-202530	chr12	56870506	56870516	-	7.80392		intron (ENST00000461077, intron 3 of 5)	protein_coding-intron (ENST00000311966, intron 7 of 17)	266	ENST00000476991	ENSG00000135423	ENST00000390288			GLS2			protein_coding	11
14091	Ascl1(bHLH)-20374	chr10	33250401	33250411	+	7.80392		promoter-TSS (ENST00000439974)	protein_coding-promoter-TSS (ENST00000439974)	-975	ENST00000439974	ENSG00000150093	ENST00000494395			ITGB1			protein_coding	11
14175	Ascl1(bHLH)-1129577	chr3	196144065	196144075	+	7.80392		promoter-TSS (ENST00000413584)	protein_coding-promoter-TSS (ENST00000413584)	-964	ENST00000413584	ENSG00000163960	ENST00000428095			UBXN7			protein_coding	4
14182	Ascl1(bHLH)-1468394	chr7	65443883	65443893	-	7.80392		TTS (ENST00000478118)	protein_coding-TTS (ENST00000478118)	607	ENST00000465785	ENSG00000169919	ENST00000447929			GUSB			protein_coding	13
14193	Ascl1(bHLH)-127982	chr11	67249627	67249637	+	7.80392		promoter-TSS (ENST00000279146)	protein_coding-promoter-TSS (ENST00000279146)	-880	ENST00000279146	ENSG00000110711	ENST00000279146			AIP			protein_coding	6
14196	Ascl1(bHLH)-670448	chr1	38186981	38186991	+	7.80392		intron (ENST00000540011, intron 8 of 16)	protein_coding-intron (ENST00000330210, intron 7 of 15)	543	ENST00000453577	ENSG00000183317	ENST00000373048			EPHA10			protein_coding	12
14224	Ascl1(bHLH)-305096	chr14	31079703	31079713	+	7.80392		promoter-TSS (ENST00000549159)	protein_coding-promoter-TSS (ENST00000549159)	-800	ENST00000549159	ENSG00000092140	ENST00000206595			G2E3			protein_coding	8
14294	Ascl1(bHLH)-767665	chr1	230992402	230992412	-	7.80392		promoter-TSS (ENST00000519360)	protein_coding-promoter-TSS (ENST00000519360)	-527	ENST00000519360	ENSG00000119280	ENST00000427697			C1orf198			protein_coding	7
14309	Ascl1(bHLH)-457949	chr16	75271844	75271854	-	7.80392		promoter-TSS (ENST00000564170)	protein_coding-promoter-TSS (ENST00000564170)	-520	ENST00000564170	ENSG00000050820	ENST00000563038			BCAR1			protein_coding	39
14377	Ascl1(bHLH)-1408431	chr6	158580784	158580794	-	7.80392		promoter-TSS (ENST00000607000)	protein_coding-promoter-TSS (ENST00000607000)	-459	ENST00000607000	ENSG00000122335	ENST00000606965			SERAC1			protein_coding	9
14383	Ascl1(bHLH)-369093	chr15	45005081	45005091	+	7.80392		intron (ENST00000560681, intron 1 of 2)	protein_coding-intron (ENST00000349264, intron 1 of 3)	929	ENST00000560681	ENSG00000166710	ENST00000349264			B2M			protein_coding	5
14408	Ascl1(bHLH)-595207	chr19	12825254	12825264	-	7.80392		TTS (ENST00000586775)	protein_coding-TTS (ENST00000586775)	821	ENST00000588151	ENSG00000105576	ENST00000356861			TNPO2			protein_coding	17
14425	Ascl1(bHLH)-1110357	chr3	158400705	158400715	+	7.80392		TTS (ENST00000478576)	protein_coding-TTS (ENST00000478576)	814	ENST00000481468	ENSG00000168827	ENST00000477721			GFM1			protein_coding	11
14447	Ascl1(bHLH)-1490029	chr7	102184023	102184033	-	7.80392		promoter-TSS (ENST00000379357)	protein_coding-promoter-TSS (ENST00000379357)	55	ENST00000379357	ENSG00000168255	ENST00000608621			POLR2J3			protein_coding	7
14522	Ascl1(bHLH)-228193	chr12	109365711	109365721	+	7.80392		intron (ENST00000550436, intron 1 of 3)	protein_coding-intron (ENST00000299134, intron 3 of 13)	536	ENST00000550436	ENSG00000166111	ENST00000546618			SVOP			protein_coding	7
14566	Ascl1(bHLH)-996110	chr2	203129536	203129546	+	7.80392		promoter-TSS (ENST00000264279)	protein_coding-promoter-TSS (ENST00000264279)	-898	ENST00000264279	ENSG00000055044	ENST00000492688			NOP58			protein_coding	7
14594	Ascl1(bHLH)-625920	chr19	50910943	50910953	-	7.80392		intron (ENST00000600859, intron 14 of 25)	protein_coding-intron (ENST00000440232, intron 14 of 26)	607	ENST00000596425	ENSG00000062822	ENST00000440232			POLD1			protein_coding	19
14808	Ascl1(bHLH)-189039	chr12	31246532	31246542	+	7.80392		promoter-TSS (ENST00000543511)	protein_coding-promoter-TSS (ENST00000543511)	-692	ENST00000543511	ENSG00000013573	ENST00000542661			DDX11			protein_coding	38
14828	Ascl1(bHLH)-23331	chr10	38126169	38126179	-	7.80392		TTS (ENST00000395874)	protein_coding-TTS (ENST00000395874)	865	ENST00000494133	ENSG00000198105	ENST00000395874			ZNF248			protein_coding	2
14832	Ascl1(bHLH)-377054	chr15	59973775	59973785	-	7.80392		intron (ENST00000607373, intron 2 of 9)	protein_coding-intron (ENST00000267859, intron 2 of 9)	921	ENST00000557987	ENSG00000140299	ENST00000477543			BNIP2			protein_coding	5
14847	Ascl1(bHLH)-717212	chr1	145596537	145596547	-	7.80392		promoter-TSS (ENST00000479819)	protein_coding-promoter-TSS (ENST00000479819)	-947	ENST00000479819	ENSG00000186141	ENST00000334163			POLR3C			protein_coding	5
14849	Ascl1(bHLH)-1171188	chr4	76841308	76841318	-	7.80392		intron (ENST00000602782, intron 5 of 7)	protein_coding-intron (ENST00000286733, intron 7 of 10)	867	ENST00000511606	ENSG00000138744	ENST00000602782			NAAA			protein_coding	6
14870	Ascl1(bHLH)-511864	chr17	48741573	48741583	+	7.80392		TTS (ENST00000515585)	protein_coding-TTS (ENST00000515585)	474	ENST00000515070	ENSG00000108846	ENST00000505699			ABCC3			protein_coding	25
14906	Ascl1(bHLH)-141807	chr11	85708641	85708651	-	7.80392		promoter-TSS (ENST00000526961)	protein_coding-promoter-TSS (ENST00000526961)	-674	ENST00000526961	ENSG00000073921	ENST00000529016			PICALM			protein_coding	7
15001	Ascl1(bHLH)-1744431	chrX	123046630	123046640	-	7.80392		promoter-TSS (ENST00000496602)	protein_coding-promoter-TSS (ENST00000496602)	25	ENST00000496602	ENSG00000101966	ENST00000468691			XIAP			protein_coding	1
15025	Ascl1(bHLH)-802219	chr20	36661761	36661771	+	7.80392		promoter-TSS (ENST00000373433)	protein_coding-promoter-TSS (ENST00000373433)	97	ENST00000373448	ENSG00000101407	ENST00000449821			TTI1			protein_coding	4
15057	Ascl1(bHLH)-921939	chr2	61713027	61713037	-	7.80392		promoter-TSS (ENST00000492182)	protein_coding-promoter-TSS (ENST00000492182)	61	ENST00000492182	ENSG00000082898	ENST00000443240			XPO1			protein_coding	10
15103	Ascl1(bHLH)-1579807	chr8	104383256	104383266	+	7.80392		promoter-TSS (ENST00000330295)	protein_coding-promoter-TSS (ENST00000330295)	-482	ENST00000330295	ENSG00000164932	ENST00000415886			CTHRC1			protein_coding	4
15106	Ascl1(bHLH)-619558	chr19	43999538	43999548	+	7.80392		promoter-TSS (ENST00000596141)	protein_coding-promoter-TSS (ENST00000596141)	303	ENST00000595498	ENSG00000176531	ENST00000599242			PHLDB3			protein_coding	18
15213	Ascl1(bHLH)-39026	chr10	70586413	70586423	+	7.80392		promoter-TSS (ENST00000298596)	protein_coding-promoter-TSS (ENST00000298596)	-880	ENST00000399169	ENSG00000165730	ENST00000399162			STOX1			protein_coding	4
15242	Ascl1(bHLH)-1150166	chr4	25158211	25158221	+	7.80392		promoter-TSS (ENST00000503150)	protein_coding-promoter-TSS (ENST00000503150)	-496	ENST00000503150	ENSG00000109618	ENST00000514585			SEPSECS			protein_coding	1
15294	Ascl1(bHLH)-26663	chr10	46117071	46117081	+	7.80392		promoter-TSS (ENST00000484333)	protein_coding-promoter-TSS (ENST00000484333)	-701	ENST00000484333	ENSG00000172671	ENST00000335258			ZFAND4			protein_coding	5
15299	Ascl1(bHLH)-1161979	chr4	54566729	54566739	-	7.80392		intron (ENST00000506950, intron 1 of 2)	sense_intronic-intron (ENST00000506950, intron 1 of 2)	838	ENST00000513421	ENSG00000072201	ENST00000306888			LNX1			protein_coding	8
15305	Ascl1(bHLH)-536398	chr17	79527866	79527876	+	7.80392		promoter-TSS (ENST00000574964)	protein_coding-promoter-TSS (ENST00000574964)	44	ENST00000574964	ENSG00000182446	ENST00000571714			NPLOC4			protein_coding	18
15356	Ascl1(bHLH)-592929	chr19	10272942	10272952	-	7.80392		intron (ENST00000592705, intron 13 of 40)	protein_coding-intron (ENST00000340748, intron 12 of 39)	712	ENST00000585920	ENSG00000130816	ENST00000586667			DNMT1			protein_coding	32
15381	Ascl1(bHLH)-1535199	chr8	18027717	18027727	-	7.80392		promoter-TSS (ENST00000517441)	protein_coding-promoter-TSS (ENST00000517441)	-264	ENST00000517441	ENSG00000171428	ENST00000535084			NAT1			protein_coding	6
15412	Ascl1(bHLH)-1605447	chr8	145640407	145640417	+	7.80392		promoter-TSS (ENST00000531789)	protein_coding-promoter-TSS (ENST00000531789)	-947	ENST00000531789	ENSG00000147804	ENST00000276833			SLC39A4			protein_coding	11
15425	Ascl1(bHLH)-362856	chr15	34679759	34679769	-	7.80392		promoter-TSS (ENST00000432566)	protein_coding-promoter-TSS (ENST00000432566)	-524	ENST00000432566	ENSG00000175265	ENST00000543376			GOLGA8A			protein_coding	11
15438	Ascl1(bHLH)-434921	chr16	30715099	30715109	+	7.80392		promoter-TSS (ENST00000380361)	protein_coding-promoter-TSS (ENST00000380361)	-284	ENST00000380361	ENSG00000080603	ENST00000344771			SRCAP			protein_coding	7
15449	Ascl1(bHLH)-1490152	chr7	102283128	102283138	-	7.80392		exon (ENST00000340457, exon 1 of 6)	protein_coding-exon (ENST00000340457, exon 1 of 6)	105	ENST00000340457	ENSG00000267368	ENST00000340457			UPK3BL			protein_coding	2
15453	Ascl1(bHLH)-1736612	chrX	106359214	106359224	+	7.80392		promoter-TSS (ENST00000475556)	protein_coding-promoter-TSS (ENST00000475556)	-535	ENST00000475556	ENSG00000089682	ENST00000434854			RBM41			protein_coding	5
15511	Ascl1(bHLH)-1293436	chr5	142783042	142783052	+	7.80392		promoter-TSS (ENST00000415690)	protein_coding-promoter-TSS (ENST00000415690)	-153	ENST00000415690	ENSG00000113580	ENST00000514699			NR3C1			protein_coding	5
15534	Ascl1(bHLH)-39317	chr10	71029027	71029037	-	7.80392		promoter-TSS (ENST00000360289)	protein_coding-promoter-TSS (ENST00000360289)	-708	ENST00000450646	ENSG00000156515	ENST00000493591			HK1			protein_coding	15
15580	Ascl1(bHLH)-1742541	chrX	118987572	118987582	+	7.80392		promoter-TSS (ENST00000276201)	protein_coding-promoter-TSS (ENST00000276201)	-616	ENST00000276201	ENSG00000125351	ENST00000345865			UPF3B			protein_coding	3
15615	Ascl1(bHLH)-137522	chr11	77337259	77337269	-	7.80392		promoter-TSS (ENST00000527265)	protein_coding-promoter-TSS (ENST00000527265)	-668	ENST00000527265	ENSG00000074201	ENST00000527299			CLNS1A			protein_coding	8
15624	Ascl1(bHLH)-676418	chr1	45392687	45392697	+	7.80392		promoter-TSS (ENST00000439363)	protein_coding-promoter-TSS (ENST00000439363)	-365	ENST00000439363	ENSG00000070785	ENST00000372182			EIF2B3			protein_coding	5
15766	Ascl1(bHLH)-501650	chr17	37628364	37628374	-	7.80392		intron (ENST00000581593, intron 1 of 2)	protein_coding-intron (ENST00000430627, intron 2 of 13)	602	ENST00000581593	ENSG00000167258	ENST00000581593			CDK12			protein_coding	17
15812	Ascl1(bHLH)-321675	chr14	65452504	65452514	-	7.80392		promoter-TSS (ENST00000246166)	protein_coding-promoter-TSS (ENST00000246166)	-929	ENST00000246166	ENSG00000257365	ENST00000557300			FNTB			protein_coding	11
15833	Ascl1(bHLH)-58436	chr10	99148978	99148988	-	7.80392		promoter-TSS (ENST00000479317)	protein_coding-promoter-TSS (ENST00000479317)	-710	ENST00000479317	ENSG00000052749	ENST00000479481			RRP12			protein_coding	15
15838	Ascl1(bHLH)-58379	chr10	99095084	99095094	-	7.80392		promoter-TSS (ENST00000371019)	protein_coding-promoter-TSS (ENST00000371019)	-631	ENST00000371019	ENSG00000181274	ENST00000371019			FRAT2			protein_coding	1
15850	Ascl1(bHLH)-1604066	chr8	144731329	144731339	+	7.80392		promoter-TSS (ENST00000501748)	protein_coding-promoter-TSS (ENST00000501748)	-620	ENST00000501748	ENSG00000183309	ENST00000501748			ZNF623			protein_coding	2
15863	Ascl1(bHLH)-708373	chr1	109506496	109506506	-	7.80392		promoter-TSS (ENST00000356970)	protein_coding-promoter-TSS (ENST00000356970)	-390	ENST00000415331	ENSG00000121940	ENST00000369971			CLCC1			protein_coding	7
15879	Ascl1(bHLH)-1130674	chr3	197708124	197708134	+	7.80392		TTS (ENST00000419117)	protein_coding-TTS (ENST00000419117)	939	ENST00000473676	ENSG00000185621	ENST00000476356			LMLN			protein_coding	5
15945	Ascl1(bHLH)-61763	chr10	103650128	103650138	-	7.80392		promoter-TSS (ENST00000495001)	protein_coding-promoter-TSS (ENST00000495001)	-640	ENST00000495001	ENSG00000120029	ENST00000311122			C10orf76			protein_coding	3
15946	Ascl1(bHLH)-509521	chr17	46058575	46058585	+	7.80392		TTS (ENST00000582114)	protein_coding-TTS (ENST00000582114)	107	ENST00000578996	ENSG00000108465	ENST00000579853			CDK5RAP3			protein_coding	22
15953	Ascl1(bHLH)-95262	chr11	9533426	9533436	-	7.80392		promoter-TSS (ENST00000447186)	protein_coding-promoter-TSS (ENST00000447186)	-613	ENST00000447186	ENSG00000166478	ENST00000532305			ZNF143			protein_coding	1
16018	Ascl1(bHLH)-613337	chr19	36381647	36381657	+	7.80392		promoter-TSS (ENST00000340950)	protein_coding-promoter-TSS (ENST00000340950)	-56	ENST00000340950	ENSG00000167604	ENST00000590094			NFKBID			protein_coding	8
16036	Ascl1(bHLH)-1012100	chr2	232027422	232027432	+	7.80392		promoter-TSS (ENST00000477120)	protein_coding-promoter-TSS (ENST00000477120)	-380	ENST00000477120	ENSG00000173692	ENST00000467792			PSMD1			protein_coding	7
16083	Ascl1(bHLH)-451572	chr16	67029094	67029104	+	7.80392		promoter-TSS (ENST00000538199)	protein_coding-promoter-TSS (ENST00000538199)	-432	ENST00000567587	ENSG00000172824	ENST00000540947			CES4A			protein_coding	18
16095	Ascl1(bHLH)-529136	chr17	73936461	73936471	-	7.80392		intron (ENST00000588478, intron 1 of 2)	protein_coding-intron (ENST00000319129, intron 1 of 28)	562	ENST00000586631	ENSG00000188878	ENST00000590264			FBF1			protein_coding	17
16124	Ascl1(bHLH)-588908	chr19	5905833	5905843	-	7.80392		intron (ENST00000588891, intron 1 of 3)	protein_coding-intron (ENST00000339485, intron 1 of 1)	969	ENST00000339485	ENSG00000187650	ENST00000339485			VMAC			protein_coding	3
16126	Ascl1(bHLH)-1145792	chr4	16216795	16216805	+	7.80392		promoter-TSS (ENST00000505152)	protein_coding-promoter-TSS (ENST00000505152)	-544	ENST00000505152	ENSG00000169762	ENST00000511866			TAPT1			protein_coding	12
16188	Ascl1(bHLH)-1002606	chr2	216899043	216899053	+	7.80392		promoter-TSS (ENST00000424992)	protein_coding-promoter-TSS (ENST00000424992)	-229	ENST00000424992	ENSG00000118242	ENST00000263268			MREG			protein_coding	4
16346	Ascl1(bHLH)-330625	chr14	77935678	77935688	+	7.80392		TTS (ENST00000535854)	protein_coding-TTS (ENST00000535854)	544	ENST00000557476	ENSG00000100591	ENST00000555517			AHSA1			protein_coding	7
16348	Ascl1(bHLH)-1509580	chr7	140063932	140063942	+	7.80392		TTS (ENST00000462881)	protein_coding-TTS (ENST00000462881)	354	ENST00000484416	ENSG00000157800	ENST00000340308			SLC37A3			protein_coding	8
16420	Ascl1(bHLH)-903472	chr2	27887805	27887815	+	7.80392		intron (ENST00000427424, intron 1 of 6)	protein_coding-intron (ENST00000326019, intron 1 of 13)	476	ENST00000427424	ENSG00000163798	ENST00000427424			SLC4A1AP			protein_coding	2
16554	Ascl1(bHLH)-203024	chr12	57497477	57497487	-	7.80392		promoter-TSS (ENST00000555375)	protein_coding-promoter-TSS (ENST00000555375)	-709	ENST00000555375	ENSG00000166888	ENST00000555104			STAT6			protein_coding	15
16565	Ascl1(bHLH)-1176578	chr4	87683253	87683263	-	7.80392		promoter-TSS (ENST00000511105)	protein_coding-promoter-TSS (ENST00000511105)	-904	ENST00000511105	ENSG00000163629	ENST00000411767			PTPN13			protein_coding	5
16604	Ascl1(bHLH)-966233	chr2	136740047	136740057	+	7.80392		intron (ENST00000537273, intron 1 of 14)	protein_coding-intron (ENST00000264161, intron 2 of 15)	965	ENST00000474184	ENSG00000115866	ENST00000449218			DARS			protein_coding	3
16606	Ascl1(bHLH)-98550	chr11	14386629	14386639	-	7.80392		promoter-TSS (ENST00000529237)	protein_coding-promoter-TSS (ENST00000529237)	-582	ENST00000537760	ENSG00000133818	ENST00000537760			RRAS2			protein_coding	10
16625	Ascl1(bHLH)-347248	chr14	102730429	102730439	+	7.80392		exon (ENST00000523485, exon 1 of 10)	protein_coding-intron (ENST00000524214, intron 2 of 10)	554	ENST00000523485	ENSG00000080823	ENST00000521766			MOK			protein_coding	15
16631	Ascl1(bHLH)-775239	chr1	244007081	244007091	-	7.80392		promoter-TSS (ENST00000263826)	protein_coding-promoter-TSS (ENST00000263826)	-200	ENST00000366540	ENSG00000117020	ENST00000263826			AKT3			protein_coding	8
16635	Ascl1(bHLH)-1538378	chr8	22475731	22475741	-	7.80392		promoter-TSS (ENST00000520536)	protein_coding-promoter-TSS (ENST00000520536)	66	ENST00000520536	ENSG00000158941	ENST00000522599			CCAR2			protein_coding	11
16661	Ascl1(bHLH)-159383	chr11	118955280	118955290	+	7.80392		promoter-TSS (ENST00000278715)	protein_coding-promoter-TSS (ENST00000278715)	-291	ENST00000536185	ENSG00000256269	ENST00000542822			HMBS			protein_coding	14
16683	Ascl1(bHLH)-457459	chr16	74682551	74682561	+	7.80392		intron (ENST00000575281, intron 1 of 3)	protein_coding-intron (ENST00000361070, intron 4 of 12)	585	ENST00000575281	ENSG00000168411	ENST00000575281			RFWD3			protein_coding	5
16713	Ascl1(bHLH)-9289	chr10	13344776	13344786	+	7.80392		promoter-TSS (ENST00000396920)	protein_coding-promoter-TSS (ENST00000396920)	-369	ENST00000396920	ENSG00000107537	ENST00000463730			PHYH			protein_coding	5
16726	Ascl1(bHLH)-615279	chr19	39115929	39115939	-	7.80392		promoter-TSS (ENST00000588299)	protein_coding-promoter-TSS (ENST00000588299)	-756	ENST00000588299	ENSG00000178982	ENST00000586513			EIF3K			protein_coding	8
16748	Ascl1(bHLH)-723327	chr1	155319636	155319646	-	7.80392		promoter-TSS (ENST00000492987)	protein_coding-promoter-TSS (ENST00000492987)	-499	ENST00000492987	ENSG00000116539	ENST00000492987			ASH1L			protein_coding	4
16833	Ascl1(bHLH)-929596	chr2	74229438	74229448	+	7.80392		promoter-TSS (ENST00000305799)	protein_coding-promoter-TSS (ENST00000305799)	-397	ENST00000305799	ENSG00000187605	ENST00000305799			TET3			protein_coding	6
16841	Ascl1(bHLH)-904525	chr2	29398755	29398765	-	7.80392		intron (ENST00000481628, intron 1 of 1)	protein_coding-intron (ENST00000320081, intron 15 of 15)	531	ENST00000481628	ENSG00000115295	ENST00000401605			CLIP4			protein_coding	12
16852	Ascl1(bHLH)-660653	chr1	26896860	26896870	+	7.80392		promoter-TSS (ENST00000530305)	protein_coding-promoter-TSS (ENST00000530305)	-855	ENST00000530305	ENSG00000117676	ENST00000488985			RPS6KA1			protein_coding	22
16948	Ascl1(bHLH)-426134	chr16	19710655	19710665	-	7.80392		promoter-TSS (ENST00000566850)	protein_coding-promoter-TSS (ENST00000566850)	-38	ENST00000566850	ENSG00000103544	ENST00000544670			C16orf62			protein_coding	20
17009	Ascl1(bHLH)-1354980	chr6	41894713	41894723	+	7.80392		promoter-TSS (ENST00000372996)	protein_coding-promoter-TSS (ENST00000372996)	-455	ENST00000372996	ENSG00000112578	ENST00000494032			BYSL			protein_coding	1
17062	Ascl1(bHLH)-610411	chr19	33487929	33487939	-	7.80392		promoter-TSS (ENST00000585641)	protein_coding-promoter-TSS (ENST00000585641)	-567	ENST00000585641	ENSG00000131941	ENST00000588683			RHPN2			protein_coding	8
17091	Ascl1(bHLH)-1222686	chr5	226925	226935	+	7.80392		promoter-TSS (ENST00000514027)	protein_coding-promoter-TSS (ENST00000514027)	-794	ENST00000514027	ENSG00000073578	ENST00000515752			SDHA			protein_coding	23
17110	Ascl1(bHLH)-783554	chr20	6105062	6105072	-	7.80392		promoter-TSS (ENST00000217289)	protein_coding-promoter-TSS (ENST00000217289)	-876	ENST00000217289	ENSG00000101311	ENST00000536936			FERMT1			protein_coding	4
17120	Ascl1(bHLH)-474753	chr17	1466876	1466886	+	7.80392		promoter-TSS (ENST00000313486)	protein_coding-promoter-TSS (ENST00000313486)	-771	ENST00000313486	ENSG00000174238	ENST00000575895			PITPNA			protein_coding	7
17151	Ascl1(bHLH)-500562	chr17	36452602	36452612	-	7.80392		promoter-TSS (ENST00000312513)	protein_coding-promoter-TSS (ENST00000312513)	-382	ENST00000312513	ENSG00000174100	ENST00000580762			MRPL45			protein_coding	7
17160	Ascl1(bHLH)-915410	chr2	47708766	47708776	-	7.80392		intron (ENST00000461394, intron 1 of 2)	protein_coding-intron (ENST00000233146, intron 15 of 15)	835	ENST00000461394	ENSG00000095002	ENST00000406134			MSH2			protein_coding	5
17182	Ascl1(bHLH)-1128626	chr3	195064283	195064293	-	7.80392		promoter-TSS (ENST00000439758)	protein_coding-promoter-TSS (ENST00000439758)	-950	ENST00000439758	ENSG00000114331	ENST00000472860			ACAP2			protein_coding	10
17234	Ascl1(bHLH)-102292	chr11	20125717	20125727	+	7.80392		promoter-TSS (ENST00000533746)	protein_coding-promoter-TSS (ENST00000533746)	-35	ENST00000533746	ENSG00000166833	ENST00000534299			NAV2			protein_coding	21
17289	Ascl1(bHLH)-1346409	chr6	31499722	31499732	-	7.80392		promoter-TSS (ENST00000474961)	protein_coding-promoter-TSS (ENST00000474961)	-206	ENST00000474961	ENSG00000198563	ENST00000376177			DDX39B			protein_coding	7
17351	Ascl1(bHLH)-1599129	chr8	141093173	141093183	+	7.80392		promoter-TSS (ENST00000523777)	protein_coding-promoter-TSS (ENST00000523777)	-926	ENST00000523777	ENSG00000167632	ENST00000518723			TRAPPC9			protein_coding	36
17355	Ascl1(bHLH)-625298	chr19	50320212	50320222	+	7.80392		intron (ENST00000529302, intron 1 of 5)	protein_coding-intron (ENST00000529302, intron 1 of 5)	416	ENST00000529302	ENSG00000010361	ENST00000527585			FUZ			protein_coding	7
17414	Ascl1(bHLH)-1156229	chr4	39319658	39319668	+	7.80392		promoter-TSS (ENST00000509084)	protein_coding-promoter-TSS (ENST00000509084)	27	ENST00000509084	ENSG00000035928	ENST00000504554			RFC1			protein_coding	8
17429	Ascl1(bHLH)-339420	chr14	93583379	93583389	-	7.80392		promoter-TSS (ENST00000557309)	protein_coding-promoter-TSS (ENST00000557309)	-719	ENST00000557309	ENSG00000100605	ENST00000555495			ITPK1			protein_coding	18
17491	Ascl1(bHLH)-1716031	chrX	57147434	57147444	+	7.80392		promoter-TSS (ENST00000439622)	antisense-promoter-TSS (ENST00000439622)	309	ENST00000374910	ENSG00000186787	ENST00000374912			SPIN2B			protein_coding	2
17517	Ascl1(bHLH)-1286013	chr5	132587756	132587766	-	7.80392		intron (ENST00000265342, intron 6 of 15)	protein_coding-intron (ENST00000265342, intron 6 of 15)	195	ENST00000507112	ENSG00000053108	ENST00000265342			FSTL4			protein_coding	15
17518	Ascl1(bHLH)-56897	chr10	97050561	97050571	+	7.80392		intron (ENST00000329399, intron 1 of 6)	protein_coding-intron (ENST00000329399, intron 1 of 6)	203	ENST00000477757	ENSG00000107438	ENST00000329399			PDLIM1			protein_coding	5
17564	Ascl1(bHLH)-529309	chr17	74098569	74098579	+	7.80392		promoter-TSS (ENST00000357231)	protein_coding-promoter-TSS (ENST00000357231)	-640	ENST00000357231	ENSG00000182473	ENST00000442951			EXOC7			protein_coding	21
17584	Ascl1(bHLH)-1448625	chr7	30402618	30402628	+	7.80392		intron (ENST00000442800, intron 1 of 3)	protein_coding-intron (ENST00000323037, intron 4 of 4)	607	ENST00000442800	ENSG00000180233	ENST00000459998			ZNRF2			protein_coding	5
17678	Ascl1(bHLH)-163579	chr11	124499116	124499126	+	7.80392		promoter-TSS (ENST00000531033)	protein_coding-promoter-TSS (ENST00000531033)	-697	ENST00000531033	ENSG00000154144	ENST00000529543			TBRG1			protein_coding	3
17679	Ascl1(bHLH)-327269	chr14	74033635	74033645	-	7.80392		promoter-TSS (ENST00000538782)	protein_coding-promoter-TSS (ENST00000538782)	-684	ENST00000538782	ENSG00000119673	ENST00000238651			ACOT2			protein_coding	4
17689	Ascl1(bHLH)-308210	chr14	37195520	37195530	+	7.80392		promoter-TSS (ENST00000556444)	protein_coding-promoter-TSS (ENST00000556444)	-641	ENST00000556444	ENSG00000183032	ENST00000555449			SLC25A21			protein_coding	2
17720	Ascl1(bHLH)-445769	chr16	57109080	57109090	-	7.80392		promoter-TSS (ENST00000534927)	protein_coding-promoter-TSS (ENST00000534927)	-752	ENST00000534927	ENSG00000140853	ENST00000436936			NLRC5			protein_coding	39
17780	Ascl1(bHLH)-1133421	chr4	1920747	1920757	+	7.80392		TTS (ENST00000509115)	protein_coding-TTS (ENST00000509115)	593	ENST00000511904	ENSG00000109685	ENST00000509115			WHSC1			protein_coding	31
17802	Ascl1(bHLH)-599625	chr19	17213598	17213608	+	7.80392		intron (ENST00000595641, intron 1 of 37)	protein_coding-intron (ENST00000397274, intron 1 of 38)	611	ENST00000593411	ENSG00000099331	ENST00000597881			MYO9B			protein_coding	23
17803	Ascl1(bHLH)-1460159	chr7	48143696	48143706	+	7.80392		promoter-TSS (ENST00000495446)	protein_coding-promoter-TSS (ENST00000495446)	-542	ENST00000495446	ENSG00000183696	ENST00000331803			UPP1			protein_coding	7
17812	Ascl1(bHLH)-1009887	chr2	228372200	228372210	+	7.80392		promoter-TSS (ENST00000456594)	protein_coding-promoter-TSS (ENST00000456594)	-783	ENST00000456594	ENSG00000173744	ENST00000486932			AGFG1			protein_coding	5
17835	Ascl1(bHLH)-1081737	chr3	107517878	107517888	+	7.80392		TTS (ENST00000443253)	protein_coding-TTS (ENST00000443253)	445	ENST00000458347	ENSG00000114439	ENST00000449213			BBX			protein_coding	11
17868	Ascl1(bHLH)-1483889	chr7	93629544	93629554	-	7.80392		promoter-TSS (ENST00000457139)	protein_coding-promoter-TSS (ENST00000457139)	-518	ENST00000457139	ENSG00000105829	ENST00000424151			BET1			protein_coding	3
17880	Ascl1(bHLH)-750987	chr1	205388720	205388730	-	7.80392		intron (ENST00000391936, intron 2 of 3)	protein_coding-intron (ENST00000367149, intron 2 of 2)	977	ENST00000367152	ENSG00000186007	ENST00000367151			LEMD1			protein_coding	6
17904	Ascl1(bHLH)-1289735	chr5	137533313	137533323	-	7.80392		intron (ENST00000471692, intron 3 of 7)	protein_coding-intron (ENST00000394886, intron 9 of 15)	994	ENST00000471692	ENSG00000094880	ENST00000464806			CDC23			protein_coding	4
17919	Ascl1(bHLH)-666417	chr1	33478379	33478389	+	7.80392		promoter-TSS (ENST00000482191)	protein_coding-promoter-TSS (ENST00000482191)	-426	ENST00000482191	ENSG00000004455	ENST00000467905			AK2			protein_coding	10
17924	Ascl1(bHLH)-909448	chr2	38151020	38151030	-	7.80392		intron (ENST00000414644, intron 1 of 2)	protein_coding-intron (ENST00000414644, intron 1 of 2)	695	ENST00000414644	ENSG00000115841	ENST00000414644			RMDN2			protein_coding	6
17940	Ascl1(bHLH)-676935	chr1	46215320	46215330	-	7.80392		intron (ENST00000396478, intron 1 of 8)	protein_coding-intron (ENST00000359942, intron 1 of 9)	996	ENST00000396478	ENSG00000197429	ENST00000396478			IPP			protein_coding	6
18015	Ascl1(bHLH)-122999	chr11	62464391	62464401	+	7.80392		intron (ENST00000531524, intron 2 of 3)	protein_coding-intron (ENST00000278893, intron 3 of 9)	642	ENST00000412351	ENSG00000168000	ENST00000433053			BSCL2			protein_coding	13
18080	Ascl1(bHLH)-823958	chr20	61916364	61916374	-	7.80392		promoter-TSS (ENST00000395285)	protein_coding-promoter-TSS (ENST00000395285)	-469	ENST00000518618	ENSG00000101199	ENST00000522403			ARFGAP1			protein_coding	13
18086	Ascl1(bHLH)-157553	chr11	117061874	117061884	+	7.80392		TTS (ENST00000524988)	protein_coding-TTS (ENST00000524988)	435	ENST00000525065	ENSG00000149577	ENST00000530948			SIDT2			protein_coding	21
18128	Ascl1(bHLH)-947800	chr2	109109673	109109683	-	7.80392		promoter-TSS (ENST00000480863)	protein_coding-promoter-TSS (ENST00000480863)	-79	ENST00000480863	ENSG00000135968	ENST00000478207			GCC2			protein_coding	7
18147	Ascl1(bHLH)-321199	chr14	64908405	64908415	+	7.80392		exon (ENST00000554677, exon 5 of 5)	protein_coding-exon (ENST00000554677, exon 5 of 5)	444	ENST00000553405	ENSG00000100714	ENST00000553405			MTHFD1			protein_coding	12
18164	Ascl1(bHLH)-1134369	chr4	2821075	2821085	-	7.80392		intron (ENST00000515737, intron 1 of 13)	protein_coding-intron (ENST00000356331, intron 1 of 12)	539	ENST00000356331	ENSG00000087266	ENST00000512131			SH3BP2			protein_coding	50
18172	Ascl1(bHLH)-617082	chr19	41095893	41095903	-	7.80392		promoter-TSS (ENST00000602239)	protein_coding-promoter-TSS (ENST00000602239)	-217	ENST00000602239	ENSG00000160410	ENST00000598201			SHKBP1			protein_coding	18
18181	Ascl1(bHLH)-1198157	chr4	139992572	139992582	-	7.80392		intron (ENST00000514606, intron 3 of 3)	protein_coding-intron (ENST00000265495, intron 5 of 8)	797	ENST00000504314	ENSG00000109381	ENST00000379549			ELF2			protein_coding	8
18196	Ascl1(bHLH)-414396	chr16	4544761	4544771	+	7.80392		intron (ENST00000576827, intron 2 of 4)	protein_coding-intron (ENST00000219700, intron 1 of 5)	998	ENST00000572559	ENSG00000153406	ENST00000573520			NMRAL1			protein_coding	4
18226	Ascl1(bHLH)-313230	chr14	50102568	50102578	-	7.80392		promoter-TSS (ENST00000298292)	protein_coding-promoter-TSS (ENST00000298292)	-625	ENST00000298292	ENSG00000165506	ENST00000298292			DNAAF2			protein_coding	2
18322	Ascl1(bHLH)-559258	chr18	39604895	39604905	-	7.80392		promoter-TSS (ENST00000590013)	protein_coding-promoter-TSS (ENST00000590013)	-395	ENST00000593098	ENSG00000078142	ENST00000596052			PIK3C3			protein_coding	8
18339	Ascl1(bHLH)-1018531	chr2	239093329	239093339	-	7.80392		promoter-TSS (ENST00000450411)	protein_coding-promoter-TSS (ENST00000450411)	-597	ENST00000450411	ENSG00000132323	ENST00000498727			ILKAP			protein_coding	10
18360	Ascl1(bHLH)-504590	chr17	40470098	40470108	-	7.80392		promoter-TSS (ENST00000462269)	protein_coding-promoter-TSS (ENST00000462269)	-523	ENST00000462269	ENSG00000168610	ENST00000264657			STAT3			protein_coding	13
18372	Ascl1(bHLH)-767116	chr1	230397638	230397648	+	7.80392		promoter-TSS (ENST00000492568)	protein_coding-promoter-TSS (ENST00000492568)	-54	ENST00000492568	ENSG00000143641	ENST00000488903			GALNT2			protein_coding	9
18406	Ascl1(bHLH)-87149	chr11	447450	447460	-	7.80392		promoter-TSS (ENST00000532614)	protein_coding-promoter-TSS (ENST00000532614)	-813	ENST00000532614	ENSG00000174915	ENST00000527479			PTDSS2			protein_coding	19
18592	Ascl1(bHLH)-873747	chr22	43271276	43271286	-	7.80392		intron (ENST00000407585, intron 9 of 9)	protein_coding-intron (ENST00000263246, intron 10 of 10)	932	ENST00000507586	ENSG00000100266	ENST00000445706			PACSIN2			protein_coding	9
18602	Ascl1(bHLH)-1403091	chr6	149664488	149664498	+	7.80392		intron (ENST00000606797, intron 2 of 3)	protein_coding-intron (ENST00000367456, intron 2 of 7)	544	ENST00000470466	ENSG00000055208	ENST00000367456			TAB2			protein_coding	4
18645	Ascl1(bHLH)-200269	chr12	53564632	53564642	-	7.80392		promoter-TSS (ENST00000472908)	protein_coding-promoter-TSS (ENST00000472908)	37	ENST00000485004	ENSG00000139631	ENST00000475890			CSAD			protein_coding	5
18674	Ascl1(bHLH)-1542450	chr8	28233755	28233765	-	7.80392		promoter-TSS (ENST00000519730)	protein_coding-promoter-TSS (ENST00000519730)	-864	ENST00000521912	ENSG00000186918	ENST00000520535			ZNF395			protein_coding	14
18685	Ascl1(bHLH)-580376	chr18	76966068	76966078	-	7.80392		promoter-TSS (ENST00000585674)	protein_coding-promoter-TSS (ENST00000585674)	-863	ENST00000585674	ENSG00000166377	ENST00000586774			ATP9B			protein_coding	24
18821	Ascl1(bHLH)-1399640	chr6	142760169	142760179	+	7.80392		intron (ENST00000497898, intron 1 of 1)	protein_coding-intron (ENST00000230173, intron 24 of 25)	993	ENST00000497898	ENSG00000112414	ENST00000463637			GPR126			protein_coding	8
18833	Ascl1(bHLH)-500103	chr17	35795517	35795527	-	7.80392		promoter-TSS (ENST00000591992)	protein_coding-promoter-TSS (ENST00000591992)	-966	ENST00000591992	ENSG00000108264	ENST00000588405			TADA2A			protein_coding	10
18860	Ascl1(bHLH)-593289	chr19	10609638	10609648	-	7.80392		TTS (ENST00000591039)	protein_coding-TTS (ENST00000591039)	542	ENST00000588024	ENSG00000079999	ENST00000585845			KEAP1			protein_coding	15
18924	Ascl1(bHLH)-506860	chr17	42970618	42970628	-	7.80392		promoter-TSS (ENST00000589211)	protein_coding-promoter-TSS (ENST00000589211)	-926	ENST00000589211	ENSG00000108883	ENST00000591382			EFTUD2			protein_coding	17
18972	Ascl1(bHLH)-1127953	chr3	194347540	194347550	-	7.80392		promoter-TSS (ENST00000452358)	protein_coding-promoter-TSS (ENST00000452358)	-865	ENST00000452358	ENSG00000145014	ENST00000430601			TMEM44			protein_coding	11
18975	Ascl1(bHLH)-806274	chr20	42224070	42224080	+	7.80392		intron (ENST00000486243, intron 1 of 2)	protein_coding-intron (ENST00000373030, intron 2 of 13)	713	ENST00000486243	ENSG00000101052	ENST00000471199			IFT52			protein_coding	5
18986	Ascl1(bHLH)-288335	chr13	99507707	99507717	+	7.80392		intron (ENST00000472874, intron 2 of 6)	protein_coding-intron (ENST00000339416, intron 34 of 53)	526	ENST00000449796	ENSG00000088387	ENST00000451563			DOCK9			protein_coding	13
19024	Ascl1(bHLH)-644186	chr1	10041420	10041430	-	7.80392		exon (ENST00000403197, exon 5 of 5)	protein_coding-exon (ENST00000403197, exon 5 of 5)	315	ENST00000496751	ENSG00000173614	ENST00000496751			NMNAT1			protein_coding	2
19052	Ascl1(bHLH)-625158	chr19	50178815	50178825	-	7.80392		promoter-TSS (ENST00000527382)	protein_coding-promoter-TSS (ENST00000527382)	-223	ENST00000529284	ENSG00000126457	ENST00000391851			PRMT1			protein_coding	24
19061	Ascl1(bHLH)-413856	chr16	4065068	4065078	-	7.80392		intron (ENST00000572288, intron 1 of 3)	protein_coding-intron (ENST00000294016, intron 2 of 10)	610	ENST00000575550	ENSG00000162104	ENST00000574721			ADCY9			protein_coding	28
19080	Ascl1(bHLH)-1346502	chr6	31596499	31596509	+	7.80392		promoter-TSS (ENST00000483470)	protein_coding-promoter-TSS (ENST00000483470)	87	ENST00000483470	ENSG00000204469	ENST00000487089			PRRC2A			protein_coding	8
19183	Ascl1(bHLH)-508875	chr17	45215294	45215304	-	7.80392		promoter-TSS (ENST00000571643)	protein_coding-promoter-TSS (ENST00000571643)	-689	ENST00000571643	ENSG00000004897	ENST00000573550			CDC27			protein_coding	9
19191	Ascl1(bHLH)-425921	chr16	19428622	19428632	+	7.80392		promoter-TSS (ENST00000542583)	protein_coding-promoter-TSS (ENST00000542583)	-391	ENST00000542583	ENSG00000103534	ENST00000574033			TMC5			protein_coding	12
19294	Ascl1(bHLH)-1053218	chr3	48732508	48732518	-	7.80392		TTS (ENST00000424035)	protein_coding-TTS (ENST00000424035)	502	ENST00000453202	ENSG00000068745	ENST00000443853			IP6K2			protein_coding	10
19310	Ascl1(bHLH)-1317292	chr5	179288759	179288769	+	7.80392		TTS (ENST00000355235)	protein_coding-TTS (ENST00000355235)	409	ENST00000519398	ENSG00000161010	ENST00000292586			C5orf45			protein_coding	11
19324	Ascl1(bHLH)-973075	chr2	152648626	152648636	-	7.80392		promoter-TSS (ENST00000487818)	protein_coding-promoter-TSS (ENST00000487818)	-31	ENST00000487818	ENSG00000162980	ENST00000487818			ARL5A			protein_coding	2
19429	Ascl1(bHLH)-1124782	chr3	187943924	187943934	-	7.80392		intron (ENST00000443217, intron 2 of 2)	protein_coding-intron (ENST00000312675, intron 2 of 10)	736	ENST00000543006	ENSG00000145012	ENST00000471917			LPP			protein_coding	24
19449	Ascl1(bHLH)-1473839	chr7	73100307	73100317	+	7.80392		promoter-TSS (ENST00000430446)	protein_coding-promoter-TSS (ENST00000430446)	-838	ENST00000430446	ENSG00000071462	ENST00000471215			WBSCR22			protein_coding	12
19472	Ascl1(bHLH)-307209	chr14	35253455	35253465	+	7.80392		promoter-TSS (ENST00000556314)	protein_coding-promoter-TSS (ENST00000556314)	-329	ENST00000556314	ENSG00000198604	ENST00000553573			BAZ1A			protein_coding	10
19493	Ascl1(bHLH)-719560	chr1	150480496	150480506	-	7.80392		promoter-TSS (ENST00000346569)	protein_coding-promoter-TSS (ENST00000346569)	-37	ENST00000470432	ENSG00000143369	ENST00000490346			ECM1			protein_coding	3
19505	Ascl1(bHLH)-831688	chr21	27269552	27269562	-	7.80392		intron (ENST00000464867, intron 1 of 2)	protein_coding-intron (ENST00000346798, intron 16 of 17)	738	ENST00000464867	ENSG00000142192	ENST00000462267			APP			protein_coding	8
19509	Ascl1(bHLH)-1285261	chr5	131612406	131612416	+	7.80392		TTS (ENST00000481636)	protein_coding-TTS (ENST00000481636)	882	ENST00000416053	ENSG00000072682	ENST00000431054			P4HA2			protein_coding	17
19665	Ascl1(bHLH)-247435	chr12	132268205	132268215	+	7.80392		exon (ENST00000539506, exon 1 of 5)	protein_coding-exon (ENST00000539506, exon 1 of 5)	197	ENST00000539506	ENSG00000061936	ENST00000535236			SFSWAP			protein_coding	16
19690	Ascl1(bHLH)-1464743	chr7	56121328	56121338	+	7.80392		promoter-TSS (ENST00000493855)	protein_coding-promoter-TSS (ENST00000493855)	-836	ENST00000493855	ENSG00000146731	ENST00000466572			CCT6A			protein_coding	5
19707	Ascl1(bHLH)-906879	chr2	32800713	32800723	+	7.80392		intron (ENST00000470250, intron 1 of 1)	protein_coding-intron (ENST00000421745, intron 66 of 73)	360	ENST00000470250	ENSG00000115760	ENST00000421745			BIRC6			protein_coding	18
19770	Ascl1(bHLH)-362943	chr15	34825980	34825990	-	7.80392		promoter-TSS (ENST00000438958)	protein_coding-promoter-TSS (ENST00000438958)	-524	ENST00000438958	ENSG00000215252	ENST00000569811			GOLGA8B			protein_coding	12
19780	Ascl1(bHLH)-1515974	chr7	150759952	150759962	+	7.80392		TTS (ENST00000466368)	protein_coding-TTS (ENST00000466368)	236	ENST00000461735	ENSG00000164889	ENST00000469355			SLC4A2			protein_coding	19
19876	Ascl1(bHLH)-771710	chr1	237058341	237058351	+	7.80392		exon (ENST00000470570, exon 1 of 3)	protein_coding-exon (ENST00000470570, exon 1 of 3)	705	ENST00000470570	ENSG00000116984	ENST00000366577			MTR			protein_coding	7
19908	Ascl1(bHLH)-134563	chr11	73553645	73553655	-	7.80392		exon (ENST00000314282, exon 1 of 5)	protein_coding-exon (ENST00000314282, exon 1 of 5)	492	ENST00000314282	ENSG00000175581	ENST00000540162			MRPL48			protein_coding	4
19935	Ascl1(bHLH)-1552581	chr8	48883185	48883195	+	7.80392		promoter-TSS (ENST00000518382)	protein_coding-promoter-TSS (ENST00000518382)	121	ENST00000519470	ENSG00000104738	ENST00000520994			MCM4			protein_coding	12
19977	Ascl1(bHLH)-1088755	chr3	122511599	122511609	+	7.80392		intron (ENST00000478601, intron 1 of 4)	protein_coding-intron (ENST00000306103, intron 1 of 7)	903	ENST00000478601	ENSG00000169087	ENST00000383659			HSPBAP1			protein_coding	3
20039	Ascl1(bHLH)-127239	chr11	66511083	66511093	-	7.80392		promoter-TSS (ENST00000534325)	protein_coding-promoter-TSS (ENST00000534325)	-834	ENST00000534325	ENSG00000173715	ENST00000526718			C11orf80			protein_coding	6
20047	Ascl1(bHLH)-629716	chr19	55683670	55683680	+	7.80392		TTS (ENST00000537500)	protein_coding-TTS (ENST00000537500)	786	ENST00000592935	ENSG00000129990	ENST00000592935			SYT5			protein_coding	9
20113	Ascl1(bHLH)-630706	chr19	56655559	56655569	+	7.80392		intron (ENST00000588203, intron 1 of 2)	protein_coding-intron (ENST00000337080, intron 1 of 4)	858	ENST00000588203	ENSG00000167685	ENST00000588203			ZNF444			protein_coding	19
20144	Ascl1(bHLH)-538394	chr17	80884507	80884517	+	7.80392		promoter-TSS (ENST00000570679)	protein_coding-promoter-TSS (ENST00000570679)	-230	ENST00000570679	ENSG00000141556	ENST00000574818			TBCD			protein_coding	56
20176	Ascl1(bHLH)-1444461	chr7	23357969	23357979	-	7.80392		promoter-TSS (ENST00000498363)	protein_coding-promoter-TSS (ENST00000498363)	-522	ENST00000498363	ENSG00000136231	ENST00000492771			IGF2BP3			protein_coding	15
20187	Ascl1(bHLH)-1556797	chr8	56676074	56676084	-	7.80392		promoter-TSS (ENST00000520061)	protein_coding-promoter-TSS (ENST00000520061)	-512	ENST00000522030	ENSG00000167904	ENST00000524121			TMEM68			protein_coding	9
20206	Ascl1(bHLH)-545229	chr18	10538246	10538256	-	7.80392		promoter-TSS (ENST00000583367)	protein_coding-promoter-TSS (ENST00000583367)	-870	ENST00000583367	ENSG00000134265	ENST00000582978			NAPG			protein_coding	1
20247	Ascl1(bHLH)-657798	chr1	23766435	23766445	-	7.80392		promoter-TSS (ENST00000530874)	protein_coding-promoter-TSS (ENST00000530874)	-931	ENST00000530874	ENSG00000088280	ENST00000484418			ASAP3			protein_coding	15
20386	Ascl1(bHLH)-433168	chr16	28899249	28899259	-	7.80392		promoter-TSS (ENST00000564470)	protein_coding-promoter-TSS (ENST00000564470)	270	ENST00000564732	ENSG00000196296	ENST00000395503			ATP2A1			protein_coding	14
20392	Ascl1(bHLH)-528373	chr17	73323283	73323293	-	7.80392		promoter-TSS (ENST00000462266)	protein_coding-promoter-TSS (ENST00000462266)	-869	ENST00000462266	ENSG00000177885	ENST00000462266			GRB2			protein_coding	9
20419	Ascl1(bHLH)-1492275	chr7	105927132	105927142	-	7.80392		promoter-TSS (ENST00000424768)	protein_coding-promoter-TSS (ENST00000424768)	-365	ENST00000424768	ENSG00000105835	ENST00000484527			NAMPT			protein_coding	3
20470	Ascl1(bHLH)-621498	chr19	46293290	46293300	+	7.80392		TTS (ENST00000598237)	protein_coding-TTS (ENST00000598237)	139	ENST00000602469	ENSG00000185800	ENST00000602829			DMWD			protein_coding	9
20546	Ascl1(bHLH)-1464664	chr7	56020606	56020616	+	7.80392		intron (ENST00000443449, intron 1 of 2)	protein_coding-intron (ENST00000285298, intron 1 of 2)	955	ENST00000443449	ENSG00000239789	ENST00000443449			MRPS17			protein_coding	2
20563	Ascl1(bHLH)-1096887	chr3	132441970	132441980	+	7.80392		promoter-TSS (ENST00000326682)	protein_coding-promoter-TSS (ENST00000326682)	-672	ENST00000471702	ENSG00000113971	ENST00000469232			NPHP3			protein_coding	6
20574	Ascl1(bHLH)-408575	chr16	255716	255726	-	7.80392		TTS (ENST00000443357)	protein_coding-TTS (ENST00000443357)	365	ENST00000429378	ENSG00000007392	ENST00000469109			LUC7L			protein_coding	8
20619	Ascl1(bHLH)-116224	chr11	47190199	47190209	-	7.80392		promoter-TSS (ENST00000525635)	protein_coding-promoter-TSS (ENST00000525635)	-150	ENST00000525635	ENSG00000149182	ENST00000526342			ARFGAP2			protein_coding	6
20623	Ascl1(bHLH)-126769	chr11	66053976	66053986	+	7.80392		promoter-TSS (ENST00000485820)	protein_coding-promoter-TSS (ENST00000485820)	-752	ENST00000526497	ENSG00000174851	ENST00000484814			YIF1A			protein_coding	6
20682	Ascl1(bHLH)-1547815	chr8	37992848	37992858	+	7.80392		promoter-TSS (ENST00000521808)	protein_coding-promoter-TSS (ENST00000521808)	-329	ENST00000521808	ENSG00000129691	ENST00000517496			ASH2L			protein_coding	7
20704	Ascl1(bHLH)-113810	chr11	44593725	44593735	+	7.80392		promoter-TSS (ENST00000525813)	protein_coding-promoter-TSS (ENST00000525813)	-898	ENST00000525813	ENSG00000085117	ENST00000524750			CD82			protein_coding	16
20764	Ascl1(bHLH)-324419	chr14	69864974	69864984	-	7.79538		promoter-TSS (ENST00000031146)	protein_coding-promoter-TSS (ENST00000031146)	9	ENST00000216520	ENSG00000100632	ENST00000557016			ERH			protein_coding	1
20779	Ascl1(bHLH)-125246	chr11	64680570	64680580	-	7.79538		exon (ENST00000377264, exon 6 of 41)	protein_coding-exon (ENST00000377264, exon 6 of 41)	292	ENST00000418259	ENSG00000110046	ENST00000377264			ATG2A			protein_coding	10
20794	Ascl1(bHLH)-2593	chr10	3146952	3146962	-	7.79538		promoter-TSS (ENST00000415005)	protein_coding-promoter-TSS (ENST00000415005)	18	ENST00000468050	ENSG00000067057	ENST00000415005			PFKP			protein_coding	13
20805	Ascl1(bHLH)-492856	chr17	26209637	26209647	+	7.79538		TTS (ENST00000508816)	protein_coding-TTS (ENST00000508816)	681	ENST00000508816	ENSG00000232859	ENST00000508816			LYRM9			protein_coding	7
20824	Ascl1(bHLH)-749710	chr1	204092029	204092039	+	7.79538		TTS (ENST00000480326)	protein_coding-TTS (ENST00000480326)	520	ENST00000525258	ENSG00000143842	ENST00000272193			SOX13			protein_coding	13
20826	Ascl1(bHLH)-599119	chr19	16739418	16739428	-	7.79538		promoter-TSS (ENST00000263390)	protein_coding-promoter-TSS (ENST00000263390)	-406	ENST00000263390	ENSG00000105085	ENST00000597244			MED26			protein_coding	10
20839	Ascl1(bHLH)-296615	chr13	113344519	113344529	-	7.79538		promoter-TSS (ENST00000283558)	protein_coding-promoter-TSS (ENST00000283558)	-119	ENST00000375630	ENSG00000068650	ENST00000459011			ATP11A			protein_coding	33
20847	Ascl1(bHLH)-748281	chr1	202317959	202317969	-	7.79538		exon (ENST00000336894, exon 1 of 24)	protein_coding-exon (ENST00000336894, exon 1 of 24)	108	ENST00000356764	ENSG00000077157	ENST00000290419			PPP1R12B			protein_coding	11
20848	Ascl1(bHLH)-203513	chr12	58021587	58021597	-	7.79538		TTS (ENST00000449184)	protein_coding-TTS (ENST00000449184)	920	ENST00000547741	ENSG00000135454	ENST00000552350			B4GALNT1			protein_coding	7
20858	Ascl1(bHLH)-1383304	chr6	107780471	107780481	-	7.79538		exon (ENST00000369031, exon 1 of 4)	protein_coding-exon (ENST00000369031, exon 1 of 4)	284	ENST00000453874	ENSG00000164494	ENST00000369037			PDSS2			protein_coding	1
20865	Ascl1(bHLH)-1290833	chr5	139039304	139039314	+	7.79538		intron (ENST00000509238, intron 1 of 1)	protein_coding-intron (ENST00000302517, intron 1 of 2)	169	ENST00000509238	ENSG00000171604	ENST00000511048			CXXC5			protein_coding	22
20871	Ascl1(bHLH)-1350797	chr6	36646500	36646510	-	7.79538		promoter-TSS (ENST00000244741)	protein_coding-promoter-TSS (ENST00000244741)	2	ENST00000478800	ENSG00000124762	ENST00000405375			CDKN1A			protein_coding	4
20875	Ascl1(bHLH)-600585	chr19	18112364	18112374	+	7.79538		exon (ENST00000379656, exon 1 of 8)	protein_coding-exon (ENST00000379656, exon 1 of 8)	428	ENST00000379656	ENSG00000105643	ENST00000608009			ARRDC2			protein_coding	4
20878	Ascl1(bHLH)-985169	chr2	178417072	178417082	+	7.79538		exon (ENST00000408939, exon 1 of 1)	protein_coding-exon (ENST00000408939, exon 1 of 1)	665	ENST00000408939	ENSG00000196659	ENST00000408939			TTC30B			protein_coding	4
20885	Ascl1(bHLH)-747317	chr1	201346760	201346770	-	7.79538		promoter-TSS (ENST00000367318)	protein_coding-promoter-TSS (ENST00000367318)	-4	ENST00000455702	ENSG00000118194	ENST00000422165			TNNT2			protein_coding	24
20890	Ascl1(bHLH)-17161	chr10	27792924	27792934	-	7.79538		promoter-TSS (ENST00000356940)	protein_coding-promoter-TSS (ENST00000356940)	-268	ENST00000356940	ENSG00000099246	ENST00000423465			RAB18			protein_coding	5
20893	Ascl1(bHLH)-1509868	chr7	140397342	140397352	-	7.79538		promoter-TSS (ENST00000465466)	antisense-promoter-TSS (ENST00000465466)	323	ENST00000471136	ENSG00000090266	ENST00000476279			NDUFB2			protein_coding	5
20910	Ascl1(bHLH)-383610	chr15	69085424	69085434	+	7.79045		promoter-TSS (ENST00000483551)	protein_coding-promoter-TSS (ENST00000483551)	-842	ENST00000483551	ENSG00000140350	ENST00000561430			ANP32A			protein_coding	7
20917	Ascl1(bHLH)-1681111	chr9	139718686	139718696	-	7.79045		promoter-TSS (ENST00000371675)	protein_coding-promoter-TSS (ENST00000371675)	-413	ENST00000371675	ENSG00000196642	ENST00000435930			RABL6			protein_coding	27
20925	Ascl1(bHLH)-633836	chr1	1239986	1239996	+	7.79045		exon (ENST00000478065, exon 1 of 3)	protein_coding-exon (ENST00000478065, exon 1 of 3)	290	ENST00000478065	ENSG00000131584	ENST00000472541			ACAP3			protein_coding	31
20949	Ascl1(bHLH)-26209	chr10	45474046	45474056	+	7.79045		intron (ENST00000448778, intron 1 of 1)	protein_coding-intron (ENST00000298295, intron 1 of 1)	186	ENST00000448778	ENSG00000165507	ENST00000448778			C10orf10			protein_coding	5
20966	Ascl1(bHLH)-1114130	chr3	167453369	167453379	+	7.79045		promoter-TSS (ENST00000295777)	protein_coding-promoter-TSS (ENST00000295777)	-137	ENST00000295777	ENSG00000163536	ENST00000466865			SERPINI1			protein_coding	5
21048	Ascl1(bHLH)-1131422	chr4	530389	530399	-	7.79045		promoter-TSS (ENST00000505800)	protein_coding-promoter-TSS (ENST00000505800)	-100	ENST00000515237	ENSG00000174227	ENST00000503261			PIGG			protein_coding	29
21064	Ascl1(bHLH)-886765	chr2	3286069	3286079	-	7.79045		intron (ENST00000398659, intron 3 of 9)	protein_coding-intron (ENST00000382125, intron 3 of 8)	523	ENST00000462515	ENSG00000032389	ENST00000435721			TSSC1			protein_coding	30
21081	Ascl1(bHLH)-1347360	chr6	32634257	32634267	-	7.79045		intron (ENST00000487676, intron 1 of 2)	protein_coding-intron (ENST00000374943, intron 1 of 5)	153	ENST00000484729	ENSG00000179344	ENST00000399079			HLA-DQB1			protein_coding	3
21097	Ascl1(bHLH)-618204	chr19	42396279	42396289	+	7.79045		promoter-TSS (ENST00000598812)	protein_coding-promoter-TSS (ENST00000598812)	-421	ENST00000598812	ENSG00000076928	ENST00000594258			ARHGEF1			protein_coding	28
21101	Ascl1(bHLH)-1681825	chr9	140114960	140114970	-	7.79045		exon (ENST00000391553, exon 1 of 1)	protein_coding-exon (ENST00000391553, exon 1 of 1)	810	ENST00000391553	ENSG00000212864	ENST00000392827			RNF208			protein_coding	4
21121	Ascl1(bHLH)-910218	chr2	39347543	39347553	+	7.79045		promoter-TSS (ENST00000395038)	protein_coding-promoter-TSS (ENST00000395038)	43	ENST00000395038	ENSG00000115904	ENST00000461545			SOS1			protein_coding	5
21128	Ascl1(bHLH)-790120	chr20	18447300	18447310	-	7.79045		promoter-TSS (ENST00000377603)	protein_coding-promoter-TSS (ENST00000377603)	332	ENST00000608192	ENSG00000089091	ENST00000480488			DZANK1			protein_coding	10
21212	Ascl1(bHLH)-400084	chr15	90543763	90543773	-	7.79045		promoter-TSS (ENST00000268154)	protein_coding-promoter-TSS (ENST00000268154)	-856	ENST00000268154	ENSG00000140548	ENST00000558883			ZNF710			protein_coding	15
21247	Ascl1(bHLH)-340182	chr14	94519377	94519387	+	7.79045		exon (ENST00000330836, exon 8 of 9)	protein_coding-exon (ENST00000330836, exon 8 of 9)	342	ENST00000556635	ENSG00000089737	ENST00000555324			DDX24			protein_coding	8
21255	Ascl1(bHLH)-433133	chr16	28855990	28856000	-	7.79045		promoter-TSS (ENST00000569217)	protein_coding-promoter-TSS (ENST00000569217)	333	ENST00000561644	ENSG00000178952	ENST00000565012			TUFM			protein_coding	2
21259	Ascl1(bHLH)-425267	chr16	18543698	18543708	+	7.79045		intron (ENST00000569051, intron 1 of 8)	protein_coding-intron (ENST00000330537, intron 12 of 30)	721	ENST00000569051	ENSG00000185164	ENST00000381474			NOMO2			protein_coding	14
21267	Ascl1(bHLH)-1132594	chr4	1303284	1303294	-	7.79045		promoter-TSS (ENST00000505839)	protein_coding-promoter-TSS (ENST00000505839)	34	ENST00000512842	ENSG00000090316	ENST00000510794			MAEA			protein_coding	17
21276	Ascl1(bHLH)-432549	chr16	28222965	28222975	+	7.79045		promoter-TSS (ENST00000565698)	protein_coding-promoter-TSS (ENST00000565698)	-99	ENST00000565698	ENSG00000169180	ENST00000565698			XPO6			protein_coding	19
21277	Ascl1(bHLH)-409304	chr16	710395	710405	-	7.79045		promoter-TSS (ENST00000549024)	protein_coding-promoter-TSS (ENST00000549024)	-665	ENST00000549024	ENSG00000161996	ENST00000552728			WDR90			protein_coding	45
21280	Ascl1(bHLH)-1525457	chr8	1807783	1807793	-	7.79045		promoter-TSS (ENST00000520972)	protein_coding-promoter-TSS (ENST00000520972)	-272	ENST00000520972	ENSG00000104728	ENST00000522435			ARHGEF10			protein_coding	28
21284	Ascl1(bHLH)-672208	chr1	40349968	40349978	+	7.79045		promoter-TSS (ENST00000316891)	protein_coding-promoter-TSS (ENST00000316891)	-790	ENST00000495175	ENSG00000043514	ENST00000441669			TRIT1			protein_coding	6
21301	Ascl1(bHLH)-1002255	chr2	216274244	216274254	-	7.79045		intron (ENST00000471193, intron 1 of 1)	protein_coding-intron (ENST00000323926, intron 15 of 46)	424	ENST00000471193	ENSG00000115414	ENST00000438981			FN1			protein_coding	25
21326	Ascl1(bHLH)-100980	chr11	18416684	18416694	+	7.79045		exon (ENST00000535451, exon 2 of 4)	protein_coding-exon (ENST00000535451, exon 2 of 4)	438	ENST00000495052	ENSG00000134333	ENST00000543445			LDHA			protein_coding	3
21362	Ascl1(bHLH)-422529	chr16	15127329	15127339	-	7.79045		promoter-TSS (ENST00000565986)	protein_coding-promoter-TSS (ENST00000565986)	-615	ENST00000565986	ENSG00000179889	ENST00000562119			PDXDC1			protein_coding	15
21369	Ascl1(bHLH)-945826	chr2	106012224	106012234	+	7.79045		intron (ENST00000530340, intron 2 of 7)	protein_coding-intron (ENST00000322142, intron 2 of 6)	925	ENST00000452732	ENSG00000115641	ENST00000447958			FHL2			protein_coding	10
21415	Ascl1(bHLH)-630231	chr19	56117459	56117469	+	7.79045		intron (ENST00000568956, intron 1 of 1)	protein_coding-intron (ENST00000568956, intron 1 of 1)	693	ENST00000568956	ENSG00000261221	ENST00000568956			ZNF865			protein_coding	2
21418	Ascl1(bHLH)-26227	chr10	45481069	45481079	-	7.79045		intron (ENST00000489171, intron 5 of 9)	protein_coding-intron (ENST00000334940, intron 6 of 10)	750	ENST00000471808	ENSG00000107551	ENST00000471941			RASSF4			protein_coding	19
21420	Ascl1(bHLH)-420039	chr16	11786799	11786809	+	7.79045		promoter-TSS (ENST00000572732)	protein_coding-promoter-TSS (ENST00000572732)	-706	ENST00000572732	ENSG00000153066	ENST00000576969			TXNDC11			protein_coding	12
21421	Ascl1(bHLH)-1605308	chr8	145580365	145580375	-	7.79045		TTS (ENST00000529279)	protein_coding-TTS (ENST00000529279)	144	ENST00000524909	ENSG00000182325	ENST00000530142			FBXL6			protein_coding	10
21432	Ascl1(bHLH)-640931	chr1	6644636	6644646	+	7.79045		promoter-TSS (ENST00000482360)	protein_coding-promoter-TSS (ENST00000482360)	-721	ENST00000482360	ENSG00000204859	ENST00000482360			ZBTB48			protein_coding	13
21448	Ascl1(bHLH)-511199	chr17	48175744	48175754	-	7.79045		TTS (ENST00000508960)	protein_coding-TTS (ENST00000508960)	872	ENST00000515040	ENSG00000005882	ENST00000503176			PDK2			protein_coding	16
21450	Ascl1(bHLH)-1530358	chr8	9628091	9628101	+	7.79045		intron (ENST00000518281, intron 26 of 26)	protein_coding-intron (ENST00000310430, intron 26 of 26)	455	ENST00000517770	ENSG00000173273	ENST00000517770			TNKS			protein_coding	13
21486	Ascl1(bHLH)-674820	chr1	43618112	43618122	-	7.79045		promoter-TSS (ENST00000481753)	protein_coding-promoter-TSS (ENST00000481753)	-312	ENST00000481753	ENSG00000186973	ENST00000410048			FAM183A			protein_coding	7
21493	Ascl1(bHLH)-75369	chr10	124265272	124265282	+	7.79045		promoter-TSS (ENST00000420892)	protein_coding-promoter-TSS (ENST00000420892)	-930	ENST00000420892	ENSG00000166033	ENST00000420892			HTRA1			protein_coding	5
21511	Ascl1(bHLH)-262739	chr13	41326138	41326148	-	7.79045		intron (ENST00000323563, intron 5 of 6)	protein_coding-intron (ENST00000323563, intron 5 of 6)	400	ENST00000461675	ENSG00000102738	ENST00000435009			MRPS31			protein_coding	3
21515	Ascl1(bHLH)-1031851	chr3	13395689	13395699	-	7.79045		exon (ENST00000479519, exon 1 of 4)	protein_coding-exon (ENST00000479519, exon 1 of 4)	500	ENST00000479519	ENSG00000132182	ENST00000420141			NUP210			protein_coding	13
21541	Ascl1(bHLH)-93344	chr11	6579781	6579791	-	7.79045		promoter-TSS (ENST00000526027)	protein_coding-promoter-TSS (ENST00000526027)	-378	ENST00000526027	ENSG00000179532	ENST00000527990			DNHD1			protein_coding	38
21553	Ascl1(bHLH)-940719	chr2	97757161	97757171	+	7.79045		intron (ENST00000468548, intron 1 of 2)	protein_coding-intron (ENST00000272610, intron 2 of 7)	277	ENST00000440566	ENSG00000144199	ENST00000468548			FAHD2B			protein_coding	5
21565	Ascl1(bHLH)-1510494	chr7	141400720	141400730	-	7.79045		intron (ENST00000536163, intron 1 of 8)	protein_coding-intron (ENST00000482493, intron 1 of 8)	690	ENST00000482493	ENSG00000257093	ENST00000482493			KIAA1147			protein_coding	6
21584	Ascl1(bHLH)-536165	chr17	79411451	79411461	-	7.79045		TTS (ENST00000570375)	protein_coding-TTS (ENST00000570375)	965	ENST00000570375	ENSG00000171282	ENST00000571813			RP11-1055B8.7			protein_coding	21
21613	Ascl1(bHLH)-1659274	chr9	116356984	116356994	-	7.79045		promoter-TSS (ENST00000490241)	protein_coding-promoter-TSS (ENST00000490241)	565	ENST00000497435	ENSG00000138835	ENST00000342620			RGS3			protein_coding	41
21621	Ascl1(bHLH)-1651188	chr9	101553065	101553075	-	7.79045		promoter-TSS (ENST00000466120)	protein_coding-promoter-TSS (ENST00000466120)	-185	ENST00000540940	ENSG00000165138	ENST00000540940			ANKS6			protein_coding	19
21643	Ascl1(bHLH)-939221	chr2	96071580	96071590	-	7.79045		TTS (ENST00000445649)	protein_coding-TTS (ENST00000445649)	563	ENST00000463940	ENSG00000115042	ENST00000445649			FAHD2A			protein_coding	6
21660	Ascl1(bHLH)-137548	chr11	77387933	77387943	-	7.79045		exon (ENST00000308488, exon 13 of 16)	protein_coding-exon (ENST00000308488, exon 13 of 16)	168	ENST00000529470	ENSG00000048649	ENST00000467567			RSF1			protein_coding	4
21674	Ascl1(bHLH)-493946	chr17	27434041	27434051	+	7.79045		intron (ENST00000533112, intron 20 of 39)	protein_coding-intron (ENST00000354329, intron 19 of 40)	639	ENST00000532143	ENSG00000196535	ENST00000532143			MYO18A			protein_coding	49
21720	Ascl1(bHLH)-237148	chr12	120531056	120531066	-	7.79045		TTS (ENST00000546502)	protein_coding-TTS (ENST00000546502)	238	ENST00000546857	ENSG00000135127	ENST00000257583			CCDC64			protein_coding	20
21737	Ascl1(bHLH)-87263	chr11	534429	534439	+	7.79045		promoter-TSS (ENST00000397594)	protein_coding-promoter-TSS (ENST00000397594)	-59	ENST00000397594	ENSG00000174775	ENST00000417302			HRAS			protein_coding	5
21740	Ascl1(bHLH)-499389	chr17	34860418	34860428	+	7.79045		promoter-TSS (ENST00000586328)	protein_coding-promoter-TSS (ENST00000586328)	-154	ENST00000586328	ENSG00000141140	ENST00000587389			MYO19			protein_coding	28
21780	Ascl1(bHLH)-1255614	chr5	66124074	66124084	-	7.79045		promoter-TSS (ENST00000403666)	protein_coding-promoter-TSS (ENST00000403666)	-523	ENST00000490016	ENSG00000069020	ENST00000452953			MAST4			protein_coding	12
21795	Ascl1(bHLH)-568450	chr18	55408592	55408602	-	7.79045		promoter-TSS (ENST00000585322)	protein_coding-promoter-TSS (ENST00000585322)	-400	ENST00000585322	ENSG00000081923	ENST00000536015			ATP8B1			protein_coding	7
21819	Ascl1(bHLH)-328387	chr14	75375123	75375133	+	7.79045		promoter-TSS (ENST00000553315)	protein_coding-promoter-TSS (ENST00000553315)	-895	ENST00000553315	ENSG00000198208	ENST00000553789			RPS6KL1			protein_coding	23
21820	Ascl1(bHLH)-1274342	chr5	107718667	107718677	+	7.79045		promoter-TSS (ENST00000542267)	protein_coding-promoter-TSS (ENST00000542267)	-873	ENST00000542267	ENSG00000145743	ENST00000496714			FBXL17			protein_coding	6
21840	Ascl1(bHLH)-1757412	chrX	150151256	150151266	-	7.79045		promoter-TSS (ENST00000325307)	protein_coding-promoter-TSS (ENST00000325307)	-498	ENST00000325307	ENSG00000029993	ENST00000430118			HMGB3			protein_coding	5
21914	Ascl1(bHLH)-780860	chr20	2632457	2632467	-	7.78311		promoter-TSS (ENST00000329276)	protein_coding-promoter-TSS (ENST00000329276)	-329	ENST00000329276	ENSG00000101361	ENST00000494697			NOP56			protein_coding	8
21947	Ascl1(bHLH)-1170218	chr4	74719271	74719281	+	7.78311		intron (ENST00000226524, intron 1 of 2)	protein_coding-intron (ENST00000226524, intron 1 of 2)	370	ENST00000226524	ENSG00000109272	ENST00000226524			PF4V1			protein_coding	4
21951	Ascl1(bHLH)-647895	chr1	14075916	14075926	-	7.78311		promoter-TSS (ENST00000343137)	protein_coding-promoter-TSS (ENST00000343137)	2	ENST00000491815	ENSG00000116731	ENST00000503842			PRDM2			protein_coding	9
22002	Ascl1(bHLH)-1476520	chr7	75930967	75930977	-	7.78311		promoter-TSS (ENST00000248553)	protein_coding-promoter-TSS (ENST00000248553)	-889	ENST00000248553	ENSG00000106211	ENST00000429938			HSPB1			protein_coding	5
22009	Ascl1(bHLH)-146444	chr11	95551457	95551467	+	7.78311		TTS (ENST00000541768)	protein_coding-TTS (ENST00000541768)	461	ENST00000535224	ENSG00000166037	ENST00000537677			CEP57			protein_coding	4
22017	Ascl1(bHLH)-709434	chr1	110693447	110693457	+	7.78311		exon (ENST00000331565, exon 1 of 12)	protein_coding-exon (ENST00000331565, exon 1 of 12)	344	ENST00000331565	ENSG00000197106	ENST00000331565			SLC6A17			protein_coding	6
22027	Ascl1(bHLH)-596027	chr19	13616711	13616721	+	7.78139		intron (ENST00000573710, intron 1 of 46)	protein_coding-intron (ENST00000360228, intron 1 of 46)	322	ENST00000360228	ENSG00000141837	ENST00000593267			CACNA1A			protein_coding	26
22034	Ascl1(bHLH)-298655	chr13	115047546	115047556	-	7.78139		exon (ENST00000351487, exon 2 of 9)	protein_coding-exon (ENST00000351487, exon 2 of 9)	123	ENST00000493727	ENSG00000169062	ENST00000480362			UPF3A			protein_coding	3
22038	Ascl1(bHLH)-286384	chr13	96329432	96329442	+	7.78139		promoter-TSS (ENST00000376795)	protein_coding-promoter-TSS (ENST00000376795)	25	ENST00000376795	ENSG00000102580	ENST00000602402			DNAJC3			protein_coding	1
22040	Ascl1(bHLH)-417794	chr16	9058364	9058374	+	7.78139		promoter-TSS (ENST00000569230)	protein_coding-promoter-TSS (ENST00000569230)	2	ENST00000569230	ENSG00000187555	ENST00000563085			USP7			protein_coding	20
22052	Ascl1(bHLH)-997	chr10	1102891	1102901	+	7.78139		promoter-TSS (ENST00000263150)	protein_coding-promoter-TSS (ENST00000263150)	98	ENST00000263150	ENSG00000047056	ENST00000436154			WDR37			protein_coding	8
22055	Ascl1(bHLH)-1687741	chrX	2418891	2418901	-	7.78139		promoter-TSS (ENST00000381218)	protein_coding-promoter-TSS (ENST00000381218)	40	ENST00000461691	ENSG00000214717	ENST00000461691			ZBED1			protein_coding	5
22056	Ascl1(bHLH)-1437909	chr7	7812351	7812361	-	7.78139		intron (ENST00000406829, intron 1 of 2)	protein_coding-intron (ENST00000406829, intron 1 of 2)	364	ENST00000406829	ENSG00000219545	ENST00000469183			RPA3-AS1			protein_coding	2
22079	Ascl1(bHLH)-1403609	chr6	150390742	150390752	+	7.78139		promoter-TSS (ENST00000367339)	protein_coding-promoter-TSS (ENST00000367339)	-516	ENST00000367339	ENSG00000131019	ENST00000367339			ULBP3			protein_coding	2
22093	Ascl1(bHLH)-100117	chr11	17282944	17282954	-	7.78139		exon (ENST00000533773, exon 1 of 19)	protein_coding-exon (ENST00000533773, exon 1 of 19)	865	ENST00000533773	ENSG00000070081	ENST00000529313			NUCB2			protein_coding	12
22104	Ascl1(bHLH)-630302	chr19	56164695	56164705	-	7.78139		promoter-TSS (ENST00000450554)	protein_coding-promoter-TSS (ENST00000450554)	-812	ENST00000450554	ENSG00000063244	ENST00000308924			U2AF2			protein_coding	5
22105	Ascl1(bHLH)-127740	chr11	67069686	67069696	-	7.78139		exon (ENST00000308440, exon 16 of 16)	protein_coding-exon (ENST00000308440, exon 16 of 16)	747	ENST00000504236	ENSG00000172932	ENST00000504236			ANKRD13D			protein_coding	17
22107	Ascl1(bHLH)-487559	chr17	17410415	17410425	+	7.78139		promoter-TSS (ENST00000477595)	protein_coding-promoter-TSS (ENST00000477595)	-50	ENST00000477595	ENSG00000133027	ENST00000484838			PEMT			protein_coding	18
22111	Ascl1(bHLH)-990462	chr2	191183778	191183788	+	7.78139		intron (ENST00000409934, intron 1 of 7)	protein_coding-intron (ENST00000359678, intron 1 of 13)	833	ENST00000392332	ENSG00000198130	ENST00000410045			HIBCH			protein_coding	15
22112	Ascl1(bHLH)-869848	chr22	39239462	39239472	+	7.78139		exon (ENST00000333039, exon 1 of 5)	protein_coding-exon (ENST00000333039, exon 1 of 5)	520	ENST00000333039	ENSG00000221890	ENST00000333039			NPTXR			protein_coding	2
22116	Ascl1(bHLH)-350135	chr14	105241839	105241849	-	7.78139		promoter-TSS (ENST00000553506)	protein_coding-promoter-TSS (ENST00000553506)	-147	ENST00000556836	ENSG00000142208	ENST00000555926			AKT1			protein_coding	43
22124	Ascl1(bHLH)-1218034	chr4	184366433	184366443	+	7.78139		promoter-TSS (ENST00000502924)	protein_coding-promoter-TSS (ENST00000502924)	109	ENST00000506835	ENSG00000168564	ENST00000504169			CDKN2AIP			protein_coding	5
22126	Ascl1(bHLH)-93134	chr11	6341463	6341473	-	7.78139		promoter-TSS (ENST00000524852)	protein_coding-promoter-TSS (ENST00000524852)	-83	ENST00000524852	ENSG00000170955	ENST00000530979			PRKCDBP			protein_coding	5
22127	Ascl1(bHLH)-302463	chr14	24662461	24662471	+	7.78139		promoter-TSS (ENST00000531406)	protein_coding-promoter-TSS (ENST00000531406)	-147	ENST00000531406	ENSG00000100926	ENST00000528895			TM9SF1			protein_coding	7
22144	Ascl1(bHLH)-453722	chr16	69373230	69373240	-	7.78139		promoter-TSS (ENST00000254940)	protein_coding-promoter-TSS (ENST00000254940)	-98	ENST00000254940	ENSG00000132603	ENST00000254940			NIP7			protein_coding	1
22153	Ascl1(bHLH)-637822	chr1	3816706	3816716	+	7.78139		promoter-TSS (ENST00000413332)	lincRNA-promoter-TSS (ENST00000413332)	100	ENST00000486765	ENSG00000198912	ENST00000486765			C1orf174			protein_coding	1
22159	Ascl1(bHLH)-536829	chr17	79863151	79863161	-	7.78139		TTS (ENST00000571581)	protein_coding-TTS (ENST00000571581)	396	ENST00000574343	ENSG00000185813	ENST00000570388			PCYT2			protein_coding	16
22163	Ascl1(bHLH)-765187	chr1	228404196	228404206	+	7.78139		exon (ENST00000284548, exon 7 of 81)	protein_coding-exon (ENST00000284548, exon 7 of 81)	811	ENST00000493977	ENSG00000154358	ENST00000366706			OBSCN			protein_coding	30
22166	Ascl1(bHLH)-1760383	chrX	153744602	153744612	-	7.78139		promoter-TSS (ENST00000322269)	protein_coding-promoter-TSS (ENST00000322269)	-41	ENST00000434658	ENSG00000071889	ENST00000419205			FAM3A			protein_coding	18
22179	Ascl1(bHLH)-923946	chr2	65284000	65284010	-	7.78139		intron (ENST00000546106, intron 1 of 4)	protein_coding-intron (ENST00000260569, intron 1 of 6)	406	ENST00000260569	ENSG00000011523	ENST00000377990			CEP68			protein_coding	5
22181	Ascl1(bHLH)-217401	chr12	90103056	90103066	+	7.78139		promoter-TSS (ENST00000428670)	protein_coding-promoter-TSS (ENST00000428670)	16	ENST00000551310	ENSG00000070961	ENST00000393164			ATP2B1			protein_coding	8
22191	Ascl1(bHLH)-412838	chr16	3024582	3024592	+	7.78139		promoter-TSS (ENST00000574680)	protein_coding-promoter-TSS (ENST00000574680)	209	ENST00000575981	ENSG00000127564	ENST00000575981			PKMYT1			protein_coding	12
22204	Ascl1(bHLH)-1673672	chr9	134321296	134321306	-	7.78139		promoter-TSS (ENST00000489593)	protein_coding-promoter-TSS (ENST00000489593)	-591	ENST00000489593	ENSG00000130723	ENST00000405995			PRRC2B			protein_coding	22
22206	Ascl1(bHLH)-614968	chr19	38810723	38810733	+	7.78139		promoter-TSS (ENST00000588137)	protein_coding-promoter-TSS (ENST00000588137)	-155	ENST00000588137	ENSG00000099337	ENST00000263372			KCNK6			protein_coding	5
22209	Ascl1(bHLH)-400861	chr15	91475746	91475756	-	7.78139		promoter-TSS (ENST00000330334)	protein_coding-promoter-TSS (ENST00000330334)	3	ENST00000559834	ENSG00000184508	ENST00000330334			HDDC3			protein_coding	4
22217	Ascl1(bHLH)-1657984	chr9	114423812	114423822	+	7.78139		exon (ENST00000374293, exon 1 of 3)	protein_coding-exon (ENST00000374293, exon 1 of 3)	202	ENST00000374293	ENSG00000242616	ENST00000374293			GNG10			protein_coding	2
22225	Ascl1(bHLH)-1515685	chr7	150498204	150498214	+	7.78139		promoter-TSS (ENST00000326442)	protein_coding-promoter-TSS (ENST00000326442)	239	ENST00000447204	ENSG00000106565	ENST00000429904			TMEM176B			protein_coding	7
22229	Ascl1(bHLH)-1194023	chr4	129208619	129208629	+	7.78139		promoter-TSS (ENST00000503588)	protein_coding-promoter-TSS (ENST00000503588)	-81	ENST00000509070	ENSG00000164040	ENST00000503872			PGRMC2			protein_coding	3
22240	Ascl1(bHLH)-535269	chr17	78897125	78897135	-	7.78121		intron (ENST00000576366, intron 1 of 1)	protein_coding-intron (ENST00000306801, intron 22 of 33)	606	ENST00000576366	ENSG00000141564	ENST00000573163			RPTOR			protein_coding	14
22279	Ascl1(bHLH)-1162536	chr4	55524442	55524452	+	7.78121		intron (ENST00000514582, intron 1 of 1)	protein_coding-intron (ENST00000288135, intron 1 of 20)	341	ENST00000514582	ENSG00000157404	ENST00000412167			KIT			protein_coding	3
22285	Ascl1(bHLH)-870195	chr22	39545430	39545440	-	7.78121		exon (ENST00000482294, exon 2 of 2)	protein_coding-exon (ENST00000482294, exon 2 of 2)	402	ENST00000475962	ENSG00000100307	ENST00000434260			CBX7			protein_coding	9
22302	Ascl1(bHLH)-1501291	chr7	127233214	127233224	-	7.78121		promoter-TSS (ENST00000265825)	protein_coding-promoter-TSS (ENST00000265825)	441	ENST00000497650	ENSG00000179562	ENST00000497650			GCC1			protein_coding	5
22341	Ascl1(bHLH)-462311	chr16	81890881	81890891	-	7.78121		promoter-TSS (ENST00000565020)	protein_coding-promoter-TSS (ENST00000565020)	-664	ENST00000565020	ENSG00000197943	ENST00000567980			PLCG2			protein_coding	37
22345	Ascl1(bHLH)-623079	chr19	47979621	47979631	+	7.78121		promoter-TSS (ENST00000600551)	protein_coding-promoter-TSS (ENST00000600551)	-182	ENST00000600551	ENSG00000118162	ENST00000536339			KPTN			protein_coding	6
22374	Ascl1(bHLH)-586973	chr19	4304856	4304866	+	7.78121		intron (ENST00000601678, intron 1 of 5)	protein_coding-intron (ENST00000221856, intron 1 of 12)	164	ENST00000601815	ENSG00000105255	ENST00000601815			FSD1			protein_coding	15
22452	Ascl1(bHLH)-259858	chr13	35517721	35517731	-	7.78121		intron (ENST00000540320, intron 1 of 57)	protein_coding-intron (ENST00000310336, intron 2 of 58)	929	ENST00000379939	ENSG00000172915	ENST00000310336			NBEA			protein_coding	10
22494	Ascl1(bHLH)-1004408	chr2	219146889	219146899	+	7.78121		promoter-TSS (ENST00000425694)	protein_coding-promoter-TSS (ENST00000425694)	10	ENST00000439306	ENSG00000135926	ENST00000413976			TMBIM1			protein_coding	20
22502	Ascl1(bHLH)-1313753	chr5	175976786	175976796	+	7.78121		intron (ENST00000261944, intron 1 of 31)	protein_coding-intron (ENST00000261944, intron 1 of 31)	399	ENST00000261944	ENSG00000074276	ENST00000513031			CDHR2			protein_coding	16
22524	Ascl1(bHLH)-1219379	chr4	186334423	186334433	+	7.78121		intron (ENST00000514247, intron 7 of 11)	protein_coding-intron (ENST00000264689, intron 7 of 11)	468	ENST00000509180	ENSG00000109775	ENST00000509180			UFSP2			protein_coding	11
22546	Ascl1(bHLH)-954567	chr2	120001525	120001535	+	7.78121		promoter-TSS (ENST00000425223)	protein_coding-promoter-TSS (ENST00000425223)	-517	ENST00000425223	ENSG00000115107	ENST00000409811			STEAP3			protein_coding	5
22626	Ascl1(bHLH)-1384632	chr6	109775864	109775874	+	7.78121		intron (ENST00000368952, intron 1 of 24)	protein_coding-intron (ENST00000358577, intron 1 of 23)	979	ENST00000456101	ENSG00000135596	ENST00000431946			MICAL1			protein_coding	16
22627	Ascl1(bHLH)-256875	chr13	30424431	30424441	-	7.78121		exon (ENST00000380680, exon 1 of 5)	protein_coding-exon (ENST00000380680, exon 1 of 5)	385	ENST00000380680	ENSG00000122042	ENST00000380680			UBL3			protein_coding	3
22635	Ascl1(bHLH)-1385995	chr6	112168350	112168360	-	7.78121		promoter-TSS (ENST00000487824)	protein_coding-promoter-TSS (ENST00000487824)	-537	ENST00000487824	ENSG00000010810	ENST00000476769			FYN			protein_coding	16
22641	Ascl1(bHLH)-683091	chr1	55254501	55254511	-	7.78121		promoter-TSS (ENST00000474654)	protein_coding-promoter-TSS (ENST00000474654)	-838	ENST00000488771	ENSG00000006555	ENST00000371276			TTC22			protein_coding	3
22664	Ascl1(bHLH)-588759	chr19	5788451	5788461	+	7.78121		promoter-TSS (ENST00000590087)	protein_coding-promoter-TSS (ENST00000590087)	-269	ENST00000591560	ENSG00000141994	ENST00000590343			DUS3L			protein_coding	8
22684	Ascl1(bHLH)-587181	chr19	4455676	4455686	+	7.78121		promoter-TSS (ENST00000394765)	protein_coding-promoter-TSS (ENST00000394765)	-246	ENST00000592515	ENSG00000167671	ENST00000593024			UBXN6			protein_coding	16
22695	Ascl1(bHLH)-665373	chr1	32201491	32201501	-	7.78121		promoter-TSS (ENST00000525655)	protein_coding-promoter-TSS (ENST00000525655)	-226	ENST00000525655	ENSG00000121753	ENST00000373655			BAI2			protein_coding	31
22705	Ascl1(bHLH)-844335	chr21	45390489	45390499	+	7.78121		promoter-TSS (ENST00000484865)	protein_coding-promoter-TSS (ENST00000484865)	-790	ENST00000484865	ENSG00000160216	ENST00000445582			AGPAT3			protein_coding	36
22722	Ascl1(bHLH)-1004695	chr2	219526684	219526694	-	7.78121		promoter-TSS (ENST00000426649)	protein_coding-promoter-TSS (ENST00000426649)	16	ENST00000426649	ENSG00000074582	ENST00000471576			BCS1L			protein_coding	6
22741	Ascl1(bHLH)-1123704	chr3	186287235	186287245	-	7.78121		intron (ENST00000439351, intron 1 of 10)	protein_coding-intron (ENST00000413695, intron 1 of 3)	867	ENST00000446782	ENSG00000113838	ENST00000413695			TBCCD1			protein_coding	4
22755	Ascl1(bHLH)-46112	chr10	79649753	79649763	+	7.78121		promoter-TSS (ENST00000468332)	protein_coding-promoter-TSS (ENST00000468332)	-493	ENST00000468332	ENSG00000151208	ENST00000476354			DLG5			protein_coding	16
22787	Ascl1(bHLH)-1138432	chr4	6641914	6641924	-	7.78121		promoter-TSS (ENST00000382581)	protein_coding-promoter-TSS (ENST00000382581)	101	ENST00000320912	ENSG00000179010	ENST00000382581			MRFAP1			protein_coding	2
22806	Ascl1(bHLH)-1603414	chr8	144351823	144351833	-	7.78121		intron (ENST00000517468, intron 1 of 2)	protein_coding-intron (ENST00000340042, intron 2 of 3)	192	ENST00000517530	ENSG00000250571	ENST00000521682			GLI4			protein_coding	12
22821	Ascl1(bHLH)-318649	chr14	59814176	59814186	-	7.78121		promoter-TSS (ENST00000553966)	protein_coding-promoter-TSS (ENST00000553966)	-84	ENST00000553966	ENSG00000100592	ENST00000351081			DAAM1			protein_coding	15
22822	Ascl1(bHLH)-1156577	chr4	39978902	39978912	+	7.78121		intron (ENST00000506262, intron 1 of 1)	protein_coding-intron (ENST00000303538, intron 1 of 32)	223	ENST00000506262	ENSG00000121892	ENST00000513798			PDS5A			protein_coding	8
22850	Ascl1(bHLH)-618285	chr19	42461143	42461153	+	7.78121		TTS (ENST00000596171)	protein_coding-TTS (ENST00000596171)	346	ENST00000598057	ENSG00000105404	ENST00000599219			RABAC1			protein_coding	8
22877	Ascl1(bHLH)-196227	chr12	48577428	48577438	+	7.78121		promoter-TSS (ENST00000316554)	protein_coding-promoter-TSS (ENST00000316554)	67	ENST00000316554	ENSG00000177875	ENST00000316554			C12orf68			protein_coding	3
22890	Ascl1(bHLH)-1516072	chr7	150821564	150821574	-	7.78121		TTS (ENST00000335367)	protein_coding-TTS (ENST00000335367)	860	ENST00000485904	ENSG00000133612	ENST00000473633			AGAP3			protein_coding	41
22898	Ascl1(bHLH)-529272	chr17	74076245	74076255	-	7.78121		promoter-TSS (ENST00000590045)	protein_coding-promoter-TSS (ENST00000590045)	-847	ENST00000590045	ENSG00000186919	ENST00000392503			ZACN			protein_coding	8
22908	Ascl1(bHLH)-409691	chr16	920948	920958	+	7.78121		promoter-TSS (ENST00000570168)	protein_coding-promoter-TSS (ENST00000570168)	-204	ENST00000570168	ENSG00000103227	ENST00000570168			LMF1			protein_coding	33
22921	Ascl1(bHLH)-1145710	chr4	16081518	16081528	+	7.78121		exon (ENST00000512304, exon 2 of 4)	protein_coding-exon (ENST00000512304, exon 2 of 4)	777	ENST00000514693	ENSG00000007062	ENST00000510224			PROM1			protein_coding	18
22923	Ascl1(bHLH)-369011	chr15	44866329	44866339	-	7.78121		promoter-TSS (ENST00000559933)	protein_coding-promoter-TSS (ENST00000559933)	-316	ENST00000559933	ENSG00000104133	ENST00000559347			SPG11			protein_coding	21
22933	Ascl1(bHLH)-927428	chr2	71126750	71126760	+	7.78121		promoter-TSS (ENST00000234392)	protein_coding-promoter-TSS (ENST00000234392)	-965	ENST00000234392	ENSG00000116035	ENST00000234392			VAX2			protein_coding	2
22984	Ascl1(bHLH)-1177647	chr4	89658606	89658616	-	7.78121		promoter-TSS (ENST00000506433)	protein_coding-promoter-TSS (ENST00000506433)	179	ENST00000511623	ENSG00000138640	ENST00000512339			FAM13A			protein_coding	20
22997	Ascl1(bHLH)-593211	chr19	10532275	10532285	-	7.78121		intron (ENST00000352831, intron 1 of 14)	protein_coding-intron (ENST00000352831, intron 1 of 14)	949	ENST00000352831	ENSG00000065989	ENST00000586275			PDE4A			protein_coding	16
23017	Ascl1(bHLH)-1516211	chr7	150930298	150930308	-	7.78121		exon (ENST00000035307, exon 1 of 4)	protein_coding-exon (ENST00000035307, exon 1 of 4)	718	ENST00000035307	ENSG00000033100	ENST00000465601			CHPF2			protein_coding	3
23032	Ascl1(bHLH)-1721700	chrX	70608445	70608455	-	7.78121		promoter-TSS (ENST00000474917)	protein_coding-promoter-TSS (ENST00000474917)	11	ENST00000474917	ENSG00000147133	ENST00000478305			TAF1			protein_coding	10
23037	Ascl1(bHLH)-929950	chr2	74657717	74657727	-	7.78121		intron (ENST00000479256, intron 3 of 4)	protein_coding-intron (ENST00000233330, intron 3 of 11)	334	ENST00000469859	ENSG00000114993	ENST00000469859			RTKN			protein_coding	14
23054	Ascl1(bHLH)-1171101	chr4	76677787	76677797	-	7.78121		promoter-TSS (ENST00000264904)	protein_coding-promoter-TSS (ENST00000264904)	-858	ENST00000264904	ENSG00000138768	ENST00000441296			USO1			protein_coding	5
23094	Ascl1(bHLH)-1005226	chr2	220145167	220145177	-	7.78121		promoter-TSS (ENST00000487855)	protein_coding-promoter-TSS (ENST00000487855)	-163	ENST00000487855	ENSG00000135924	ENST00000476254			DNAJB2			protein_coding	12
23149	Ascl1(bHLH)-1758919	chrX	152609776	152609786	+	7.78121		promoter-TSS (ENST00000370249)	protein_coding-promoter-TSS (ENST00000370249)	46	ENST00000370249	ENSG00000063587	ENST00000370249			ZNF275			protein_coding	5
23160	Ascl1(bHLH)-302511	chr14	24729642	24729652	+	7.78121		promoter-TSS (ENST00000559136)	protein_coding-promoter-TSS (ENST00000559136)	-283	ENST00000559136	ENSG00000092295	ENST00000559136			TGM1			protein_coding	13
23189	Ascl1(bHLH)-1389211	chr6	119297125	119297135	-	7.76911		promoter-TSS (ENST00000521043)	protein_coding-promoter-TSS (ENST00000521043)	23	ENST00000521043	ENSG00000111879	ENST00000368475			FAM184A			protein_coding	10
23221	Ascl1(bHLH)-1414263	chr6	167171992	167172002	+	7.76911		promoter-TSS (ENST00000507371)	protein_coding-promoter-TSS (ENST00000507371)	-598	ENST00000507371	ENSG00000071242	ENST00000405189			RPS6KA2			protein_coding	20
23245	Ascl1(bHLH)-1385294	chr6	110964225	110964235	-	7.76911		intron (ENST00000457688, intron 5 of 9)	protein_coding-intron (ENST00000323817, intron 5 of 13)	291	ENST00000413605	ENSG00000155111	ENST00000323817			CDK19			protein_coding	4
23280	Ascl1(bHLH)-435276	chr16	31051363	31051373	+	7.76911		TTS (ENST00000486660)	protein_coding-TTS (ENST00000486660)	727	ENST00000564368	ENSG00000103496	ENST00000493902			STX4			protein_coding	9
23290	Ascl1(bHLH)-15908	chr10	25241733	25241743	-	7.76911		promoter-TSS (ENST00000320152)	protein_coding-promoter-TSS (ENST00000320152)	-205	ENST00000320152	ENSG00000099256	ENST00000376378			PRTFDC1			protein_coding	1
23293	Ascl1(bHLH)-1672877	chr9	133569063	133569073	+	7.76911		promoter-TSS (ENST00000372350)	protein_coding-promoter-TSS (ENST00000372350)	-40	ENST00000372358	ENSG00000130713	ENST00000372352			EXOSC2			protein_coding	3
23305	Ascl1(bHLH)-77799	chr10	126827487	126827497	-	7.76911		promoter-TSS (ENST00000530930)	protein_coding-promoter-TSS (ENST00000530930)	-673	ENST00000530930	ENSG00000175029	ENST00000494626			CTBP2			protein_coding	10
23319	Ascl1(bHLH)-627856	chr19	53393138	53393148	+	7.76911		TTS (ENST00000597856)	protein_coding-TTS (ENST00000597856)	449	ENST00000391781	ENSG00000182986	ENST00000596215			ZNF320			protein_coding	9
23335	Ascl1(bHLH)-326804	chr14	73404602	73404612	-	7.76911		promoter-TSS (ENST00000553457)	protein_coding-promoter-TSS (ENST00000553457)	-90	ENST00000553457	ENSG00000119599	ENST00000353777			DCAF4			protein_coding	11
23338	Ascl1(bHLH)-649986	chr1	16273411	16273421	-	7.76911		promoter-TSS (ENST00000492834)	protein_coding-promoter-TSS (ENST00000492834)	184	ENST00000490899	ENSG00000116809	ENST00000471805			ZBTB17			protein_coding	15
23341	Ascl1(bHLH)-818976	chr20	57563190	57563200	-	7.76911		promoter-TSS (ENST00000474543)	protein_coding-promoter-TSS (ENST00000474543)	430	ENST00000477741	ENSG00000101158	ENST00000492016			NELFCD			protein_coding	15
23366	Ascl1(bHLH)-203002	chr12	57472378	57472388	+	7.76911		intron (ENST00000553654, intron 1 of 2)	protein_coding-intron (ENST00000300128, intron 1 of 8)	163	ENST00000554340	ENSG00000166881	ENST00000379391			TMEM194A			protein_coding	2
23410	Ascl1(bHLH)-627796	chr19	53320842	53320852	+	7.76911		intron (ENST00000542421, intron 1 of 1)	protein_coding-intron (ENST00000391783, intron 2 of 2)	434	ENST00000542421	ENSG00000198538	ENST00000542421			ZNF28			protein_coding	4
23439	Ascl1(bHLH)-1599552	chr8	141542450	141542460	-	7.76911		TTS (ENST00000520412)	protein_coding-TTS (ENST00000520412)	350	ENST00000520628	ENSG00000123908	ENST00000520628			AGO2			protein_coding	13
23453	Ascl1(bHLH)-410648	chr16	1454014	1454024	-	7.76911		promoter-TSS (ENST00000502438)	protein_coding-promoter-TSS (ENST00000502438)	-828	ENST00000502438	ENSG00000059145	ENST00000301712			UNKL			protein_coding	35
23454	Ascl1(bHLH)-1293273	chr5	142500191	142500201	-	7.76911		promoter-TSS (ENST00000419676)	protein_coding-promoter-TSS (ENST00000419676)	-481	ENST00000419676	ENSG00000145819	ENST00000443674			ARHGAP26			protein_coding	18
23457	Ascl1(bHLH)-569577	chr18	56998339	56998349	+	7.76911		TTS (ENST00000587918)	protein_coding-TTS (ENST00000587918)	527	ENST00000592562	ENSG00000074695	ENST00000251047			LMAN1			protein_coding	4
23478	Ascl1(bHLH)-897641	chr2	19558556	19558566	+	7.76911		promoter-TSS (ENST00000272223)	protein_coding-promoter-TSS (ENST00000272223)	-147	ENST00000272223	ENSG00000143867	ENST00000487581			OSR1			protein_coding	3
23510	Ascl1(bHLH)-113206	chr11	43940445	43940455	-	7.76911		promoter-TSS (ENST00000529434)	protein_coding-promoter-TSS (ENST00000529434)	96	ENST00000529434	ENSG00000166199	ENST00000530754			ALKBH3			protein_coding	7
23519	Ascl1(bHLH)-1022712	chr2	242438824	242438834	+	7.76911		promoter-TSS (ENST00000465009)	protein_coding-promoter-TSS (ENST00000465009)	-94	ENST00000495143	ENSG00000115694	ENST00000440109			STK25			protein_coding	17
23535	Ascl1(bHLH)-1623114	chr9	35095438	35095448	+	7.76911		promoter-TSS (ENST00000431804)	antisense-promoter-TSS (ENST00000431804)	774	ENST00000298004	ENSG00000165282	ENST00000361778			PIGO			protein_coding	3
23544	Ascl1(bHLH)-628163	chr19	53893030	53893040	-	7.76911		promoter-TSS (ENST00000504146)	protein_coding-promoter-TSS (ENST00000504146)	-11	ENST00000504146	ENSG00000196417	ENST00000505866			ZNF765			protein_coding	8
23589	Ascl1(bHLH)-640394	chr1	6282787	6282797	-	7.76911		TTS (ENST00000489498)	protein_coding-TTS (ENST00000489498)	770	ENST00000495791	ENSG00000116237	ENST00000495791			ICMT			protein_coding	7
23598	Ascl1(bHLH)-180692	chr12	13196374	13196384	+	7.76911		promoter-TSS (ENST00000197268)	protein_coding-promoter-TSS (ENST00000197268)	-839	ENST00000197268	ENSG00000084444	ENST00000540455			KIAA1467			protein_coding	9
23605	Ascl1(bHLH)-1123181	chr3	185543836	185543846	+	7.76911		promoter-TSS (ENST00000382199)	protein_coding-promoter-TSS (ENST00000382199)	-997	ENST00000382199	ENSG00000073792	ENST00000466476			IGF2BP2			protein_coding	5
23609	Ascl1(bHLH)-646629	chr1	12470038	12470048	-	7.76911		intron (ENST00000543766, intron 1 of 7)	protein_coding-intron (ENST00000011700, intron 45 of 51)	119	ENST00000543766	ENSG00000048707	ENST00000460333			VPS13D			protein_coding	16
23614	Ascl1(bHLH)-1680939	chr9	139606331	139606341	+	7.76911		promoter-TSS (ENST00000371692)	protein_coding-promoter-TSS (ENST00000371692)	-686	ENST00000371692	ENSG00000165716	ENST00000371691			FAM69B			protein_coding	9
23617	Ascl1(bHLH)-171849	chr12	416634	416644	+	7.76911		exon (ENST00000382815, exon 23 of 28)	protein_coding-exon (ENST00000382815, exon 23 of 28)	300	ENST00000540156	ENSG00000073614	ENST00000382815			KDM5A			protein_coding	11
23626	Ascl1(bHLH)-699326	chr1	89297810	89297820	+	7.76911		promoter-TSS (ENST00000495119)	protein_coding-promoter-TSS (ENST00000495119)	-797	ENST00000495119	ENSG00000065243	ENST00000370521			PKN2			protein_coding	6
23677	Ascl1(bHLH)-1351506	chr6	37427970	37427980	+	7.76911		intron (ENST00000493656, intron 1 of 1)	protein_coding-intron (ENST00000373451, intron 10 of 23)	540	ENST00000493656	ENSG00000137200	ENST00000475364			CMTR1			protein_coding	15
23732	Ascl1(bHLH)-726700	chr1	160189189	160189199	-	7.76911		promoter-TSS (ENST00000473382)	protein_coding-promoter-TSS (ENST00000473382)	-90	ENST00000476033	ENSG00000132716	ENST00000407642			DCAF8			protein_coding	8
23899	Ascl1(bHLH)-593164	chr19	10491302	10491312	+	7.76911		promoter-TSS (ENST00000524462)	protein_coding-promoter-TSS (ENST00000524462)	45	ENST00000525621	ENSG00000105397	ENST00000529739			TYK2			protein_coding	30
23936	Ascl1(bHLH)-1548001	chr8	38286471	38286481	-	7.76911		TTS (ENST00000397090)	protein_coding-TTS (ENST00000397090)	853	ENST00000474970	ENSG00000077782	ENST00000527745			FGFR1			protein_coding	32
23947	Ascl1(bHLH)-616019	chr19	39860465	39860475	+	7.76721		promoter-TSS (ENST00000600018)	protein_coding-promoter-TSS (ENST00000600018)	-262	ENST00000600018	ENSG00000179134	ENST00000600018			SAMD4B			protein_coding	12
23957	Ascl1(bHLH)-120300	chr11	59369198	59369208	+	7.76721		promoter-TSS (ENST00000525357)	protein_coding-promoter-TSS (ENST00000525357)	-874	ENST00000525357	ENSG00000110048	ENST00000263847			OSBP			protein_coding	3
23972	Ascl1(bHLH)-1028940	chr3	10346723	10346733	-	7.76721		promoter-TSS (ENST00000492602)	protein_coding-promoter-TSS (ENST00000492602)	28	ENST00000492602	ENSG00000157020	ENST00000350697			SEC13			protein_coding	11
23982	Ascl1(bHLH)-1473874	chr7	73119857	73119867	-	7.76721		promoter-TSS (ENST00000494245)	protein_coding-promoter-TSS (ENST00000494245)	-67	ENST00000494245	ENSG00000106089	ENST00000491427			STX1A			protein_coding	19
23998	Ascl1(bHLH)-1452332	chr7	36319828	36319838	-	7.76721		promoter-TSS (ENST00000487069)	protein_coding-promoter-TSS (ENST00000487069)	-859	ENST00000487069	ENSG00000122547	ENST00000242108			EEPD1			protein_coding	7
24004	Ascl1(bHLH)-410525	chr16	1392924	1392934	-	7.76721		promoter-TSS (ENST00000568198)	protein_coding-promoter-TSS (ENST00000568198)	-390	ENST00000568198	ENSG00000007516	ENST00000397489			BAIAP3			protein_coding	23
24040	Ascl1(bHLH)-1190613	chr4	120988324	120988334	+	7.76721		promoter-TSS (ENST00000296509)	protein_coding-promoter-TSS (ENST00000296509)	-100	ENST00000296509	ENSG00000164109	ENST00000512484			MAD2L1			protein_coding	2
24112	Ascl1(bHLH)-474637	chr17	1373522	1373532	-	7.76585		promoter-TSS (ENST00000574308)	protein_coding-promoter-TSS (ENST00000574308)	-14	ENST00000574308	ENSG00000197879	ENST00000573961			MYO1C			protein_coding	35
24113	Ascl1(bHLH)-1203777	chr4	151937432	151937442	-	7.76585		promoter-TSS (ENST00000357115)	protein_coding-promoter-TSS (ENST00000357115)	-558	ENST00000535741	ENSG00000198589	ENST00000503716			LRBA			protein_coding	10
24117	Ascl1(bHLH)-1219436	chr4	186446297	186446307	-	7.76585		promoter-TSS (ENST00000512380)	protein_coding-promoter-TSS (ENST00000512380)	-26	ENST00000512380	ENSG00000154553	ENST00000514142			PDLIM3			protein_coding	6
24124	Ascl1(bHLH)-400470	chr15	91030604	91030614	-	7.76585		promoter-TSS (ENST00000559674)	protein_coding-promoter-TSS (ENST00000559674)	-92	ENST00000559674	ENSG00000140575	ENST00000560738			IQGAP1			protein_coding	8
24126	Ascl1(bHLH)-125451	chr11	64863732	64863742	-	7.76585		promoter-TSS (ENST00000526578)	protein_coding-promoter-TSS (ENST00000526578)	21	ENST00000533487	ENSG00000149823	ENST00000533656			VPS51			protein_coding	15
24136	Ascl1(bHLH)-1672011	chr9	132641580	132641590	+	7.76585		promoter-TSS (ENST00000472108)	protein_coding-promoter-TSS (ENST00000472108)	-67	ENST00000472108	ENSG00000136878	ENST00000472108			USP20			protein_coding	13
24142	Ascl1(bHLH)-637702	chr1	3712912	3712922	+	7.76585		exon (ENST00000378251, exon 1 of 7)	protein_coding-exon (ENST00000378251, exon 1 of 7)	151	ENST00000378251	ENSG00000130764	ENST00000462356			LRRC47			protein_coding	10
24145	Ascl1(bHLH)-30508	chr10	51188139	51188149	-	7.76585		exon (ENST00000311663, exon 1 of 3)	protein_coding-exon (ENST00000311663, exon 1 of 3)	206	ENST00000311663	ENSG00000174196	ENST00000311663			FAM21D			protein_coding	1
24161	Ascl1(bHLH)-1710521	chrX	47478850	47478860	-	7.76585		exon (ENST00000295987, exon 1 of 13)	protein_coding-exon (ENST00000295987, exon 1 of 13)	397	ENST00000340666	ENSG00000008056	ENST00000295987			SYN1			protein_coding	5
24168	Ascl1(bHLH)-376512	chr15	59042462	59042472	+	7.76585		promoter-TSS (ENST00000260408)	protein_coding-promoter-TSS (ENST00000260408)	-290	ENST00000260408	ENSG00000137845	ENST00000461408			ADAM10			protein_coding	3
24170	Ascl1(bHLH)-500537	chr17	36413141	36413151	+	7.76585		promoter-TSS (ENST00000312412)	protein_coding-promoter-TSS (ENST00000312412)	-13	ENST00000523089	ENSG00000174093	ENST00000312412			RP11-1407O15.2			protein_coding	4
24189	Ascl1(bHLH)-146153	chr11	94964209	94964219	+	7.76585		promoter-TSS (ENST00000393234)	protein_coding-promoter-TSS (ENST00000393234)	-4	ENST00000416495	ENSG00000149212	ENST00000542176			SESN3			protein_coding	1
24205	Ascl1(bHLH)-582125	chr19	648422	648432	-	7.76585		TTS (ENST00000605891)	protein_coding-TTS (ENST00000605891)	692	ENST00000591452	ENSG00000070423	ENST00000606702			RNF126			protein_coding	12
24207	Ascl1(bHLH)-1663889	chr9	123836979	123836989	-	7.76585		promoter-TSS (ENST00000373855)	protein_coding-promoter-TSS (ENST00000373855)	-157	ENST00000373865	ENSG00000119397	ENST00000373847			CNTRL			protein_coding	8
24220	Ascl1(bHLH)-635668	chr1	2451746	2451756	-	7.76585		TTS (ENST00000491212)	protein_coding-TTS (ENST00000491212)	589	ENST00000505228	ENSG00000157881	ENST00000378466			PANK4			protein_coding	21
24222	Ascl1(bHLH)-1673386	chr9	134050960	134050970	-	7.76585		promoter-TSS (ENST00000531929)	protein_coding-promoter-TSS (ENST00000531929)	-142	ENST00000531929	ENSG00000126883	ENST00000528114			NUP214			protein_coding	30
24224	Ascl1(bHLH)-509111	chr17	45608676	45608686	-	7.76585		promoter-TSS (ENST00000527298)	protein_coding-promoter-TSS (ENST00000527298)	-12	ENST00000544660	ENSG00000141279	ENST00000527360			NPEPPS			protein_coding	18
24237	Ascl1(bHLH)-1021886	chr2	241831949	241831959	+	7.76585		promoter-TSS (ENST00000307486)	protein_coding-promoter-TSS (ENST00000307486)	-499	ENST00000307486	ENSG00000172478	ENST00000402775			C2orf54			protein_coding	13
24244	Ascl1(bHLH)-532120	chr17	76507567	76507577	-	7.76585		promoter-TSS (ENST00000587177)	protein_coding-promoter-TSS (ENST00000587177)	-819	ENST00000587177	ENSG00000187775	ENST00000590227			DNAH17			protein_coding	28
24258	Ascl1(bHLH)-425720	chr16	19192291	19192301	-	7.76585		intron (ENST00000570264, intron 4 of 4)	protein_coding-intron (ENST00000355377, intron 4 of 7)	802	ENST00000562274	ENSG00000103528	ENST00000568433			SYT17			protein_coding	10
24274	Ascl1(bHLH)-1438007	chr7	8008362	8008372	+	7.76585		promoter-TSS (ENST00000223145)	protein_coding-promoter-TSS (ENST00000223145)	-58	ENST00000223145	ENSG00000106415	ENST00000438949			GLCCI1			protein_coding	6
24354	Ascl1(bHLH)-602066	chr19	19243638	19243648	-	7.76228		promoter-TSS (ENST00000587925)	protein_coding-promoter-TSS (ENST00000587925)	-433	ENST00000587925	ENSG00000064545	ENST00000587406			TMEM161A			protein_coding	7
24373	Ascl1(bHLH)-1670092	chr9	130939857	130939867	-	7.76228		promoter-TSS (ENST00000471839)	protein_coding-promoter-TSS (ENST00000471839)	25	ENST00000471839	ENSG00000148337	ENST00000474442			CIZ1			protein_coding	34
24386	Ascl1(bHLH)-350811	chr14	105644993	105645003	+	7.76228		promoter-TSS (ENST00000550002)	protein_coding-promoter-TSS (ENST00000550002)	-904	ENST00000550002	ENSG00000183828	ENST00000546553			NUDT14			protein_coding	18
24393	Ascl1(bHLH)-622342	chr19	47219409	47219419	+	7.76228		promoter-TSS (ENST00000597641)	protein_coding-promoter-TSS (ENST00000597641)	87	ENST00000597641	ENSG00000105287	ENST00000601806			PRKD2			protein_coding	12
24404	Ascl1(bHLH)-877783	chr22	46567332	46567342	-	7.76228		exon (ENST00000481567, exon 1 of 5)	protein_coding-exon (ENST00000481567, exon 1 of 5)	106	ENST00000481567	ENSG00000186951	ENST00000415785			PPARA			protein_coding	7
24420	Ascl1(bHLH)-538071	chr17	80675252	80675262	+	7.76228		intron (ENST00000573158, intron 1 of 3)	protein_coding-intron (ENST00000269373, intron 1 of 5)	594	ENST00000573158	ENSG00000141560	ENST00000576363			FN3KRP			protein_coding	12
24454	Ascl1(bHLH)-470902	chr16	89264409	89264419	-	7.76228		intron (ENST00000563595, intron 3 of 4)	protein_coding-intron (ENST00000562855, intron 8 of 9)	834	ENST00000563595	ENSG00000259803	ENST00000563595			SLC22A31			protein_coding	6
24457	Ascl1(bHLH)-427542	chr16	21608778	21608788	+	7.76228		intron (ENST00000567404, intron 1 of 4)	protein_coding-intron (ENST00000563026, intron 1 of 1)	240	ENST00000567404	ENSG00000197006	ENST00000564733			METTL9			protein_coding	6
24532	Ascl1(bHLH)-377468	chr15	60694676	60694686	-	7.76228		intron (ENST00000557904, intron 1 of 3)	protein_coding-intron (ENST00000557904, intron 1 of 3)	401	ENST00000557904	ENSG00000182718	ENST00000558985			ANXA2			protein_coding	11
24538	Ascl1(bHLH)-381647	chr15	66586463	66586473	+	7.76228		promoter-TSS (ENST00000530537)	protein_coding-promoter-TSS (ENST00000530537)	71	ENST00000530615	ENSG00000166938	ENST00000564909			DIS3L			protein_coding	6
24557	Ascl1(bHLH)-175223	chr12	4714231	4714241	-	7.76228		promoter-TSS (ENST00000545342)	protein_coding-promoter-TSS (ENST00000545342)	85	ENST00000545342	ENSG00000010219	ENST00000544050			DYRK4			protein_coding	8
24621	Ascl1(bHLH)-661815	chr1	28205600	28205610	+	7.76228		promoter-TSS (ENST00000456990)	protein_coding-promoter-TSS (ENST00000456990)	-637	ENST00000456990	ENSG00000130775	ENST00000373927			THEMIS2			protein_coding	8
24671	Ascl1(bHLH)-115244	chr11	45923007	45923017	+	7.76228		promoter-TSS (ENST00000497090)	protein_coding-promoter-TSS (ENST00000497090)	-472	ENST00000497090	ENSG00000121653	ENST00000395629			MAPK8IP1			protein_coding	14
24678	Ascl1(bHLH)-1456787	chr7	44151250	44151260	-	7.76228		TTS (ENST00000434445)	protein_coding-TTS (ENST00000434445)	149	ENST00000431035	ENSG00000106624	ENST00000453052			AEBP1			protein_coding	23
24680	Ascl1(bHLH)-1138151	chr4	6423019	6423029	-	7.76228		promoter-TSS (ENST00000515571)	protein_coding-promoter-TSS (ENST00000515571)	-179	ENST00000515571	ENSG00000074211	ENST00000513943			PPP2R2C			protein_coding	17
24683	Ascl1(bHLH)-1002864	chr2	217278450	217278460	+	7.76228		intron (ENST00000434435, intron 1 of 2)	protein_coding-intron (ENST00000357276, intron 1 of 17)	967	ENST00000434435	ENSG00000138375	ENST00000445153			SMARCAL1			protein_coding	8
24689	Ascl1(bHLH)-127667	chr11	67012754	67012764	+	7.76228		promoter-TSS (ENST00000534486)	protein_coding-promoter-TSS (ENST00000534486)	210	ENST00000529124	ENSG00000173120	ENST00000529124			KDM2A			protein_coding	10
24690	Ascl1(bHLH)-776571	chr1	245976714	245976724	-	7.76228		TTS (ENST00000488153)	protein_coding-TTS (ENST00000488153)	994	ENST00000490322	ENSG00000185420	ENST00000455277			SMYD3			protein_coding	16
24693	Ascl1(bHLH)-1050633	chr3	45707617	45707627	+	7.76228		intron (ENST00000474665, intron 1 of 4)	protein_coding-intron (ENST00000273317, intron 3 of 7)	455	ENST00000474665	ENSG00000144791	ENST00000440097			LIMD1			protein_coding	12
24704	Ascl1(bHLH)-42652	chr10	74104139	74104149	+	7.76228		intron (ENST00000461919, intron 1 of 7)	protein_coding-intron (ENST00000338820, intron 2 of 7)	575	ENST00000463786	ENSG00000148719	ENST00000444643			DNAJB12			protein_coding	7
24772	Ascl1(bHLH)-596411	chr19	14031570	14031580	-	7.76228		TTS (ENST00000585896)	protein_coding-TTS (ENST00000585896)	485	ENST00000588932	ENSG00000132024	ENST00000589224			CC2D1A			protein_coding	14
24813	Ascl1(bHLH)-220823	chr12	96688981	96688991	-	7.76228		promoter-TSS (ENST00000550971)	protein_coding-promoter-TSS (ENST00000550971)	-138	ENST00000550971	ENSG00000059758	ENST00000261211			CDK17			protein_coding	5
24831	Ascl1(bHLH)-100785	chr11	18064870	18064880	+	7.76228		promoter-TSS (ENST00000528338)	protein_coding-promoter-TSS (ENST00000528338)	-902	ENST00000528338	ENSG00000129167	ENST00000341556			TPH1			protein_coding	2
24839	Ascl1(bHLH)-158415	chr11	117799366	117799376	+	7.76228		intron (ENST00000528626, intron 1 of 11)	protein_coding-intron (ENST00000430170, intron 1 of 12)	709	ENST00000524993	ENSG00000137747	ENST00000528135			TMPRSS13			protein_coding	3
24868	Ascl1(bHLH)-571260	chr18	60242024	60242034	-	7.76228		promoter-TSS (ENST00000591145)	protein_coding-promoter-TSS (ENST00000591145)	317	ENST00000587612	ENSG00000141664	ENST00000585949			ZCCHC2			protein_coding	32
24962	Ascl1(bHLH)-1121898	chr3	183874476	183874486	-	7.76228		promoter-TSS (ENST00000423300)	protein_coding-promoter-TSS (ENST00000423300)	-82	ENST00000423300	ENSG00000161202	ENST00000435708			DVL3			protein_coding	10
24999	Ascl1(bHLH)-808127	chr20	44455273	44455283	-	7.76228		intron (ENST00000372557, intron 2 of 6)	protein_coding-intron (ENST00000372555, intron 1 of 5)	702	ENST00000372555	ENSG00000101470	ENST00000372555			TNNC2			protein_coding	6
25018	Ascl1(bHLH)-366275	chr15	41069395	41069405	+	7.76228		promoter-TSS (ENST00000558769)	protein_coding-promoter-TSS (ENST00000558769)	-316	ENST00000558769	ENSG00000104129	ENST00000561018			DNAJC17			protein_coding	11
25025	Ascl1(bHLH)-518933	chr17	60689806	60689816	-	7.76228		exon (ENST00000326270, exon 23 of 23)	protein_coding-exon (ENST00000326270, exon 23 of 23)	504	ENST00000580203	ENSG00000146872	ENST00000583310			TLK2			protein_coding	11
25044	Ascl1(bHLH)-676162	chr1	45108499	45108509	+	7.76228		promoter-TSS (ENST00000480686)	protein_coding-promoter-TSS (ENST00000480686)	-300	ENST00000480686	ENSG00000187147	ENST00000361799			RNF220			protein_coding	24
25074	Ascl1(bHLH)-487101	chr17	17044917	17044927	-	7.76228		exon (ENST00000578521, exon 1 of 2)	protein_coding-exon (ENST00000578521, exon 1 of 2)	113	ENST00000578521	ENSG00000133030	ENST00000578548			MPRIP			protein_coding	55
25090	Ascl1(bHLH)-1569281	chr8	82644205	82644215	+	7.75927		promoter-TSS (ENST00000297265)	protein_coding-promoter-TSS (ENST00000297265)	370	ENST00000520604	ENSG00000104231	ENST00000517450			ZFAND1			protein_coding	8
25113	Ascl1(bHLH)-1122050	chr3	184024161	184024171	+	7.75927		promoter-TSS (ENST00000473991)	protein_coding-promoter-TSS (ENST00000473991)	-233	ENST00000473991	ENSG00000175166	ENST00000491494			PSMD2			protein_coding	10
25118	Ascl1(bHLH)-721836	chr1	153701145	153701155	+	7.75927		exon (ENST00000318967, exon 1 of 30)	protein_coding-exon (ENST00000318967, exon 1 of 30)	191	ENST00000481797	ENSG00000143624	ENST00000435409			INTS3			protein_coding	6
25172	Ascl1(bHLH)-376690	chr15	59409518	59409528	+	7.75927		exon (ENST00000288207, exon 7 of 9)	protein_coding-exon (ENST00000288207, exon 7 of 9)	557	ENST00000559301	ENSG00000157456	ENST00000559301			CCNB2			protein_coding	1
25179	Ascl1(bHLH)-129661	chr11	68823412	68823422	-	7.75927		intron (ENST00000542467, intron 4 of 17)	protein_coding-intron (ENST00000294309, intron 4 of 24)	787	ENST00000442692	ENSG00000162341	ENST00000534832			TPCN2			protein_coding	9
25180	Ascl1(bHLH)-322008	chr14	65955204	65955214	-	7.75927		exon (ENST00000554667, exon 1 of 2)	protein_coding-exon (ENST00000554667, exon 1 of 2)	173	ENST00000554667	ENSG00000033170	ENST00000557164			FUT8			protein_coding	5
25208	Ascl1(bHLH)-388376	chr15	75091986	75091996	-	7.75927		promoter-TSS (ENST00000564216)	protein_coding-promoter-TSS (ENST00000564216)	472	ENST00000567135	ENSG00000103653	ENST00000563010			CSK			protein_coding	15
25234	Ascl1(bHLH)-409362	chr16	733561	733571	+	7.75927		promoter-TSS (ENST00000564436)	protein_coding-promoter-TSS (ENST00000564436)	20	ENST00000564436	ENSG00000161999	ENST00000562824			JMJD8			protein_coding	11
25239	Ascl1(bHLH)-1594012	chr8	133816085	133816095	-	7.75927		exon (ENST00000220847, exon 6 of 20)	protein_coding-exon (ENST00000220847, exon 6 of 20)	304	ENST00000395374	ENSG00000129292	ENST00000395390			PHF20L1			protein_coding	5
25259	Ascl1(bHLH)-1654361	chr9	108006904	108006914	-	7.75927		promoter-TSS (ENST00000374720)	protein_coding-promoter-TSS (ENST00000374720)	6	ENST00000374723	ENSG00000070214	ENST00000470972			SLC44A1			protein_coding	7
25268	Ascl1(bHLH)-248841	chr12	133352986	133352996	+	7.75927		intron (ENST00000541013, intron 1 of 3)	protein_coding-intron (ENST00000204726, intron 21 of 23)	287	ENST00000541013	ENSG00000090615	ENST00000204726			GOLGA3			protein_coding	14
25322	Ascl1(bHLH)-1268362	chr5	92928411	92928421	-	7.75927		intron (ENST00000506162, intron 1 of 1)	protein_coding-intron (ENST00000327111, intron 2 of 2)	737	ENST00000506162	ENSG00000175745	ENST00000502982			NR2F1			protein_coding	6
25372	Ascl1(bHLH)-1622806	chr9	34655220	34655230	+	7.75927		promoter-TSS (ENST00000478802)	protein_coding-promoter-TSS (ENST00000478802)	10	ENST00000478802	ENSG00000137070	ENST00000466082			IL11RA			protein_coding	12
25373	Ascl1(bHLH)-476633	chr17	3600325	3600335	-	7.75927		promoter-TSS (ENST00000225328)	protein_coding-promoter-TSS (ENST00000225328)	-632	ENST00000225328	ENSG00000083454	ENST00000345901			P2RX5			protein_coding	20
25374	Ascl1(bHLH)-1487119	chr7	99002253	99002263	-	7.75927		intron (ENST00000426447, intron 2 of 5)	protein_coding-intron (ENST00000350498, intron 2 of 5)	307	ENST00000488214	ENSG00000106244	ENST00000496335			PDAP1			protein_coding	10
25419	Ascl1(bHLH)-451989	chr16	67434006	67434016	+	7.75927		intron (ENST00000565726, intron 1 of 8)	protein_coding-intron (ENST00000348579, intron 4 of 10)	883	ENST00000565726	ENSG00000159714	ENST00000348579			ZDHHC1			protein_coding	13
25449	Ascl1(bHLH)-550542	chr18	21594785	21594795	+	7.75927		promoter-TSS (ENST00000578150)	protein_coding-promoter-TSS (ENST00000578150)	-87	ENST00000578150	ENSG00000168234	ENST00000578150			TTC39C			protein_coding	11
25454	Ascl1(bHLH)-414427	chr16	4572349	4572359	-	7.75927		intron (ENST00000567695, intron 1 of 5)	protein_coding-intron (ENST00000562334, intron 1 of 5)	172	ENST00000566234	ENSG00000089486	ENST00000586728			CDIP1			protein_coding	12
25458	Ascl1(bHLH)-1251655	chr5	57752820	57752830	+	7.75927		promoter-TSS (ENST00000503378)	protein_coding-promoter-TSS (ENST00000503378)	281	ENST00000503713	ENSG00000145632	ENST00000515415			PLK2			protein_coding	5
25477	Ascl1(bHLH)-1138849	chr4	7045531	7045541	-	7.75927		promoter-TSS (ENST00000310085)	protein_coding-promoter-TSS (ENST00000310085)	274	ENST00000512388	ENSG00000173011	ENST00000512388			TADA2B			protein_coding	16
25553	Ascl1(bHLH)-623824	chr19	48845964	48845974	+	7.75927		TTS (ENST00000595720)	protein_coding-TTS (ENST00000595720)	279	ENST00000600816	ENSG00000161558	ENST00000598926			TMEM143			protein_coding	5
25569	Ascl1(bHLH)-507104	chr17	43192177	43192187	+	7.75927		intron (ENST00000545702, intron 2 of 3)	protein_coding-intron (ENST00000322765, intron 11 of 15)	314	ENST00000543623	ENSG00000161714	ENST00000590644			PLCD3			protein_coding	19
25580	Ascl1(bHLH)-723312	chr1	155293362	155293372	-	7.75927		promoter-TSS (ENST00000368347)	protein_coding-promoter-TSS (ENST00000368347)	51	ENST00000497930	ENSG00000160753	ENST00000368354			RUSC1			protein_coding	6
25601	Ascl1(bHLH)-201927	chr12	56137403	56137413	-	7.75927		exon (ENST00000257868, exon 1 of 3)	protein_coding-exon (ENST00000257868, exon 1 of 3)	225	ENST00000546799	ENSG00000135414	ENST00000257868			GDF11			protein_coding	4
25620	Ascl1(bHLH)-856420	chr22	24321714	24321724	+	7.75927		promoter-TSS (ENST00000215780)	protein_coding-promoter-TSS (ENST00000215780)	300	ENST00000350608	ENSG00000099977	ENST00000444947			DDT			protein_coding	10
25635	Ascl1(bHLH)-804468	chr20	39801881	39801891	+	7.75927		promoter-TSS (ENST00000607954)	protein_coding-promoter-TSS (ENST00000607954)	-261	ENST00000609821	ENSG00000124181	ENST00000244007			PLCG1			protein_coding	26
25637	Ascl1(bHLH)-1408818	chr6	159084015	159084025	-	7.75927		promoter-TSS (ENST00000367081)	protein_coding-promoter-TSS (ENST00000367081)	-175	ENST00000367081	ENSG00000164674	ENST00000297239			SYTL3			protein_coding	11
25654	Ascl1(bHLH)-362841	chr15	34659361	34659371	-	7.75927		promoter-TSS (ENST00000562431)	protein_coding-promoter-TSS (ENST00000562431)	11	ENST00000566581	ENSG00000176454	ENST00000562431			LPCAT4			protein_coding	8
25656	Ascl1(bHLH)-506113	chr17	42170715	42170725	-	7.75927		promoter-TSS (ENST00000588261)	protein_coding-promoter-TSS (ENST00000588261)	153	ENST00000587776	ENSG00000108840	ENST00000592385			HDAC5			protein_coding	24
25669	Ascl1(bHLH)-171597	chr12	176219	176229	-	7.75927		exon (ENST00000326261, exon 1 of 15)	protein_coding-exon (ENST00000326261, exon 1 of 15)	175	ENST00000326261	ENSG00000120645	ENST00000537151			IQSEC3			protein_coding	9
25677	Ascl1(bHLH)-318088	chr14	58765473	58765483	-	7.75927		promoter-TSS (ENST00000424658)	protein_coding-promoter-TSS (ENST00000424658)	172	ENST00000445108	ENSG00000032219	ENST00000424658			ARID4A			protein_coding	4
25682	Ascl1(bHLH)-451104	chr16	66518955	66518965	-	7.75927		promoter-TSS (ENST00000566654)	protein_coding-promoter-TSS (ENST00000566654)	-747	ENST00000566654	ENSG00000166546	ENST00000299694			BEAN1			protein_coding	9
25690	Ascl1(bHLH)-1040104	chr3	28337875	28337885	-	7.75927		promoter-TSS (ENST00000467644)	protein_coding-promoter-TSS (ENST00000467644)	-712	ENST00000467644	ENSG00000187118	ENST00000477739			CMC1			protein_coding	9
25699	Ascl1(bHLH)-824726	chr20	62368364	62368374	-	7.75927		promoter-TSS (ENST00000476183)	protein_coding-promoter-TSS (ENST00000476183)	-268	ENST00000493265	ENSG00000203896	ENST00000309546			LIME1			protein_coding	10
25702	Ascl1(bHLH)-872940	chr22	42611118	42611128	-	7.75927		exon (ENST00000335626, exon 1 of 4)	protein_coding-exon (ENST00000335626, exon 1 of 4)	323	ENST00000335626	ENSG00000100207	ENST00000359486			TCF20			protein_coding	6
25703	Ascl1(bHLH)-644098	chr1	9932978	9932988	+	7.75927		promoter-TSS (ENST00000537447)	protein_coding-promoter-TSS (ENST00000537447)	-833	ENST00000537447	ENSG00000178585	ENST00000377263			CTNNBIP1			protein_coding	14
25710	Ascl1(bHLH)-471909	chr16	90077601	90077611	-	7.75927		promoter-TSS (ENST00000392973)	protein_coding-promoter-TSS (ENST00000392973)	-987	ENST00000392973	ENSG00000003249	ENST00000568662			DBNDD1			protein_coding	8
25715	Ascl1(bHLH)-1417382	chr6	170605216	170605226	-	7.75927		intron (ENST00000537664, intron 1 of 10)	protein_coding-intron (ENST00000537664, intron 1 of 10)	812	ENST00000537664	ENSG00000112584	ENST00000496635			FAM120B			protein_coding	5
25730	Ascl1(bHLH)-299893	chr14	20881706	20881716	+	7.75927		promoter-TSS (ENST00000262715)	protein_coding-promoter-TSS (ENST00000262715)	-123	ENST00000556549	ENSG00000129566	ENST00000471684			TEP1			protein_coding	18
25738	Ascl1(bHLH)-1464094	chr7	55259694	55259704	-	7.75927		promoter-TSS (ENST00000485503)	protein_coding-promoter-TSS (ENST00000485503)	-805	ENST00000485503	ENSG00000146648	ENST00000485503			EGFR			protein_coding	11
25750	Ascl1(bHLH)-1612601	chr9	13165736	13165746	-	7.75927		promoter-TSS (ENST00000433359)	protein_coding-promoter-TSS (ENST00000433359)	-235	ENST00000433359	ENSG00000107186	ENST00000546205			MPDZ			protein_coding	16
25751	Ascl1(bHLH)-531965	chr17	76399778	76399788	+	7.75927		promoter-TSS (ENST00000586019)	protein_coding-promoter-TSS (ENST00000586019)	-133	ENST00000586019	ENSG00000087157	ENST00000586355			PGS1			protein_coding	13
25777	Ascl1(bHLH)-1464273	chr7	55495684	55495694	-	7.75927		promoter-TSS (ENST00000466041)	protein_coding-promoter-TSS (ENST00000466041)	-60	ENST00000466041	ENSG00000132434	ENST00000254770			LANCL2			protein_coding	8
25789	Ascl1(bHLH)-1344226	chr6	28321763	28321773	-	7.75927		promoter-TSS (ENST00000444081)	protein_coding-promoter-TSS (ENST00000444081)	74	ENST00000444081	ENSG00000235109	ENST00000446222			ZSCAN31			protein_coding	10
25796	Ascl1(bHLH)-414686	chr16	4751330	4751340	+	7.75927		TTS (ENST00000592698)	protein_coding-TTS (ENST00000592698)	286	ENST00000592840	ENSG00000168096	ENST00000586632			ANKS3			protein_coding	18
25877	Ascl1(bHLH)-1634796	chr9	75568230	75568240	+	7.75927		promoter-TSS (ENST00000297785)	protein_coding-promoter-TSS (ENST00000297785)	-263	ENST00000376939	ENSG00000165092	ENST00000493311			ALDH1A1			protein_coding	4
25884	Ascl1(bHLH)-538106	chr17	80693518	80693528	-	7.75927		promoter-TSS (ENST00000300784)	protein_coding-promoter-TSS (ENST00000300784)	17	ENST00000574496	ENSG00000167363	ENST00000570734			FN3K			protein_coding	6
25886	Ascl1(bHLH)-675544	chr1	44399028	44399038	-	7.75927		promoter-TSS (ENST00000372359)	protein_coding-promoter-TSS (ENST00000372359)	41	ENST00000372359	ENSG00000117407	ENST00000498139			ARTN			protein_coding	6
25915	Ascl1(bHLH)-1589153	chr8	125516551	125516561	-	7.75927		TTS (ENST00000520321)	protein_coding-TTS (ENST00000520321)	383	ENST00000518485	ENSG00000147687	ENST00000523152			TATDN1			protein_coding	5
25923	Ascl1(bHLH)-1681758	chr9	140078169	140078179	-	7.75927		promoter-TSS (ENST00000471131)	protein_coding-promoter-TSS (ENST00000471131)	-108	ENST00000471131	ENSG00000176248	ENST00000471131			ANAPC2			protein_coding	32
25929	Ascl1(bHLH)-598538	chr19	16263861	16263871	-	7.75927		exon (ENST00000253680, exon 6 of 9)	protein_coding-exon (ENST00000253680, exon 6 of 9)	504	ENST00000591154	ENSG00000196684	ENST00000397372			HSH2D			protein_coding	9
25932	Ascl1(bHLH)-1005408	chr2	220310261	220310271	-	7.75927		promoter-TSS (ENST00000485813)	protein_coding-promoter-TSS (ENST00000485813)	-7	ENST00000497065	ENSG00000072195	ENST00000498378			SPEG			protein_coding	30
25968	Ascl1(bHLH)-1681523	chr9	139943452	139943462	-	7.75927		exon (ENST00000312665, exon 8 of 9)	protein_coding-exon (ENST00000312665, exon 8 of 9)	608	ENST00000460614	ENSG00000054179	ENST00000312665			ENTPD2			protein_coding	7
25974	Ascl1(bHLH)-625351	chr19	50361360	50361370	+	7.75927		TTS (ENST00000594151)	protein_coding-TTS (ENST00000594151)	201	ENST00000601093	ENSG00000104960	ENST00000601638			PTOV1			protein_coding	16
25979	Ascl1(bHLH)-48362	chr10	81933460	81933470	-	7.75927		promoter-TSS (ENST00000437799)	protein_coding-promoter-TSS (ENST00000437799)	-688	ENST00000437799	ENSG00000122359	ENST00000437799			ANXA11			protein_coding	19
26001	Ascl1(bHLH)-928806	chr2	73114790	73114800	+	7.75927		exon (ENST00000234454, exon 1 of 3)	protein_coding-exon (ENST00000234454, exon 1 of 3)	284	ENST00000498749	ENSG00000116096	ENST00000498749			SPR			protein_coding	5
26004	Ascl1(bHLH)-863500	chr22	32340734	32340744	-	7.75927		promoter-TSS (ENST00000471374)	protein_coding-promoter-TSS (ENST00000471374)	6	ENST00000479649	ENSG00000128245	ENST00000479649			YWHAH			protein_coding	3
26011	Ascl1(bHLH)-257345	chr13	31040279	31040289	+	7.75927		promoter-TSS (ENST00000326004)	protein_coding-promoter-TSS (ENST00000326004)	-182	ENST00000341423	ENSG00000189403	ENST00000398908			HMGB1			protein_coding	5
26020	Ascl1(bHLH)-457570	chr16	74808504	74808514	+	7.75927		exon (ENST00000219368, exon 1 of 7)	protein_coding-exon (ENST00000219368, exon 1 of 7)	214	ENST00000219368	ENSG00000103089	ENST00000567683			FA2H			protein_coding	10
26029	Ascl1(bHLH)-616111	chr19	39949867	39949877	+	7.75927		TTS (ENST00000598786)	protein_coding-TTS (ENST00000598786)	880	ENST00000599907	ENSG00000196235	ENST00000598725			SUPT5H			protein_coding	25
26040	Ascl1(bHLH)-493218	chr17	26712225	26712235	+	7.75927		promoter-TSS (ENST00000577870)	protein_coding-promoter-TSS (ENST00000577870)	111	ENST00000578128	ENSG00000004139	ENST00000582323			SARM1			protein_coding	14
26046	Ascl1(bHLH)-1484215	chr7	94293064	94293074	-	7.75927		promoter-TSS (ENST00000465184)	protein_coding-promoter-TSS (ENST00000465184)	-978	ENST00000465184	ENSG00000242265	ENST00000488574			PEG10			protein_coding	2
26058	Ascl1(bHLH)-613474	chr19	36517611	36517621	-	7.75927		promoter-TSS (ENST00000585466)	protein_coding-promoter-TSS (ENST00000585466)	-489	ENST00000585466	ENSG00000105270	ENST00000585466			CLIP3			protein_coding	4
26079	Ascl1(bHLH)-116481	chr11	47436849	47436859	+	7.75927		TTS (ENST00000528979)	protein_coding-TTS (ENST00000528979)	441	ENST00000524886	ENSG00000165915	ENST00000531974			SLC39A13			protein_coding	17
26157	Ascl1(bHLH)-675078	chr1	43911365	43911375	+	7.75927		exon (ENST00000460536, exon 1 of 10)	protein_coding-exon (ENST00000460536, exon 1 of 10)	447	ENST00000460536	ENSG00000198198	ENST00000310739			SZT2			protein_coding	10
26167	Ascl1(bHLH)-1012360	chr2	232326325	232326335	-	7.75927		promoter-TSS (ENST00000494618)	protein_coding-promoter-TSS (ENST00000494618)	-894	ENST00000494618	ENSG00000115053	ENST00000466274			NCL			protein_coding	7
26171	Ascl1(bHLH)-588753	chr19	5784093	5784103	-	7.75927		TTS (ENST00000586012)	protein_coding-TTS (ENST00000586012)	512	ENST00000390672	ENSG00000212123	ENST00000419421			PRR22			protein_coding	2
26174	Ascl1(bHLH)-651028	chr1	17256655	17256665	+	7.75927		promoter-TSS (ENST00000492631)	protein_coding-promoter-TSS (ENST00000492631)	30	ENST00000492631	ENSG00000058453	ENST00000494191			CROCC			protein_coding	48
26189	Ascl1(bHLH)-381140	chr15	66085014	66085024	-	7.75927		promoter-TSS (ENST00000431932)	protein_coding-promoter-TSS (ENST00000431932)	234	ENST00000568850	ENSG00000103769	ENST00000565075			RAB11A			protein_coding	2
26198	Ascl1(bHLH)-1660256	chr9	117350145	117350155	-	7.75927		promoter-TSS (ENST00000473413)	protein_coding-promoter-TSS (ENST00000473413)	93	ENST00000473413	ENSG00000136888	ENST00000374050			ATP6V1G1			protein_coding	1
26201	Ascl1(bHLH)-797736	chr20	31350232	31350242	+	7.75927		promoter-TSS (ENST00000328111)	protein_coding-promoter-TSS (ENST00000328111)	7	ENST00000348286	ENSG00000088305	ENST00000201963			DNMT3B			protein_coding	4
26208	Ascl1(bHLH)-801956	chr20	36378797	36378807	-	7.75927		exon (ENST00000473857, exon 1 of 16)	protein_coding-exon (ENST00000473857, exon 1 of 16)	549	ENST00000473857	ENSG00000132792	ENST00000373469			CTNNBL1			protein_coding	7
26211	Ascl1(bHLH)-527818	chr17	72833268	72833278	-	7.75927		promoter-TSS (ENST00000584171)	protein_coding-promoter-TSS (ENST00000584171)	35	ENST00000584171	ENSG00000109066	ENST00000335464			TMEM104			protein_coding	8
26212	Ascl1(bHLH)-765476	chr1	228588811	228588821	-	7.75927		exon (ENST00000284551, exon 3 of 6)	protein_coding-exon (ENST00000284551, exon 3 of 6)	983	ENST00000460651	ENSG00000154370	ENST00000284551			TRIM11			protein_coding	18
26214	Ascl1(bHLH)-489674	chr17	19284534	19284544	-	7.75927		TTS (ENST00000443215)	protein_coding-TTS (ENST00000443215)	994	ENST00000572716	ENSG00000166484	ENST00000572853			MAPK7			protein_coding	4
26237	Ascl1(bHLH)-350000	chr14	105173772	105173782	-	7.75927		promoter-TSS (ENST00000252527)	protein_coding-promoter-TSS (ENST00000252527)	-424	ENST00000252527	ENSG00000203485	ENST00000481338			INF2			protein_coding	27
26245	Ascl1(bHLH)-950663	chr2	112917298	112917308	+	7.75927		promoter-TSS (ENST00000441565)	protein_coding-promoter-TSS (ENST00000441565)	-22	ENST00000441565	ENSG00000144152	ENST00000472377			FBLN7			protein_coding	16
26273	Ascl1(bHLH)-452235	chr16	67685716	67685726	-	7.75927		promoter-TSS (ENST00000602931)	protein_coding-promoter-TSS (ENST00000602931)	-68	ENST00000602931	ENSG00000159753	ENST00000602368			RLTPR			protein_coding	18
26326	Ascl1(bHLH)-471623	chr16	89858341	89858351	-	7.75927		promoter-TSS (ENST00000563767)	protein_coding-promoter-TSS (ENST00000563767)	73	ENST00000563767	ENSG00000187741	ENST00000567205			FANCA			protein_coding	36
26360	Ascl1(bHLH)-704965	chr1	100818063	100818073	-	7.75927		promoter-TSS (ENST00000336454)	protein_coding-promoter-TSS (ENST00000336454)	10	ENST00000370124	ENSG00000079335	ENST00000544534			CDC14A			protein_coding	6
26365	Ascl1(bHLH)-714169	chr1	117909559	117909569	-	7.75927		promoter-TSS (ENST00000356554)	protein_coding-promoter-TSS (ENST00000356554)	-507	ENST00000356554	ENSG00000198162	ENST00000482811			MAN1A2			protein_coding	4
26366	Ascl1(bHLH)-1436155	chr7	5541751	5541761	+	7.75927		promoter-TSS (ENST00000458142)	protein_coding-promoter-TSS (ENST00000458142)	-206	ENST00000458142	ENSG00000155034	ENST00000415009			FBXL18			protein_coding	8
26371	Ascl1(bHLH)-87696	chr11	804236	804246	+	7.75927		exon (ENST00000347755, exon 2 of 16)	protein_coding-exon (ENST00000347755, exon 2 of 16)	228	ENST00000411829	ENSG00000177595	ENST00000534649			PIDD			protein_coding	20
26373	Ascl1(bHLH)-164386	chr11	125495347	125495357	-	7.75927		promoter-TSS (ENST00000427383)	protein_coding-promoter-TSS (ENST00000427383)	-208	ENST00000525396	ENSG00000149554	ENST00000544373			CHEK1			protein_coding	5
26390	Ascl1(bHLH)-1534629	chr8	17013644	17013654	+	7.75927		exon (ENST00000262096, exon 1 of 13)	protein_coding-exon (ENST00000262096, exon 1 of 13)	111	ENST00000262096	ENSG00000104219	ENST00000517334			ZDHHC2			protein_coding	5
26393	Ascl1(bHLH)-1314428	chr5	176561420	176561430	-	7.75927		promoter-TSS (ENST00000361032)	protein_coding-promoter-TSS (ENST00000361032)	195	ENST00000347982	ENSG00000165671	ENST00000511258			NSD1			protein_coding	12
26398	Ascl1(bHLH)-943904	chr2	102412706	102412716	-	7.75927		promoter-TSS (ENST00000496989)	protein_coding-promoter-TSS (ENST00000496989)	-985	ENST00000496989	ENSG00000071054	ENST00000421882			MAP4K4			protein_coding	8
26411	Ascl1(bHLH)-1450503	chr7	33038317	33038327	-	7.75927		intron (ENST00000475220, intron 1 of 3)	protein_coding-intron (ENST00000242209, intron 7 of 9)	171	ENST00000475220	ENSG00000122642	ENST00000538443			FKBP9			protein_coding	10
26420	Ascl1(bHLH)-1669105	chr9	130166803	130166813	-	7.75927		TTS (ENST00000419132)	protein_coding-TTS (ENST00000419132)	480	ENST00000485806	ENSG00000136856	ENST00000419132			SLC2A8			protein_coding	17
26422	Ascl1(bHLH)-1487641	chr7	99704207	99704217	-	7.75927		TTS (ENST00000344095)	protein_coding-TTS (ENST00000344095)	612	ENST00000489387	ENSG00000221838	ENST00000439416			AP4M1			protein_coding	5
26424	Ascl1(bHLH)-696177	chr1	82266803	82266813	+	7.75927		intron (ENST00000394879, intron 1 of 21)	protein_coding-intron (ENST00000271029, intron 1 of 21)	726	ENST00000335786	ENSG00000117114	ENST00000498776			LPHN2			protein_coding	6
26442	Ascl1(bHLH)-1053801	chr3	49377682	49377692	+	7.75927		promoter-TSS (ENST00000265560)	protein_coding-promoter-TSS (ENST00000265560)	-183	ENST00000265560	ENSG00000114316	ENST00000461553			USP4			protein_coding	17
26479	Ascl1(bHLH)-300631	chr14	21961057	21961067	-	7.75927		TTS (ENST00000463119)	protein_coding-TTS (ENST00000463119)	806	ENST00000463119	ENSG00000092203	ENST00000476180			TOX4			protein_coding	7
26484	Ascl1(bHLH)-847458	chr21	47678084	47678094	-	7.75927		intron (ENST00000496607, intron 6 of 17)	protein_coding-intron (ENST00000291688, intron 16 of 27)	921	ENST00000494755	ENSG00000160294	ENST00000397708			MCM3AP			protein_coding	12
26500	Ascl1(bHLH)-123040	chr11	62521104	62521114	+	7.75927		exon (ENST00000394807, exon 2 of 2)	protein_coding-exon (ENST00000394807, exon 2 of 2)	522	ENST00000527994	ENSG00000185670	ENST00000527994			ZBTB3			protein_coding	6
26503	Ascl1(bHLH)-719356	chr1	150131535	150131545	-	7.75927		promoter-TSS (ENST00000502767)	protein_coding-promoter-TSS (ENST00000502767)	-60	ENST00000502767	ENSG00000023902	ENST00000441340			PLEKHO1			protein_coding	8
26528	Ascl1(bHLH)-200568	chr12	53897553	53897563	+	7.75927		promoter-TSS (ENST00000546763)	protein_coding-promoter-TSS (ENST00000546763)	60	ENST00000546763	ENSG00000139546	ENST00000547541			TARBP2			protein_coding	5
26533	Ascl1(bHLH)-224126	chr12	103352533	103352543	+	7.75927		promoter-TSS (ENST00000547319)	protein_coding-promoter-TSS (ENST00000547319)	-350	ENST00000547319	ENSG00000171759	ENST00000548928			PAH			protein_coding	7
26534	Ascl1(bHLH)-1052868	chr3	48465628	48465638	+	7.75927		promoter-TSS (ENST00000473683)	protein_coding-promoter-TSS (ENST00000473683)	387	ENST00000456774	ENSG00000164050	ENST00000296440			PLXNB1			protein_coding	45
26550	Ascl1(bHLH)-132462	chr11	71183992	71184002	+	7.75927		promoter-TSS (ENST00000530534)	protein_coding-promoter-TSS (ENST00000530534)	-712	ENST00000530534	ENSG00000172890	ENST00000529120			NADSYN1			protein_coding	41
26566	Ascl1(bHLH)-720124	chr1	151341591	151341601	-	7.75927		promoter-TSS (ENST00000465273)	protein_coding-promoter-TSS (ENST00000465273)	721	ENST00000424475	ENSG00000143416	ENST00000447402			SELENBP1			protein_coding	11
26590	Ascl1(bHLH)-1456582	chr7	43988150	43988160	+	7.75927		promoter-TSS (ENST00000491770)	protein_coding-promoter-TSS (ENST00000491770)	-46	ENST00000491770	ENSG00000078967	ENST00000491770			UBE2D4			protein_coding	10
26600	Ascl1(bHLH)-856395	chr22	24303984	24303994	-	7.75927		promoter-TSS (ENST00000290765)	protein_coding-promoter-TSS (ENST00000290765)	-616	ENST00000290765	ENSG00000133433	ENST00000290765			GSTT2B			protein_coding	6
26648	Ascl1(bHLH)-597812	chr19	15508927	15508937	-	7.75927		TTS (ENST00000596750)	protein_coding-TTS (ENST00000596750)	282	ENST00000595087	ENSG00000011243	ENST00000601147			AKAP8L			protein_coding	14
26672	Ascl1(bHLH)-529199	chr17	74007695	74007705	-	7.75927		TTS (ENST00000593037)	protein_coding-TTS (ENST00000593037)	672	ENST00000593037	ENSG00000167880	ENST00000586740			EVPL			protein_coding	6
26675	Ascl1(bHLH)-304369	chr14	29236785	29236795	-	7.75927		exon (ENST00000313071, exon 1 of 1)	protein_coding-exon (ENST00000313071, exon 1 of 1)	503	ENST00000313071	ENSG00000176165	ENST00000313071			FOXG1			protein_coding	1
26715	Ascl1(bHLH)-747473	chr1	201465658	201465668	-	7.75927		promoter-TSS (ENST00000532313)	protein_coding-promoter-TSS (ENST00000532313)	38	ENST00000532460	ENSG00000159176	ENST00000533432			CSRP1			protein_coding	17
26725	Ascl1(bHLH)-470743	chr16	89216752	89216762	-	7.75927		promoter-TSS (ENST00000562750)	protein_coding-promoter-TSS (ENST00000562750)	-251	ENST00000562750	ENSG00000176715	ENST00000537895			ACSF3			protein_coding	25
26750	Ascl1(bHLH)-762919	chr1	225839690	225839700	-	7.75927		intron (ENST00000366844, intron 1 of 14)	protein_coding-intron (ENST00000284563, intron 1 of 14)	723	ENST00000284563	ENSG00000154380	ENST00000483952			ENAH			protein_coding	5
26765	Ascl1(bHLH)-126970	chr11	66247924	66247934	-	7.75927		promoter-TSS (ENST00000360510)	protein_coding-promoter-TSS (ENST00000360510)	14	ENST00000544603	ENSG00000254986	ENST00000531354			DPP3			protein_coding	14
26774	Ascl1(bHLH)-1702300	chrX	30889643	30889653	-	7.75927		intron (ENST00000467136, intron 1 of 7)	protein_coding-intron (ENST00000288422, intron 3 of 11)	271	ENST00000467136	ENSG00000157625	ENST00000378928			TAB3			protein_coding	12
26775	Ascl1(bHLH)-431636	chr16	27356299	27356309	+	7.75927		promoter-TSS (ENST00000562968)	protein_coding-promoter-TSS (ENST00000562968)	75	ENST00000562968	ENSG00000077238	ENST00000562142			IL4R			protein_coding	14
26780	Ascl1(bHLH)-1714051	chrX	53350213	53350223	-	7.75927		exon (ENST00000375368, exon 1 of 14)	protein_coding-exon (ENST00000375368, exon 1 of 14)	304	ENST00000375368	ENSG00000124313	ENST00000485377			IQSEC2			protein_coding	9
26823	Ascl1(bHLH)-191593	chr12	39114481	39114491	+	7.75927		exon (ENST00000538596, exon 1 of 8)	protein_coding-exon (ENST00000538596, exon 1 of 8)	538	ENST00000538596	ENSG00000139117	ENST00000546603			CPNE8			protein_coding	10
26993	Ascl1(bHLH)-480216	chr17	7500299	7500309	+	7.75494		promoter-TSS (ENST00000574490)	protein_coding-promoter-TSS (ENST00000574490)	-506	ENST00000574490	ENSG00000129245	ENST00000250113			FXR2			protein_coding	12
27014	Ascl1(bHLH)-593968	chr19	11224663	11224673	+	7.75494		TTS (ENST00000560173)	protein_coding-TTS (ENST00000560173)	621	ENST00000559340	ENSG00000130164	ENST00000455727			LDLR			protein_coding	12
27048	Ascl1(bHLH)-1298502	chr5	151126422	151126432	-	7.75494		promoter-TSS (ENST00000522145)	protein_coding-promoter-TSS (ENST00000522145)	-303	ENST00000522145	ENSG00000177556	ENST00000521264			ATOX1			protein_coding	6
27080	Ascl1(bHLH)-446275	chr16	57607761	57607771	-	7.75494		promoter-TSS (ENST00000569839)	protein_coding-promoter-TSS (ENST00000569839)	-962	ENST00000569839	ENSG00000159618	ENST00000394361			GPR114			protein_coding	12
27104	Ascl1(bHLH)-1457859	chr7	45077144	45077154	-	7.75494		promoter-TSS (ENST00000476594)	protein_coding-promoter-TSS (ENST00000476594)	-711	ENST00000476594	ENSG00000136280	ENST00000478582			CCM2			protein_coding	14
27110	Ascl1(bHLH)-1257336	chr5	69359705	69359715	+	7.75494		intron (ENST00000511812, intron 2 of 6)	protein_coding-intron (ENST00000380741, intron 2 of 7)	472	ENST00000503678	ENSG00000205571	ENST00000380743			SMN2			protein_coding	4
27190	Ascl1(bHLH)-504465	chr17	40347452	40347462	-	7.75494		promoter-TSS (ENST00000414034)	protein_coding-promoter-TSS (ENST00000414034)	-926	ENST00000586692	ENSG00000167925	ENST00000588352			GHDC			protein_coding	5
27240	Ascl1(bHLH)-767941	chr1	231364616	231364626	+	7.75494		intron (ENST00000451322, intron 2 of 5)	protein_coding-intron (ENST00000318906, intron 3 of 5)	334	ENST00000495795	ENSG00000143633	ENST00000451322			C1orf131			protein_coding	4
27262	Ascl1(bHLH)-123032	chr11	62507222	62507232	-	7.75494		promoter-TSS (ENST00000601045)	protein_coding-promoter-TSS (ENST00000601045)	-193	ENST00000601045	ENSG00000162222	ENST00000513247			TTC9C			protein_coding	6
27263	Ascl1(bHLH)-1124090	chr3	186858172	186858182	+	7.75494		promoter-TSS (ENST00000296277)	protein_coding-promoter-TSS (ENST00000296277)	-866	ENST00000296277	ENSG00000163923	ENST00000296277			RPL39L			protein_coding	3
27348	Ascl1(bHLH)-1055689	chr3	51424768	51424778	+	7.75494		promoter-TSS (ENST00000482262)	protein_coding-promoter-TSS (ENST00000482262)	-346	ENST00000482262	ENSG00000145050	ENST00000470900			MANF			protein_coding	3
27352	Ascl1(bHLH)-1057079	chr3	52734962	52734972	+	7.75494		promoter-TSS (ENST00000479553)	protein_coding-promoter-TSS (ENST00000479553)	-294	ENST00000479553	ENSG00000016864	ENST00000266014			GLT8D1			protein_coding	8
27449	Ascl1(bHLH)-1742972	chrX	119764923	119764933	-	7.75494		promoter-TSS (ENST00000304661)	protein_coding-promoter-TSS (ENST00000304661)	-923	ENST00000304661	ENSG00000171155	ENST00000371313			C1GALT1C1			protein_coding	3
27489	Ascl1(bHLH)-589577	chr19	6483085	6483095	+	7.75494		promoter-TSS (ENST00000590473)	protein_coding-promoter-TSS (ENST00000590473)	-522	ENST00000590473	ENSG00000205744	ENST00000588421			DENND1C			protein_coding	12
27602	Ascl1(bHLH)-581967	chr19	537783	537793	-	7.75494		intron (ENST00000606065, intron 3 of 3)	protein_coding-intron (ENST00000215574, intron 4 of 4)	778	ENST00000607629	ENSG00000099804	ENST00000607527			CDC34			protein_coding	12
27689	Ascl1(bHLH)-239922	chr12	123715781	123715791	-	7.75494		promoter-TSS (ENST00000541076)	protein_coding-promoter-TSS (ENST00000541076)	-793	ENST00000541076	ENSG00000051825	ENST00000541076			MPHOSPH9			protein_coding	18
27778	Ascl1(bHLH)-1132461	chr4	1206164	1206174	-	7.75494		TTS (ENST00000510739)	protein_coding-TTS (ENST00000510739)	669	ENST00000514596	ENSG00000159692	ENST00000513420			CTBP1			protein_coding	37
27788	Ascl1(bHLH)-429887	chr16	24814621	24814631	+	7.75494		promoter-TSS (ENST00000477487)	protein_coding-promoter-TSS (ENST00000477487)	-617	ENST00000477487	ENSG00000090905	ENST00000568903			TNRC6A			protein_coding	18
27900	Ascl1(bHLH)-798514	chr20	32188125	32188135	-	7.75494		promoter-TSS (ENST00000359606)	protein_coding-promoter-TSS (ENST00000359606)	-12	ENST00000359606	ENSG00000078699	ENST00000471007			CBFA2T2			protein_coding	6
28012	Ascl1(bHLH)-568367	chr18	55275227	55275237	-	7.75494		promoter-TSS (ENST00000589001)	protein_coding-promoter-TSS (ENST00000589001)	-810	ENST00000589001	ENSG00000134440	ENST00000411676			NARS			protein_coding	8
28059	Ascl1(bHLH)-1490528	chr7	102982880	102982890	-	7.75494		promoter-TSS (ENST00000475065)	protein_coding-promoter-TSS (ENST00000475065)	-501	ENST00000475065	ENSG00000105821	ENST00000475065			DNAJC2			protein_coding	7
28066	Ascl1(bHLH)-1615546	chr9	19126921	19126931	+	7.75494		intron (ENST00000434144, intron 2 of 5)	protein_coding-intron (ENST00000276914, intron 1 of 7)	547	ENST00000475923	ENSG00000147872	ENST00000276914			PLIN2			protein_coding	3
28120	Ascl1(bHLH)-547843	chr18	14133071	14133081	+	7.75494		promoter-TSS (ENST00000586507)	protein_coding-promoter-TSS (ENST00000586507)	-587	ENST00000592345	ENSG00000175322	ENST00000590202			ZNF519			protein_coding	1
28291	Ascl1(bHLH)-348437	chr14	103942163	103942173	+	7.75494		intron (ENST00000561314, intron 1 of 2)	protein_coding-intron (ENST00000216288, intron 13 of 15)	707	ENST00000556744	ENSG00000075413	ENST00000559268			MARK3			protein_coding	8
28292	Ascl1(bHLH)-1457392	chr7	44612382	44612392	-	7.75494		intron (ENST00000415758, intron 2 of 10)	protein_coding-intron (ENST00000258772, intron 3 of 13)	876	ENST00000433257	ENSG00000136271	ENST00000431640			DDX56			protein_coding	17
28304	Ascl1(bHLH)-151183	chr11	107314090	107314100	+	7.75494		promoter-TSS (ENST00000431778)	protein_coding-promoter-TSS (ENST00000431778)	-338	ENST00000431778	ENSG00000152404	ENST00000431778			CWF19L2			protein_coding	5
28318	Ascl1(bHLH)-486109	chr17	15944855	15944865	-	7.75494		promoter-TSS (ENST00000582565)	protein_coding-promoter-TSS (ENST00000582565)	-887	ENST00000582565	ENSG00000141027	ENST00000584872			NCOR1			protein_coding	14
28522	Ascl1(bHLH)-1431910	chr7	1540802	1540812	+	7.75494		exon (ENST00000493531, exon 1 of 4)	protein_coding-exon (ENST00000493531, exon 1 of 4)	108	ENST00000493531	ENSG00000164880	ENST00000483196			INTS1			protein_coding	32
28540	Ascl1(bHLH)-844528	chr21	45552559	45552569	-	7.75494		promoter-TSS (ENST00000291577)	protein_coding-promoter-TSS (ENST00000291577)	-923	ENST00000291577	ENSG00000160221	ENST00000449622			C21orf33			protein_coding	7
28586	Ascl1(bHLH)-642222	chr1	7832830	7832840	+	7.75494		promoter-TSS (ENST00000470357)	protein_coding-promoter-TSS (ENST00000470357)	68	ENST00000470357	ENSG00000049245	ENST00000487194			VAMP3			protein_coding	4
28675	Ascl1(bHLH)-1721595	chrX	70442216	70442226	-	7.75494		promoter-TSS (ENST00000361726)	protein_coding-promoter-TSS (ENST00000361726)	-835	ENST00000361726	ENSG00000169562	ENST00000361726			GJB1			protein_coding	5
28679	Ascl1(bHLH)-1289889	chr5	137760350	137760360	+	7.75494		intron (ENST00000542866, intron 9 of 16)	protein_coding-intron (ENST00000314358, intron 16 of 23)	531	ENST00000505756	ENSG00000120733	ENST00000509468			KDM3B			protein_coding	9
28746	Ascl1(bHLH)-661285	chr1	27614005	27614015	-	7.75494		promoter-TSS (ENST00000491239)	protein_coding-promoter-TSS (ENST00000491239)	-190	ENST00000491239	ENSG00000142784	ENST00000472249			WDTC1			protein_coding	12
28774	Ascl1(bHLH)-57966	chr10	98667877	98667887	-	7.75494		TTS (ENST00000469510)	protein_coding-TTS (ENST00000469510)	839	ENST00000469510	ENSG00000196233	ENST00000498444			LCOR			protein_coding	3
28825	Ascl1(bHLH)-926731	chr2	70164874	70164884	-	7.75494		promoter-TSS (ENST00000465446)	protein_coding-promoter-TSS (ENST00000465446)	-405	ENST00000465446	ENSG00000059728	ENST00000465446			MXD1			protein_coding	6
28833	Ascl1(bHLH)-775907	chr1	245020676	245020686	-	7.75494		promoter-TSS (ENST00000468690)	protein_coding-promoter-TSS (ENST00000468690)	-303	ENST00000468690	ENSG00000153187	ENST00000440865			HNRNPU			protein_coding	3
28909	Ascl1(bHLH)-177856	chr12	8184390	8184400	+	7.75494		promoter-TSS (ENST00000162391)	protein_coding-promoter-TSS (ENST00000162391)	-904	ENST00000162391	ENSG00000065970	ENST00000162391			FOXJ2			protein_coding	7
28957	Ascl1(bHLH)-1475730	chr7	75050384	75050394	-	7.75494		exon (ENST00000476072, exon 1 of 2)	protein_coding-exon (ENST00000476072, exon 1 of 2)	179	ENST00000476072	ENSG00000135213	ENST00000479864			POM121C			protein_coding	9
28969	Ascl1(bHLH)-723112	chr1	155113504	155113514	-	7.75494		promoter-TSS (ENST00000341298)	protein_coding-promoter-TSS (ENST00000341298)	-438	ENST00000341298	ENSG00000179085	ENST00000368399			DPM3			protein_coding	1
28973	Ascl1(bHLH)-336953	chr14	90721974	90721984	-	7.75494		promoter-TSS (ENST00000261303)	protein_coding-promoter-TSS (ENST00000261303)	-860	ENST00000261303	ENSG00000100764	ENST00000555679			PSMC1			protein_coding	3
29085	Ascl1(bHLH)-817239	chr20	55925836	55925846	-	7.75494		promoter-TSS (ENST00000371242)	protein_coding-promoter-TSS (ENST00000371242)	-225	ENST00000395841	ENSG00000101146	ENST00000395840			RAE1			protein_coding	1
29096	Ascl1(bHLH)-325503	chr14	71479431	71479441	+	7.75494		promoter-TSS (ENST00000554691)	protein_coding-promoter-TSS (ENST00000554691)	-312	ENST00000554691	ENSG00000100731	ENST00000439984			PCNX			protein_coding	13
29170	Ascl1(bHLH)-844470	chr21	45511448	45511458	-	7.75494		promoter-TSS (ENST00000485621)	protein_coding-promoter-TSS (ENST00000485621)	-181	ENST00000485621	ENSG00000160218	ENST00000291574			TRAPPC10			protein_coding	25
29255	Ascl1(bHLH)-1555699	chr8	54756700	54756710	+	7.75494		promoter-TSS (ENST00000355221)	protein_coding-promoter-TSS (ENST00000355221)	-587	ENST00000355221	ENSG00000047249	ENST00000521275			ATP6V1H			protein_coding	11
29272	Ascl1(bHLH)-602938	chr19	20134187	20134197	+	7.75494		intron (ENST00000602079, intron 1 of 2)	protein_coding-intron (ENST00000358523, intron 4 of 5)	916	ENST00000602079	ENSG00000197124	ENST00000595736			ZNF682			protein_coding	5
29334	Ascl1(bHLH)-197813	chr12	50594114	50594124	-	7.75494		intron (ENST00000552909, intron 4 of 7)	protein_coding-intron (ENST00000341247, intron 7 of 10)	511	ENST00000552491	ENSG00000050405	ENST00000552045			LIMA1			protein_coding	20
29371	Ascl1(bHLH)-212492	chr12	77242970	77242980	+	7.75494		TTS (ENST00000550789)	protein_coding-TTS (ENST00000550789)	957	ENST00000547673	ENSG00000186908	ENST00000552453			ZDHHC17			protein_coding	4
29401	Ascl1(bHLH)-671767	chr1	39879899	39879909	+	7.75494		promoter-TSS (ENST00000482035)	protein_coding-promoter-TSS (ENST00000482035)	-168	ENST00000482035	ENSG00000127603	ENST00000462103			MACF1			protein_coding	44
29424	Ascl1(bHLH)-480785	chr17	8150428	8150438	-	7.75494		promoter-TSS (ENST00000585183)	protein_coding-promoter-TSS (ENST00000585183)	-503	ENST00000585183	ENSG00000178921	ENST00000581288			PFAS			protein_coding	9
29445	Ascl1(bHLH)-502198	chr17	38213603	38213613	+	7.75494		promoter-TSS (ENST00000577288)	protein_coding-promoter-TSS (ENST00000577288)	-665	ENST00000582023	ENSG00000008838	ENST00000491466			MED24			protein_coding	26
29499	Ascl1(bHLH)-278498	chr13	76209023	76209033	+	7.75494		promoter-TSS (ENST00000533305)	protein_coding-promoter-TSS (ENST00000533305)	-918	ENST00000533305	ENSG00000136153	ENST00000526528			LMO7			protein_coding	18
29528	Ascl1(bHLH)-1268910	chr5	94266106	94266116	-	7.75494		promoter-TSS (ENST00000505078)	protein_coding-promoter-TSS (ENST00000505078)	-705	ENST00000505078	ENSG00000175471	ENST00000509850			MCTP1			protein_coding	12
29618	Ascl1(bHLH)-1734003	chrX	100649904	100649914	-	7.75494		promoter-TSS (ENST00000489407)	protein_coding-promoter-TSS (ENST00000489407)	-232	ENST00000489407	ENSG00000241343	ENST00000465744			RPL36A			protein_coding	2
29621	Ascl1(bHLH)-1565970	chr8	74883150	74883160	+	7.75494		promoter-TSS (ENST00000519487)	protein_coding-promoter-TSS (ENST00000519487)	-283	ENST00000519487	ENSG00000154582	ENST00000522337			TCEB1			protein_coding	5
29639	Ascl1(bHLH)-1342327	chr6	24688067	24688077	-	7.75494		intron (ENST00000537591, intron 2 of 3)	protein_coding-intron (ENST00000230048, intron 1 of 2)	442	ENST00000476436	ENSG00000112304	ENST00000537591			ACOT13			protein_coding	1
29642	Ascl1(bHLH)-1625105	chr9	37800287	37800297	+	7.75494		promoter-TSS (ENST00000242323)	protein_coding-promoter-TSS (ENST00000242323)	-207	ENST00000377724	ENSG00000122741	ENST00000461549			DCAF10			protein_coding	4
29697	Ascl1(bHLH)-414210	chr16	4400243	4400253	-	7.75494		intron (ENST00000575942, intron 1 of 1)	protein_coding-intron (ENST00000318059, intron 1 of 4)	808	ENST00000575636	ENSG00000217930	ENST00000573236			PAM16			protein_coding	10
29747	Ascl1(bHLH)-728342	chr1	162768665	162768675	+	7.75494		promoter-TSS (ENST00000470195)	protein_coding-promoter-TSS (ENST00000470195)	-624	ENST00000494450	ENSG00000132196	ENST00000463037			HSD17B7			protein_coding	7
29776	Ascl1(bHLH)-852742	chr22	21090804	21090814	-	7.75494		exon (ENST00000477368, exon 1 of 2)	protein_coding-exon (ENST00000477368, exon 1 of 2)	345	ENST00000477368	ENSG00000241973	ENST00000492581			PI4KA			protein_coding	45
29809	Ascl1(bHLH)-1671707	chr9	132371732	132371742	+	7.75494		intron (ENST00000372486, intron 1 of 3)	protein_coding-intron (ENST00000372486, intron 1 of 3)	574	ENST00000372486	ENSG00000148335	ENST00000372483			NTMT1			protein_coding	9
29854	Ascl1(bHLH)-237357	chr12	120742334	120742344	+	7.75494		TTS (ENST00000536460)	protein_coding-TTS (ENST00000536460)	656	ENST00000537892	ENSG00000089163	ENST00000537892			SIRT4			protein_coding	3
29920	Ascl1(bHLH)-1303555	chr5	159765925	159765935	-	7.75494		intron (ENST00000518764, intron 1 of 2)	protein_coding-intron (ENST00000377503, intron 1 of 7)	598	ENST00000505287	ENSG00000135083	ENST00000377503			CCNJL			protein_coding	11
29941	Ascl1(bHLH)-1219603	chr4	186696567	186696577	+	7.75494		promoter-TSS (ENST00000319454)	protein_coding-promoter-TSS (ENST00000319454)	-4	ENST00000451701	ENSG00000154556	ENST00000470685			SORBS2			protein_coding	14
30009	Ascl1(bHLH)-1464761	chr7	56145235	56145245	+	7.75494		intron (ENST00000531229, intron 1 of 3)	protein_coding-intron (ENST00000275607, intron 5 of 7)	944	ENST00000531229	ENSG00000129103	ENST00000275607			SUMF2			protein_coding	4
30073	Ascl1(bHLH)-539532	chr18	688048	688058	+	7.75494		promoter-TSS (ENST00000319815)	protein_coding-promoter-TSS (ENST00000319815)	-43	ENST00000583973	ENSG00000132199	ENST00000578651			ENOSF1			protein_coding	26
30085	Ascl1(bHLH)-1552417	chr8	48640560	48640570	+	7.75494		promoter-TSS (ENST00000518711)	protein_coding-promoter-TSS (ENST00000518711)	-717	ENST00000518711	ENSG00000164808	ENST00000522900			SPIDR			protein_coding	26
30142	Ascl1(bHLH)-1503190	chr7	129692130	129692140	-	7.75494		promoter-TSS (ENST00000311873)	protein_coding-promoter-TSS (ENST00000311873)	-844	ENST00000358303	ENSG00000091732	ENST00000471022			ZC3HC1			protein_coding	1
30194	Ascl1(bHLH)-445497	chr16	56871356	56871366	+	7.75494		promoter-TSS (ENST00000563486)	protein_coding-promoter-TSS (ENST00000563486)	-176	ENST00000563486	ENSG00000102900	ENST00000563405			NUP93			protein_coding	18
30229	Ascl1(bHLH)-1671941	chr9	132587300	132587310	-	7.75494		promoter-TSS (ENST00000351698)	protein_coding-promoter-TSS (ENST00000351698)	-892	ENST00000351698	ENSG00000136827	ENST00000351698			TOR1A			protein_coding	2
30239	Ascl1(bHLH)-318039	chr14	58679717	58679727	+	7.75494		promoter-TSS (ENST00000557711)	protein_coding-promoter-TSS (ENST00000557711)	-30	ENST00000557711	ENSG00000131966	ENST00000556449			ACTR10			protein_coding	6
30240	Ascl1(bHLH)-358456	chr15	28568046	28568056	+	7.75494		promoter-TSS (ENST00000261609)	protein_coding-promoter-TSS (ENST00000261609)	-753	ENST00000261609	ENSG00000128731	ENST00000564734			HERC2			protein_coding	25
30249	Ascl1(bHLH)-620996	chr19	45761839	45761849	+	7.75494		promoter-TSS (ENST00000590909)	protein_coding-promoter-TSS (ENST00000590909)	-307	ENST00000590909	ENSG00000007047	ENST00000588621			MARK4			protein_coding	15
30252	Ascl1(bHLH)-1084714	chr3	113798270	113798280	+	7.75494		promoter-TSS (ENST00000483272)	protein_coding-promoter-TSS (ENST00000483272)	-439	ENST00000483272	ENSG00000151576	ENST00000460163			QTRTD1			protein_coding	10
30276	Ascl1(bHLH)-561262	chr18	43706718	43706728	-	7.75494		TTS (ENST00000595199)	protein_coding-TTS (ENST00000595199)	101	ENST00000585425	ENSG00000152240	ENST00000592206			HAUS1			protein_coding	6
30277	Ascl1(bHLH)-1057303	chr3	52963383	52963393	-	7.75494		promoter-TSS (ENST00000492146)	protein_coding-promoter-TSS (ENST00000492146)	-877	ENST00000492146	ENSG00000163935	ENST00000394752			SFMBT1			protein_coding	9
30378	Ascl1(bHLH)-1444560	chr7	23546846	23546856	-	7.75494		promoter-TSS (ENST00000482395)	protein_coding-promoter-TSS (ENST00000482395)	-752	ENST00000482395	ENSG00000164548	ENST00000475970			TRA2A			protein_coding	1
30387	Ascl1(bHLH)-198557	chr12	51834080	51834090	+	7.75494		promoter-TSS (ENST00000551071)	protein_coding-promoter-TSS (ENST00000551071)	-407	ENST00000551071	ENSG00000050438	ENST00000319957			SLC4A8			protein_coding	14
30390	Ascl1(bHLH)-1517461	chr7	152456096	152456106	-	7.75494		promoter-TSS (ENST00000256001)	protein_coding-promoter-TSS (ENST00000256001)	-733	ENST00000256001	ENSG00000133627	ENST00000537264			ACTR3B			protein_coding	6
30439	Ascl1(bHLH)-238340	chr12	121907781	121907791	+	7.75494		exon (ENST00000538243, exon 1 of 5)	protein_coding-exon (ENST00000538243, exon 1 of 5)	570	ENST00000538243	ENSG00000089094	ENST00000538503			KDM2B			protein_coding	26
30493	Ascl1(bHLH)-668079	chr1	35474832	35474842	-	7.75494		promoter-TSS (ENST00000466345)	protein_coding-promoter-TSS (ENST00000466345)	-444	ENST00000466345	ENSG00000163867	ENST00000460607			ZMYM6			protein_coding	2
30508	Ascl1(bHLH)-493508	chr17	27021903	27021913	+	7.75494		promoter-TSS (ENST00000580471)	protein_coding-promoter-TSS (ENST00000580471)	-120	ENST00000580471	ENSG00000109111	ENST00000584285			SUPT6H			protein_coding	21
30532	Ascl1(bHLH)-43464	chr10	75571980	75571990	-	7.75494		promoter-TSS (ENST00000299641)	protein_coding-promoter-TSS (ENST00000299641)	-396	ENST00000299641	ENSG00000166507	ENST00000465929			NDST2			protein_coding	7
30555	Ascl1(bHLH)-431784	chr16	27488755	27488765	-	7.75494		promoter-TSS (ENST00000571886)	protein_coding-promoter-TSS (ENST00000571886)	-911	ENST00000571886	ENSG00000077235	ENST00000571886			GTF3C1			protein_coding	24
30588	Ascl1(bHLH)-433250	chr16	28966396	28966406	+	7.75494		intron (ENST00000568998, intron 1 of 2)	protein_coding-intron (ENST00000320805, intron 3 of 7)	474	ENST00000568998	ENSG00000176953	ENST00000568148			NFATC2IP			protein_coding	4
30600	Ascl1(bHLH)-72636	chr10	120939113	120939123	-	7.75494		promoter-TSS (ENST00000298510)	protein_coding-promoter-TSS (ENST00000298510)	-773	ENST00000298510	ENSG00000165672	ENST00000356951			PRDX3			protein_coding	8
30623	Ascl1(bHLH)-644485	chr1	10492272	10492282	-	7.75494		intron (ENST00000465026, intron 1 of 2)	protein_coding-intron (ENST00000309048, intron 1 of 4)	962	ENST00000465026	ENSG00000251503	ENST00000602446			APITD1-CORT			protein_coding	5
30634	Ascl1(bHLH)-823424	chr20	61546573	61546583	+	7.75494		promoter-TSS (ENST00000370366)	protein_coding-promoter-TSS (ENST00000370366)	-820	ENST00000370366	ENSG00000101191	ENST00000395340			DIDO1			protein_coding	8
30784	Ascl1(bHLH)-452419	chr16	67869787	67869797	-	7.75494		promoter-TSS (ENST00000440851)	protein_coding-promoter-TSS (ENST00000440851)	-551	ENST00000440851	ENSG00000102901	ENST00000562947			CENPT			protein_coding	17
30888	Ascl1(bHLH)-266800	chr13	48519265	48519275	+	7.75494		intron (ENST00000544100, intron 11 of 11)	protein_coding-intron (ENST00000378654, intron 10 of 10)	804	ENST00000481279	ENSG00000136143	ENST00000467222			SUCLA2			protein_coding	10
30902	Ascl1(bHLH)-1576641	chr8	99076081	99076091	+	7.75494		promoter-TSS (ENST00000318528)	protein_coding-promoter-TSS (ENST00000318528)	-453	ENST00000318528	ENSG00000177459	ENST00000318528			C8orf47			protein_coding	3
30962	Ascl1(bHLH)-322949	chr14	67860298	67860308	-	7.75494		promoter-TSS (ENST00000556532)	protein_coding-promoter-TSS (ENST00000556532)	-881	ENST00000556532	ENSG00000100558	ENST00000553387			PLEK2			protein_coding	6
30993	Ascl1(bHLH)-1672274	chr9	132955686	132955696	-	7.75494		promoter-TSS (ENST00000493042)	protein_coding-promoter-TSS (ENST00000493042)	-416	ENST00000493042	ENSG00000107130	ENST00000493042			NCS1			protein_coding	11
31048	Ascl1(bHLH)-369707	chr15	45922701	45922711	-	7.75494		promoter-TSS (ENST00000568606)	protein_coding-promoter-TSS (ENST00000568606)	-640	ENST00000568606	ENSG00000137767	ENST00000568606			SQRDL			protein_coding	14
31049	Ascl1(bHLH)-1389148	chr6	119149676	119149686	-	7.75494		TTS (ENST00000368478)	protein_coding-TTS (ENST00000368478)	735	ENST00000458674	ENSG00000111877	ENST00000436788			MCM9			protein_coding	4
31120	Ascl1(bHLH)-435375	chr16	31136231	31136241	+	7.75494		promoter-TSS (ENST00000538768)	protein_coding-promoter-TSS (ENST00000538768)	-669	ENST00000538768	ENSG00000103510	ENST00000538768			KAT8			protein_coding	5
31124	Ascl1(bHLH)-1014157	chr2	234327649	234327659	+	7.75494		promoter-TSS (ENST00000490764)	protein_coding-promoter-TSS (ENST00000490764)	-233	ENST00000490764	ENSG00000077044	ENST00000264057			DGKD			protein_coding	33
31133	Ascl1(bHLH)-1568430	chr8	81131696	81131706	-	7.75494		promoter-TSS (ENST00000523564)	protein_coding-promoter-TSS (ENST00000523564)	-936	ENST00000523564	ENSG00000076554	ENST00000523753			TPD52			protein_coding	17
31246	Ascl1(bHLH)-723665	chr1	155894782	155894792	-	7.75494		TTS (ENST00000516999)	snoRNA-TTS (ENST00000516999)	767	ENST00000478002	ENSG00000132680	ENST00000368320			KIAA0907			protein_coding	11
31250	Ascl1(bHLH)-1174834	chr4	83788913	83788923	-	7.75494		promoter-TSS (ENST00000507828)	protein_coding-promoter-TSS (ENST00000507828)	-834	ENST00000507828	ENSG00000138674	ENST00000348405			SEC31A			protein_coding	10
31382	Ascl1(bHLH)-736942	chr1	178848805	178848815	+	7.75494		exon (ENST00000495034, exon 10 of 10)	protein_coding-exon (ENST00000495034, exon 10 of 10)	730	ENST00000415888	ENSG00000116191	ENST00000367632			RALGPS2			protein_coding	2
31477	Ascl1(bHLH)-197651	chr12	50395729	50395739	+	7.75494		TTS (ENST00000548824)	protein_coding-TTS (ENST00000548824)	740	ENST00000547061	ENSG00000161800	ENST00000551145			RACGAP1			protein_coding	8
31481	Ascl1(bHLH)-672378	chr1	40543997	40544007	-	7.75494		TTS (ENST00000372779)	protein_coding-TTS (ENST00000372779)	505	ENST00000372775	ENSG00000131238	ENST00000433473			PPT1			protein_coding	5
31506	Ascl1(bHLH)-502296	chr17	38317360	38317370	-	7.75494		promoter-TSS (ENST00000474190)	protein_coding-promoter-TSS (ENST00000474190)	-685	ENST00000474190	ENSG00000108349	ENST00000264645			CASC3			protein_coding	8
31508	Ascl1(bHLH)-474184	chr17	916518	916528	-	7.75494		promoter-TSS (ENST00000571120)	protein_coding-promoter-TSS (ENST00000571120)	-89	ENST00000571120	ENSG00000159842	ENST00000577052			ABR			protein_coding	57
31511	Ascl1(bHLH)-1487262	chr7	99148950	99148960	-	7.75494		intron (ENST00000408938, intron 1 of 1)	protein_coding-intron (ENST00000408938, intron 1 of 1)	802	ENST00000449309	ENSG00000221909	ENST00000449309			FAM200A			protein_coding	1
31532	Ascl1(bHLH)-1477327	chr7	77237198	77237208	-	7.75494		intron (ENST00000522115, intron 7 of 7)	protein_coding-intron (ENST00000248594, intron 9 of 17)	958	ENST00000464313	ENSG00000127947	ENST00000447995			PTPN12			protein_coding	6
31547	Ascl1(bHLH)-1028528	chr3	9882274	9882284	-	7.75494		promoter-TSS (ENST00000423108)	protein_coding-promoter-TSS (ENST00000423108)	22	ENST00000423108	ENSG00000156990	ENST00000464783			RPUSD3			protein_coding	5
31627	Ascl1(bHLH)-1056527	chr3	52266907	52266917	+	7.75494		promoter-TSS (ENST00000472755)	protein_coding-promoter-TSS (ENST00000472755)	-668	ENST00000472755	ENSG00000247596	ENST00000472755			TWF2			protein_coding	5
31653	Ascl1(bHLH)-209381	chr12	69986589	69986599	+	7.75494		TTS (ENST00000546850)	protein_coding-TTS (ENST00000546850)	277	ENST00000553169	ENSG00000166226	ENST00000550010			CCT2			protein_coding	4
31668	Ascl1(bHLH)-584210	chr19	2095871	2095881	-	7.75494		promoter-TSS (ENST00000395296)	protein_coding-promoter-TSS (ENST00000395296)	393	ENST00000588048	ENSG00000172081	ENST00000591326			MOB3A			protein_coding	7
31735	Ascl1(bHLH)-462138	chr16	81724412	81724422	+	7.75494		promoter-TSS (ENST00000565680)	protein_coding-promoter-TSS (ENST00000565680)	-844	ENST00000565680	ENSG00000153815	ENST00000565029			CMIP			protein_coding	20
31789	Ascl1(bHLH)-1759876	chrX	153280096	153280106	-	7.75494		promoter-TSS (ENST00000444254)	protein_coding-promoter-TSS (ENST00000444254)	-273	ENST00000467236	ENSG00000184216	ENST00000437278			IRAK1			protein_coding	20
31825	Ascl1(bHLH)-1719869	chrX	67732184	67732194	+	7.75494		intron (ENST00000496576, intron 1 of 1)	protein_coding-intron (ENST00000374622, intron 1 of 5)	540	ENST00000496576	ENSG00000181704	ENST00000496576			YIPF6			protein_coding	4
31851	Ascl1(bHLH)-230494	chr12	111949397	111949407	-	7.75494		TTS (ENST00000392645)	protein_coding-TTS (ENST00000392645)	509	ENST00000546483	ENSG00000204842	ENST00000495342			ATXN2			protein_coding	17
31852	Ascl1(bHLH)-1071728	chr3	78764809	78764819	-	7.75494		promoter-TSS (ENST00000484514)	protein_coding-promoter-TSS (ENST00000484514)	-407	ENST00000484514	ENSG00000169855	ENST00000472273			ROBO1			protein_coding	10
31950	Ascl1(bHLH)-137292	chr11	76914910	76914920	+	7.75494		intron (ENST00000605744, intron 1 of 12)	protein_coding-intron (ENST00000409619, intron 39 of 49)	684	ENST00000605744	ENSG00000137474	ENST00000605744			MYO7A			protein_coding	24
31956	Ascl1(bHLH)-605203	chr19	23840400	23840410	+	7.75494		promoter-TSS (ENST00000600299)	protein_coding-promoter-TSS (ENST00000600299)	-469	ENST00000600299	ENSG00000197372	ENST00000599168			ZNF675			protein_coding	4
32012	Ascl1(bHLH)-107628	chr11	32610850	32610860	-	7.75494		promoter-TSS (ENST00000526267)	protein_coding-promoter-TSS (ENST00000526267)	-277	ENST00000526267	ENSG00000149100	ENST00000530026			EIF3M			protein_coding	2
32014	Ascl1(bHLH)-1129472	chr3	195975370	195975380	-	7.75494		promoter-TSS (ENST00000488235)	protein_coding-promoter-TSS (ENST00000488235)	-231	ENST00000488235	ENSG00000161217	ENST00000292823			PCYT1A			protein_coding	6
32019	Ascl1(bHLH)-902962	chr2	27257579	27257589	-	7.75494		promoter-TSS (ENST00000435172)	protein_coding-promoter-TSS (ENST00000435172)	-554	ENST00000435172	ENSG00000119777	ENST00000238788			TMEM214			protein_coding	18
32080	Ascl1(bHLH)-985621	chr2	179310585	179310595	-	7.75494		promoter-TSS (ENST00000474793)	protein_coding-promoter-TSS (ENST00000474793)	20	ENST00000474793	ENSG00000180228	ENST00000448279			PRKRA			protein_coding	5
32096	Ascl1(bHLH)-235714	chr12	118463775	118463785	-	7.75494		promoter-TSS (ENST00000543153)	protein_coding-promoter-TSS (ENST00000543153)	-915	ENST00000543153	ENSG00000111445	ENST00000535092			RFC5			protein_coding	9
32143	Ascl1(bHLH)-176737	chr12	6625549	6625559	+	7.75494		promoter-TSS (ENST00000536090)	protein_coding-promoter-TSS (ENST00000536090)	-971	ENST00000536090	ENSG00000010292	ENST00000541399			NCAPD2			protein_coding	13
32170	Ascl1(bHLH)-1287844	chr5	134674551	134674561	+	7.75494		TTS (ENST00000513931)	protein_coding-intron (ENST00000555438, intron 1 of 1)	927	ENST00000555438	ENSG00000224186	ENST00000513931			C5orf66			protein_coding	10
32262	Ascl1(bHLH)-411965	chr16	2308869	2308879	+	7.75494		promoter-TSS (ENST00000565243)	protein_coding-promoter-TSS (ENST00000565243)	-117	ENST00000565243	ENSG00000205937	ENST00000561718			RNPS1			protein_coding	7
32292	Ascl1(bHLH)-921837	chr2	61468306	61468316	-	7.75494		intron (ENST00000463046, intron 7 of 27)	protein_coding-intron (ENST00000398571, intron 53 of 79)	438	ENST00000411912	ENSG00000115464	ENST00000453734			USP34			protein_coding	13
32297	Ascl1(bHLH)-1669764	chr9	130684854	130684864	+	7.75494		promoter-TSS (ENST00000477191)	protein_coding-promoter-TSS (ENST00000477191)	-669	ENST00000485562	ENSG00000167103	ENST00000388747			PIP5KL1			protein_coding	9
32464	Ascl1(bHLH)-956730	chr2	122261689	122261699	+	7.75494		promoter-TSS (ENST00000449975)	protein_coding-promoter-TSS (ENST00000449975)	-130	ENST00000449975	ENSG00000074054	ENST00000541859			CLASP1			protein_coding	7
32475	Ascl1(bHLH)-719908	chr1	151042241	151042251	+	7.75494		promoter-TSS (ENST00000368917)	protein_coding-promoter-TSS (ENST00000368917)	555	ENST00000439374	ENSG00000197622	ENST00000491825			CDC42SE1			protein_coding	6
32497	Ascl1(bHLH)-476053	chr17	2894266	2894276	-	7.75494		promoter-TSS (ENST00000574515)	protein_coding-promoter-TSS (ENST00000574515)	-368	ENST00000574515	ENSG00000132359	ENST00000575979			RAP1GAP2			protein_coding	23
32500	Ascl1(bHLH)-664923	chr1	31734079	31734089	+	7.75494		promoter-TSS (ENST00000491106)	protein_coding-promoter-TSS (ENST00000491106)	-160	ENST00000491106	ENSG00000060688	ENST00000463988			SNRNP40			protein_coding	4
32538	Ascl1(bHLH)-1052715	chr3	48283148	48283158	-	7.75494		intron (ENST00000457782, intron 1 of 5)	protein_coding-intron (ENST00000354698, intron 1 of 3)	508	ENST00000457782	ENSG00000164048	ENST00000354698			ZNF589			protein_coding	3
32556	Ascl1(bHLH)-221987	chr12	99041278	99041288	-	7.75494		promoter-TSS (ENST00000547045)	protein_coding-promoter-TSS (ENST00000547045)	-811	ENST00000552268	ENSG00000120868	ENST00000547045			APAF1			protein_coding	4
32594	Ascl1(bHLH)-620508	chr19	45316088	45316098	+	7.75494		promoter-TSS (ENST00000590108)	protein_coding-promoter-TSS (ENST00000590108)	-312	ENST00000590108	ENSG00000187244	ENST00000588603			BCAM			protein_coding	10
32597	Ascl1(bHLH)-451358	chr16	66849692	66849702	-	7.75494		TTS (ENST00000563253)	protein_coding-TTS (ENST00000563253)	922	ENST00000567521	ENSG00000159593	ENST00000562428			NAE1			protein_coding	8
32668	Ascl1(bHLH)-1022995	chr2	242666856	242666866	-	7.75494		promoter-TSS (ENST00000486061)	protein_coding-promoter-TSS (ENST00000486061)	-322	ENST00000486061	ENSG00000168395	ENST00000484145			ING5			protein_coding	12
32786	Ascl1(bHLH)-1574690	chr8	95834823	95834833	-	7.75494		promoter-TSS (ENST00000343161)	protein_coding-promoter-TSS (ENST00000343161)	-251	ENST00000523808	ENSG00000164941	ENST00000523731			INTS8			protein_coding	14
32805	Ascl1(bHLH)-237883	chr12	121416163	121416173	+	7.75494		promoter-TSS (ENST00000257555)	protein_coding-promoter-TSS (ENST00000257555)	-178	ENST00000257555	ENSG00000135100	ENST00000541395			HNF1A			protein_coding	8
32870	Ascl1(bHLH)-908932	chr2	37242007	37242017	+	7.75494		promoter-TSS (ENST00000471051)	protein_coding-promoter-TSS (ENST00000471051)	-874	ENST00000471051	ENSG00000008869	ENST00000478810			HEATR5B			protein_coding	3
32937	Ascl1(bHLH)-501628	chr17	37588477	37588487	+	7.75494		promoter-TSS (ENST00000584308)	protein_coding-promoter-TSS (ENST00000584308)	-993	ENST00000584308	ENSG00000125686	ENST00000581334			MED1			protein_coding	1
32948	Ascl1(bHLH)-1523120	chr7	158661641	158661651	+	7.75494		promoter-TSS (ENST00000397143)	protein_coding-promoter-TSS (ENST00000397143)	-491	ENST00000397143	ENSG00000126870	ENST00000454771			WDR60			protein_coding	13
32951	Ascl1(bHLH)-536587	chr17	79666986	79666996	+	7.75494		promoter-TSS (ENST00000573320)	protein_coding-promoter-TSS (ENST00000573320)	-622	ENST00000575078	ENSG00000185359	ENST00000576393			HGS			protein_coding	24
32952	Ascl1(bHLH)-504976	chr17	40910041	40910051	+	7.75494		promoter-TSS (ENST00000591972)	protein_coding-promoter-TSS (ENST00000591972)	-419	ENST00000591972	ENSG00000131477	ENST00000588576			RAMP2			protein_coding	9
32955	Ascl1(bHLH)-869024	chr22	38463443	38463453	-	7.75494		promoter-TSS (ENST00000494434)	protein_coding-promoter-TSS (ENST00000494434)	-36	ENST00000494434	ENSG00000100151	ENST00000468288			PICK1			protein_coding	13
33118	Ascl1(bHLH)-858961	chr22	26992187	26992197	-	7.75494		intron (ENST00000403880, intron 1 of 7)	protein_coding-intron (ENST00000403880, intron 1 of 7)	489	ENST00000403880	ENSG00000128294	ENST00000450022			TPST2			protein_coding	9
33206	Ascl1(bHLH)-1289709	chr5	137487671	137487681	-	7.75494		intron (ENST00000427976, intron 1 of 5)	protein_coding-intron (ENST00000254900, intron 21 of 26)	668	ENST00000427976	ENSG00000112983	ENST00000471437			BRD8			protein_coding	9
33218	Ascl1(bHLH)-1521110	chr7	156751924	156751934	-	7.75494		promoter-TSS (ENST00000475176)	protein_coding-promoter-TSS (ENST00000475176)	-761	ENST00000475176	ENSG00000146909	ENST00000489850			NOM1			protein_coding	11
33237	Ascl1(bHLH)-186891	chr12	27114552	27114562	+	7.75494		TTS (ENST00000546072)	protein_coding-TTS (ENST00000546072)	628	ENST00000538172	ENSG00000111790	ENST00000538172			FGFR1OP2			protein_coding	2
33299	Ascl1(bHLH)-1156342	chr4	39530919	39530929	+	7.75494		promoter-TSS (ENST00000505698)	protein_coding-promoter-TSS (ENST00000505698)	-993	ENST00000505698	ENSG00000109814	ENST00000510490			UGDH			protein_coding	3
33341	Ascl1(bHLH)-99747	chr11	16770173	16770183	+	7.75494		promoter-TSS (ENST00000531658)	protein_coding-promoter-TSS (ENST00000531658)	-483	ENST00000531658	ENSG00000110696	ENST00000531658			C11orf58			protein_coding	7
33360	Ascl1(bHLH)-1053495	chr3	49081141	49081151	+	7.75494		intron (ENST00000498440, intron 2 of 2)	protein_coding-intron (ENST00000357496, intron 7 of 10)	729	ENST00000489642	ENSG00000198218	ENST00000357496			QRICH1			protein_coding	12
33383	Ascl1(bHLH)-480126	chr17	7412010	7412020	+	7.75494		intron (ENST00000573603, intron 1 of 2)	protein_coding-intron (ENST00000322644, intron 20 of 28)	225	ENST00000573603	ENSG00000181222	ENST00000322644			POLR2A			protein_coding	15
33412	Ascl1(bHLH)-1361699	chr6	53365842	53365852	-	7.75494		exon (ENST00000515580, exon 1 of 2)	protein_coding-exon (ENST00000515580, exon 1 of 2)	301	ENST00000515580	ENSG00000001084	ENST00000509541			GCLC			protein_coding	11
33453	Ascl1(bHLH)-368274	chr15	43685535	43685545	-	7.75494		promoter-TSS (ENST00000563963)	protein_coding-promoter-TSS (ENST00000563963)	-739	ENST00000563963	ENSG00000137822	ENST00000563147			TUBGCP4			protein_coding	7
33536	Ascl1(bHLH)-837621	chr21	37451234	37451244	-	7.75494		intron (ENST00000535199, intron 2 of 3)	protein_coding-intron (ENST00000399201, intron 1 of 7)	448	ENST00000399201	ENSG00000185917	ENST00000399212			SETD4			protein_coding	3
33670	Ascl1(bHLH)-921805	chr2	61410045	61410055	+	7.75494		promoter-TSS (ENST00000484217)	protein_coding-promoter-TSS (ENST00000484217)	-643	ENST00000484217	ENSG00000173209	ENST00000410073			AHSA2			protein_coding	9
33678	Ascl1(bHLH)-739571	chr1	182807789	182807799	-	7.75494		promoter-TSS (ENST00000367549)	protein_coding-promoter-TSS (ENST00000367549)	-710	ENST00000367549	ENSG00000135829	ENST00000485081			DHX9			protein_coding	4
33738	Ascl1(bHLH)-922889	chr2	63379537	63379547	-	7.75494		intron (ENST00000487280, intron 1 of 1)	protein_coding-intron (ENST00000272321, intron 17 of 17)	707	ENST00000487280	ENSG00000143951	ENST00000409562			WDPCP			protein_coding	10
33818	Ascl1(bHLH)-900554	chr2	24150927	24150937	+	7.75494		promoter-TSS (ENST00000238789)	protein_coding-promoter-TSS (ENST00000238789)	750	ENST00000404924	ENSG00000173960	ENST00000535786			UBXN2A			protein_coding	4
33822	Ascl1(bHLH)-1622351	chr9	34092971	34092981	-	7.75494		intron (ENST00000448245, intron 2 of 2)	protein_coding-intron (ENST00000361264, intron 7 of 8)	801	ENST00000466402	ENSG00000198876	ENST00000466402			DCAF12			protein_coding	3
33909	Ascl1(bHLH)-126926	chr11	66204845	66204855	+	7.75494		promoter-TSS (ENST00000528272)	protein_coding-promoter-TSS (ENST00000528272)	-157	ENST00000528272	ENSG00000174547	ENST00000430466			MRPL11			protein_coding	6
33950	Ascl1(bHLH)-1464385	chr7	55594648	55594658	+	7.75494		promoter-TSS (ENST00000428097)	protein_coding-promoter-TSS (ENST00000428097)	62	ENST00000428097	ENSG00000154978	ENST00000428648			VOPP1			protein_coding	12
33969	Ascl1(bHLH)-1474453	chr7	73656639	73656649	+	7.75494		intron (ENST00000497430, intron 1 of 6)	protein_coding-intron (ENST00000055077, intron 6 of 10)	932	ENST00000497430	ENSG00000049541	ENST00000352131			RFC2			protein_coding	8
33986	Ascl1(bHLH)-1129303	chr3	195783398	195783408	-	7.75494		promoter-TSS (ENST00000463047)	protein_coding-promoter-TSS (ENST00000463047)	-971	ENST00000463047	ENSG00000072274	ENST00000421258			TFRC			protein_coding	11
34000	Ascl1(bHLH)-433993	chr16	29689867	29689877	-	7.75494		promoter-TSS (ENST00000219771)	protein_coding-promoter-TSS (ENST00000219771)	-457	ENST00000219771	ENSG00000103485	ENST00000562473			QPRT			protein_coding	8
34063	Ascl1(bHLH)-488270	chr17	17930416	17930426	+	7.75494		promoter-TSS (ENST00000488753)	protein_coding-promoter-TSS (ENST00000488753)	-572	ENST00000488753	ENSG00000171953	ENST00000496852			ATPAF2			protein_coding	21
34079	Ascl1(bHLH)-454491	chr16	70396798	70396808	+	7.75494		promoter-TSS (ENST00000566574)	protein_coding-promoter-TSS (ENST00000566574)	-401	ENST00000566574	ENSG00000168872	ENST00000561574			DDX19A			protein_coding	6
34117	Ascl1(bHLH)-708931	chr1	110198011	110198021	+	7.75494		promoter-TSS (ENST00000326729)	protein_coding-promoter-TSS (ENST00000326729)	-687	ENST00000369836	ENSG00000168765	ENST00000369833			GSTM4			protein_coding	11
34157	Ascl1(bHLH)-801540	chr20	35917623	35917633	-	7.75494		promoter-TSS (ENST00000373606)	protein_coding-promoter-TSS (ENST00000373606)	-413	ENST00000373606	ENSG00000101363	ENST00000397150			MANBAL			protein_coding	2
34171	Ascl1(bHLH)-1733801	chrX	100307861	100307871	+	7.75494		promoter-TSS (ENST00000338687)	protein_coding-promoter-TSS (ENST00000338687)	-761	ENST00000545398	ENSG00000188917	ENST00000338687			TRMT2B			protein_coding	4
34185	Ascl1(bHLH)-1076045	chr3	93691574	93691584	+	7.75494		intron (ENST00000348974, intron 1 of 6)	protein_coding-intron (ENST00000348974, intron 1 of 6)	904	ENST00000472684	ENSG00000184500	ENST00000394236			PROS1			protein_coding	4
34235	Ascl1(bHLH)-528081	chr17	73042305	73042315	-	7.75494		promoter-TSS (ENST00000375286)	protein_coding-promoter-TSS (ENST00000375286)	735	ENST00000538432	ENSG00000167863	ENST00000538432			ATP5H			protein_coding	2
34278	Ascl1(bHLH)-13581	chr10	21106177	21106187	+	7.75494		intron (ENST00000493005, intron 8 of 11)	protein_coding-intron (ENST00000377122, intron 21 of 27)	397	ENST00000473616	ENSG00000078114	ENST00000434381			NEBL			protein_coding	9
34334	Ascl1(bHLH)-597210	chr19	14803766	14803776	-	7.75494		promoter-TSS (ENST00000598161)	protein_coding-promoter-TSS (ENST00000598161)	-492	ENST00000598161	ENSG00000160961	ENST00000292530			ZNF333			protein_coding	4
34340	Ascl1(bHLH)-1300356	chr5	154318340	154318350	+	7.75494		promoter-TSS (ENST00000285873)	protein_coding-promoter-TSS (ENST00000285873)	-576	ENST00000285873	ENSG00000082516	ENST00000523355			GEMIN5			protein_coding	8
34372	Ascl1(bHLH)-1433139	chr7	2338454	2338464	-	7.75494		intron (ENST00000435336, intron 1 of 5)	protein_coding-intron (ENST00000222990, intron 1 of 10)	613	ENST00000457286	ENSG00000106266	ENST00000457286			SNX8			protein_coding	14
34413	Ascl1(bHLH)-676311	chr1	45265106	45265116	+	7.75494		promoter-TSS (ENST00000372201)	protein_coding-promoter-TSS (ENST00000372201)	-786	ENST00000372201	ENSG00000173846	ENST00000493100			PLK3			protein_coding	12
34485	Ascl1(bHLH)-614948	chr19	38794169	38794179	-	7.75494		promoter-TSS (ENST00000301246)	protein_coding-promoter-TSS (ENST00000301246)	-627	ENST00000301246	ENSG00000167644	ENST00000588605			C19orf33			protein_coding	4
34531	Ascl1(bHLH)-1441430	chr7	16727227	16727237	+	7.75494		promoter-TSS (ENST00000407633)	protein_coding-promoter-TSS (ENST00000407633)	-918	ENST00000407633	ENSG00000136261	ENST00000452975			BZW2			protein_coding	6
34586	Ascl1(bHLH)-229504	chr12	110875982	110875992	+	7.75494		promoter-TSS (ENST00000467622)	protein_coding-promoter-TSS (ENST00000467622)	-883	ENST00000467622	ENSG00000111229	ENST00000467622			ARPC3			protein_coding	6
34675	Ascl1(bHLH)-613644	chr19	36704415	36704425	-	7.75494		promoter-TSS (ENST00000585994)	protein_coding-promoter-TSS (ENST00000585994)	-126	ENST00000585994	ENSG00000196357	ENST00000591473			ZNF565			protein_coding	6
34684	Ascl1(bHLH)-1561799	chr8	66678308	66678318	-	7.75494		promoter-TSS (ENST00000518667)	protein_coding-promoter-TSS (ENST00000518667)	-406	ENST00000518667	ENSG00000205268	ENST00000523253			PDE7A			protein_coding	9
34685	Ascl1(bHLH)-228311	chr12	109578343	109578353	+	7.75494		TTS (ENST00000539864)	protein_coding-TTS (ENST00000539864)	564	ENST00000546328	ENSG00000076555	ENST00000544726			ACACB			protein_coding	26
34693	Ascl1(bHLH)-87584	chr11	756643	756653	-	7.75494		TTS (ENST00000532685)	protein_coding-TTS (ENST00000532685)	904	ENST00000533796	ENSG00000177156	ENST00000528097			TALDO1			protein_coding	19
34747	Ascl1(bHLH)-134595	chr11	73598922	73598932	-	7.75494		promoter-TSS (ENST00000544909)	protein_coding-promoter-TSS (ENST00000544909)	681	ENST00000536582	ENSG00000175575	ENST00000544552			PAAF1			protein_coding	8
34773	Ascl1(bHLH)-362765	chr15	34520265	34520275	+	7.75494		TTS (ENST00000561372)	protein_coding-TTS (ENST00000561372)	374	ENST00000560947	ENSG00000128463	ENST00000559078			EMC4			protein_coding	4
34796	Ascl1(bHLH)-471793	chr16	89996236	89996246	-	7.75494		promoter-TSS (ENST00000304984)	protein_coding-promoter-TSS (ENST00000304984)	-602	ENST00000304984	ENSG00000258947	ENST00000556536			TUBB3			protein_coding	11
34806	Ascl1(bHLH)-482004	chr17	9573190	9573200	-	7.75494		intron (ENST00000575346, intron 1 of 5)	protein_coding-intron (ENST00000285199, intron 3 of 14)	172	ENST00000575346	ENSG00000154914	ENST00000574408			USP43			protein_coding	13
34814	Ascl1(bHLH)-362721	chr15	34444269	34444279	-	7.75494		TTS (ENST00000559515)	protein_coding-TTS (ENST00000559515)	977	ENST00000561270	ENSG00000134152	ENST00000560915			KATNBL1			protein_coding	11
34821	Ascl1(bHLH)-260568	chr13	36943619	36943629	+	7.75494		TTS (ENST00000493739)	protein_coding-TTS (ENST00000493739)	693	ENST00000355182	ENSG00000133104	ENST00000438666			SPG20			protein_coding	8
34887	Ascl1(bHLH)-1101214	chr3	139300918	139300928	+	7.75494		TTS (ENST00000514454)	pseudogene-TTS (ENST00000514454)	996	ENST00000507242	ENSG00000163864	ENST00000512391			NMNAT3			protein_coding	3
35083	Ascl1(bHLH)-729782	chr1	165614123	165614133	-	7.75494		promoter-TSS (ENST00000461759)	protein_coding-promoter-TSS (ENST00000461759)	-770	ENST00000461759	ENSG00000143198	ENST00000494074			MGST3			protein_coding	10
35199	Ascl1(bHLH)-1313613	chr5	175794138	175794148	-	7.75494		promoter-TSS (ENST00000408537)	miRNA-promoter-TSS (ENST00000408537)	602	ENST00000507151	ENSG00000175414	ENST00000514533			ARL10			protein_coding	5
35207	Ascl1(bHLH)-164487	chr11	125756687	125756697	+	7.75494		promoter-TSS (ENST00000425380)	protein_coding-promoter-TSS (ENST00000425380)	-263	ENST00000425380	ENSG00000198331	ENST00000356438			HYLS1			protein_coding	2
35215	Ascl1(bHLH)-1115116	chr3	169768322	169768332	-	7.75494		intron (ENST00000485735, intron 1 of 2)	protein_coding-intron (ENST00000355897, intron 2 of 3)	684	ENST00000485735	ENSG00000173890	ENST00000491740			GPR160			protein_coding	13
35238	Ascl1(bHLH)-584132	chr19	2034451	2034461	-	7.75494		intron (ENST00000590646, intron 1 of 4)	protein_coding-intron (ENST00000587742, intron 1 of 4)	415	ENST00000587742	ENSG00000133243	ENST00000590646			BTBD2			protein_coding	10
35283	Ascl1(bHLH)-672420	chr1	40626320	40626330	+	7.75494		promoter-TSS (ENST00000372771)	protein_coding-promoter-TSS (ENST00000372771)	-720	ENST00000372771	ENSG00000117000	ENST00000372771			RLF			protein_coding	2
35290	Ascl1(bHLH)-371019	chr15	48461921	48461931	-	7.75494		intron (ENST00000561351, intron 1 of 8)	protein_coding-intron (ENST00000267836, intron 1 of 15)	181	ENST00000560157	ENSG00000104177	ENST00000560157			MYEF2			protein_coding	6
35314	Ascl1(bHLH)-1562602	chr8	68124445	68124455	-	7.75494		promoter-TSS (ENST00000522878)	protein_coding-promoter-TSS (ENST00000522878)	-686	ENST00000522878	ENSG00000066777	ENST00000517955			ARFGEF1			protein_coding	10
35332	Ascl1(bHLH)-244581	chr12	129304156	129304166	-	7.75494		exon (ENST00000535272, exon 1 of 2)	protein_coding-exon (ENST00000535272, exon 1 of 2)	251	ENST00000535272	ENSG00000139370	ENST00000266771			SLC15A4			protein_coding	10
35335	Ascl1(bHLH)-505516	chr17	41598458	41598468	-	7.75494		promoter-TSS (ENST00000589898)	protein_coding-promoter-TSS (ENST00000589898)	-301	ENST00000589898	ENSG00000067596	ENST00000589898			DHX8			protein_coding	10
35341	Ascl1(bHLH)-915689	chr2	48038491	48038501	-	7.75494		exon (ENST00000465204, exon 1 of 5)	protein_coding-exon (ENST00000465204, exon 1 of 5)	304	ENST00000465204	ENSG00000138081	ENST00000316377			FBXO11			protein_coding	8
35378	Ascl1(bHLH)-1043014	chr3	33865877	33865887	-	7.75494		promoter-TSS (ENST00000412887)	protein_coding-promoter-TSS (ENST00000412887)	-851	ENST00000412887	ENSG00000170248	ENST00000430877			PDCD6IP			protein_coding	9
35453	Ascl1(bHLH)-600144	chr19	17689865	17689875	+	7.75494		promoter-TSS (ENST00000593832)	protein_coding-promoter-TSS (ENST00000593832)	-890	ENST00000593832	ENSG00000130309	ENST00000252599			COLGALT1			protein_coding	7
35533	Ascl1(bHLH)-800203	chr20	34325193	34325203	+	7.75494		promoter-TSS (ENST00000498280)	protein_coding-promoter-TSS (ENST00000498280)	-635	ENST00000498280	ENSG00000131051	ENST00000463004			RBM39			protein_coding	8
35572	Ascl1(bHLH)-122123	chr11	61558862	61558872	-	7.75494		promoter-TSS (ENST00000535042)	protein_coding-promoter-TSS (ENST00000535042)	-792	ENST00000535042	ENSG00000134825	ENST00000541893			TMEM258			protein_coding	2
35578	Ascl1(bHLH)-1760229	chrX	153625188	153625198	-	7.75494		promoter-TSS (ENST00000369817)	protein_coding-promoter-TSS (ENST00000369817)	-302	ENST00000369817	ENSG00000147403	ENST00000479366			RPL10			protein_coding	6
35584	Ascl1(bHLH)-906114	chr2	31378758	31378768	-	7.75494		promoter-TSS (ENST00000464038)	protein_coding-promoter-TSS (ENST00000464038)	-695	ENST00000464038	ENSG00000158089	ENST00000490212			GALNT14			protein_coding	15
35606	Ascl1(bHLH)-584549	chr19	2323577	2323587	-	7.75494		intron (ENST00000591515, intron 1 of 1)	protein_coding-intron (ENST00000252622, intron 3 of 3)	949	ENST00000591515	ENSG00000130332	ENST00000585395			LSM7			protein_coding	5
35717	Ascl1(bHLH)-693597	chr1	76200882	76200892	+	7.75494		intron (ENST00000541113, intron 5 of 10)	protein_coding-intron (ENST00000370834, intron 7 of 12)	571	ENST00000526930	ENSG00000117054	ENST00000532207			ACADM			protein_coding	3
35741	Ascl1(bHLH)-624926	chr19	49952330	49952340	+	7.75494		promoter-TSS (ENST00000593629)	protein_coding-promoter-TSS (ENST00000593629)	442	ENST00000598889	ENSG00000104872	ENST00000596916			PIH1D1			protein_coding	7
35775	Ascl1(bHLH)-493602	chr17	27094621	27094631	-	7.75494		promoter-TSS (ENST00000584059)	protein_coding-promoter-TSS (ENST00000584059)	-504	ENST00000584059	ENSG00000173065	ENST00000579381			FAM222B			protein_coding	4
35777	Ascl1(bHLH)-151676	chr11	108224689	108224699	+	7.75494		intron (ENST00000527181, intron 1 of 3)	protein_coding-intron (ENST00000278616, intron 60 of 62)	211	ENST00000527181	ENSG00000149311	ENST00000530958			ATM			protein_coding	16
35790	Ascl1(bHLH)-229334	chr12	110640952	110640962	+	7.75494		promoter-TSS (ENST00000550748)	protein_coding-promoter-TSS (ENST00000550748)	-183	ENST00000550748	ENSG00000122970	ENST00000550156			IFT81			protein_coding	8
35823	Ascl1(bHLH)-154658	chr11	113211833	113211843	+	7.75494		promoter-TSS (ENST00000478125)	protein_coding-promoter-TSS (ENST00000478125)	-539	ENST00000478125	ENSG00000149292	ENST00000480233			TTC12			protein_coding	11
35934	Ascl1(bHLH)-1291527	chr5	139915806	139915816	-	7.75494		promoter-TSS (ENST00000495578)	protein_coding-promoter-TSS (ENST00000495578)	-823	ENST00000495578	ENSG00000131503	ENST00000462121			ANKHD1			protein_coding	13
35971	Ascl1(bHLH)-556178	chr18	33749477	33749487	-	7.75494		promoter-TSS (ENST00000536830)	protein_coding-promoter-TSS (ENST00000536830)	-417	ENST00000536830	ENSG00000134759	ENST00000544274			ELP2			protein_coding	11
36130	Ascl1(bHLH)-1004759	chr2	219613259	219613269	+	7.75494		promoter-TSS (ENST00000436668)	protein_coding-promoter-TSS (ENST00000436668)	-361	ENST00000436668	ENSG00000135912	ENST00000475950			TTLL4			protein_coding	12
36159	Ascl1(bHLH)-764165	chr1	227164399	227164409	-	7.75494		promoter-TSS (ENST00000485462)	protein_coding-promoter-TSS (ENST00000485462)	-701	ENST00000485462	ENSG00000163050	ENST00000478406			ADCK3			protein_coding	23
36189	Ascl1(bHLH)-1468535	chr7	65615283	65615293	+	7.75494		promoter-TSS (ENST00000492264)	protein_coding-promoter-TSS (ENST00000492264)	-362	ENST00000492264	ENSG00000241258	ENST00000398684			CRCP			protein_coding	6
36192	Ascl1(bHLH)-912012	chr2	42922657	42922667	+	7.75494		promoter-TSS (ENST00000472767)	protein_coding-promoter-TSS (ENST00000472767)	-243	ENST00000472767	ENSG00000057935	ENST00000405094			MTA3			protein_coding	10
36217	Ascl1(bHLH)-588636	chr19	5679050	5679060	-	7.75494		TTS (ENST00000590075)	protein_coding-TTS (ENST00000590075)	719	ENST00000585605	ENSG00000174917	ENST00000590075			C19orf70			protein_coding	1
36231	Ascl1(bHLH)-327631	chr14	74535934	74535944	-	7.75494		promoter-TSS (ENST00000555126)	protein_coding-promoter-TSS (ENST00000555126)	22	ENST00000555126	ENSG00000119711	ENST00000553814			ALDH6A1			protein_coding	3
36238	Ascl1(bHLH)-38872	chr10	70278412	70278422	+	7.75494		promoter-TSS (ENST00000265870)	protein_coding-promoter-TSS (ENST00000265870)	-442	ENST00000265870	ENSG00000122912	ENST00000609923			SLC25A16			protein_coding	6
36396	Ascl1(bHLH)-123883	chr11	63707650	63707660	-	7.75494		intron (ENST00000542163, intron 1 of 7)	protein_coding-intron (ENST00000338447, intron 1 of 6)	935	ENST00000542163	ENSG00000110583	ENST00000536939			NAA40			protein_coding	1
36423	Ascl1(bHLH)-1251730	chr5	57939384	57939394	+	7.75494		promoter-TSS (ENST00000507977)	protein_coding-promoter-TSS (ENST00000507977)	-802	ENST00000507977	ENSG00000152932	ENST00000282878			RAB3C			protein_coding	7
36427	Ascl1(bHLH)-856400	chr22	24308238	24308248	-	7.75494		promoter-TSS (ENST00000215770)	protein_coding-promoter-TSS (ENST00000215770)	-846	ENST00000215770	ENSG00000099974	ENST00000215770			DDTL			protein_coding	4
36451	Ascl1(bHLH)-934914	chr2	85629717	85629727	-	7.75494		promoter-TSS (ENST00000483659)	protein_coding-promoter-TSS (ENST00000483659)	-928	ENST00000483659	ENSG00000042493	ENST00000491267			CAPG			protein_coding	19
36556	Ascl1(bHLH)-536815	chr17	79852721	79852731	-	7.75494		TTS (ENST00000582222)	protein_coding-TTS (ENST00000582222)	384	ENST00000585259	ENSG00000141552	ENST00000584197			ANAPC11			protein_coding	9
36579	Ascl1(bHLH)-651896	chr1	17945149	17945159	-	7.75494		intron (ENST00000375408, intron 1 of 19)	protein_coding-intron (ENST00000167825, intron 1 of 17)	305	ENST00000167825	ENSG00000074964	ENST00000495593			ARHGEF10L			protein_coding	28
36585	Ascl1(bHLH)-720010	chr1	151199384	151199394	+	7.75494		promoter-TSS (ENST00000481713)	protein_coding-promoter-TSS (ENST00000481713)	-354	ENST00000481713	ENSG00000143398	ENST00000368890			PIP5K1A			protein_coding	11
36619	Ascl1(bHLH)-752623	chr1	207942484	207942494	+	7.75494		promoter-TSS (ENST00000488596)	protein_coding-promoter-TSS (ENST00000488596)	-897	ENST00000488596	ENSG00000117335	ENST00000462968			CD46			protein_coding	7
36649	Ascl1(bHLH)-87495	chr11	695012	695022	+	7.75322		promoter-TSS (ENST00000397510)	protein_coding-promoter-TSS (ENST00000397510)	-86	ENST00000529717	ENSG00000177030	ENST00000382409			DEAF1			protein_coding	23
36654	Ascl1(bHLH)-620327	chr19	45147373	45147383	+	7.75322		promoter-TSS (ENST00000406449)	protein_coding-promoter-TSS (ENST00000406449)	-19	ENST00000406449	ENSG00000073008	ENST00000187830			PVR			protein_coding	6
36669	Ascl1(bHLH)-195812	chr12	48134453	48134463	-	7.75322		promoter-TSS (ENST00000476259)	protein_coding-promoter-TSS (ENST00000476259)	-280	ENST00000476259	ENSG00000079337	ENST00000476259			RAPGEF3			protein_coding	33
36670	Ascl1(bHLH)-993229	chr2	197641232	197641242	+	7.75322		promoter-TSS (ENST00000416690)	protein_coding-promoter-TSS (ENST00000416690)	-68	ENST00000416690	ENSG00000119041	ENST00000451088			GTF3C3			protein_coding	8
36690	Ascl1(bHLH)-321222	chr14	64971063	64971073	+	7.75322		promoter-TSS (ENST00000358738)	protein_coding-promoter-TSS (ENST00000358738)	-224	ENST00000358738	ENSG00000126804	ENST00000554015			ZBTB1			protein_coding	4
36716	Ascl1(bHLH)-87646	chr11	789731	789741	+	7.75322		TTS (ENST00000320230)	protein_coding-TTS (ENST00000320230)	377	ENST00000524587	ENSG00000184524	ENST00000524587			CEND1			protein_coding	5
36766	Ascl1(bHLH)-121109	chr11	60701891	60701901	-	7.75322		promoter-TSS (ENST00000535480)	protein_coding-promoter-TSS (ENST00000535480)	86	ENST00000538090	ENSG00000006118	ENST00000537110			TMEM132A			protein_coding	19
36767	Ascl1(bHLH)-127754	chr11	67076962	67076972	+	7.75322		TTS (ENST00000529224)	protein_coding-TTS (ENST00000529224)	266	ENST00000531495	ENSG00000172830	ENST00000532181			SSH3			protein_coding	14
36788	Ascl1(bHLH)-86192	chr10	135104623	135104633	-	7.75322		promoter-TSS (ENST00000368562)	protein_coding-promoter-TSS (ENST00000368562)	-90	ENST00000368562	ENSG00000130640	ENST00000543663			TUBGCP2			protein_coding	14
36823	Ascl1(bHLH)-5971	chr10	7860801	7860811	-	7.75322		exon (ENST00000344293, exon 1 of 7)	protein_coding-exon (ENST00000344293, exon 1 of 7)	339	ENST00000344293	ENSG00000165632	ENST00000344293			TAF3			protein_coding	2
36832	Ascl1(bHLH)-658141	chr1	24122799	24122809	+	7.75322		TTS (ENST00000374514)	protein_coding-TTS (ENST00000374514)	628	ENST00000456977	ENSG00000117308	ENST00000481736			GALE			protein_coding	10
36841	Ascl1(bHLH)-930002	chr2	74707929	74707939	+	7.75322		TTS (ENST00000471713)	protein_coding-TTS (ENST00000471713)	450	ENST00000497232	ENSG00000135637	ENST00000471713			CCDC142			protein_coding	10
36850	Ascl1(bHLH)-129038	chr11	68215151	68215161	-	7.75322		intron (ENST00000529481, intron 1 of 1)	protein_coding-intron (ENST00000294304, intron 22 of 22)	707	ENST00000529481	ENSG00000162337	ENST00000294304			LRP5			protein_coding	18
36861	Ascl1(bHLH)-596982	chr19	14551984	14551994	-	7.75322		exon (ENST00000242783, exon 2 of 22)	protein_coding-exon (ENST00000242783, exon 2 of 22)	804	ENST00000592794	ENSG00000123143	ENST00000587215			PKN1			protein_coding	16
36919	Ascl1(bHLH)-519648	chr17	61700509	61700519	+	7.75322		intron (ENST00000584573, intron 1 of 16)	protein_coding-intron (ENST00000361357, intron 1 of 16)	444	ENST00000577597	ENSG00000198909	ENST00000584573			MAP3K3			protein_coding	8
36951	Ascl1(bHLH)-620353	chr19	45166445	45166455	+	7.75322		exon (ENST00000187830, exon 8 of 8)	protein_coding-exon (ENST00000187830, exon 8 of 8)	905	ENST00000587729	ENSG00000186567	ENST00000585657			CEACAM19			protein_coding	7
36959	Ascl1(bHLH)-595439	chr19	13060189	13060199	-	7.75322		TTS (ENST00000588329)	protein_coding-TTS (ENST00000588329)	296	ENST00000590881	ENSG00000179262	ENST00000590881			RAD23A			protein_coding	10
36961	Ascl1(bHLH)-307554	chr14	35871696	35871706	+	7.75322		TTS (ENST00000556664)	protein_coding-TTS (ENST00000556664)	743	ENST00000555371	ENSG00000100906	ENST00000216797			NFKBIA			protein_coding	5
36980	Ascl1(bHLH)-121126	chr11	60714514	60714524	+	7.75322		promoter-TSS (ENST00000540272)	protein_coding-promoter-TSS (ENST00000540272)	-281	ENST00000540272	ENSG00000110446	ENST00000227880			SLC15A3			protein_coding	10
36981	Ascl1(bHLH)-1314717	chr5	176858285	176858295	-	7.75322		promoter-TSS (ENST00000508705)	protein_coding-promoter-TSS (ENST00000508705)	-422	ENST00000515666	ENSG00000198055	ENST00000355472			GRK6			protein_coding	15
36983	Ascl1(bHLH)-56165	chr10	95653530	95653540	-	7.75322		promoter-TSS (ENST00000371408)	protein_coding-promoter-TSS (ENST00000371408)	-195	ENST00000427197	ENSG00000176273	ENST00000483386			SLC35G1			protein_coding	3
36990	Ascl1(bHLH)-127941	chr11	67219421	67219431	-	7.75322		promoter-TSS (ENST00000438189)	protein_coding-promoter-TSS (ENST00000438189)	-451	ENST00000538060	ENSG00000175544	ENST00000325656			CABP4			protein_coding	9
37025	Ascl1(bHLH)-584217	chr19	2099347	2099357	-	7.75322		TTS (ENST00000481489)	protein_coding-TTS (ENST00000481489)	451	ENST00000593185	ENSG00000099840	ENST00000497445			IZUMO4			protein_coding	8
37049	Ascl1(bHLH)-197203	chr12	49938346	49938356	-	7.75322		TTS (ENST00000550434)	protein_coding-TTS (ENST00000550434)	314	ENST00000551415	ENSG00000135519	ENST00000551415			KCNH3			protein_coding	16
37095	Ascl1(bHLH)-953533	chr2	118572509	118572519	+	7.75322		promoter-TSS (ENST00000474694)	protein_coding-promoter-TSS (ENST00000474694)	-120	ENST00000474694	ENSG00000088205	ENST00000415038			DDX18			protein_coding	5
37098	Ascl1(bHLH)-262972	chr13	41767727	41767737	-	7.75322		exon (ENST00000379483, exon 1 of 1)	protein_coding-exon (ENST00000379483, exon 1 of 1)	970	ENST00000379483	ENSG00000120696	ENST00000379483			KBTBD7			protein_coding	3
37158	Ascl1(bHLH)-592881	chr19	10227510	10227520	+	7.75322		promoter-TSS (ENST00000590158)	protein_coding-promoter-TSS (ENST00000590158)	-12	ENST00000593054	ENSG00000130811	ENST00000589454			EIF3G			protein_coding	6
37167	Ascl1(bHLH)-126479	chr11	65743736	65743746	-	7.75322		promoter-TSS (ENST00000533386)	protein_coding-promoter-TSS (ENST00000533386)	-479	ENST00000533386	ENSG00000175467	ENST00000312397			SART1			protein_coding	12
37193	Ascl1(bHLH)-197300	chr12	50017350	50017360	+	7.75322		promoter-TSS (ENST00000261897)	protein_coding-promoter-TSS (ENST00000261897)	2	ENST00000548436	ENSG00000110844	ENST00000551418			PRPF40B			protein_coding	24
37199	Ascl1(bHLH)-812602	chr20	49126074	49126084	-	7.75322		promoter-TSS (ENST00000371621)	protein_coding-promoter-TSS (ENST00000371621)	-812	ENST00000371621	ENSG00000196396	ENST00000371621			PTPN1			protein_coding	4
37250	Ascl1(bHLH)-1175828	chr4	85887204	85887214	-	7.75322		promoter-TSS (ENST00000318186)	processed_transcript-promoter-TSS (ENST00000318186)	294	ENST00000509172	ENSG00000163625	ENST00000504839			WDFY3			protein_coding	14
37293	Ascl1(bHLH)-172664	chr12	1754066	1754076	+	7.75322		exon (ENST00000545747, exon 1 of 2)	protein_coding-exon (ENST00000545747, exon 1 of 2)	108	ENST00000545747	ENSG00000111186	ENST00000538854			WNT5B			protein_coding	12
37305	Ascl1(bHLH)-985219	chr2	178483214	178483224	+	7.75322		TTS (ENST00000357045)	antisense-TTS (ENST00000357045)	475	ENST00000355689	ENSG00000197557	ENST00000355689			TTC30A			protein_coding	4
37318	Ascl1(bHLH)-400291	chr15	90766845	90766855	+	7.75322		promoter-TSS (ENST00000560993)	protein_coding-promoter-TSS (ENST00000560993)	-259	ENST00000560993	ENSG00000185033	ENST00000561252			SEMA4B			protein_coding	24
37341	Ascl1(bHLH)-799868	chr20	33894157	33894167	+	7.75322		TTS (ENST00000438533)	protein_coding-TTS (ENST00000438533)	696	ENST00000496812	ENSG00000101019	ENST00000542501			UQCC1			protein_coding	15
37353	Ascl1(bHLH)-528535	chr17	73502782	73502792	-	7.75322		TTS (ENST00000583246)	protein_coding-TTS (ENST00000583246)	929	ENST00000583246	ENSG00000177303	ENST00000321617			CASKIN2			protein_coding	18
37356	Ascl1(bHLH)-1150701	chr4	25914880	25914890	+	7.75322		promoter-TSS (ENST00000506197)	protein_coding-promoter-TSS (ENST00000506197)	-941	ENST00000506197	ENSG00000250317	ENST00000514384			SMIM20			protein_coding	4
37376	Ascl1(bHLH)-127918	chr11	67205871	67205881	+	7.75322		promoter-TSS (ENST00000326294)	protein_coding-promoter-TSS (ENST00000326294)	-338	ENST00000326294	ENSG00000213402	ENST00000326294			PTPRCAP			protein_coding	5
37392	Ascl1(bHLH)-1346663	chr6	31762760	31762770	-	7.75322		exon (ENST00000375663, exon 2 of 30)	protein_coding-exon (ENST00000375663, exon 2 of 30)	511	ENST00000440048	ENSG00000204394	ENST00000495010			VARS			protein_coding	17
37399	Ascl1(bHLH)-591624	chr19	8510260	8510270	+	7.75322		intron (ENST00000601645, intron 1 of 9)	protein_coding-intron (ENST00000325495, intron 1 of 15)	387	ENST00000601645	ENSG00000099783	ENST00000597270			HNRNPM			protein_coding	18
37423	Ascl1(bHLH)-646147	chr1	11986239	11986249	+	7.75322		exon (ENST00000376572, exon 1 of 3)	protein_coding-exon (ENST00000376572, exon 1 of 3)	236	ENST00000376572	ENSG00000116685	ENST00000376576			KIAA2013			protein_coding	5
37428	Ascl1(bHLH)-1296996	chr5	149406632	149406642	-	7.75322		promoter-TSS (ENST00000514469)	protein_coding-promoter-TSS (ENST00000514469)	11	ENST00000514469	ENSG00000113716	ENST00000514469			HMGXB3			protein_coding	6
37447	Ascl1(bHLH)-1052195	chr3	47517968	47517978	-	7.75322		promoter-TSS (ENST00000265565)	protein_coding-promoter-TSS (ENST00000265565)	-370	ENST00000265565	ENSG00000114650	ENST00000416208			SCAP			protein_coding	16
37476	Ascl1(bHLH)-176820	chr12	6715567	6715577	+	7.75322		exon (ENST00000309577, exon 2 of 39)	protein_coding-exon (ENST00000309577, exon 2 of 39)	274	ENST00000545584	ENSG00000111642	ENST00000544040			CHD4			protein_coding	17
37480	Ascl1(bHLH)-119105	chr11	57267090	57267100	-	7.75322		promoter-TSS (ENST00000533515)	protein_coding-promoter-TSS (ENST00000533515)	55	ENST00000533515	ENSG00000149150	ENST00000528450			SLC43A1			protein_coding	14
37503	Ascl1(bHLH)-1604650	chr8	145060657	145060667	-	7.75322		promoter-TSS (ENST00000313028)	protein_coding-promoter-TSS (ENST00000313028)	-34	ENST00000528580	ENSG00000178685	ENST00000529842			PARP10			protein_coding	16
37515	Ascl1(bHLH)-466049	chr16	85687264	85687274	+	7.75322		promoter-TSS (ENST00000412692)	protein_coding-promoter-TSS (ENST00000412692)	-769	ENST00000412692	ENSG00000131149	ENST00000469381			GSE1			protein_coding	25
37520	Ascl1(bHLH)-247878	chr12	132625481	132625491	+	7.75322		promoter-TSS (ENST00000462829)	protein_coding-promoter-TSS (ENST00000462829)	-120	ENST00000541489	ENSG00000185163	ENST00000462829			DDX51			protein_coding	17
37568	Ascl1(bHLH)-262946	chr13	41705981	41705991	-	7.75322		exon (ENST00000379485, exon 1 of 1)	protein_coding-exon (ENST00000379485, exon 1 of 1)	896	ENST00000499385	ENSG00000165572	ENST00000379485			KBTBD6			protein_coding	2
37588	Ascl1(bHLH)-856479	chr22	24383547	24383557	-	7.75322		intron (ENST00000486544, intron 1 of 1)	protein_coding-intron (ENST00000248935, intron 1 of 4)	690	ENST00000439996	ENSG00000184674	ENST00000447865			GSTT1			protein_coding	5
37598	Ascl1(bHLH)-126377	chr11	65667260	65667270	+	7.75322		intron (ENST00000532401, intron 1 of 3)	protein_coding-intron (ENST00000312562, intron 1 of 3)	625	ENST00000531493	ENSG00000175592	ENST00000531493			FOSL1			protein_coding	2
37618	Ascl1(bHLH)-1012129	chr2	232063641	232063651	+	7.75322		exon (ENST00000440107, exon 1 of 5)	protein_coding-exon (ENST00000440107, exon 1 of 5)	179	ENST00000440107	ENSG00000135931	ENST00000488821			ARMC9			protein_coding	17
37708	Ascl1(bHLH)-127718	chr11	67051825	67051835	-	7.75322		promoter-TSS (ENST00000524899)	protein_coding-promoter-TSS (ENST00000524899)	88	ENST00000524899	ENSG00000173020	ENST00000531390			ADRBK1			protein_coding	25
37711	Ascl1(bHLH)-409243	chr16	679458	679468	-	7.75322		TTS (ENST00000248139)	protein_coding-TTS (ENST00000248139)	224	ENST00000573440	ENSG00000127578	ENST00000319070			WFIKKN1			protein_coding	9
37741	Ascl1(bHLH)-1635598	chr9	77702355	77702365	+	7.74094		TTS (ENST00000490321)	protein_coding-TTS (ENST00000490321)	367	ENST00000466137	ENSG00000106733	ENST00000494066			NMRK1			protein_coding	3
37790	Ascl1(bHLH)-196802	chr12	49430930	49430940	+	7.74094		exon (ENST00000301067, exon 34 of 54)	protein_coding-exon (ENST00000301067, exon 34 of 54)	144	ENST00000549743	ENSG00000167548	ENST00000526209			KMT2D			protein_coding	24
37798	Ascl1(bHLH)-66770	chr10	112063316	112063326	+	7.74094		exon (ENST00000369592, exon 2 of 6)	protein_coding-exon (ENST00000369592, exon 2 of 6)	568	ENST00000477763	ENSG00000119953	ENST00000460483			SMNDC1			protein_coding	1
37806	Ascl1(bHLH)-903037	chr2	27317502	27317512	+	7.74094		promoter-TSS (ENST00000464371)	protein_coding-promoter-TSS (ENST00000464371)	-26	ENST00000464371	ENSG00000138030	ENST00000490823			KHK			protein_coding	6
37822	Ascl1(bHLH)-1157425	chr4	41363067	41363077	+	7.74094		intron (ENST00000509638, intron 1 of 6)	protein_coding-intron (ENST00000313860, intron 1 of 26)	240	ENST00000512820	ENSG00000064042	ENST00000513024			LIMCH1			protein_coding	8
37853	Ascl1(bHLH)-389018	chr15	75744873	75744883	-	7.74094		promoter-TSS (ENST00000394947)	protein_coding-promoter-TSS (ENST00000394947)	-791	ENST00000565264	ENSG00000169375	ENST00000567289			SIN3A			protein_coding	6
37964	Ascl1(bHLH)-108297	chr11	33775900	33775910	+	7.74094		promoter-TSS (ENST00000531080)	protein_coding-promoter-TSS (ENST00000531080)	-959	ENST00000531080	ENSG00000110429	ENST00000526952			FBXO3			protein_coding	6
37969	Ascl1(bHLH)-939573	chr2	96658361	96658371	+	7.74094		promoter-TSS (ENST00000456556)	protein_coding-promoter-TSS (ENST00000456556)	-825	ENST00000456556	ENSG00000174501	ENST00000419039			ANKRD36C			protein_coding	5
38008	Ascl1(bHLH)-940737	chr2	97778563	97778573	-	7.74094		promoter-TSS (ENST00000420699)	protein_coding-promoter-TSS (ENST00000420699)	-665	ENST00000420699	ENSG00000135976	ENST00000421946			ANKRD36			protein_coding	3
38020	Ascl1(bHLH)-1266059	chr5	86708552	86708562	+	7.74094		exon (ENST00000256897, exon 1 of 9)	protein_coding-exon (ENST00000256897, exon 1 of 9)	110	ENST00000505230	ENSG00000134480	ENST00000510020			CCNH			protein_coding	3
38080	Ascl1(bHLH)-471540	chr16	89788904	89788914	+	7.74094		promoter-TSS (ENST00000561536)	protein_coding-promoter-TSS (ENST00000561536)	-368	ENST00000561536	ENSG00000158805	ENST00000443381			ZNF276			protein_coding	14
38087	Ascl1(bHLH)-651183	chr1	17349790	17349800	-	7.74094		promoter-TSS (ENST00000475049)	protein_coding-promoter-TSS (ENST00000475049)	-140	ENST00000475049	ENSG00000117118	ENST00000475049			SDHB			protein_coding	9
38098	Ascl1(bHLH)-672618	chr1	40944126	40944136	+	7.74094		intron (ENST00000372705, intron 1 of 5)	protein_coding-intron (ENST00000372705, intron 1 of 5)	829	ENST00000372705	ENSG00000187815	ENST00000372705			ZFP69			protein_coding	9
38124	Ascl1(bHLH)-795722	chr20	25477418	25477428	+	7.74094		promoter-TSS (ENST00000461642)	protein_coding-promoter-TSS (ENST00000461642)	16	ENST00000461642	ENSG00000101004	ENST00000336104			NINL			protein_coding	29
38154	Ascl1(bHLH)-508410	chr17	44667753	44667763	-	7.74094		promoter-TSS (ENST00000225282)	protein_coding-promoter-TSS (ENST00000225282)	-277	ENST00000398238	ENSG00000073969	ENST00000576040			NSF			protein_coding	7
38170	Ascl1(bHLH)-943338	chr2	101620047	101620057	+	7.74094		intron (ENST00000456292, intron 1 of 2)	protein_coding-intron (ENST00000264258, intron 2 of 4)	851	ENST00000441435	ENSG00000071082	ENST00000409650			RPL31			protein_coding	3
38175	Ascl1(bHLH)-196500	chr12	49107789	49107799	+	7.74094		intron (ENST00000550457, intron 1 of 1)	protein_coding-intron (ENST00000261900, intron 2 of 8)	509	ENST00000550457	ENSG00000129315	ENST00000417344			CCNT1			protein_coding	4
38204	Ascl1(bHLH)-1042594	chr3	33076026	33076036	+	7.74094		promoter-TSS (ENST00000481581)	protein_coding-promoter-TSS (ENST00000481581)	-36	ENST00000481581	ENSG00000170266	ENST00000485698			GLB1			protein_coding	13
38208	Ascl1(bHLH)-799108	chr20	32899981	32899991	+	7.74094		promoter-TSS (ENST00000538132)	protein_coding-promoter-TSS (ENST00000538132)	-378	ENST00000538132	ENSG00000101444	ENST00000468908			AHCY			protein_coding	8
38279	Ascl1(bHLH)-527227	chr17	72344701	72344711	+	7.74094		promoter-TSS (ENST00000549637)	protein_coding-promoter-TSS (ENST00000549637)	-23	ENST00000549637	ENSG00000196169	ENST00000359939			KIF19			protein_coding	8
38334	Ascl1(bHLH)-1496564	chr7	115890292	115890302	-	7.74094		promoter-TSS (ENST00000393484)	protein_coding-promoter-TSS (ENST00000393484)	-192	ENST00000393484	ENSG00000135269	ENST00000537767			TES			protein_coding	4
38350	Ascl1(bHLH)-124537	chr11	64120862	64120872	+	7.73993		promoter-TSS (ENST00000473405)	protein_coding-promoter-TSS (ENST00000473405)	-26	ENST00000473405	ENSG00000168071	ENST00000301897			CCDC88B			protein_coding	32
38357	Ascl1(bHLH)-1345580	chr6	30538812	30538822	+	7.73993		promoter-TSS (ENST00000326195)	protein_coding-promoter-TSS (ENST00000326195)	-336	ENST00000326195	ENSG00000204574	ENST00000441867			ABCF1			protein_coding	4
38363	Ascl1(bHLH)-127179	chr11	66457613	66457623	-	7.73993		exon (ENST00000309996, exon 27 of 37)	protein_coding-exon (ENST00000309996, exon 27 of 37)	211	ENST00000532902	ENSG00000173898	ENST00000533211			SPTBN2			protein_coding	13
38372	Ascl1(bHLH)-298088	chr13	114503018	114503028	-	7.73993		TTS (ENST00000375348)	protein_coding-TTS (ENST00000375348)	162	ENST00000498692	ENSG00000184497	ENST00000467169			TMEM255B			protein_coding	24
38373	Ascl1(bHLH)-614928	chr19	38779261	38779271	+	7.73993		promoter-TSS (ENST00000587519)	protein_coding-promoter-TSS (ENST00000587519)	220	ENST00000585357	ENSG00000167642	ENST00000592007			SPINT2			protein_coding	16
38393	Ascl1(bHLH)-855595	chr22	23626167	23626177	+	7.73993		exon (ENST00000305877, exon 9 of 23)	protein_coding-exon (ENST00000305877, exon 9 of 23)	197	ENST00000466076	ENSG00000186716	ENST00000475025			BCR			protein_coding	25
38417	Ascl1(bHLH)-676471	chr1	45476881	45476891	-	7.73993		promoter-TSS (ENST00000246337)	protein_coding-promoter-TSS (ENST00000246337)	115	ENST00000372172	ENSG00000126107	ENST00000487488			HECTD3			protein_coding	13
38428	Ascl1(bHLH)-1675663	chr9	136199073	136199083	-	7.73993		exon (ENST00000372022, exon 5 of 5)	protein_coding-exon (ENST00000372022, exon 5 of 5)	697	ENST00000468290	ENSG00000148296	ENST00000372022			SURF6			protein_coding	2
38430	Ascl1(bHLH)-535384	chr17	78968462	78968472	+	7.73993		promoter-TSS (ENST00000571457)	protein_coding-promoter-TSS (ENST00000571457)	23	ENST00000571457	ENSG00000176108	ENST00000572778			CHMP6			protein_coding	7
38432	Ascl1(bHLH)-534229	chr17	78083914	78083924	+	7.73993		promoter-TSS (ENST00000572080)	protein_coding-promoter-TSS (ENST00000572080)	-882	ENST00000572080	ENSG00000171298	ENST00000570803			GAA			protein_coding	15
38449	Ascl1(bHLH)-490279	chr17	20059353	20059363	+	7.73993		promoter-TSS (ENST00000395522)	protein_coding-promoter-TSS (ENST00000395522)	-27	ENST00000536879	ENSG00000128487	ENST00000582226			SPECC1			protein_coding	24
38452	Ascl1(bHLH)-44263	chr10	76871271	76871281	-	7.73993		promoter-TSS (ENST00000372687)	protein_coding-promoter-TSS (ENST00000372687)	47	ENST00000372690	ENSG00000156671	ENST00000542569			SAMD8			protein_coding	3
38456	Ascl1(bHLH)-548718	chr18	18691944	18691954	-	7.73993		promoter-TSS (ENST00000399799)	protein_coding-promoter-TSS (ENST00000399799)	-137	ENST00000399799	ENSG00000067900	ENST00000578051			ROCK1			protein_coding	6
38459	Ascl1(bHLH)-777490	chr1	247492094	247492104	+	7.73993		TTS (ENST00000477903)	protein_coding-TTS (ENST00000477903)	448	ENST00000461277	ENSG00000162714	ENST00000462139			ZNF496			protein_coding	8
38473	Ascl1(bHLH)-665909	chr1	32827592	32827602	-	7.73993		promoter-TSS (ENST00000373534)	protein_coding-promoter-TSS (ENST00000373534)	-172	ENST00000428500	ENSG00000225828	ENST00000416512			FAM229A			protein_coding	6
38475	Ascl1(bHLH)-623633	chr19	48626536	48626546	-	7.73993		exon (ENST00000263274, exon 22 of 28)	protein_coding-exon (ENST00000263274, exon 22 of 28)	339	ENST00000596332	ENSG00000105486	ENST00000594759			LIG1			protein_coding	27
38480	Ascl1(bHLH)-1168886	chr4	71705477	71705487	+	7.73993		promoter-TSS (ENST00000439371)	protein_coding-promoter-TSS (ENST00000439371)	132	ENST00000505068	ENSG00000132463	ENST00000505068			GRSF1			protein_coding	3
38483	Ascl1(bHLH)-1343377	chr6	26598174	26598184	-	7.73993		exon (ENST00000274849, exon 2 of 3)	protein_coding-exon (ENST00000274849, exon 2 of 3)	999	ENST00000274849	ENSG00000146109	ENST00000274849			ABT1			protein_coding	1
38503	Ascl1(bHLH)-600836	chr19	18336516	18336526	-	7.73993		promoter-TSS (ENST00000610023)	protein_coding-promoter-TSS (ENST00000610023)	75	ENST00000610023	ENSG00000105650	ENST00000610023			PDE4C			protein_coding	21
38512	Ascl1(bHLH)-622353	chr19	47226706	47226716	+	7.73993		promoter-TSS (ENST00000600615)	protein_coding-promoter-TSS (ENST00000600615)	-243	ENST00000600615	ENSG00000090372	ENST00000600615			STRN4			protein_coding	32
38525	Ascl1(bHLH)-1675789	chr9	136293869	136293879	+	7.73993		exon (ENST00000355699, exon 7 of 29)	protein_coding-exon (ENST00000355699, exon 7 of 29)	123	ENST00000536611	ENSG00000160323	ENST00000371929			ADAMTS13			protein_coding	15
38544	Ascl1(bHLH)-979423	chr2	167350953	167350963	-	7.73993		promoter-TSS (ENST00000419992)	protein_coding-promoter-TSS (ENST00000419992)	-201	ENST00000419992	ENSG00000136546	ENST00000424326			SCN7A			protein_coding	6
38551	Ascl1(bHLH)-87307	chr11	556945	556955	+	7.73993		promoter-TSS (ENST00000469990)	protein_coding-promoter-TSS (ENST00000469990)	-530	ENST00000469990	ENSG00000185522	ENST00000486629			C11orf35			protein_coding	4
38561	Ascl1(bHLH)-1077596	chr3	97669635	97669645	-	7.73993		promoter-TSS (ENST00000506682)	protein_coding-promoter-TSS (ENST00000506682)	387	ENST00000503517	ENSG00000170854	ENST00000506099			MINA			protein_coding	10
38563	Ascl1(bHLH)-1055694	chr3	51429437	51429447	+	7.73993		exon (ENST00000323686, exon 1 of 1)	protein_coding-exon (ENST00000323686, exon 1 of 1)	711	ENST00000323686	ENSG00000179837	ENST00000323686			RBM15B			protein_coding	2
38564	Ascl1(bHLH)-534029	chr17	77926147	77926157	+	7.73993		promoter-TSS (ENST00000574241)	protein_coding-promoter-TSS (ENST00000574241)	-340	ENST00000574241	ENSG00000167291	ENST00000574241			TBC1D16			protein_coding	9
38570	Ascl1(bHLH)-455629	chr16	71757931	71757941	-	7.73993		promoter-TSS (ENST00000538126)	protein_coding-promoter-TSS (ENST00000538126)	-151	ENST00000567016	ENSG00000040199	ENST00000568004			PHLPP2			protein_coding	9
38578	Ascl1(bHLH)-1053193	chr3	48716534	48716544	+	7.73993		promoter-TSS (ENST00000413374)	protein_coding-promoter-TSS (ENST00000413374)	15	ENST00000413374	ENSG00000213672	ENST00000413374			NCKIPSD			protein_coding	13
38583	Ascl1(bHLH)-1682305	chr9	140409944	140409954	-	7.73993		promoter-TSS (ENST00000371457)	protein_coding-promoter-TSS (ENST00000371457)	12	ENST00000371457	ENSG00000130653	ENST00000434090			PNPLA7			protein_coding	24
38603	Ascl1(bHLH)-1069405	chr3	73673680	73673690	+	7.73993		exon (ENST00000263666, exon 1 of 10)	protein_coding-exon (ENST00000263666, exon 1 of 10)	306	ENST00000308537	ENSG00000121440	ENST00000466348			PDZRN3			protein_coding	23
38609	Ascl1(bHLH)-981491	chr2	171671692	171671702	-	7.73993		promoter-TSS (ENST00000445006)	protein_coding-promoter-TSS (ENST00000445006)	-927	ENST00000445006	ENSG00000128683	ENST00000454603			GAD1			protein_coding	10
38610	Ascl1(bHLH)-661381	chr1	27693041	27693051	-	7.73993		exon (ENST00000357582, exon 1 of 29)	protein_coding-exon (ENST00000357582, exon 1 of 29)	303	ENST00000374040	ENSG00000142733	ENST00000476509			MAP3K6			protein_coding	10
38612	Ascl1(bHLH)-1696855	chrX	18912441	18912451	-	7.73993		TTS (ENST00000452900)	antisense-TTS (ENST00000452900)	914	ENST00000473597	ENSG00000044446	ENST00000379942			PHKA2			protein_coding	17
38614	Ascl1(bHLH)-883327	chr22	50964720	50964730	-	7.73993		promoter-TSS (ENST00000252785)	protein_coding-promoter-TSS (ENST00000252785)	143	ENST00000423348	ENSG00000130489	ENST00000395693			SCO2			protein_coding	3
38642	Ascl1(bHLH)-412276	chr16	2562918	2562928	+	7.73958		promoter-TSS (ENST00000330398)	protein_coding-promoter-TSS (ENST00000330398)	-948	ENST00000330398	ENSG00000185883	ENST00000565223			ATP6V0C			protein_coding	7
38677	Ascl1(bHLH)-1432012	chr7	1596080	1596090	-	7.73958		promoter-TSS (ENST00000297477)	protein_coding-promoter-TSS (ENST00000297477)	-19	ENST00000297477	ENSG00000164855	ENST00000421996			TMEM184A			protein_coding	21
38694	Ascl1(bHLH)-128529	chr11	67763126	67763136	-	7.73958		exon (ENST00000227471, exon 10 of 12)	protein_coding-exon (ENST00000227471, exon 10 of 12)	320	ENST00000525368	ENSG00000110057	ENST00000530138			UNC93B1			protein_coding	18
38702	Ascl1(bHLH)-532802	chr17	77080733	77080743	-	7.73958		promoter-TSS (ENST00000585160)	protein_coding-promoter-TSS (ENST00000585160)	409	ENST00000579809	ENSG00000167280	ENST00000300682			ENGASE			protein_coding	15
38820	Ascl1(bHLH)-100179	chr11	17407329	17407339	+	7.73958		TTS (ENST00000339994)	protein_coding-TTS (ENST00000339994)	963	ENST00000526747	ENSG00000187486	ENST00000339994			KCNJ11			protein_coding	8
38849	Ascl1(bHLH)-265370	chr13	45978819	45978829	+	7.73958		promoter-TSS (ENST00000523988)	protein_coding-promoter-TSS (ENST00000523988)	-306	ENST00000523988	ENSG00000174032	ENST00000463262			SLC25A30			protein_coding	4
38890	Ascl1(bHLH)-672285	chr1	40433564	40433574	+	7.73958		TTS (ENST00000469745)	protein_coding-TTS (ENST00000469745)	278	ENST00000481612	ENSG00000168389	ENST00000491515			MFSD2A			protein_coding	10
38909	Ascl1(bHLH)-512616	chr17	49825316	49825326	+	7.73958		promoter-TSS (ENST00000575097)	protein_coding-promoter-TSS (ENST00000575097)	-173	ENST00000575097	ENSG00000154975	ENST00000571918			CA10			protein_coding	3
38948	Ascl1(bHLH)-1436860	chr7	6388120	6388130	+	7.73958		intron (ENST00000533877, intron 1 of 2)	protein_coding-intron (ENST00000313324, intron 1 of 1)	264	ENST00000578372	ENSG00000178397	ENST00000524898			FAM220A			protein_coding	6
38952	Ascl1(bHLH)-493726	chr17	27245181	27245191	+	7.73958		promoter-TSS (ENST00000589176)	protein_coding-promoter-TSS (ENST00000589176)	-760	ENST00000589176	ENSG00000109118	ENST00000584685			PHF12			protein_coding	13
38969	Ascl1(bHLH)-1137295	chr4	5709800	5709810	-	7.73958		exon (ENST00000509670, exon 2 of 23)	protein_coding-exon (ENST00000509670, exon 2 of 23)	489	ENST00000344408	ENSG00000173040	ENST00000344408			EVC2			protein_coding	7
38986	Ascl1(bHLH)-429073	chr16	23654656	23654666	-	7.73958		intron (ENST00000566053, intron 2 of 4)	protein_coding-intron (ENST00000300087, intron 2 of 5)	753	ENST00000566298	ENSG00000166847	ENST00000566298			DCTN5			protein_coding	3
38991	Ascl1(bHLH)-587078	chr19	4379544	4379554	-	7.73958		intron (ENST00000598564, intron 1 of 9)	protein_coding-intron (ENST00000269886, intron 1 of 9)	740	ENST00000598230	ENSG00000141985	ENST00000417295			SH3GL1			protein_coding	8
39007	Ascl1(bHLH)-1447672	chr7	28848936	28848946	-	7.73958		promoter-TSS (ENST00000498316)	protein_coding-promoter-TSS (ENST00000498316)	-85	ENST00000498316	ENSG00000146592	ENST00000357727			CREB5			protein_coding	12
39009	Ascl1(bHLH)-126706	chr11	66009376	66009386	-	7.73958		TTS (ENST00000525798)	protein_coding-TTS (ENST00000525798)	462	ENST00000529677	ENSG00000175115	ENST00000534273			PACS1			protein_coding	23
39017	Ascl1(bHLH)-475218	chr17	1939128	1939138	+	7.73958		intron (ENST00000576891, intron 1 of 3)	protein_coding-intron (ENST00000263083, intron 3 of 12)	953	ENST00000576891	ENSG00000108963	ENST00000571710			DPH1			protein_coding	18
39021	Ascl1(bHLH)-590995	chr19	7991208	7991218	-	7.73958		promoter-TSS (ENST00000318978)	protein_coding-promoter-TSS (ENST00000318978)	-162	ENST00000318978	ENSG00000178531	ENST00000318978			CTXN1			protein_coding	4
39022	Ascl1(bHLH)-1759647	chrX	153130190	153130200	+	7.73958		promoter-TSS (ENST00000370058)	protein_coding-promoter-TSS (ENST00000370058)	-262	ENST00000370058	ENSG00000198910	ENST00000407935			L1CAM			protein_coding	25
39141	Ascl1(bHLH)-1002699	chr2	217068164	217068174	-	7.73958		promoter-TSS (ENST00000485763)	protein_coding-promoter-TSS (ENST00000485763)	-570	ENST00000485763	ENSG00000079246	ENST00000485763			XRCC5			protein_coding	16
39143	Ascl1(bHLH)-209059	chr12	69326877	69326887	-	7.73958		promoter-TSS (ENST00000338356)	protein_coding-promoter-TSS (ENST00000338356)	61	ENST00000549781	ENSG00000135678	ENST00000547924			CPM			protein_coding	7
39160	Ascl1(bHLH)-452024	chr16	67473440	67473450	+	7.73958		exon (ENST00000563305, exon 1 of 2)	protein_coding-exon (ENST00000563305, exon 1 of 2)	276	ENST00000563305	ENSG00000159720	ENST00000426604			ATP6V0D1			protein_coding	16
39182	Ascl1(bHLH)-107932	chr11	33278929	33278939	+	7.73958		promoter-TSS (ENST00000303296)	protein_coding-promoter-TSS (ENST00000303296)	-199	ENST00000379016	ENSG00000110422	ENST00000379016			HIPK3			protein_coding	2
39197	Ascl1(bHLH)-1052950	chr3	48541233	48541243	+	7.73958		exon (ENST00000417962, exon 1 of 7)	protein_coding-exon (ENST00000417962, exon 1 of 7)	245	ENST00000417962	ENSG00000164054	ENST00000444115			SHISA5			protein_coding	8
39206	Ascl1(bHLH)-470084	chr16	88876621	88876631	-	7.73958		promoter-TSS (ENST00000567057)	protein_coding-promoter-TSS (ENST00000567057)	50	ENST00000567057	ENSG00000198931	ENST00000568319			APRT			protein_coding	7
39216	Ascl1(bHLH)-1562183	chr8	67341595	67341605	+	7.73958		promoter-TSS (ENST00000499642)	lincRNA-promoter-TSS (ENST00000499642)	337	ENST00000320270	ENSG00000179041	ENST00000320270			RRS1			protein_coding	2
39217	Ascl1(bHLH)-1310225	chr5	171777002	171777012	-	7.73958		intron (ENST00000519643, intron 10 of 12)	protein_coding-intron (ENST00000311601, intron 10 of 12)	383	ENST00000518522	ENSG00000174705	ENST00000518522			SH3PXD2B			protein_coding	6
39219	Ascl1(bHLH)-835916	chr21	34961567	34961577	-	7.73958		promoter-TSS (ENST00000303071)	protein_coding-promoter-TSS (ENST00000303071)	-558	ENST00000303071	ENSG00000159147	ENST00000460557			DONSON			protein_coding	7
39238	Ascl1(bHLH)-1669603	chr9	130571117	130571127	+	7.73958		TTS (ENST00000423577)	protein_coding-TTS (ENST00000423577)	121	ENST00000473536	ENSG00000136877	ENST00000475765			FPGS			protein_coding	23
39257	Ascl1(bHLH)-247617	chr12	132402734	132402744	+	7.73958		promoter-TSS (ENST00000540647)	protein_coding-promoter-TSS (ENST00000540647)	-108	ENST00000540647	ENSG00000177169	ENST00000542313			ULK1			protein_coding	18
39301	Ascl1(bHLH)-61075	chr10	102796523	102796533	+	7.73958		promoter-TSS (ENST00000466982)	protein_coding-promoter-TSS (ENST00000466982)	43	ENST00000487721	ENSG00000107819	ENST00000487721			SFXN3			protein_coding	13
39307	Ascl1(bHLH)-499465	chr17	34956166	34956176	-	7.73958		promoter-TSS (ENST00000586848)	protein_coding-promoter-TSS (ENST00000586848)	48	ENST00000586848	ENSG00000108272	ENST00000586848			DHRS11			protein_coding	11
39325	Ascl1(bHLH)-620771	chr19	45571218	45571228	+	7.73958		promoter-TSS (ENST00000585615)	protein_coding-promoter-TSS (ENST00000585615)	-237	ENST00000585615	ENSG00000104859	ENST00000587112			CLASRP			protein_coding	13
39347	Ascl1(bHLH)-811977	chr20	48531220	48531230	+	7.73958		promoter-TSS (ENST00000422556)	protein_coding-promoter-TSS (ENST00000422556)	820	ENST00000289431	ENSG00000158480	ENST00000422556			SPATA2			protein_coding	6
39400	Ascl1(bHLH)-226561	chr12	107265503	107265513	-	7.73958		TTS (ENST00000470628)	protein_coding-TTS (ENST00000470628)	907	ENST00000546449	ENSG00000111785	ENST00000462949			RIC8B			protein_coding	3
39416	Ascl1(bHLH)-862811	chr22	31490040	31490050	+	7.73958		intron (ENST00000493335, intron 2 of 10)	protein_coding-intron (ENST00000333137, intron 11 of 20)	691	ENST00000493335	ENSG00000183963	ENST00000347557			SMTN			protein_coding	36
39418	Ascl1(bHLH)-380136	chr15	64793651	64793661	+	7.73958		promoter-TSS (ENST00000558680)	protein_coding-promoter-TSS (ENST00000558680)	-921	ENST00000558680	ENSG00000180357	ENST00000558680			ZNF609			protein_coding	8
39425	Ascl1(bHLH)-1019578	chr2	240113137	240113147	+	7.73958		promoter-TSS (ENST00000454542)	protein_coding-promoter-TSS (ENST00000454542)	-390	ENST00000541256	ENSG00000068024	ENST00000487617			HDAC4			protein_coding	44
39475	Ascl1(bHLH)-1004552	chr2	219283869	219283879	+	7.73958		promoter-TSS (ENST00000248444)	protein_coding-promoter-TSS (ENST00000248444)	28	ENST00000392114	ENSG00000127831	ENST00000419986			VIL1			protein_coding	7
39525	Ascl1(bHLH)-532519	chr17	76870966	76870976	-	7.73958		promoter-TSS (ENST00000585421)	protein_coding-promoter-TSS (ENST00000585421)	-739	ENST00000585421	ENSG00000035862	ENST00000586057			TIMP2			protein_coding	8
39536	Ascl1(bHLH)-1487054	chr7	98951455	98951465	+	7.73958		promoter-TSS (ENST00000471960)	protein_coding-promoter-TSS (ENST00000471960)	-98	ENST00000471960	ENSG00000241685	ENST00000432884			ARPC1A			protein_coding	6
39559	Ascl1(bHLH)-1759065	chrX	152737082	152737092	-	7.73958		promoter-TSS (ENST00000370211)	protein_coding-promoter-TSS (ENST00000370211)	-998	ENST00000370211	ENSG00000213397	ENST00000370212			HAUS7			protein_coding	11
39560	Ascl1(bHLH)-727355	chr1	161170936	161170946	+	7.73958		promoter-TSS (ENST00000392179)	protein_coding-promoter-TSS (ENST00000392179)	-895	ENST00000496553	ENSG00000158864	ENST00000483804			NDUFS2			protein_coding	9
39585	Ascl1(bHLH)-1272201	chr5	102143308	102143318	-	7.73958		promoter-TSS (ENST00000502472)	protein_coding-promoter-TSS (ENST00000502472)	-448	ENST00000502472	ENSG00000145730	ENST00000511429			PAM			protein_coding	5
39656	Ascl1(bHLH)-1271384	chr5	99871076	99871086	-	7.73958		promoter-TSS (ENST00000312637)	protein_coding-promoter-TSS (ENST00000312637)	-5	ENST00000509040	ENSG00000174132	ENST00000509040			FAM174A			protein_coding	2
39672	Ascl1(bHLH)-1314629	chr5	176794768	176794778	-	7.73958		TTS (ENST00000504631)	protein_coding-TTS (ENST00000504631)	458	ENST00000425155	ENSG00000169220	ENST00000511890			RGS14			protein_coding	18
39709	Ascl1(bHLH)-588897	chr19	5896313	5896323	-	7.73776		exon (ENST00000592634, exon 3 of 3)	protein_coding-exon (ENST00000592634, exon 3 of 3)	374	ENST00000591341	ENSG00000174886	ENST00000592634			NDUFA11			protein_coding	3
39712	Ascl1(bHLH)-633496	chr1	1019717	1019727	+	7.73776		promoter-TSS (ENST00000464905)	protein_coding-promoter-TSS (ENST00000464905)	-270	ENST00000464905	ENSG00000131591	ENST00000462097			C1orf159			protein_coding	17
39737	Ascl1(bHLH)-1676332	chr9	136602768	136602778	+	7.73776		intron (ENST00000371872, intron 1 of 20)	protein_coding-intron (ENST00000298628, intron 1 of 6)	704	ENST00000427237	ENSG00000123453	ENST00000371868			SARDH			protein_coding	19
39745	Ascl1(bHLH)-1004706	chr2	219536588	219536598	+	7.73776		promoter-TSS (ENST00000295709)	protein_coding-promoter-TSS (ENST00000295709)	97	ENST00000423170	ENSG00000163481	ENST00000474339			RNF25			protein_coding	4
39750	Ascl1(bHLH)-676839	chr1	46049991	46050001	-	7.73776		intron (ENST00000525515, intron 1 of 5)	protein_coding-intron (ENST00000350030, intron 1 of 14)	259	ENST00000351223	ENSG00000132780	ENST00000531612			NASP			protein_coding	8
39752	Ascl1(bHLH)-1665468	chr9	125895144	125895154	-	7.73776		promoter-TSS (ENST00000471564)	protein_coding-promoter-TSS (ENST00000471564)	97	ENST00000471564	ENSG00000165209	ENST00000360998			STRBP			protein_coding	12
39756	Ascl1(bHLH)-510785	chr17	47755308	47755318	+	7.73776		promoter-TSS (ENST00000451526)	protein_coding-promoter-TSS (ENST00000451526)	52	ENST00000504212	ENSG00000121067	ENST00000510476			SPOP			protein_coding	3
39761	Ascl1(bHLH)-518560	chr17	60106962	60106972	-	7.73776		exon (ENST00000397786, exon 8 of 30)	protein_coding-exon (ENST00000397786, exon 8 of 30)	394	ENST00000583958	ENSG00000108510	ENST00000578132			MED13			protein_coding	5
39770	Ascl1(bHLH)-1336151	chr6	13711678	13711688	+	7.73776		exon (ENST00000011619, exon 1 of 14)	protein_coding-exon (ENST00000011619, exon 1 of 14)	113	ENST00000011619	ENSG00000010017	ENST00000539980			RANBP9			protein_coding	4
39774	Ascl1(bHLH)-138068	chr11	78277197	78277207	-	7.73776		exon (ENST00000281038, exon 4 of 14)	protein_coding-exon (ENST00000281038, exon 4 of 14)	111	ENST00000525345	ENSG00000137513	ENST00000529771			NARS2			protein_coding	4
39791	Ascl1(bHLH)-600970	chr19	18451436	18451446	-	7.73776		promoter-TSS (ENST00000252813)	protein_coding-promoter-TSS (ENST00000252813)	-8	ENST00000597431	ENSG00000130517	ENST00000269919			PGPEP1			protein_coding	12
39797	Ascl1(bHLH)-726516	chr1	160001542	160001552	+	7.73776		exon (ENST00000368090, exon 1 of 1)	protein_coding-exon (ENST00000368090, exon 1 of 1)	236	ENST00000368090	ENSG00000143315	ENST00000368090			PIGM			protein_coding	3
39811	Ascl1(bHLH)-1042656	chr3	33155390	33155400	-	7.73768		promoter-TSS (ENST00000320954)	protein_coding-promoter-TSS (ENST00000320954)	-76	ENST00000320954	ENSG00000170275	ENST00000485310			CRTAP			protein_coding	1
39814	Ascl1(bHLH)-822099	chr20	60639453	60639463	-	7.73768		promoter-TSS (ENST00000585001)	miRNA-promoter-TSS (ENST00000585001)	-36	ENST00000608887	ENSG00000130699	ENST00000608887			TAF4			protein_coding	26
39815	Ascl1(bHLH)-89481	chr11	1970130	1970140	-	7.73768		promoter-TSS (ENST00000486931)	protein_coding-promoter-TSS (ENST00000486931)	-635	ENST00000486931	ENSG00000214026	ENST00000381519			MRPL23			protein_coding	14
39824	Ascl1(bHLH)-863147	chr22	31885144	31885154	+	7.73768		promoter-TSS (ENST00000397523)	protein_coding-promoter-TSS (ENST00000397523)	79	ENST00000423097	ENSG00000184708	ENST00000397525			EIF4ENIF1			protein_coding	11
39827	Ascl1(bHLH)-749754	chr1	204120864	204120874	-	7.73768		promoter-TSS (ENST00000429525)	protein_coding-promoter-TSS (ENST00000429525)	153	ENST00000367201	ENSG00000143845	ENST00000472340			ETNK2			protein_coding	17
39845	Ascl1(bHLH)-1133275	chr4	1795046	1795056	-	7.73768		promoter-TSS (ENST00000260795)	protein_coding-promoter-TSS (ENST00000260795)	12	ENST00000440486	ENSG00000068078	ENST00000260795			FGFR3			protein_coding	9
39846	Ascl1(bHLH)-620115	chr19	44860608	44860618	+	7.73768		intron (ENST00000588057, intron 1 of 4)	protein_coding-intron (ENST00000337401, intron 1 of 4)	213	ENST00000592151	ENSG00000062370	ENST00000354340			ZNF112			protein_coding	3
39852	Ascl1(bHLH)-127926	chr11	67208608	67208618	+	7.73768		promoter-TSS (ENST00000539724)	protein_coding-promoter-TSS (ENST00000539724)	-621	ENST00000539970	ENSG00000172725	ENST00000545016			CORO1B			protein_coding	11
39858	Ascl1(bHLH)-1193788	chr4	128704214	128704224	+	7.73768		promoter-TSS (ENST00000505726)	protein_coding-promoter-TSS (ENST00000505726)	-485	ENST00000505726	ENSG00000164070	ENST00000296464			HSPA4L			protein_coding	3
39870	Ascl1(bHLH)-442547	chr16	52581148	52581158	-	7.73768		promoter-TSS (ENST00000219746)	protein_coding-promoter-TSS (ENST00000219746)	178	ENST00000563091	ENSG00000103460	ENST00000568436			TOX3			protein_coding	3
39871	Ascl1(bHLH)-498588	chr17	33760270	33760280	-	7.73768		promoter-TSS (ENST00000304905)	protein_coding-promoter-TSS (ENST00000304905)	27	ENST00000452764	ENSG00000172123	ENST00000452764			SLFN12			protein_coding	5
39891	Ascl1(bHLH)-1529932	chr8	8860712	8860722	+	7.73768		intron (ENST00000523898, intron 2 of 7)	protein_coding-intron (ENST00000250263, intron 1 of 6)	278	ENST00000520684	ENSG00000104626	ENST00000518663			ERI1			protein_coding	8
39906	Ascl1(bHLH)-1094061	chr3	128206749	128206759	+	7.73768		promoter-TSS (ENST00000430265)	protein_coding-promoter-TSS (ENST00000430265)	5	ENST00000430265	ENSG00000179348	ENST00000430265			GATA2			protein_coding	15
39908	Ascl1(bHLH)-1669473	chr9	130477399	130477409	+	7.73768		promoter-TSS (ENST00000373289)	protein_coding-promoter-TSS (ENST00000373289)	479	ENST00000456267	ENSG00000187024	ENST00000456267			PTRH1			protein_coding	8
39919	Ascl1(bHLH)-1022318	chr2	242082038	242082048	+	7.73768		intron (ENST00000452907, intron 3 of 3)	protein_coding-intron (ENST00000234040, intron 2 of 17)	445	ENST00000544142	ENSG00000115687	ENST00000405260			PASK			protein_coding	17
39933	Ascl1(bHLH)-454581	chr16	70472767	70472777	+	7.73768		intron (ENST00000567586, intron 1 of 2)	protein_coding-intron (ENST00000342907, intron 1 of 6)	153	ENST00000567586	ENSG00000157350	ENST00000567822			ST3GAL2			protein_coding	12
39936	Ascl1(bHLH)-1140755	chr4	8397243	8397253	+	7.73768		promoter-TSS (ENST00000508302)	protein_coding-promoter-TSS (ENST00000508302)	-630	ENST00000508302	ENSG00000087008	ENST00000356406			ACOX3			protein_coding	13
39939	Ascl1(bHLH)-1187430	chr4	113207143	113207153	-	7.73768		promoter-TSS (ENST00000361717)	protein_coding-promoter-TSS (ENST00000361717)	-89	ENST00000361717	ENSG00000145365	ENST00000500655			TIFA			protein_coding	2
39947	Ascl1(bHLH)-568343	chr18	55253713	55253723	+	7.73768		intron (ENST00000591215, intron 1 of 5)	protein_coding-intron (ENST00000262093, intron 1 of 10)	126	ENST00000591215	ENSG00000066926	ENST00000585494			FECH			protein_coding	5
39952	Ascl1(bHLH)-1122144	chr3	184099113	184099123	+	7.73768		promoter-TSS (ENST00000461120)	protein_coding-promoter-TSS (ENST00000461120)	-76	ENST00000482014	ENSG00000090539	ENST00000461120			CHRD			protein_coding	10
39971	Ascl1(bHLH)-1535809	chr8	19171845	19171855	-	7.73768		intron (ENST00000519207, intron 1 of 9)	protein_coding-intron (ENST00000265807, intron 1 of 9)	363	ENST00000519207	ENSG00000104611	ENST00000519207			SH2D4A			protein_coding	5
39983	Ascl1(bHLH)-184642	chr12	22199141	22199151	+	7.73768		promoter-TSS (ENST00000229329)	protein_coding-promoter-TSS (ENST00000229329)	-13	ENST00000534981	ENSG00000111726	ENST00000538498			CMAS			protein_coding	5
40001	Ascl1(bHLH)-1711416	chrX	48692941	48692951	+	7.73735		exon (ENST00000478242, exon 1 of 2)	protein_coding-exon (ENST00000478242, exon 1 of 2)	275	ENST00000478242	ENSG00000102109	ENST00000478242			PCSK1N			protein_coding	1
40090	Ascl1(bHLH)-1179783	chr4	95372891	95372901	+	7.73735		promoter-TSS (ENST00000317968)	protein_coding-promoter-TSS (ENST00000317968)	-141	ENST00000359265	ENSG00000163110	ENST00000437932			PDLIM5			protein_coding	6
40181	Ascl1(bHLH)-529973	chr17	74706391	74706401	-	7.73735		promoter-TSS (ENST00000588114)	protein_coding-promoter-TSS (ENST00000588114)	641	ENST00000355797	ENSG00000182534	ENST00000589082			MXRA7			protein_coding	9
40195	Ascl1(bHLH)-824717	chr20	62365100	62365110	-	7.73735		promoter-TSS (ENST00000484569)	protein_coding-promoter-TSS (ENST00000484569)	-401	ENST00000484569	ENSG00000197114	ENST00000468235			ZGPAT			protein_coding	8
40272	Ascl1(bHLH)-177050	chr12	6961038	6961048	-	7.73735		promoter-TSS (ENST00000229265)	protein_coding-promoter-TSS (ENST00000229265)	187	ENST00000538862	ENSG00000111665	ENST00000229265			CDCA3			protein_coding	8
40316	Ascl1(bHLH)-382320	chr15	67356615	67356625	-	7.73735		intron (ENST00000559460, intron 1 of 3)	protein_coding-intron (ENST00000559460, intron 1 of 3)	519	ENST00000559460	ENSG00000166949	ENST00000540846			SMAD3			protein_coding	29
40328	Ascl1(bHLH)-1482220	chr7	89963884	89963894	-	7.73735		promoter-TSS (ENST00000469675)	protein_coding-promoter-TSS (ENST00000469675)	-648	ENST00000469675	ENSG00000105793	ENST00000477972			GTPBP10			protein_coding	6
40339	Ascl1(bHLH)-238482	chr12	122064182	122064192	-	7.73735		promoter-TSS (ENST00000330079)	protein_coding-promoter-TSS (ENST00000330079)	-268	ENST00000330079	ENSG00000182500	ENST00000537188			ORAI1			protein_coding	2
40410	Ascl1(bHLH)-1212373	chr4	171012528	171012538	-	7.73735		promoter-TSS (ENST00000515480)	protein_coding-promoter-TSS (ENST00000515480)	317	ENST00000502392	ENSG00000109576	ENST00000515480			AADAT			protein_coding	4
40412	Ascl1(bHLH)-1665291	chr9	125590708	125590718	+	7.73735		intron (ENST00000259467, intron 1 of 3)	protein_coding-intron (ENST00000259467, intron 1 of 3)	197	ENST00000259467	ENSG00000136940	ENST00000394285			PDCL			protein_coding	1
40455	Ascl1(bHLH)-1277567	chr5	114515514	114515524	+	7.73735		intron (ENST00000379617, intron 1 of 1)	protein_coding-intron (ENST00000282369, intron 1 of 9)	215	ENST00000514154	ENSG00000152503	ENST00000511701			TRIM36			protein_coding	5
40502	Ascl1(bHLH)-1746978	chrX	129054487	129054497	-	7.73735		promoter-TSS (ENST00000498179)	protein_coding-promoter-TSS (ENST00000498179)	-197	ENST00000498179	ENSG00000156697	ENST00000394422			UTP14A			protein_coding	5
40513	Ascl1(bHLH)-1600202	chr8	142238530	142238540	+	7.73735		exon (ENST00000024061, exon 1 of 8)	protein_coding-exon (ENST00000024061, exon 1 of 8)	134	ENST00000519067	ENSG00000022567	ENST00000517878			SLC45A4			protein_coding	14
40529	Ascl1(bHLH)-658939	chr1	25071497	25071507	-	7.73735		promoter-TSS (ENST00000374379)	protein_coding-promoter-TSS (ENST00000374379)	-346	ENST00000374379	ENSG00000169504	ENST00000497755			CLIC4			protein_coding	3
40532	Ascl1(bHLH)-140359	chr11	82681862	82681872	-	7.73735		promoter-TSS (ENST00000534396)	protein_coding-promoter-TSS (ENST00000534396)	-241	ENST00000534396	ENSG00000137509	ENST00000534396			PRCP			protein_coding	8
40554	Ascl1(bHLH)-95144	chr11	9336509	9336519	+	7.73735		promoter-TSS (ENST00000299596)	protein_coding-promoter-TSS (ENST00000299596)	-187	ENST00000528080	ENSG00000166471	ENST00000533723			TMEM41B			protein_coding	3
40558	Ascl1(bHLH)-510154	chr17	46970057	46970067	-	7.73735		promoter-TSS (ENST00000355938)	protein_coding-promoter-TSS (ENST00000355938)	-65	ENST00000355938	ENSG00000159199	ENST00000502964			ATP5G1			protein_coding	4
40578	Ascl1(bHLH)-715049	chr1	119683191	119683201	-	7.73735		promoter-TSS (ENST00000235521)	protein_coding-promoter-TSS (ENST00000235521)	65	ENST00000497761	ENSG00000116874	ENST00000235521			WARS2			protein_coding	6
40581	Ascl1(bHLH)-132973	chr11	71720163	71720173	+	7.73735		promoter-TSS (ENST00000546036)	protein_coding-promoter-TSS (ENST00000546036)	28	ENST00000546036	ENSG00000137497	ENST00000351960			NUMA1			protein_coding	15
40663	Ascl1(bHLH)-1604155	chr8	144799324	144799334	+	7.733		intron (ENST00000475376, intron 1 of 1)	protein_coding-intron (ENST00000338033, intron 1 of 13)	781	ENST00000395107	ENSG00000181085	ENST00000475376			MAPK15			protein_coding	9
40702	Ascl1(bHLH)-490969	chr17	20914228	20914238	+	7.733		TTS (ENST00000582335)	protein_coding-TTS (ENST00000582335)	694	ENST00000478443	ENSG00000124422	ENST00000463692			USP22			protein_coding	13
40722	Ascl1(bHLH)-1588490	chr8	124429160	124429170	-	7.733		promoter-TSS (ENST00000521903)	protein_coding-promoter-TSS (ENST00000521903)	112	ENST00000523356	ENSG00000156795	ENST00000519199			WDYHV1			protein_coding	4
40723	Ascl1(bHLH)-501826	chr17	37814539	37814549	-	7.733		promoter-TSS (ENST00000471896)	protein_coding-promoter-TSS (ENST00000471896)	-103	ENST00000585269	ENSG00000131748	ENST00000583718			STARD3			protein_coding	12
40824	Ascl1(bHLH)-847773	chr21	47984160	47984170	-	7.733		intron (ENST00000479654, intron 1 of 3)	protein_coding-intron (ENST00000318711, intron 35 of 37)	592	ENST00000479654	ENSG00000160305	ENST00000472364			DIP2A			protein_coding	18
40843	Ascl1(bHLH)-1190030	chr4	119679646	119679656	-	7.733		exon (ENST00000419654, exon 13 of 23)	protein_coding-exon (ENST00000419654, exon 13 of 23)	146	ENST00000429811	ENSG00000150961	ENST00000505134			SEC24D			protein_coding	16
40845	Ascl1(bHLH)-1172331	chr4	78663595	78663605	-	7.733		promoter-TSS (ENST00000505983)	protein_coding-promoter-TSS (ENST00000505983)	26	ENST00000505983	ENSG00000138767	ENST00000508371			CNOT6L			protein_coding	2
40860	Ascl1(bHLH)-137420	chr11	77123460	77123470	-	7.733		promoter-TSS (ENST00000528203)	protein_coding-promoter-TSS (ENST00000528203)	-356	ENST00000530617	ENSG00000149269	ENST00000530358			PAK1			protein_coding	12
40870	Ascl1(bHLH)-151520	chr11	107943164	107943174	+	7.733		promoter-TSS (ENST00000531843)	protein_coding-promoter-TSS (ENST00000531843)	-948	ENST00000531843	ENSG00000166266	ENST00000531843			CUL5			protein_coding	4
40913	Ascl1(bHLH)-1670636	chr9	131453084	131453094	-	7.733		promoter-TSS (ENST00000480536)	protein_coding-promoter-TSS (ENST00000480536)	-268	ENST00000480536	ENSG00000119335	ENST00000477806			SET			protein_coding	3
40934	Ascl1(bHLH)-297130	chr13	113698883	113698893	+	7.733		promoter-TSS (ENST00000397021)	protein_coding-promoter-TSS (ENST00000397021)	-88	ENST00000397021	ENSG00000126217	ENST00000397021			MCF2L			protein_coding	92
40945	Ascl1(bHLH)-1605656	chr8	145745295	145745305	-	7.733		TTS (ENST00000530854)	protein_coding-TTS (ENST00000530854)	649	ENST00000531310	ENSG00000160959	ENST00000530854			LRRC14			protein_coding	11
40958	Ascl1(bHLH)-411512	chr16	2051163	2051173	-	7.733		exon (ENST00000431526, exon 9 of 14)	protein_coding-exon (ENST00000431526, exon 9 of 14)	577	ENST00000561787	ENSG00000167962	ENST00000564556			ZNF598			protein_coding	17
40959	Ascl1(bHLH)-781047	chr20	2820469	2820479	+	7.733		promoter-TSS (ENST00000380445)	protein_coding-promoter-TSS (ENST00000380445)	843	ENST00000448755	ENSG00000132635	ENST00000487501			PCED1A			protein_coding	6
40960	Ascl1(bHLH)-727327	chr1	161140497	161140507	-	7.733		TTS (ENST00000319769)	protein_coding-TTS (ENST00000319769)	451	ENST00000466452	ENSG00000143224	ENST00000490768			PPOX			protein_coding	7
40984	Ascl1(bHLH)-943453	chr2	101767642	101767652	+	7.733		promoter-TSS (ENST00000376840)	protein_coding-promoter-TSS (ENST00000376840)	68	ENST00000376840	ENSG00000204634	ENST00000494011			TBC1D8			protein_coding	13
41040	Ascl1(bHLH)-1492957	chr7	107233848	107233858	+	7.733		promoter-TSS (ENST00000379121)	protein_coding-promoter-TSS (ENST00000379121)	-614	ENST00000436699	ENSG00000075790	ENST00000486326			BCAP29			protein_coding	4
41061	Ascl1(bHLH)-717980	chr1	147130860	147130870	-	7.733		TTS (ENST00000493129)	protein_coding-TTS (ENST00000493129)	251	ENST00000609196	ENSG00000162836	ENST00000369238			ACP6			protein_coding	6
41114	Ascl1(bHLH)-1301619	chr5	156711680	156711690	-	7.73242		promoter-TSS (ENST00000517753)	protein_coding-promoter-TSS (ENST00000517753)	-661	ENST00000517753	ENSG00000055163	ENST00000519153			CYFIP2			protein_coding	9
41130	Ascl1(bHLH)-87381	chr11	613411	613421	+	7.73242		TTS (ENST00000525750)	protein_coding-TTS (ENST00000525750)	175	ENST00000531912	ENSG00000185507	ENST00000397566			IRF7			protein_coding	14
41137	Ascl1(bHLH)-1223345	chr5	694101	694111	+	7.73242		promoter-TSS (ENST00000360578)	protein_coding-promoter-TSS (ENST00000360578)	-596	ENST00000360578	ENSG00000171368	ENST00000360578			TPPP			protein_coding	6
41139	Ascl1(bHLH)-324216	chr14	69620793	69620803	-	7.73242		promoter-TSS (ENST00000341516)	protein_coding-promoter-TSS (ENST00000341516)	-931	ENST00000553943	ENSG00000139990	ENST00000556847			DCAF5			protein_coding	8
41140	Ascl1(bHLH)-1098026	chr3	134090213	134090223	+	7.73242		TTS (ENST00000502491)	protein_coding-TTS (ENST00000502491)	536	ENST00000505596	ENSG00000114019	ENST00000504234			AMOTL2			protein_coding	14
41147	Ascl1(bHLH)-1637962	chr9	82323649	82323659	+	7.73242		TTS (ENST00000428713)	protein_coding-TTS (ENST00000428713)	146	ENST00000478290	ENSG00000106829	ENST00000376525			TLE4			protein_coding	8
41157	Ascl1(bHLH)-1224279	chr5	1295409	1295419	+	7.73242		promoter-TSS (ENST00000296820)	protein_coding-promoter-TSS (ENST00000296820)	-230	ENST00000522877	ENSG00000164362	ENST00000310581			TERT			protein_coding	8
41160	Ascl1(bHLH)-631702	chr19	58011745	58011755	-	7.73242		intron (ENST00000598770, intron 1 of 3)	protein_coding-intron (ENST00000282292, intron 1 of 3)	425	ENST00000597061	ENSG00000152439	ENST00000282292			ZNF773			protein_coding	6
41172	Ascl1(bHLH)-1759749	chrX	153187231	153187241	+	7.73242		promoter-TSS (ENST00000418750)	protein_coding-promoter-TSS (ENST00000418750)	-379	ENST00000418750	ENSG00000089820	ENST00000393721			ARHGAP4			protein_coding	26
41180	Ascl1(bHLH)-620463	chr19	45281342	45281352	+	7.73242		exon (ENST00000270279, exon 1 of 11)	protein_coding-exon (ENST00000270279, exon 1 of 11)	221	ENST00000270279	ENSG00000142273	ENST00000270279			CBLC			protein_coding	2
41187	Ascl1(bHLH)-1223015	chr5	465354	465364	-	7.73242		TTS (ENST00000510714)	protein_coding-TTS (ENST00000510714)	455	ENST00000505947	ENSG00000180104	ENST00000508022			EXOC3			protein_coding	34
41192	Ascl1(bHLH)-631697	chr19	57999615	57999625	-	7.73242		exon (ENST00000522346, exon 1 of 3)	protein_coding-exon (ENST00000522346, exon 1 of 3)	287	ENST00000522346	ENSG00000105136	ENST00000523882			ZNF419			protein_coding	1
41203	Ascl1(bHLH)-523196	chr17	66507959	66507969	+	7.73242		promoter-TSS (ENST00000358598)	protein_coding-promoter-TSS (ENST00000358598)	43	ENST00000589017	ENSG00000108946	ENST00000585427			PRKAR1A			protein_coding	2
41204	Ascl1(bHLH)-127315	chr11	66627501	66627511	+	7.73242		TTS (ENST00000355677)	protein_coding-TTS (ENST00000355677)	440	ENST00000530187	ENSG00000173599	ENST00000529352			PC			protein_coding	24
41210	Ascl1(bHLH)-599599	chr19	17185229	17185239	-	7.73242		exon (ENST00000593360, exon 1 of 10)	protein_coding-exon (ENST00000593360, exon 1 of 10)	776	ENST00000593360	ENSG00000131351	ENST00000598517			HAUS8			protein_coding	8
41212	Ascl1(bHLH)-200226	chr12	53491449	53491459	-	7.73242		promoter-TSS (ENST00000548176)	protein_coding-promoter-TSS (ENST00000548176)	3	ENST00000548176	ENSG00000167779	ENST00000301464			IGFBP6			protein_coding	2
41225	Ascl1(bHLH)-664622	chr1	31382236	31382246	+	7.73242		promoter-TSS (ENST00000339394)	protein_coding-promoter-TSS (ENST00000339394)	-633	ENST00000339394	ENSG00000162512	ENST00000487984			SDC3			protein_coding	13
41239	Ascl1(bHLH)-1094498	chr3	128720322	128720332	+	7.73242		promoter-TSS (ENST00000436022)	protein_coding-promoter-TSS (ENST00000436022)	-145	ENST00000436022	ENSG00000114654	ENST00000436022			EFCC1			protein_coding	3
41249	Ascl1(bHLH)-337054	chr14	90863704	90863714	-	7.73242		promoter-TSS (ENST00000544280)	protein_coding-promoter-TSS (ENST00000544280)	309	ENST00000553542	ENSG00000198668	ENST00000555267			CALM1			protein_coding	8
41258	Ascl1(bHLH)-528712	chr17	73616025	73616035	-	7.73109		promoter-TSS (ENST00000577296)	protein_coding-promoter-TSS (ENST00000577296)	65	ENST00000583140	ENSG00000266714	ENST00000577613			MYO15B			protein_coding	46
41269	Ascl1(bHLH)-720257	chr1	151537916	151537926	-	7.73109		promoter-TSS (ENST00000490156)	protein_coding-promoter-TSS (ENST00000490156)	-477	ENST00000490156	ENSG00000143367	ENST00000538902			TUFT1			protein_coding	7
41277	Ascl1(bHLH)-1604366	chr8	144922170	144922180	+	7.73109		promoter-TSS (ENST00000529747)	protein_coding-promoter-TSS (ENST00000529747)	26	ENST00000529747	ENSG00000185189	ENST00000531729			NRBP2			protein_coding	12
41286	Ascl1(bHLH)-1430988	chr7	927126	927136	+	7.73109		promoter-TSS (ENST00000483469)	protein_coding-promoter-TSS (ENST00000483469)	8	ENST00000483469	ENSG00000239857	ENST00000412734			GET4			protein_coding	13
41342	Ascl1(bHLH)-1760920	chrX	154611493	154611503	-	7.73109		promoter-TSS (ENST00000369505)	protein_coding-promoter-TSS (ENST00000369505)	-251	ENST00000369505	ENSG00000198444	ENST00000369505			F8A2			protein_coding	6
41364	Ascl1(bHLH)-1398312	chr6	139350878	139350888	+	7.73109		intron (ENST00000461027, intron 1 of 1)	protein_coding-intron (ENST00000367660, intron 1 of 2)	904	ENST00000461027	ENSG00000146386	ENST00000367660			ABRACL			protein_coding	1
41392	Ascl1(bHLH)-1181273	chr4	99182570	99182580	+	7.73109		promoter-TSS (ENST00000264572)	protein_coding-promoter-TSS (ENST00000264572)	1	ENST00000508490	ENSG00000138698	ENST00000511212			RAP1GDS1			protein_coding	5
41491	Ascl1(bHLH)-133183	chr11	71948268	71948278	+	7.73109		promoter-TSS (ENST00000320683)	protein_coding-promoter-TSS (ENST00000320683)	23	ENST00000541752	ENSG00000165458	ENST00000535985			INPPL1			protein_coding	19
41540	Ascl1(bHLH)-674476	chr1	43212908	43212918	+	7.73109		TTS (ENST00000431412)	protein_coding-TTS (ENST00000431412)	334	ENST00000472802	ENSG00000117385	ENST00000472802			LEPRE1			protein_coding	7
41542	Ascl1(bHLH)-1760683	chrX	154114379	154114389	-	7.73109		promoter-TSS (ENST00000369446)	protein_coding-promoter-TSS (ENST00000369446)	208	ENST00000330287	ENSG00000185010	ENST00000360256			F8			protein_coding	7
41544	Ascl1(bHLH)-137845	chr11	77907789	77907799	-	7.73109		promoter-TSS (ENST00000441408)	protein_coding-promoter-TSS (ENST00000441408)	-49	ENST00000441408	ENSG00000118369	ENST00000530267			USP35			protein_coding	17
41555	Ascl1(bHLH)-1400439	chr6	144286078	144286088	-	7.73109		promoter-TSS (ENST00000367572)	protein_coding-promoter-TSS (ENST00000367572)	-78	ENST00000367572	ENSG00000118495	ENST00000354765			PLAGL1			protein_coding	12
41557	Ascl1(bHLH)-62387	chr10	104414888	104414898	+	7.73109		promoter-TSS (ENST00000479004)	protein_coding-promoter-TSS (ENST00000479004)	-145	ENST00000479004	ENSG00000171206	ENST00000462202			TRIM8			protein_coding	11
41569	Ascl1(bHLH)-615397	chr19	39215076	39215086	-	7.73109		exon (ENST00000252699, exon 16 of 21)	protein_coding-exon (ENST00000252699, exon 16 of 21)	284	ENST00000440400	ENSG00000130402	ENST00000495553			ACTN4			protein_coding	18
41582	Ascl1(bHLH)-552776	chr18	25739143	25739153	-	7.73109		exon (ENST00000413878, exon 1 of 4)	protein_coding-exon (ENST00000413878, exon 1 of 4)	113	ENST00000413878	ENSG00000170558	ENST00000430882			CDH2			protein_coding	4
41592	Ascl1(bHLH)-115577	chr11	46367599	46367609	+	7.73109		intron (ENST00000528615, intron 1 of 27)	protein_coding-intron (ENST00000343674, intron 1 of 30)	617	ENST00000524984	ENSG00000149091	ENST00000456247			DGKZ			protein_coding	38
41611	Ascl1(bHLH)-835670	chr21	34640313	34640323	+	7.73109		promoter-TSS (ENST00000493295)	protein_coding-promoter-TSS (ENST00000493295)	85	ENST00000493295	ENSG00000243646	ENST00000493295			IL10RB			protein_coding	3
41621	Ascl1(bHLH)-637502	chr1	3608226	3608236	+	7.73109		intron (ENST00000603364, intron 1 of 7)	protein_coding-intron (ENST00000346387, intron 3 of 11)	960	ENST00000603364	ENSG00000078900	ENST00000604194			TP73			protein_coding	18
41664	Ascl1(bHLH)-60617	chr10	102265924	102265934	+	7.73109		TTS (ENST00000480905)	protein_coding-TTS (ENST00000480905)	299	ENST00000490567	ENSG00000075826	ENST00000498298			SEC31B			protein_coding	13
41680	Ascl1(bHLH)-1005328	chr2	220250785	220250795	+	7.73109		promoter-TSS (ENST00000522421)	protein_coding-promoter-TSS (ENST00000522421)	-234	ENST00000522421	ENSG00000123992	ENST00000519905			DNPEP			protein_coding	16
41714	Ascl1(bHLH)-818747	chr20	57292144	57292154	+	7.73109		promoter-TSS (ENST00000532531)	protein_coding-promoter-TSS (ENST00000532531)	-271	ENST00000532531	ENSG00000215440	ENST00000527081			NPEPL1			protein_coding	27
41805	Ascl1(bHLH)-1733980	chrX	100603545	100603555	+	7.73109		TTS (ENST00000308731)	protein_coding-TTS (ENST00000308731)	187	ENST00000480575	ENSG00000126953	ENST00000480575			TIMM8A			protein_coding	2
41824	Ascl1(bHLH)-1741941	chrX	118109058	118109068	-	7.73109		promoter-TSS (ENST00000439603)	protein_coding-promoter-TSS (ENST00000439603)	-262	ENST00000439603	ENSG00000175556	ENST00000304778			LONRF3			protein_coding	9
41834	Ascl1(bHLH)-1556875	chr8	56791683	56791693	+	7.73109		promoter-TSS (ENST00000519728)	protein_coding-promoter-TSS (ENST00000519728)	-684	ENST00000519728	ENSG00000254087	ENST00000520050			LYN			protein_coding	6
41850	Ascl1(bHLH)-1702069	chrX	30326626	30326636	+	7.73109		promoter-TSS (ENST00000378963)	protein_coding-promoter-TSS (ENST00000378963)	-26	ENST00000378963	ENSG00000169297	ENST00000453287			NR0B1			protein_coding	2
41936	Ascl1(bHLH)-203183	chr12	57613948	57613958	-	7.71842		intron (ENST00000555154, intron 1 of 1)	protein_coding-intron (ENST00000349394, intron 1 of 1)	301	ENST00000555154	ENSG00000182379	ENST00000349394			NXPH4			protein_coding	6
41973	Ascl1(bHLH)-1586138	chr8	119964509	119964519	+	7.71842		promoter-TSS (ENST00000297350)	protein_coding-promoter-TSS (ENST00000297350)	-75	ENST00000297350	ENSG00000164761	ENST00000517352			TNFRSF11B			protein_coding	4
41981	Ascl1(bHLH)-1681895	chr9	140148632	140148642	+	7.71842		promoter-TSS (ENST00000343053)	protein_coding-promoter-TSS (ENST00000343053)	-988	ENST00000343053	ENSG00000188986	ENST00000343053			NELFB			protein_coding	4
41982	Ascl1(bHLH)-808164	chr20	44486473	44486483	+	7.71842		promoter-TSS (ENST00000217455)	protein_coding-promoter-TSS (ENST00000217455)	222	ENST00000454862	ENSG00000132801	ENST00000454862			ZSWIM3			protein_coding	4
42057	Ascl1(bHLH)-1313581	chr5	175740899	175740909	+	7.71842		intron (ENST00000481515, intron 2 of 2)	protein_coding-intron (ENST00000332772, intron 2 of 6)	821	ENST00000332772	ENSG00000170085	ENST00000503595			SIMC1			protein_coding	9
42107	Ascl1(bHLH)-527362	chr17	72439992	72440002	+	7.71842		exon (ENST00000342648, exon 3 of 4)	protein_coding-exon (ENST00000342648, exon 3 of 4)	773	ENST00000482723	ENSG00000170412	ENST00000582444			GPRC5C			protein_coding	25
42182	Ascl1(bHLH)-311515	chr14	45603597	45603607	+	7.71842		promoter-TSS (ENST00000557324)	protein_coding-promoter-TSS (ENST00000557324)	84	ENST00000557324	ENSG00000100442	ENST00000556231			FKBP3			protein_coding	4
42192	Ascl1(bHLH)-860969	chr22	29516672	29516682	+	7.71842		promoter-TSS (ENST00000453585)	protein_coding-promoter-TSS (ENST00000453585)	-752	ENST00000453585	ENSG00000183762	ENST00000400338			KREMEN1			protein_coding	3
42194	Ascl1(bHLH)-708804	chr1	110051376	110051386	+	7.71842		exon (ENST00000369862, exon 2 of 2)	protein_coding-exon (ENST00000369862, exon 2 of 2)	923	ENST00000369864	ENSG00000181754	ENST00000369862			AMIGO1			protein_coding	5
42201	Ascl1(bHLH)-883446	chr22	51061254	51061264	-	7.71842		TTS (ENST00000608497)	protein_coding-TTS (ENST00000608497)	495	ENST00000610191	ENSG00000100299	ENST00000610191			ARSA			protein_coding	10
42229	Ascl1(bHLH)-565092	chr18	48603071	48603081	-	7.71842		promoter-TSS (ENST00000586253)	protein_coding-promoter-TSS (ENST00000586253)	-545	ENST00000586253	ENSG00000141646	ENST00000589076			SMAD4			protein_coding	3
42252	Ascl1(bHLH)-323094	chr14	68038232	68038242	+	7.71842		promoter-TSS (ENST00000561135)	protein_coding-promoter-TSS (ENST00000561135)	-268	ENST00000561135	ENSG00000054690	ENST00000559832			PLEKHH1			protein_coding	22
42257	Ascl1(bHLH)-1053555	chr3	49147986	49147996	+	7.71842		exon (ENST00000398888, exon 24 of 26)	protein_coding-exon (ENST00000398888, exon 24 of 26)	199	ENST00000483667	ENSG00000172046	ENST00000479073			USP19			protein_coding	17
42274	Ascl1(bHLH)-1053124	chr3	48669109	48669119	+	7.71842		promoter-TSS (ENST00000485361)	protein_coding-promoter-TSS (ENST00000485361)	-281	ENST00000485361	ENSG00000225697	ENST00000466257			SLC26A6			protein_coding	17
42331	Ascl1(bHLH)-722028	chr1	153923784	153923794	+	7.71842		TTS (ENST00000467860)	protein_coding-TTS (ENST00000467860)	783	ENST00000524997	ENSG00000160741	ENST00000461638			CRTC2			protein_coding	7
42348	Ascl1(bHLH)-60954	chr10	102673199	102673209	+	7.71842		promoter-TSS (ENST00000608554)	antisense-promoter-TSS (ENST00000608554)	451	ENST00000609386	ENSG00000119906	ENST00000370269			FAM178A			protein_coding	3
42354	Ascl1(bHLH)-345265	chr14	100765069	100765079	-	7.71842		promoter-TSS (ENST00000553574)	protein_coding-promoter-TSS (ENST00000553574)	339	ENST00000556873	ENSG00000197119	ENST00000557438			SLC25A29			protein_coding	16
42405	Ascl1(bHLH)-350507	chr14	105452728	105452738	-	7.71842		promoter-TSS (ENST00000548641)	protein_coding-promoter-TSS (ENST00000548641)	60	ENST00000548641	ENSG00000140104	ENST00000551606			C14orf79			protein_coding	15
42415	Ascl1(bHLH)-1022907	chr2	242590214	242590224	-	7.71842		promoter-TSS (ENST00000344376)	protein_coding-promoter-TSS (ENST00000344376)	-203	ENST00000344376	ENSG00000168397	ENST00000475693			ATG4B			protein_coding	25
42433	Ascl1(bHLH)-470165	chr16	88921963	88921973	-	7.71842		promoter-TSS (ENST00000564365)	protein_coding-promoter-TSS (ENST00000564365)	-660	ENST00000564365	ENSG00000167515	ENST00000564404			TRAPPC2L			protein_coding	8
42434	Ascl1(bHLH)-1028617	chr3	9965403	9965413	+	7.71842		promoter-TSS (ENST00000464406)	protein_coding-promoter-TSS (ENST00000464406)	-298	ENST00000464406	ENSG00000163702	ENST00000455057			IL17RC			protein_coding	16
42448	Ascl1(bHLH)-1135174	chr4	3494617	3494627	-	7.71842		promoter-TSS (ENST00000512714)	protein_coding-promoter-TSS (ENST00000512714)	100	ENST00000512714	ENSG00000175920	ENST00000513995			DOK7			protein_coding	26
42479	Ascl1(bHLH)-1094223	chr3	128369098	128369108	-	7.71842		intron (ENST00000497289, intron 1 of 9)	protein_coding-intron (ENST00000296255, intron 1 of 9)	556	ENST00000497415	ENSG00000163902	ENST00000481168			RPN1			protein_coding	6
42480	Ascl1(bHLH)-615835	chr19	39658703	39658713	+	7.71842		promoter-TSS (ENST00000360442)	protein_coding-promoter-TSS (ENST00000360442)	-159	ENST00000435673	ENSG00000130669	ENST00000597766			PAK4			protein_coding	17
42481	Ascl1(bHLH)-468738	chr16	88050987	88050997	+	7.71842		exon (ENST00000497491, exon 1 of 4)	protein_coding-exon (ENST00000497491, exon 1 of 4)	196	ENST00000497491	ENSG00000172530	ENST00000412691			BANP			protein_coding	26
42482	Ascl1(bHLH)-199036	chr12	52448637	52448647	-	7.71842		promoter-TSS (ENST00000564201)	protein_coding-promoter-TSS (ENST00000564201)	-863	ENST00000564201	ENSG00000123358	ENST00000549102			NR4A1			protein_coding	27
42486	Ascl1(bHLH)-1033685	chr3	15124677	15124687	-	7.71842		promoter-TSS (ENST00000426541)	protein_coding-promoter-TSS (ENST00000426541)	-735	ENST00000426541	ENSG00000131381	ENST00000253699			ZFYVE20			protein_coding	8
42501	Ascl1(bHLH)-1140549	chr4	8243033	8243043	+	7.71842		TTS (ENST00000245105)	protein_coding-TTS (ENST00000245105)	467	ENST00000512966	ENSG00000125089	ENST00000502350			SH3TC1			protein_coding	43
42554	Ascl1(bHLH)-1354903	chr6	41773374	41773384	-	7.71842		exon (ENST00000297229, exon 2 of 5)	protein_coding-exon (ENST00000297229, exon 2 of 5)	104	ENST00000448078	ENSG00000164663	ENST00000448078			USP49			protein_coding	8
42583	Ascl1(bHLH)-1106297	chr3	149531899	149531909	+	7.71842		exon (ENST00000459632, exon 1 of 6)	protein_coding-exon (ENST00000459632, exon 1 of 6)	280	ENST00000459632	ENSG00000082996	ENST00000459632			RNF13			protein_coding	2
42638	Ascl1(bHLH)-1502411	chr7	128577956	128577966	-	7.71842		promoter-TSS (ENST00000249375)	protein_coding-promoter-TSS (ENST00000249375)	-30	ENST00000488569	ENSG00000128604	ENST00000461416			IRF5			protein_coding	9
42653	Ascl1(bHLH)-504484	chr17	40370818	40370828	+	7.71842		promoter-TSS (ENST00000481517)	protein_coding-promoter-TSS (ENST00000481517)	-934	ENST00000481517	ENSG00000173757	ENST00000498674			STAT5B			protein_coding	9
42670	Ascl1(bHLH)-87707	chr11	812497	812507	+	7.71842		TTS (ENST00000362915)	snoRNA-TTS (ENST00000362915)	423	ENST00000527517	ENSG00000177600	ENST00000530398			RPLP2			protein_coding	6
42673	Ascl1(bHLH)-1387869	chr6	116381720	116381730	+	7.71842		exon (ENST00000606080, exon 1 of 8)	protein_coding-exon (ENST00000606080, exon 1 of 8)	196	ENST00000606080	ENSG00000111816	ENST00000538210			FRK			protein_coding	7
42723	Ascl1(bHLH)-1604287	chr8	144876335	144876345	+	7.71842		promoter-TSS (ENST00000525051)	protein_coding-promoter-TSS (ENST00000525051)	66	ENST00000546337	ENSG00000180900	ENST00000377533			SCRIB			protein_coding	24
42724	Ascl1(bHLH)-601862	chr19	19050937	19050947	+	7.71842		promoter-TSS (ENST00000539827)	protein_coding-promoter-TSS (ENST00000539827)	171	ENST00000542541	ENSG00000051128	ENST00000599808			HOMER3			protein_coding	5
42745	Ascl1(bHLH)-388211	chr15	74917199	74917209	+	7.71842		promoter-TSS (ENST00000564468)	protein_coding-promoter-TSS (ENST00000564468)	744	ENST00000563842	ENSG00000179335	ENST00000562078			CLK3			protein_coding	35
42808	Ascl1(bHLH)-47559	chr10	81036550	81036560	+	7.71842		promoter-TSS (ENST00000478357)	protein_coding-promoter-TSS (ENST00000478357)	-381	ENST00000478357	ENSG00000108175	ENST00000334512			ZMIZ1			protein_coding	6
42894	Ascl1(bHLH)-1541992	chr8	27695299	27695309	-	7.71688		promoter-TSS (ENST00000519761)	pseudogene-promoter-TSS (ENST00000519761)	-4	ENST00000524266	ENSG00000168078	ENST00000521226			PBK			protein_coding	3
42898	Ascl1(bHLH)-1519227	chr7	154794040	154794050	+	7.71688		promoter-TSS (ENST00000473219)	protein_coding-promoter-TSS (ENST00000473219)	-235	ENST00000473219	ENSG00000157212	ENST00000464717			PAXIP1			protein_coding	6
42905	Ascl1(bHLH)-504889	chr17	40822063	40822073	-	7.71688		promoter-TSS (ENST00000591476)	protein_coding-promoter-TSS (ENST00000591476)	-352	ENST00000591476	ENSG00000068137	ENST00000591490			PLEKHH3			protein_coding	5
42983	Ascl1(bHLH)-501012	chr17	36892088	36892098	+	7.71688		promoter-TSS (ENST00000578487)	protein_coding-promoter-TSS (ENST00000578487)	-244	ENST00000578487	ENSG00000056661	ENST00000360797			PCGF2			protein_coding	8
42989	Ascl1(bHLH)-672555	chr1	40839419	40839429	+	7.71688		promoter-TSS (ENST00000372708)	protein_coding-promoter-TSS (ENST00000372708)	55	ENST00000372718	ENSG00000084070	ENST00000372708			SMAP2			protein_coding	11
43007	Ascl1(bHLH)-1623503	chr9	35690283	35690293	+	7.71688		promoter-TSS (ENST00000329305)	protein_coding-promoter-TSS (ENST00000329305)	-366	ENST00000604975	ENSG00000198467	ENST00000360958			TPM2			protein_coding	6
43008	Ascl1(bHLH)-488648	chr17	18205660	18205670	-	7.71688		promoter-TSS (ENST00000581536)	protein_coding-promoter-TSS (ENST00000581536)	10	ENST00000581536	ENSG00000177302	ENST00000584887			TOP3A			protein_coding	11
43021	Ascl1(bHLH)-1603980	chr8	144672123	144672133	+	7.71366		promoter-TSS (ENST00000525223)	protein_coding-promoter-TSS (ENST00000525223)	502	ENST00000532741	ENSG00000104529	ENST00000534475			EEF1D			protein_coding	38
43031	Ascl1(bHLH)-1430843	chr7	803486	803496	-	7.71366		promoter-TSS (ENST00000491496)	protein_coding-promoter-TSS (ENST00000491496)	-53	ENST00000491496	ENSG00000164818	ENST00000313147			HEATR2			protein_coding	21
43044	Ascl1(bHLH)-489495	chr17	19119637	19119647	-	7.71366		intron (ENST00000582015, intron 1 of 2)	protein_coding-intron (ENST00000399085, intron 1 of 3)	528	ENST00000399085	ENSG00000072134	ENST00000585097			EPN2			protein_coding	27
43098	Ascl1(bHLH)-1697619	chrX	20043270	20043280	-	7.71366		intron (ENST00000543767, intron 6 of 13)	protein_coding-intron (ENST00000379643, intron 9 of 16)	786	ENST00000466145	ENSG00000184368	ENST00000443379			MAP7D2			protein_coding	9
43101	Ascl1(bHLH)-39133	chr10	70767171	70767181	+	7.71366		promoter-TSS (ENST00000481912)	protein_coding-promoter-TSS (ENST00000481912)	-235	ENST00000481912	ENSG00000198954	ENST00000361983			KIAA1279			protein_coding	4
43116	Ascl1(bHLH)-532354	chr17	76713845	76713855	-	7.71366		promoter-TSS (ENST00000585509)	protein_coding-promoter-TSS (ENST00000585509)	-743	ENST00000585509	ENSG00000108669	ENST00000591095			CYTH1			protein_coding	20
43128	Ascl1(bHLH)-141641	chr11	85431160	85431170	-	7.71366		promoter-TSS (ENST00000389958)	protein_coding-promoter-TSS (ENST00000389958)	-745	ENST00000526999	ENSG00000137501	ENST00000529581			SYTL2			protein_coding	11
43134	Ascl1(bHLH)-1759473	chrX	152991115	152991125	+	7.71366		promoter-TSS (ENST00000345046)	protein_coding-promoter-TSS (ENST00000345046)	-152	ENST00000370129	ENSG00000101986	ENST00000370129			ABCD1			protein_coding	4
43192	Ascl1(bHLH)-474970	chr17	1670254	1670264	-	7.71366		exon (ENST00000254722, exon 2 of 8)	protein_coding-exon (ENST00000254722, exon 2 of 8)	691	ENST00000577053	ENSG00000132386	ENST00000571149			SERPINF1			protein_coding	12
43208	Ascl1(bHLH)-767719	chr1	231073257	231073267	+	7.71366		promoter-TSS (ENST00000519379)	protein_coding-promoter-TSS (ENST00000519379)	-879	ENST00000519379	ENSG00000143643	ENST00000466507			TTC13			protein_coding	6
43262	Ascl1(bHLH)-778895	chr20	306800	306810	+	7.71366		promoter-TSS (ENST00000414676)	antisense-promoter-TSS (ENST00000414676)	566	ENST00000342665	ENSG00000177732	ENST00000544632			SOX12			protein_coding	2
43271	Ascl1(bHLH)-368398	chr15	43868642	43868652	+	7.71366		exon (ENST00000334933, exon 17 of 29)	protein_coding-exon (ENST00000334933, exon 17 of 29)	499	ENST00000465123	ENSG00000168781	ENST00000360135			PPIP5K1			protein_coding	9
43291	Ascl1(bHLH)-1269380	chr5	95297175	95297185	-	7.71366		promoter-TSS (ENST00000502645)	antisense-promoter-TSS (ENST00000502645)	306	ENST00000515020	ENSG00000118985	ENST00000513343			ELL2			protein_coding	2
43312	Ascl1(bHLH)-1138799	chr4	7001595	7001605	+	7.71366		TTS (ENST00000441093)	sense_overlapping-TTS (ENST00000441093)	690	ENST00000446947	ENSG00000132405	ENST00000409757			TBC1D14			protein_coding	11
43319	Ascl1(bHLH)-1548284	chr8	38645707	38645717	+	7.71366		promoter-TSS (ENST00000520973)	protein_coding-promoter-TSS (ENST00000520973)	31	ENST00000521935	ENSG00000147526	ENST00000522904			TACC1			protein_coding	16
43363	Ascl1(bHLH)-77179	chr10	126234142	126234152	+	7.71366		promoter-TSS (ENST00000482963)	protein_coding-promoter-TSS (ENST00000482963)	-406	ENST00000493240	ENSG00000107902	ENST00000487190			LHPP			protein_coding	18
43439	Ascl1(bHLH)-751886	chr1	206785761	206785771	-	7.71366		promoter-TSS (ENST00000367114)	protein_coding-promoter-TSS (ENST00000367114)	37	ENST00000437518	ENSG00000143486	ENST00000367114			EIF2D			protein_coding	8
43521	Ascl1(bHLH)-247900	chr12	132633088	132633098	+	7.71366		intron (ENST00000541954, intron 7 of 8)	protein_coding-intron (ENST00000330579, intron 7 of 14)	891	ENST00000535343	ENSG00000184967	ENST00000330579			NOC4L			protein_coding	9
43566	Ascl1(bHLH)-856543	chr22	24463654	24463664	+	7.71366		intron (ENST00000484593, intron 1 of 1)	protein_coding-intron (ENST00000263119, intron 16 of 36)	703	ENST00000484593	ENSG00000099991	ENST00000263119			CABIN1			protein_coding	23
43635	Ascl1(bHLH)-1681340	chr9	139846768	139846778	-	7.71366		promoter-TSS (ENST00000371632)	protein_coding-promoter-TSS (ENST00000371632)	5	ENST00000470501	ENSG00000184925	ENST00000466277			LCN12			protein_coding	11
43721	Ascl1(bHLH)-588652	chr19	5693993	5694003	-	7.71366		intron (ENST00000593119, intron 16 of 18)	protein_coding-intron (ENST00000360614, intron 15 of 17)	559	ENST00000589473	ENSG00000196365	ENST00000593119			LONP1			protein_coding	16
43769	Ascl1(bHLH)-664686	chr1	31454176	31454186	-	7.71366		TTS (ENST00000526215)	protein_coding-TTS (ENST00000526215)	811	ENST00000526128	ENSG00000134644	ENST00000527498			PUM1			protein_coding	12
43782	Ascl1(bHLH)-504137	chr17	40026846	40026856	-	7.71366		exon (ENST00000588779, exon 1 of 5)	protein_coding-exon (ENST00000588779, exon 1 of 5)	121	ENST00000588779	ENSG00000131473	ENST00000590151			ACLY			protein_coding	13
43820	Ascl1(bHLH)-624841	chr19	49863934	49863944	-	7.71366		promoter-TSS (ENST00000377214)	protein_coding-promoter-TSS (ENST00000377214)	-244	ENST00000377214	ENSG00000074219	ENST00000593945			TEAD2			protein_coding	5
43840	Ascl1(bHLH)-607630	chr19	30097181	30097191	-	7.71366		promoter-TSS (ENST00000221770)	protein_coding-promoter-TSS (ENST00000221770)	-4	ENST00000586420	ENSG00000105171	ENST00000591824			POP4			protein_coding	9
43862	Ascl1(bHLH)-1680468	chr9	139362446	139362456	-	7.71366		promoter-TSS (ENST00000453963)	protein_coding-promoter-TSS (ENST00000453963)	-948	ENST00000453963	ENSG00000148396	ENST00000431893			SEC16A			protein_coding	13
43877	Ascl1(bHLH)-457706	chr16	75012485	75012495	-	7.71366		intron (ENST00000568323, intron 1 of 6)	protein_coding-intron (ENST00000262144, intron 1 of 25)	524	ENST00000563111	ENSG00000103091	ENST00000566924			WDR59			protein_coding	16
43954	Ascl1(bHLH)-86258	chr10	135150350	135150360	+	7.71366		promoter-TSS (ENST00000252939)	protein_coding-promoter-TSS (ENST00000252939)	21	ENST00000368555	ENSG00000130643	ENST00000252939			CALY			protein_coding	8
43957	Ascl1(bHLH)-1337279	chr6	15400304	15400314	-	7.71366		promoter-TSS (ENST00000541660)	protein_coding-promoter-TSS (ENST00000541660)	-780	ENST00000541660	ENSG00000008083	ENST00000541660			JARID2			protein_coding	5
43958	Ascl1(bHLH)-1670233	chr9	131036493	131036503	-	7.71366		promoter-TSS (ENST00000458730)	protein_coding-promoter-TSS (ENST00000458730)	-366	ENST00000458730	ENSG00000167110	ENST00000496221			GOLGA2			protein_coding	24
43965	Ascl1(bHLH)-365745	chr15	40532227	40532237	-	7.71366		promoter-TSS (ENST00000558183)	protein_coding-promoter-TSS (ENST00000558183)	161	ENST00000260404	ENSG00000137843	ENST00000542403			PAK6			protein_coding	25
43982	Ascl1(bHLH)-1759922	chrX	153323948	153323958	+	7.71366		promoter-TSS (ENST00000486506)	protein_coding-promoter-TSS (ENST00000486506)	-732	ENST00000486506	ENSG00000169057	ENST00000407218			MECP2			protein_coding	13
43988	Ascl1(bHLH)-1673896	chr9	134497727	134497737	-	7.71366		promoter-TSS (ENST00000414781)	protein_coding-promoter-TSS (ENST00000414781)	-507	ENST00000414781	ENSG00000107263	ENST00000438647			RAPGEF1			protein_coding	12
43993	Ascl1(bHLH)-176684	chr12	6561195	6561205	+	7.71366		promoter-TSS (ENST00000266556)	protein_coding-promoter-TSS (ENST00000266556)	-8	ENST00000544826	ENSG00000139192	ENST00000542160			TAPBPL			protein_coding	6
44000	Ascl1(bHLH)-388439	chr15	75145269	75145279	+	7.71366		promoter-TSS (ENST00000567638)	protein_coding-promoter-TSS (ENST00000567638)	-720	ENST00000569251	ENSG00000140497	ENST00000567638			SCAMP2			protein_coding	10
44017	Ascl1(bHLH)-1681070	chr9	139690613	139690623	-	7.71366		promoter-TSS (ENST00000338005)	protein_coding-promoter-TSS (ENST00000338005)	-184	ENST00000479371	ENSG00000213213	ENST00000371682			CCDC183			protein_coding	13
44031	Ascl1(bHLH)-650718	chr1	16931317	16931327	+	7.71366		TTS (ENST00000449853)	protein_coding-TTS (ENST00000449853)	107	ENST00000392963	ENSG00000219481	ENST00000420513			NBPF1			protein_coding	17
44053	Ascl1(bHLH)-816376	chr20	55088558	55088568	+	7.71366		intron (ENST00000395881, intron 6 of 7)	protein_coding-intron (ENST00000023939, intron 6 of 8)	116	ENST00000477485	ENSG00000022277	ENST00000477573			RTFDC1			protein_coding	4
44058	Ascl1(bHLH)-15211	chr10	23984109	23984119	-	7.71366		exon (ENST00000376462, exon 1 of 19)	protein_coding-exon (ENST00000376462, exon 1 of 19)	403	ENST00000481700	ENSG00000120549	ENST00000430453			KIAA1217			protein_coding	12
44107	Ascl1(bHLH)-1759565	chrX	153059043	153059053	+	7.71366		promoter-TSS (ENST00000320857)	protein_coding-promoter-TSS (ENST00000320857)	77	ENST00000320857	ENSG00000180879	ENST00000447375			SSR4			protein_coding	8
44154	Ascl1(bHLH)-210454	chr12	72290274	72290284	+	7.71366		promoter-TSS (ENST00000548679)	protein_coding-promoter-TSS (ENST00000548679)	111	ENST00000483828	ENSG00000121749	ENST00000319106			TBC1D15			protein_coding	7
44199	Ascl1(bHLH)-973575	chr2	153575642	153575652	+	7.71366		intron (ENST00000455875, intron 1 of 4)	protein_coding-intron (ENST00000326446, intron 1 of 3)	174	ENST00000425034	ENSG00000177917	ENST00000455875			ARL6IP6			protein_coding	4
44206	Ascl1(bHLH)-1012853	chr2	232878879	232878889	+	7.71366		promoter-TSS (ENST00000409307)	protein_coding-promoter-TSS (ENST00000409307)	-754	ENST00000409307	ENSG00000144535	ENST00000434477			DIS3L2			protein_coding	23
44214	Ascl1(bHLH)-384620	chr15	70347145	70347155	-	7.71366		exon (ENST00000557815, exon 2 of 3)	protein_coding-exon (ENST00000557815, exon 2 of 3)	452	ENST00000542329	ENSG00000140332	ENST00000557984			TLE3			protein_coding	21
44234	Ascl1(bHLH)-528549	chr17	73512957	73512967	+	7.71366		promoter-TSS (ENST00000578415)	protein_coding-promoter-TSS (ENST00000578415)	69	ENST00000578415	ENSG00000182173	ENST00000580013			TSEN54			protein_coding	8
44244	Ascl1(bHLH)-1529816	chr8	8678667	8678677	-	7.71366		intron (ENST00000276282, intron 1 of 2)	protein_coding-intron (ENST00000276282, intron 1 of 2)	702	ENST00000520715	ENSG00000147324	ENST00000521881			MFHAS1			protein_coding	5
44284	Ascl1(bHLH)-675615	chr1	44456184	44456194	+	7.71366		promoter-TSS (ENST00000486064)	protein_coding-promoter-TSS (ENST00000486064)	-842	ENST00000486064	ENSG00000159214	ENST00000485811			CCDC24			protein_coding	9
44292	Ascl1(bHLH)-882958	chr22	50721458	50721468	-	7.71176		promoter-TSS (ENST00000427829)	protein_coding-promoter-TSS (ENST00000427829)	-154	ENST00000427829	ENSG00000196576	ENST00000479701			PLXNB2			protein_coding	24
[truncated: 8,850 more rows]

## Sheet: data EV1A 2
	PeakID (cmd=annotatePeaks.pl neurod1.sites.hg19.bed hg19 -gtf genes.gtf)	Chr	Start	End	Strand	Peak Score	Focus Ratio/Region Size	Annotation	Detailed Annotation	Distance to TSS	Nearest PromoterID	Entrez ID	Nearest Unigene	Nearest Refseq	Nearest Ensembl	Gene Name	Gene Alias	Gene Description	Gene Type	Gene Counts
[truncated: 8,925 more rows]
