# Supplementary material for: Promoters of ASCL1‐ and NEUROD1‐dependent genes are specific targets of lurbinectedin in SCLC cells
Source: EMBO Mol Med. 2022 Mar 9;14(4):e14841. doi: 10.15252/emmm.202114841 (PMC8988166; doi:10.15252/emmm.202114841)
Supplement: Supplementary file 5 — Source Data for Expanded View [file EMMM-14-e14841-s010.zip › FigureEV3_Source_Data.xlsx]

## Sheet: content
Source data files
Uncropped Western Blots for Fig EV3C
