# Supplementary material for: Promoters of ASCL1‐ and NEUROD1‐dependent genes are specific targets of lurbinectedin in SCLC cells
Source: EMBO Mol Med. 2022 Mar 9;14(4):e14841. doi: 10.15252/emmm.202114841 (PMC8988166; doi:10.15252/emmm.202114841)
Supplement: Supplementary file 6 — Source Data for Figure 1 [file EMMM-14-e14841-s006.xlsx]

## Sheet: content
Source data files
Uncropped Western Blots for Fig 1A
DMS-53 RNA seq Fig1
ASCL1 ChIPseq Fig1
NEUROD1 ChIPseq Fig1
ASCL1 + RNAseq Fig1
NEUROD1 + RNAseq Fig1

## Sheet: Fig 1 DMS-53 RNAseq
Gene ID	Gene Name	Reference	Strand	Start	End	Coverage	FPKM	TPM	Gene ID	Gene Name	Reference	Strand	Start	End	Coverage	FPKM	TPM	geneId_check	MEAN_COVERAGE	MEAN_FPKM	MEAN_TPM
ENSG00000000003	TSPAN6	chrX	-	99883667	99894988	95.1311	8.52071	21.3488	ENSG00000000003	TSPAN6	chrX	-	99883667	99894988	107.391	7.79354	18.9472	1	101.261	8.15712	20.148
ENSG00000000005	TNMD	chrX	+	99839799	99854882	0.202484	0.015354	0.038471	ENSG00000000005	TNMD	chrX	+	99839799	99854882	0.429193	0.026005	0.063222	1	0.315839	0.0206795	0.0508465
ENSG00000000419	DPM1	chr20	-	49551404	49575092	357.911	42.0661	105.397	ENSG00000000419	DPM1	chr20	-	49551404	49575092	412.464	39.0876	95.0274	1	385.188	40.5769	100.212
ENSG00000000457	SCYL3	chr1	-	169818772	169863408	45.2306	3.87233	9.70221	ENSG00000000457	SCYL3	chr1	-	169818772	169863408	57.9298	4.15436	10.0998	1	51.5802	4.01335	9.90102
ENSG00000000460	C1orf112	chr1	+	169631245	169823221	37.1512	5.6901	14.2567	ENSG00000000460	C1orf112	chr1	+	169631245	169823221	40.2385	4.96045	12.0596	1	38.6949	5.32528	13.1581
ENSG00000000938	FGR	chr1	-	27938575	27961788	0.100426	0.027778	0.069597	ENSG00000000938	FGR	chr1	-	27938575	27961788	0.054892	0.012132	0.029494	1	0.077659	0.019955	0.0495455
ENSG00000000971	CFH	chr1	+	196621008	196716634	0.592604	0.075713	0.1897	ENSG00000000971	CFH	chr1	+	196621008	196716634	0.599398	0.055898	0.135896	1	0.596001	0.0658055	0.162798
ENSG00000001036	FUCA2	chr6	-	143815948	143832827	257.326	21.6606	54.271	ENSG00000001036	FUCA2	chr6	-	143815948	143832827	320.214	21.6166	52.5528	1	288.77	21.6386	53.4119
ENSG00000001084	GCLC	chr6	-	53362139	53481768	61.9791	31.4933	78.9072	ENSG00000001084	GCLC	chr6	-	53362139	53481768	77.2573	31.2077	75.8703	1	69.6182	31.3505	77.3888
ENSG00000001167	NFYA	chr6	+	41040684	41067715	271.767	18.0169	45.1417	ENSG00000001167	NFYA	chr6	+	41040684	41067715	341.762	17.9531	43.6463	1	306.764	17.985	44.394
ENSG00000001460	STPG1	chr1	-	24683489	24743424	18.1227	4.23662	10.6149	ENSG00000001460	STPG1	chr1	-	24683489	24743424	23.0632	4.98032	12.1078	1	20.5929	4.60847	11.3614
ENSG00000001461	NIPAL3	chr1	+	24742284	24799466	51.6055	13.5444	33.9357	ENSG00000001461	NIPAL3	chr1	+	24742284	24799466	64.9752	13.5832	33.0226	1	58.2903	13.5638	33.4791
ENSG00000001497	LAS1L	chrX	-	64732462	64754655	189.344	25.5908	64.1182	ENSG00000001497	LAS1L	chrX	-	64732462	64754655	247.435	27.0888	65.8567	1	218.389	26.3398	64.9874
ENSG00000001561	ENPP4	chr6	+	46097730	46114436	203.943	12.8618	32.2255	ENSG00000001561	ENPP4	chr6	+	46097730	46114436	226.657	11.4217	27.7678	1	215.3	12.1418	29.9967
ENSG00000001617	SEMA3F	chr3	+	50192478	50226508	290.038	26.3706	66.0721	ENSG00000001617	SEMA3F	chr3	+	50192478	50226508	428.262	30.9763	75.3077	1	359.15	28.6735	70.6899
ENSG00000001626	CFTR	chr7	+	117105838	117356025	0.062782	0.086586	0.216944	ENSG00000001626	CFTR	chr7	+	117105838	117356025	0.067055	0.074246	0.180503	1	0.0649185	0.080416	0.198723
ENSG00000001629	ANKIB1	chr7	+	91875548	92030698	258.813	20.8011	52.1176	ENSG00000001629	ANKIB1	chr7	+	91875548	92030698	314.467	20.1259	48.9288	1	286.64	20.4635	50.5232
ENSG00000001630	CYP51A1	chr7	-	91741465	91772266	441.296	35.8653	89.8611	ENSG00000001630	CYP51A1	chr7	-	91741465	91772266	532.142	34.7205	84.4103	1	486.719	35.2929	87.1357
ENSG00000001631	KRIT1	chr7	-	91828283	91875480	150.752	19.1467	47.9726	ENSG00000001631	KRIT1	chr7	-	91828283	91875480	183.645	17.5376	42.6363	1	167.199	18.3422	45.3044
ENSG00000002016	RAD52	chr12	-	1021243	1099219	86.4264	12.6343	31.6554	ENSG00000002016	RAD52	chr12	-	1021243	1099219	111.558	13.2601	32.2371	1	98.9923	12.9472	31.9463
ENSG00000002079	MYH16	chr7	+	98836417	98908753	0.468608	0.02999	0.07514	ENSG00000002079	MYH16	chr7	+	98836417	98908753	0.352904	0.018046	0.043873	1	0.410756	0.024018	0.0595065
ENSG00000002330	BAD	chr11	-	64037302	64052176	110.528	42.038	105.327	ENSG00000002330	BAD	chr11	-	64037302	64052176	156.337	48.0885	116.91	1	133.433	45.0632	111.118
ENSG00000002549	LAP3	chr4	+	17578815	17609595	258.449	55.3772	138.749	ENSG00000002549	LAP3	chr4	+	17578815	17609595	322.764	52.8762	128.549	1	290.607	54.1267	133.649
ENSG00000002586	CD99	chrX	+	2609220	2659350	46.165	8.26099	20.6981	ENSG00000002586	CD99	chrX	+	2609220	2659350	50.4165	7.32099	17.7984	1	48.2907	7.79099	19.2482
ENSG00000002587	HS3ST1	chr4	-	11394774	11431389	35.6968	2.45008	6.13873	ENSG00000002587	HS3ST1	chr4	-	11394774	11431389	46.2294	2.44283	5.93885	1	40.9631	2.44646	6.03879
ENSG00000002726	AOC1	chr7	+	150521715	150558592	0.880176	0.154701	0.387607	ENSG00000002726	AOC1	chr7	+	150521715	150558592	1.2308	0.179975	0.437544	1	1.05549	0.167338	0.412575
ENSG00000002745	WNT16	chr7	+	120965421	120981158	212.291	14.6753	36.7692	ENSG00000002745	WNT16	chr7	+	120965421	120981158	251.995	13.924	33.8511	1	232.143	14.2996	35.3101
ENSG00000002746	HECW1	chr7	+	43152198	43605600	0.751323	1.60871	4.03066	ENSG00000002746	HECW1	chr7	+	43152198	43605600	1.03045	1.57356	3.82554	1	0.890885	1.59113	3.9281
ENSG00000002822	MAD1L1	chr7	-	1855429	2272878	2.10477	7.47359	18.7252	ENSG00000002822	MAD1L1	chr7	-	1855429	2272878	3.00764	8.35476	20.3116	1	2.55621	7.91417	19.5184
ENSG00000002834	LASP1	chr17	+	37026112	37078023	196.053	34.4029	86.1972	ENSG00000002834	LASP1	chr17	+	37026112	37078023	269.28	37.1203	90.2446	1	232.666	35.7616	88.2209
ENSG00000002919	SNX11	chr17	+	46180719	46200436	139.138	28.8927	72.3914	ENSG00000002919	SNX11	chr17	+	46180719	46200436	179.762	30.1923	73.4015	1	159.45	29.5425	72.8965
ENSG00000002933	TMEM176A	chr7	+	150497491	150502208	46.5066	6.98876	17.5105	ENSG00000002933	TMEM176A	chr7	+	150497491	150502208	68.3836	8.26855	20.102	1	57.4451	7.62865	18.8062
ENSG00000003056	M6PR	chr12	-	9092959	9102551	1313.98	129.203	323.72	ENSG00000003056	M6PR	chr12	-	9092959	9102551	1641.19	130.451	317.145	1	1477.59	129.827	320.432
ENSG00000003096	KLHL13	chrX	-	117031776	117251303	0.224374	0.595545	1.49215	ENSG00000003096	KLHL13	chrX	-	117031776	117251303	0.262236	0.572177	1.39104	1	0.243305	0.583861	1.4416
ENSG00000003137	CYP26B1	chr2	-	72356367	72375167	5.66082	0.441047	1.10505	ENSG00000003137	CYP26B1	chr2	-	72356367	72375167	7.04826	0.499196	1.21361	1	6.35454	0.470121	1.15933
ENSG00000003147	ICA1	chr7	-	8152814	8302317	342.824	58.6793	147.022	ENSG00000003147	ICA1	chr7	-	8152814	8302317	419.708	53.3075	129.598	1	381.266	55.9934	138.31
ENSG00000003249	DBNDD1	chr16	-	90071273	90086536	35.5491	12.1913	30.5455	ENSG00000003249	DBNDD1	chr16	-	90071273	90086536	49.8746	12.4218	30.1992	1	42.7118	12.3065	30.3723
ENSG00000003393	ALS2	chr2	-	202565277	202645912	218.165	30.1868	75.6336	ENSG00000003393	ALS2	chr2	-	202565277	202645912	275.025	29.9485	72.809	1	246.595	30.0677	74.2213
ENSG00000003400	CASP10	chr2	+	202047604	202094129	1.03896	0.093333	0.233847	ENSG00000003400	CASP10	chr2	+	202047604	202094129	1.16396	0.124433	0.302514	1	1.10146	0.108883	0.26818
ENSG00000003402	CFLAR	chr2	+	201980827	202041410	20.5945	7.36763	18.4598	ENSG00000003402	CFLAR	chr2	+	201980827	202041410	26.1407	7.78034	18.9151	1	23.3676	7.57399	18.6874
ENSG00000003436	TFPI	chr2	-	188328957	188430487	28.3073	40.8139	102.26	ENSG00000003436	TFPI	chr2	-	188328957	188430487	32.2311	39.4706	95.9584	1	30.2692	40.1422	99.1093
ENSG00000003509	NDUFAF7	chr2	+	37458774	37480546	51.9091	6.27721	15.7277	ENSG00000003509	NDUFAF7	chr2	+	37458774	37480546	65.7603	5.95656	14.4812	1	58.8347	6.11689	15.1045
ENSG00000003756	RBM5	chr3	+	50126341	50156454	65.675	17.0735	42.778	ENSG00000003756	RBM5	chr3	+	50126341	50156454	86.37	17.9425	43.6207	1	76.0225	17.508	43.1993
ENSG00000003987	MTMR7	chr8	-	17155539	17271037	10.2471	4.70855	11.7974	ENSG00000003987	MTMR7	chr8	-	17155539	17271037	11.5187	4.24889	10.3296	1	10.8829	4.47872	11.0635
ENSG00000003989	SLC7A2	chr8	+	17354597	17428082	54.3117	5.3493	13.4028	ENSG00000003989	SLC7A2	chr8	+	17354597	17428082	66.7509	5.14923	12.5185	1	60.5313	5.24926	12.9606
ENSG00000004059	ARF5	chr7	+	127228399	127231759	1730.61	172.562	432.358	ENSG00000004059	ARF5	chr7	+	127228399	127231759	2365.23	189.157	459.868	1	2047.92	180.86	446.113
ENSG00000004139	SARM1	chr17	+	26691378	26728065	35.133	7.18474	18.0015	ENSG00000004139	SARM1	chr17	+	26691378	26728065	48.953	7.88924	19.1798	1	42.043	7.53699	18.5907
ENSG00000004142	POLDIP2	chr17	-	26673659	26684545	366.083	25.882	64.8479	ENSG00000004142	POLDIP2	chr17	-	26673659	26684545	504.121	29.2857	71.1975	1	435.102	27.5838	68.0227
ENSG00000004399	PLXND1	chr3	-	129274018	129325661	105.4	11.6154	29.1027	ENSG00000004399	PLXND1	chr3	-	129274018	129325661	149.373	13.1514	31.9728	1	127.387	12.3834	30.5377
ENSG00000004455	AK2	chr1	-	33473585	33546597	393.128	72.2376	180.993	ENSG00000004455	AK2	chr1	-	33473585	33546597	492.455	72.708	176.763	1	442.791	72.4728	178.878
ENSG00000004468	CD38	chr4	+	15779898	15854853	0.755215	0.066567	0.166784	ENSG00000004468	CD38	chr4	+	15779898	15854853	0.868125	0.065032	0.158102	1	0.81167	0.0657995	0.162443
ENSG00000004478	FKBP4	chr12	+	2904119	2914576	1316.41	157.66	395.021	ENSG00000004478	FKBP4	chr12	+	2904119	2914576	1726.46	165.285	401.831	1	1521.43	161.473	398.426
ENSG00000004487	KDM1A	chr1	+	23345941	23410182	392.581	45.1804	113.2	ENSG00000004487	KDM1A	chr1	+	23345941	23410182	508.361	46.6095	113.314	1	450.471	45.895	113.257
ENSG00000004534	RBM6	chr3	+	49977440	50137478	13.9412	11.3226	28.369	ENSG00000004534	RBM6	chr3	+	49977440	50137478	18.3459	11.4776	27.9036	1	16.1435	11.4001	28.1363
ENSG00000004660	CAMKK1	chr17	-	3763609	3798185	115.379	15.2305	38.1605	ENSG00000004660	CAMKK1	chr17	-	3763609	3798185	168.527	17.7193	43.0781	1	141.953	16.4749	40.6193
ENSG00000004700	RECQL	chr12	-	21621845	21654603	686.902	46.1217	115.559	ENSG00000004700	RECQL	chr12	-	21621845	21654603	772.952	41.2731	100.34	1	729.927	43.6974	107.95
ENSG00000004766	CCDC132	chr7	+	92861653	92988338	97.5134	16.9489	42.4659	ENSG00000004766	CCDC132	chr7	+	92861653	92988338	111.145	16.1235	39.1986	1	104.329	16.5362	40.8322
ENSG00000004776	HSPB6	chr19	-	36245469	36248980	8.7516	0.636237	1.59411	ENSG00000004776	HSPB6	chr19	-	36245469	36248980	12.9269	0.740938	1.80132	1	10.8392	0.688588	1.69772
ENSG00000004777	ARHGAP33	chr19	+	36265434	36279724	70.0277	9.03723	22.643	ENSG00000004777	ARHGAP33	chr19	+	36265434	36279724	105.54	10.6426	25.8736	1	87.7839	9.83991	24.2583
ENSG00000004779	NDUFAB1	chr16	-	23592323	23607677	748.493	100.741	252.409	ENSG00000004779	NDUFAB1	chr16	-	23592323	23607677	933.456	101.153	245.916	1	840.975	100.947	249.163
ENSG00000004799	PDK4	chr7	-	95212811	95225803	3064.08	249.059	624.022	ENSG00000004799	PDK4	chr7	-	95212811	95225803	3587.11	233.096	566.689	1	3325.6	241.078	595.356
ENSG00000004809	SLC22A16	chr6	-	110745890	110797844	0.151085	0.018747	0.04697	ENSG00000004809	SLC22A16	chr6	-	110745890	110797844	0.154184	0.015141	0.036809	1	0.152635	0.016944	0.0418895
ENSG00000004838	ZMYND10	chr3	-	50378541	50384283	6.03354	0.728123	1.82433	ENSG00000004838	ZMYND10	chr3	-	50378541	50384283	8.10614	0.738874	1.79631	1	7.06984	0.733499	1.81032
ENSG00000004846	ABCB5	chr7	+	20654830	20816658	0.138237	0.060748	0.152206	ENSG00000004846	ABCB5	chr7	+	20654830	20816658	0.093523	0.032988	0.080198	1	0.11588	0.046868	0.116202
ENSG00000004848	ARX	chrX	-	25021811	25034065	2.86926	0.180952	0.45338	ENSG00000004848	ARX	chrX	-	25021811	25034065	2.55163	0.128583	0.312602	1	2.71045	0.154768	0.382991
ENSG00000004864	SLC25A13	chr7	-	95749532	95951459	488.959	38.234	95.7962	ENSG00000004864	SLC25A13	chr7	-	95749532	95951459	606.995	37.9661	92.3008	1	547.977	38.1	94.0485
ENSG00000004866	ST7	chr7	+	116593292	116870157	3.52396	16.0122	40.1189	ENSG00000004866	ST7	chr7	+	116593292	116870157	4.47433	16.8104	40.8684	1	3.99915	16.4113	40.4937
ENSG00000004897	CDC27	chr17	-	45195069	45266788	278.52	27.9591	70.0522	ENSG00000004897	CDC27	chr17	-	45195069	45266788	325.023	26.0439	63.3162	1	301.771	27.0015	66.6842
ENSG00000004939	SLC4A1	chr17	-	42325753	42345509	0.73955	0.064798	0.162352	ENSG00000004939	SLC4A1	chr17	-	42325753	42345509	0.395065	0.021199	0.051539	1	0.567308	0.0429985	0.106945
ENSG00000004948	CALCR	chr7	-	93053799	93204042	0.706276	0.300698	0.753405	ENSG00000004948	CALCR	chr7	-	93053799	93204042	0.536459	0.136785	0.332544	1	0.621368	0.218742	0.542975
ENSG00000004961	HCCS	chrX	+	11129421	11141198	169.414	16.7689	42.0149	ENSG00000004961	HCCS	chrX	+	11129421	11141198	203.257	16.2544	39.5167	1	186.335	16.5117	40.7658
ENSG00000004975	DVL2	chr17	-	7128660	7137864	137.878	20.3836	51.0716	ENSG00000004975	DVL2	chr17	-	7128660	7137864	200.513	22.1546	53.8609	1	169.195	21.2691	52.4663
ENSG00000005001	PRSS22	chr16	-	2902728	2908171	147.349	19.4166	48.6488	ENSG00000005001	PRSS22	chr16	-	2902728	2908171	207.272	20.6087	50.1027	1	177.311	20.0127	49.3757
ENSG00000005007	UPF1	chr19	+	18942747	18979045	118.121	32.5793	81.6282	ENSG00000005007	UPF1	chr19	+	18942747	18979045	176.334	38.5954	93.8308	1	147.228	35.5874	87.7295
ENSG00000005020	SKAP2	chr7	-	26706681	27034858	7.75064	17.3317	43.425	ENSG00000005020	SKAP2	chr7	-	26706681	27034858	9.546	16.8828	41.0445	1	8.64832	17.1073	42.2347
ENSG00000005022	SLC25A5	chrX	+	118602363	118605282	3783.98	334.508	838.117	ENSG00000005022	SLC25A5	chrX	+	118602363	118605282	4885.21	345.078	838.931	1	4334.6	339.793	838.524
ENSG00000005059	CCDC109B	chr4	+	110481361	110609874	0.884571	2.68177	6.71923	ENSG00000005059	CCDC109B	chr4	+	110481361	110609874	0.956976	2.33233	5.67022	1	0.920774	2.50705	6.19473
ENSG00000005073	HOXA11	chr7	-	27221129	27224842	5.36621	0.340194	0.852363	ENSG00000005073	HOXA11	chr7	-	27221129	27224842	5.86193	0.297529	0.723333	1	5.61407	0.318862	0.787848
ENSG00000005075	POLR2J	chr7	-	102113565	102119354	924.219	60.7938	152.32	ENSG00000005075	POLR2J	chr7	-	102113565	102119354	1200.68	62.9877	153.132	1	1062.45	61.8907	152.726
ENSG00000005100	DHX33	chr17	-	5344232	5372380	117.864	8.26098	20.698	ENSG00000005100	DHX33	chr17	-	5344232	5372380	148.394	8.30034	20.1793	1	133.129	8.28066	20.4387
ENSG00000005102	MEOX1	chr17	-	41717756	41739322	0	0	0	ENSG00000005102	MEOX1	chr17	-	41717756	41739322	0	0	0	1	0	0	0
ENSG00000005108	THSD7A	chr7	-	11409984	11871824	39.759	2.57468	6.45092	ENSG00000005108	THSD7A	chr7	-	11409984	11871824	50.4136	2.62545	6.38283	1	45.0863	2.60006	6.41687
ENSG00000005156	LIG3	chr17	+	33307513	33332083	53.5409	10.2237	25.6156	ENSG00000005156	LIG3	chr17	+	33307513	33332083	70.9803	10.6077	25.7889	1	62.2606	10.4157	25.7022
ENSG00000005175	RPAP3	chr12	-	48057070	48099844	432.495	61.7734	154.775	ENSG00000005175	RPAP3	chr12	-	48057070	48099844	511.824	58.9092	143.216	1	472.16	60.3413	148.995
ENSG00000005187	ACSM3	chr16	+	20621565	20808903	0.331453	0.893422	2.23849	ENSG00000005187	ACSM3	chr16	+	20621565	20808903	0.433306	0.93959	2.28427	1	0.382379	0.916506	2.26138
ENSG00000005189	AC004381.6	chr16	+	20817751	20860987	23.3345	6.41177	16.0648	ENSG00000005189	AC004381.6	chr16	+	20817751	20860987	28.4928	6.1657	14.9897	1	25.9137	6.28873	15.5272
ENSG00000005194	CIAPIN1	chr16	-	57462081	57481440	474.439	64.7698	162.282	ENSG00000005194	CIAPIN1	chr16	-	57462081	57481440	592.763	67.3883	163.83	1	533.601	66.0791	163.056
ENSG00000005206	SPPL2B	chr19	+	2328614	2355099	162.512	37.1141	92.9901	ENSG00000005206	SPPL2B	chr19	+	2328614	2355099	244.808	44.4319	108.02	1	203.66	40.773	100.505
ENSG00000005238	FAM214B	chr9	-	35104109	35116338	12.8607	2.22912	5.5851	ENSG00000005238	FAM214B	chr9	-	35104109	35116338	18.6795	2.93004	7.12332	1	15.7701	2.57958	6.35421
ENSG00000005243	COPZ2	chr17	-	46103533	46115392	29.4937	5.57458	13.9672	ENSG00000005243	COPZ2	chr17	-	46103533	46115392	38.8993	5.96682	14.5062	1	34.1965	5.77069	14.2367
ENSG00000005249	PRKAR2B	chr7	+	106685094	106802256	3.38947	1.97937	4.95936	ENSG00000005249	PRKAR2B	chr7	+	106685094	106802256	3.88768	1.81408	4.41028	1	3.63858	1.89673	4.68482
ENSG00000005302	MSL3	chrX	+	11776278	11793870	35.2461	6.33294	15.8673	ENSG00000005302	MSL3	chrX	+	11776278	11793870	44.1171	6.72119	16.3401	1	39.6816	6.52707	16.1037
ENSG00000005339	CREBBP	chr16	-	3775055	3930727	58.3677	6.01415	15.0686	ENSG00000005339	CREBBP	chr16	-	3775055	3930727	83.7756	6.87076	16.7038	1	71.0717	6.44246	15.8862
ENSG00000005379	BZRAP1	chr17	-	56378592	56406152	9.36685	1.54863	3.88013	ENSG00000005379	BZRAP1	chr17	-	56378592	56406152	13.8908	1.5871	3.85847	1	11.6288	1.56787	3.8693
ENSG00000005381	MPO	chr17	-	56347217	56358296	8.24544	0.624804	1.56546	ENSG00000005381	MPO	chr17	-	56347217	56358296	9.77581	0.56334	1.36956	1	9.01063	0.594072	1.46751
ENSG00000005421	PON1	chr7	-	94926988	95025673	5.77711	0.48657	1.21911	ENSG00000005421	PON1	chr7	-	94926988	95025673	8.77259	0.538971	1.31031	1	7.27485	0.512771	1.26471
ENSG00000005436	GCFC2	chr2	-	75879126	75938115	57.046	5.73744	14.3753	ENSG00000005436	GCFC2	chr2	-	75879126	75938115	67.651	6.96119	16.9236	1	62.3485	6.34931	15.6494
ENSG00000005448	WDR54	chr2	+	74648805	74652882	239.759	40.693	101.957	ENSG00000005448	WDR54	chr2	+	74648805	74652882	342.817	47.0566	114.401	1	291.288	43.8748	108.179
ENSG00000005469	CROT	chr7	+	86974997	87029111	42.4964	5.22066	13.0805	ENSG00000005469	CROT	chr7	+	86974997	87029111	48.6122	4.78921	11.6432	1	45.5543	5.00494	12.3619
ENSG00000005471	ABCB4	chr7	-	87031013	87109751	13.4514	1.82037	4.56096	ENSG00000005471	ABCB4	chr7	-	87031013	87109751	17.3118	1.78111	4.33013	1	15.3816	1.80074	4.44554
ENSG00000005483	KMT2E	chr7	+	104654626	104754808	125.56	12.4274	31.1372	ENSG00000005483	KMT2E	chr7	+	104654626	104754808	166.222	13.127	31.9136	1	145.891	12.7772	31.5254
ENSG00000005486	RHBDD2	chr7	+	75471920	75518244	452.479	83.9396	210.313	ENSG00000005486	RHBDD2	chr7	+	75471920	75518244	638.091	93.6814	227.752	1	545.285	88.8105	219.032
ENSG00000005513	SOX8	chr16	+	1031808	1036979	0.806859	0.061277	0.15353	ENSG00000005513	SOX8	chr16	+	1031808	1036979	1.17396	0.07098	0.172563	1	0.99041	0.0661285	0.163046
ENSG00000005700	IBTK	chr6	-	82879700	82957471	65.5246	11.1825	28.018	ENSG00000005700	IBTK	chr6	-	82879700	82957471	73.2276	10.0491	24.4308	1	69.3761	10.6158	26.2244
ENSG00000005801	ZNF195	chr11	-	3360491	3400448	59.3047	37.1116	92.9838	ENSG00000005801	ZNF195	chr11	-	3360491	3400448	74.4799	37.2493	90.5582	1	66.8923	37.1804	91.771
ENSG00000005810	MYCBP2	chr13	-	77618792	77901185	49.5037	4.03076	10.0992	ENSG00000005810	MYCBP2	chr13	-	77618792	77901185	58.3424	3.80757	9.25672	1	53.9231	3.91916	9.67794
ENSG00000005812	FBXL3	chr13	-	77566740	77601330	8.29306	2.65259	6.64613	ENSG00000005812	FBXL3	chr13	-	77566740	77601330	10.1738	2.59684	6.31328	1	9.23343	2.62472	6.4797
ENSG00000005844	ITGAL	chr16	+	30483979	30534506	0.614308	0.10464	0.262179	ENSG00000005844	ITGAL	chr16	+	30483979	30534506	0.748108	0.067648	0.164461	1	0.681208	0.086144	0.21332
ENSG00000005882	PDK2	chr17	+	48172101	48189516	49.9198	6.62906	16.6092	ENSG00000005882	PDK2	chr17	+	48172101	48189516	68.1103	7.30194	17.752	1	59.015	6.9655	17.1806
ENSG00000005884	ITGA3	chr17	+	48133332	48167845	52.9198	7.18109	17.9924	ENSG00000005884	ITGA3	chr17	+	48133332	48167845	69.4808	7.53121	18.3094	1	61.2003	7.35615	18.1509
ENSG00000005889	ZFX	chrX	+	24167290	24234372	18.9081	6.8914	17.2666	ENSG00000005889	ZFX	chrX	+	24167290	24234372	23.2504	7.50248	18.2396	1	21.0793	7.19694	17.7531
ENSG00000005893	LAMP2	chrX	-	119561682	119603220	165.359	50.0679	125.446	ENSG00000005893	LAMP2	chrX	-	119561682	119603220	194.637	46.0256	111.895	1	179.998	48.0467	118.67
ENSG00000005955	GGNBP2	chr17	+	34900737	34946278	131.849	29.9692	75.0884	ENSG00000005955	GGNBP2	chr17	+	34900737	34946278	162.126	29.3995	71.4742	1	146.987	29.6843	73.2813
ENSG00000005961	ITGA2B	chr17	-	42449548	42466873	7.96529	1.10314	2.76395	ENSG00000005961	ITGA2B	chr17	-	42449548	42466873	10.9828	1.14382	2.78079	1	9.47407	1.12348	2.77237
ENSG00000005981	ASB4	chr7	+	95107756	95169544	5.22062	1.71624	4.30008	ENSG00000005981	ASB4	chr7	+	95107756	95169544	5.73241	1.55137	3.77159	1	5.47651	1.63381	4.03584
ENSG00000006007	GDE1	chr16	-	19513015	19533467	307.866	30.1922	75.6473	ENSG00000006007	GDE1	chr16	-	19513015	19533467	387.678	30.7707	74.8078	1	347.772	30.4815	75.2276
ENSG00000006015	C19orf60	chr19	+	18699495	18703146	104.418	19.4885	48.8288	ENSG00000006015	C19orf60	chr19	+	18699495	18703146	139.032	20.1033	48.8739	1	121.725	19.7959	48.8513
ENSG00000006016	CRLF1	chr19	-	18683030	18718551	40.7276	7.07693	17.7314	ENSG00000006016	CRLF1	chr19	-	18683030	18718551	53.4378	6.87692	16.7187	1	47.0827	6.97692	17.2251
ENSG00000006025	OSBPL7	chr17	-	45884738	45899200	85.8239	10.9354	27.3988	ENSG00000006025	OSBPL7	chr17	-	45884738	45899200	124.905	12.5908	30.61	1	105.365	11.7631	29.0044
ENSG00000006042	TMEM98	chr17	+	31254928	31272124	11.4346	1.24582	3.12144	ENSG00000006042	TMEM98	chr17	+	31254928	31272124	15.0024	1.33691	3.25021	1	13.2185	1.29137	3.18583
ENSG00000006047	YBX2	chr17	-	7191571	7197934	166.42	16.5623	41.4973	ENSG00000006047	YBX2	chr17	-	7191571	7197934	237.706	19.0119	46.2205	1	202.063	17.7871	43.8589
ENSG00000006059	KRT33A	chr17	-	39502344	39507064	0.691013	0.043579	0.109189	ENSG00000006059	KRT33A	chr17	-	39502344	39507064	0.298627	0.015048	0.036585	1	0.49482	0.0293135	0.072887
ENSG00000006062	MAP3K14	chr17	-	43340488	43394414	162.095	11.9498	29.9406	ENSG00000006062	MAP3K14	chr17	-	43340488	43394414	226.84	13.4553	32.7118	1	194.468	12.7026	31.3262
ENSG00000006071	ABCC8	chr11	-	17414432	17498449	21.514	2.39198	5.99316	ENSG00000006071	ABCC8	chr11	-	17414432	17498449	31.1328	2.85467	6.94009	1	26.3234	2.62332	6.46662
ENSG00000006074	CCL18	chr17	+	34391640	34399392	0.224767	0.014957	0.037474	ENSG00000006074	CCL18	chr17	+	34391640	34399392	0.093057	0.004948	0.012029	1	0.158912	0.0099525	0.0247515
ENSG00000006075	CCL3	chr17	-	34415602	34417515	0.28581	0.018025	0.045162	ENSG00000006075	CCL3	chr17	-	34415602	34417515	0.282463	0.014234	0.034605	1	0.284137	0.0161295	0.0398835
ENSG00000006114	SYNRG	chr17	-	35874900	35969544	37.0102	8.49022	21.2724	ENSG00000006114	SYNRG	chr17	-	35874900	35969544	45.3352	7.88061	19.1589	1	41.1727	8.18541	20.2156
ENSG00000006116	CACNG3	chr16	+	24266874	24374122	0.149935	0.009456	0.023692	ENSG00000006116	CACNG3	chr16	+	24266874	24374122	0.128238	0.006462	0.015711	1	0.139087	0.007959	0.0197015
ENSG00000006118	TMEM132A	chr11	+	60691935	60704631	274.405	44.6782	111.942	ENSG00000006118	TMEM132A	chr11	+	60691935	60704631	410.986	51.6422	125.549	1	342.696	48.1602	118.746
ENSG00000006125	AP2B1	chr17	+	33905065	34053436	160.631	31.4776	78.8679	ENSG00000006125	AP2B1	chr17	+	33905065	34053436	201.152	30.1524	73.3047	1	180.892	30.815	76.0863
ENSG00000006128	TAC1	chr7	+	97361220	97369784	11.5908	1.28562	3.22114	ENSG00000006128	TAC1	chr7	+	97361220	97369784	12.406	1.12683	2.73948	1	11.9984	1.20622	2.98031
ENSG00000006194	ZNF263	chr16	+	3313743	3351401	67.5842	17.9658	45.0136	ENSG00000006194	ZNF263	chr16	+	3313743	3351401	87.7711	18.8739	45.885	1	77.6776	18.4198	45.4493
ENSG00000006210	CX3CL1	chr16	+	57406370	57418960	15.1551	1.72398	4.31947	ENSG00000006210	CX3CL1	chr16	+	57406370	57418960	23.5566	2.12007	5.1542	1	19.3558	1.92203	4.73683
ENSG00000006282	SPATA20	chr17	+	48620419	48633213	410.363	53.5386	134.142	ENSG00000006282	SPATA20	chr17	+	48620419	48633213	596.912	62.4557	151.838	1	503.638	57.9971	142.99
ENSG00000006283	CACNA1G	chr17	+	48638429	48704835	36.3751	3.31147	8.29695	ENSG00000006283	CACNA1G	chr17	+	48638429	48704835	53.6967	3.80282	9.24518	1	45.0359	3.55714	8.77107
ENSG00000006327	TNFRSF12A	chr16	+	3068446	3072384	343.582	36.1481	90.5698	ENSG00000006327	TNFRSF12A	chr16	+	3068446	3072384	473.191	40.015	97.282	1	408.387	38.0816	93.9259
ENSG00000006377	DLX6	chr7	+	96634860	96640351	13.7641	1.36212	3.41281	ENSG00000006377	DLX6	chr7	+	96634860	96640351	18.6508	1.45141	3.52858	1	16.2074	1.40676	3.47069
ENSG00000006432	MAP3K9	chr14	-	71189243	71276251	79.6703	5.89346	14.7662	ENSG00000006432	MAP3K9	chr14	-	71189243	71276251	106.167	6.15232	14.9571	1	92.9186	6.02289	14.8617
ENSG00000006451	RALA	chr7	+	39663082	39747723	18.0581	30.0885	75.3874	ENSG00000006451	RALA	chr7	+	39663082	39747723	21.1302	28.4945	69.2742	1	19.5941	29.2915	72.3308
ENSG00000006453	BAIAP2L1	chr7	-	97920963	98030380	89.6014	11.0309	27.6382	ENSG00000006453	BAIAP2L1	chr7	-	97920963	98030380	116.494	11.3298	27.5443	1	103.048	11.1804	27.5912
ENSG00000006459	KDM7A	chr7	-	139784546	139876835	119.783	7.87836	19.7394	ENSG00000006459	KDM7A	chr7	-	139784546	139876835	139.208	7.29159	17.7269	1	129.495	7.58497	18.7331
ENSG00000006468	ETV1	chr7	-	13930853	14031050	2.71767	0.952153	2.38564	ENSG00000006468	ETV1	chr7	-	13930853	14031050	3.3945	1.1295	2.74598	1	3.05608	1.04083	2.56581
ENSG00000006530	AGK	chr7	+	141250989	141355044	83.8226	18.031	45.1769	ENSG00000006530	AGK	chr7	+	141250989	141355044	102.498	17.7548	43.1644	1	93.1601	17.8929	44.1707
ENSG00000006534	ALDH3B1	chr11	+	67776048	67796744	7.5994	1.91259	4.79203	ENSG00000006534	ALDH3B1	chr11	+	67776048	67796744	11.7951	2.32914	5.66247	1	9.69724	2.12087	5.22725
ENSG00000006555	TTC22	chr1	-	55245385	55266940	61.2093	7.86725	19.7116	ENSG00000006555	TTC22	chr1	-	55245385	55266940	85.3532	8.72729	21.2172	1	73.2813	8.29727	20.4644
ENSG00000006576	PHTF2	chr7	+	77428122	77586818	55.4113	8.36579	20.9607	ENSG00000006576	PHTF2	chr7	+	77428122	77586818	63.9722	7.77702	18.907	1	59.6917	8.07141	19.9338
ENSG00000006606	CCL26	chr7	-	75398851	75419214	0	0	0	ENSG00000006606	CCL26	chr7	-	75398851	75419214	0	0	0	1	0	0	0
ENSG00000006607	FARP2	chr2	+	242295658	242434256	67.0342	18.2159	45.6404	ENSG00000006607	FARP2	chr2	+	242295658	242434256	82.8698	18.3559	44.6257	1	74.952	18.2859	45.1331
ENSG00000006611	USH1C	chr11	-	17515442	17565963	20.0622	9.81548	24.5929	ENSG00000006611	USH1C	chr11	-	17515442	17565963	27.415	10.5273	25.5932	1	23.7386	10.1714	25.0931
ENSG00000006625	GGCT	chr7	-	30536237	30591095	1440.52	168.218	421.473	ENSG00000006625	GGCT	chr7	-	30536237	30591095	1685.93	155.813	378.803	1	1563.23	162.015	400.138
ENSG00000006634	DBF4	chr7	+	87505531	87538856	242.581	26.0572	65.2867	ENSG00000006634	DBF4	chr7	+	87505531	87538856	280.224	23.9069	58.1211	1	261.402	24.982	61.7039
ENSG00000006638	TBXA2R	chr19	-	3594504	3606838	1.07373	0.11775	0.295025	ENSG00000006638	TBXA2R	chr19	-	3594504	3606838	1.59735	0.13997	0.340286	1	1.33554	0.12886	0.317655
ENSG00000006652	IFRD1	chr7	+	112063023	112121072	143.879	121.478	304.366	ENSG00000006652	IFRD1	chr7	+	112063023	112121072	173.72	117.81	286.413	1	158.799	119.644	295.39
ENSG00000006659	LGALS14	chr19	+	40194946	40200084	0.364226	0.032063	0.080335	ENSG00000006659	LGALS14	chr19	+	40194946	40200084	0.481928	0.033855	0.082307	1	0.423077	0.032959	0.081321
ENSG00000006695	COX10	chr17	+	13972813	14111994	36.0626	2.61608	6.55463	ENSG00000006695	COX10	chr17	+	13972813	14111994	50.4026	2.89744	7.04408	1	43.2326	2.75676	6.79936
ENSG00000006704	GTF2IRD1	chr7	+	73868120	74016931	60.419	7.6068	19.059	ENSG00000006704	GTF2IRD1	chr7	+	73868120	74016931	85.7958	7.47002	18.1607	1	73.1074	7.53841	18.6098
ENSG00000006712	PAF1	chr19	-	39876492	39881835	717.18	61.0718	153.017	ENSG00000006712	PAF1	chr19	-	39876492	39881835	1000.17	67.559	164.245	1	858.675	64.3154	158.631
ENSG00000006715	VPS41	chr7	-	38762563	38971994	34.0222	11.8419	29.6701	ENSG00000006715	VPS41	chr7	-	38762563	38971994	42.5213	11.1308	27.0604	1	38.2717	11.4863	28.3653
ENSG00000006740	ARHGAP44	chr17	+	12692856	12894960	0.037107	0.062767	0.157263	ENSG00000006740	ARHGAP44	chr17	+	12692856	12894960	0.017095	0.023106	0.056174	1	0.027101	0.0429365	0.106718
ENSG00000006744	ELAC2	chr17	-	12895708	12921504	82.5926	11.225	28.1245	ENSG00000006744	ELAC2	chr17	-	12895708	12921504	108.906	11.6115	28.229	1	95.7495	11.4182	28.1768
ENSG00000006747	SCIN	chr7	+	12610203	12693228	49.7357	36.3458	91.0653	ENSG00000006747	SCIN	chr7	+	12610203	12693228	62.3818	33.5155	81.4808	1	56.0588	34.9307	86.273
ENSG00000006756	ARSD	chrX	-	2822011	2847392	108.747	11.7413	29.418	ENSG00000006756	ARSD	chrX	-	2822011	2847392	145.772	12.4329	30.226	1	127.26	12.0871	29.822
ENSG00000006757	PNPLA4	chrX	-	7866288	7895780	30.4271	2.58629	6.48001	ENSG00000006757	PNPLA4	chrX	-	7866288	7895780	38.091	2.54131	6.17829	1	34.2591	2.5638	6.32915
ENSG00000006788	MYH13	chr17	-	10201401	10276447	0.410036	0.026069	0.065316	ENSG00000006788	MYH13	chr17	-	10201401	10276447	0.338113	0.017176	0.041758	1	0.374074	0.0216225	0.053537
ENSG00000006831	ADIPOR2	chr12	+	1797740	1897844	72.7299	93.9237	235.328	ENSG00000006831	ADIPOR2	chr12	+	1797740	1897844	90.1744	92.9244	225.912	1	81.4521	93.4241	230.62
ENSG00000006837	CDKL3	chr5	-	133541305	133706738	3.27783	2.99271	7.4983	ENSG00000006837	CDKL3	chr5	-	133541305	133706738	3.30778	2.34924	5.71134	1	3.29281	2.67098	6.60482
ENSG00000007001	UPP2	chr2	+	158733214	158992666	0.315582	0.105467	0.26425	ENSG00000007001	UPP2	chr2	+	158733214	158992666	0.281453	0.085643	0.208209	1	0.298517	0.095555	0.236229
ENSG00000007038	PRSS21	chr16	+	2867164	2876305	0.24748	0.038041	0.095312	ENSG00000007038	PRSS21	chr16	+	2867164	2876305	0.42994	0.043497	0.105747	1	0.33871	0.040769	0.100529
ENSG00000007047	MARK4	chr19	+	45582546	45808541	9.9777	2.49472	6.25057	ENSG00000007047	MARK4	chr19	+	45582546	45808541	16.0945	3.05151	7.41865	1	13.0361	2.77312	6.83461
ENSG00000007062	PROM1	chr4	-	15964699	16086001	325.427	88.7477	222.359	ENSG00000007062	PROM1	chr4	-	15964699	16086001	385.252	83.8562	203.866	1	355.34	86.302	213.113
ENSG00000007080	CCDC124	chr19	+	18043825	18054800	259.25	46.8988	117.506	ENSG00000007080	CCDC124	chr19	+	18043825	18054800	384.097	55.3148	134.478	1	321.674	51.1068	125.992
ENSG00000007129	CEACAM21	chr19	+	42055886	42093197	0.136706	0.014209	0.035602	ENSG00000007129	CEACAM21	chr19	+	42055886	42093197	0	0	0	1	0.068353	0.0071045	0.017801
ENSG00000007168	PAFAH1B1	chr17	+	2496504	2588909	37.5808	25.5297	63.9652	ENSG00000007168	PAFAH1B1	chr17	+	2496504	2588909	45.4946	24.5185	59.6078	1	41.5377	25.0241	61.7865
ENSG00000007171	NOS2	chr17	-	26083792	26127525	13.0939	0.825775	2.069	ENSG00000007171	NOS2	chr17	-	26083792	26127525	16.5982	0.836423	2.03346	1	14.8461	0.831099	2.05123
ENSG00000007174	DNAH9	chr17	+	11501748	11873065	0.182241	0.021924	0.054931	ENSG00000007174	DNAH9	chr17	+	11501748	11873065	0.136071	0.01308	0.031799	1	0.159156	0.017502	0.043365
ENSG00000007202	KIAA0100	chr17	-	26941458	26972472	370.082	33.9642	85.0981	ENSG00000007202	KIAA0100	chr17	-	26941458	26972472	500.693	36.4603	88.6401	1	435.388	35.2123	86.8691
ENSG00000007216	SLC13A2	chr17	+	26800311	26824799	0.390176	0.027804	0.069664	ENSG00000007216	SLC13A2	chr17	+	26800311	26824799	0.536919	0.030572	0.074326	1	0.463548	0.029188	0.071995
ENSG00000007237	GAS7	chr17	-	9813926	10101868	0.009052	0.007401	0.018542	ENSG00000007237	GAS7	chr17	-	9813926	10101868	0.006763	0.004843	0.011774	1	0.0079075	0.006122	0.015158
ENSG00000007255	TRAPPC6A	chr19	-	45666186	45681495	281.275	22.3559	56.0133	ENSG00000007255	TRAPPC6A	chr19	-	45666186	45681495	396.337	25.6113	62.2646	1	338.806	23.9836	59.139
ENSG00000007264	MATK	chr19	-	3777971	3802127	0.077758	0.031784	0.079636	ENSG00000007264	MATK	chr19	-	3777971	3802127	0.091646	0.041404	0.10066	1	0.084702	0.036594	0.090148
ENSG00000007306	CEACAM7	chr19	-	42177235	42210895	1.03398	0.0694	0.173884	ENSG00000007306	CEACAM7	chr19	-	42177235	42210895	1.40883	0.075558	0.183692	1	1.2214	0.072479	0.178788
ENSG00000007312	CD79B	chr17	-	62006100	62009714	1.6274	0.250808	0.628406	ENSG00000007312	CD79B	chr17	-	62006100	62009714	3.3524	0.308449	0.749883	1	2.4899	0.279628	0.689145
ENSG00000007314	SCN4A	chr17	-	62015914	62050278	14.0618	0.946667	2.37189	ENSG00000007314	SCN4A	chr17	-	62015914	62050278	19.6029	1.06481	2.5887	1	16.8324	1.00574	2.4803
ENSG00000007341	ST7L	chr1	-	113066140	113163447	20.8354	8.5943	21.5332	ENSG00000007341	ST7L	chr1	-	113066140	113163447	21.9362	7.6174	18.519	1	21.3858	8.10585	20.0261
ENSG00000007350	TKTL1	chrX	+	153524024	153558700	0.421839	0.06945	0.174009	ENSG00000007350	TKTL1	chrX	+	153524024	153558700	0.386299	0.028742	0.069877	1	0.404069	0.049096	0.121943
ENSG00000007372	PAX6	chr11	-	31806340	31839509	1.37844	0.317207	0.794769	ENSG00000007372	PAX6	chr11	-	31806340	31839509	1.63927	0.28428	0.691125	1	1.50885	0.300743	0.742947
ENSG00000007376	RPUSD1	chr16	-	834974	838397	259.956	23.9883	60.1033	ENSG00000007376	RPUSD1	chr16	-	834974	838397	391.793	28.53	69.3603	1	325.875	26.2591	64.7318
ENSG00000007384	RHBDF1	chr16	-	108058	126354	78.2563	9.73371	24.388	ENSG00000007384	RHBDF1	chr16	-	108058	126354	116.952	11.6276	28.2684	1	97.604	10.6807	26.3282
ENSG00000007392	LUC7L	chr16	-	238968	279462	112.41	29.6125	74.1946	ENSG00000007392	LUC7L	chr16	-	238968	279462	143.691	27.4511	66.7374	1	128.051	28.5318	70.466
ENSG00000007402	CACNA2D2	chr3	-	50400233	50541675	3.66169	1.19759	3.0006	ENSG00000007402	CACNA2D2	chr3	-	50400233	50541675	5.17216	1.32733	3.22691	1	4.41692	1.26246	3.11375
ENSG00000007516	BAIAP3	chr16	+	1383602	1399439	49.6138	7.44811	18.6614	ENSG00000007516	BAIAP3	chr16	+	1383602	1399439	77.7414	9.28062	22.5625	1	63.6776	8.36436	20.6119
ENSG00000007520	TSR3	chr16	-	1399241	1401912	289.12	19.1565	47.9971	ENSG00000007520	TSR3	chr16	-	1399241	1401912	426.006	22.9557	55.8084	1	357.563	21.0561	51.9027
ENSG00000007541	PIGQ	chr16	+	616995	634136	44.962	14.0872	35.2958	ENSG00000007541	PIGQ	chr16	+	616995	634136	70.3427	17.7892	43.2481	1	57.6523	15.9382	39.272
ENSG00000007545	CRAMP1L	chr16	+	1662326	1727909	82.969	6.4801	16.236	ENSG00000007545	CRAMP1L	chr16	+	1662326	1727909	112.405	6.61339	16.0781	1	97.6872	6.54674	16.157
ENSG00000007866	TEAD3	chr6	-	35441374	35464853	44.1351	3.1436	7.87636	ENSG00000007866	TEAD3	chr6	-	35441374	35464853	61.6389	3.25489	7.91308	1	52.887	3.19924	7.89472
ENSG00000007908	SELE	chr1	-	169691781	169733846	0.162172	0.01465	0.036707	ENSG00000007908	SELE	chr1	-	169691781	169733846	0.194751	0.014058	0.034177	1	0.178461	0.014354	0.035442
ENSG00000007923	DNAJC11	chr1	-	6694228	6761984	63.412	34.6881	86.9116	ENSG00000007923	DNAJC11	chr1	-	6694228	6761984	86.4532	37.7325	91.733	1	74.9326	36.2103	89.3223
ENSG00000007933	FMO3	chr1	+	171060018	171086959	0	0	0	ENSG00000007933	FMO3	chr1	+	171060018	171086959	0	0	0	1	0	0	0
ENSG00000007944	MYLIP	chr6	+	16129356	16148479	270.37	21.8948	54.8578	ENSG00000007944	MYLIP	chr6	+	16129356	16148479	349.181	22.8747	55.6116	1	309.776	22.3848	55.2347
ENSG00000007952	NOX1	chrX	-	100098313	100129334	2.07679	0.130974	0.328159	ENSG00000007952	NOX1	chrX	-	100098313	100129334	2.99845	0.167776	0.407886	1	2.53762	0.149375	0.368023
ENSG00000007968	E2F2	chr1	-	23832922	23857712	61.8695	4.13276	10.3547	ENSG00000007968	E2F2	chr1	-	23832922	23857712	81.4127	4.35907	10.5975	1	71.6411	4.24592	10.4761
ENSG00000008018	PSMB1	chr6	-	170844205	170862429	1208.99	177.681	445.183	ENSG00000008018	PSMB1	chr6	-	170844205	170862429	1494.89	175.561	426.813	1	1351.94	176.621	435.998
ENSG00000008056	SYN1	chrX	-	47431303	47479252	43.7492	2.77828	6.96105	ENSG00000008056	SYN1	chrX	-	47431303	47479252	66.4004	3.37016	8.19333	1	55.0748	3.07422	7.57719
ENSG00000008083	JARID2	chr6	+	15246527	15522252	4.90951	7.85167	19.6725	ENSG00000008083	JARID2	chr6	+	15246527	15522252	6.50965	8.12412	19.7509	1	5.70958	7.9879	19.7117
ENSG00000008086	CDKL5	chrX	+	18443703	18671749	1.06279	1.32381	3.31684	ENSG00000008086	CDKL5	chrX	+	18443703	18671749	1.32021	1.314	3.19452	1	1.1915	1.31891	3.25568
ENSG00000008118	CAMK1G	chr1	+	209757062	209787283	1.97272	0.12746	0.319352	ENSG00000008118	CAMK1G	chr1	+	209757062	209787283	2.26607	0.11699	0.28442	1	2.11939	0.122225	0.301886
ENSG00000008128	CDK11A	chr1	-	1634169	1655766	145.071	23.9759	60.0722	ENSG00000008128	CDK11A	chr1	-	1634169	1655766	161.696	22.5294	54.772	1	153.383	23.2526	57.4221
ENSG00000008130	NADK	chr1	-	1682671	1711896	222.875	38.3736	96.1458	ENSG00000008130	NADK	chr1	-	1682671	1711896	310.253	40.7053	98.9601	1	266.564	39.5394	97.553
ENSG00000008196	TFAP2B	chr6	+	50786436	50815326	1.0644	0.082879	0.207655	ENSG00000008196	TFAP2B	chr6	+	50786436	50815326	1.4939	0.086008	0.209098	1	1.27915	0.0844435	0.208377
ENSG00000008197	TFAP2D	chr6	+	50681541	50740701	24.834	2.52547	6.32761	ENSG00000008197	TFAP2D	chr6	+	50681541	50740701	33.405	2.71442	6.59914	1	29.1195	2.61995	6.46338
ENSG00000008226	DLEC1	chr3	+	38080696	38165516	1.43637	0.15835	0.396748	ENSG00000008226	DLEC1	chr3	+	38080696	38165516	1.31121	0.093805	0.228052	1	1.37379	0.126078	0.3124
ENSG00000008256	CYTH3	chr7	-	6201407	6312275	56.1594	5.62959	14.1051	ENSG00000008256	CYTH3	chr7	-	6201407	6312275	74.8446	6.04791	14.7033	1	65.502	5.83875	14.4042
ENSG00000008277	ADAM22	chr7	+	87563458	87832204	16.797	5.07327	12.7112	ENSG00000008277	ADAM22	chr7	+	87563458	87832204	19.9544	4.96923	12.0809	1	18.3757	5.02125	12.396
ENSG00000008282	SYPL1	chr7	-	105730949	105753022	371.358	30.748	77.0396	ENSG00000008282	SYPL1	chr7	-	105730949	105753022	431.281	28.6758	69.7149	1	401.319	29.7119	73.3773
ENSG00000008283	CYB561	chr17	-	61509665	61523739	156.089	37.289	93.4284	ENSG00000008283	CYB561	chr17	-	61509665	61523739	215.884	44.6494	108.549	1	185.987	40.9692	100.989
ENSG00000008294	SPAG9	chr17	-	49039535	49198226	269.529	33.2671	83.3515	ENSG00000008294	SPAG9	chr17	-	49039535	49198226	332.746	36.8866	89.6765	1	301.138	35.0769	86.514
ENSG00000008300	CELSR3	chr3	-	48673902	48700348	65.1342	5.33975	13.3789	ENSG00000008300	CELSR3	chr3	-	48673902	48700348	93.5894	6.29085	15.2939	1	79.3618	5.8153	14.3364
ENSG00000008311	AASS	chr7	-	121715701	121784334	61.0672	5.79644	14.5231	ENSG00000008311	AASS	chr7	-	121715701	121784334	72.066	5.47047	13.2995	1	66.5666	5.63345	13.9113
ENSG00000008323	PLEKHG6	chr12	+	6419602	6437672	8.36778	3.24878	8.13988	ENSG00000008323	PLEKHG6	chr12	+	6419602	6437672	11.9502	3.94693	9.59554	1	10.159	3.59786	8.86771
ENSG00000008324	SS18L2	chr3	+	42623332	42636606	99.0671	8.34835	20.917	ENSG00000008324	SS18L2	chr3	+	42623332	42636606	113.914	8.4176	20.4644	1	106.491	8.38297	20.6907
ENSG00000008382	MPND	chr19	+	4343524	4360083	80.1793	7.22893	18.1122	ENSG00000008382	MPND	chr19	+	4343524	4360083	111.542	8.17707	19.8796	1	95.8607	7.703	18.9959
ENSG00000008394	MGST1	chr12	+	16500076	16762193	15.6049	28.2784	70.8521	ENSG00000008394	MGST1	chr12	+	16500076	16762193	18.55	26.3437	64.0451	1	17.0774	27.311	67.4486
ENSG00000008405	CRY1	chr12	-	107385142	107487607	59.7273	29.6566	74.3052	ENSG00000008405	CRY1	chr12	-	107385142	107487607	76.0598	30.0019	72.9387	1	67.8935	29.8292	73.622
ENSG00000008438	PGLYRP1	chr19	-	46522411	46526323	5.46944	0.344935	0.864241	ENSG00000008438	PGLYRP1	chr19	-	46522411	46526323	9.97361	0.502593	1.22187	1	7.72153	0.423764	1.04306
ENSG00000008441	NFIX	chr19	+	13106422	13209610	5.67406	2.36355	5.92193	ENSG00000008441	NFIX	chr19	+	13106422	13209610	8.02792	3.28116	7.97694	1	6.85099	2.82235	6.94944
ENSG00000008513	ST3GAL1	chr8	-	134467091	134584183	0.010872	0.006554	0.01642	ENSG00000008513	ST3GAL1	chr8	-	134467091	134584183	0.027495	0.013244	0.032197	1	0.0191835	0.009899	0.0243085
ENSG00000008516	MMP25	chr16	+	3096682	3110727	5.63612	0.552791	1.38503	ENSG00000008516	MMP25	chr16	+	3096682	3110727	7.52374	0.603742	1.46778	1	6.57993	0.578267	1.4264
ENSG00000008517	IL32	chr16	+	3115298	3131908	9.12419	1.66674	4.17606	ENSG00000008517	IL32	chr16	+	3115298	3131908	10.4309	1.63294	3.96991	1	9.77754	1.64984	4.07299
ENSG00000008710	PKD1	chr16	-	2138711	2185899	73.479	9.43454	23.6384	ENSG00000008710	PKD1	chr16	-	2138711	2185899	115.72	11.2392	27.3241	1	94.5997	10.3369	25.4813
ENSG00000008735	MAPK8IP2	chr22	+	51039114	51052409	57.3359	4.42333	11.0828	ENSG00000008735	MAPK8IP2	chr22	+	51039114	51052409	80.5065	4.97351	12.0913	1	68.9212	4.69842	11.587
ENSG00000008838	MED24	chr17	-	38175350	38217468	67.4696	17.873	44.7813	ENSG00000008838	MED24	chr17	-	38175350	38217468	92.3563	18.1414	44.1043	1	79.9129	18.0072	44.4428
ENSG00000008853	RHOBTB2	chr8	+	22844930	22877712	13.5384	2.43975	6.11285	ENSG00000008853	RHOBTB2	chr8	+	22844930	22877712	18.9206	2.66725	6.48446	1	16.2295	2.5535	6.29865
ENSG00000008869	HEATR5B	chr2	-	37195526	37311485	56.649	7.94727	19.912	ENSG00000008869	HEATR5B	chr2	-	37195526	37311485	68.3701	7.78631	18.9296	1	62.5096	7.86679	19.4208
ENSG00000008952	SEC62	chr3	+	169684423	169716161	95.3888	17.5248	43.9087	ENSG00000008952	SEC62	chr3	+	169684423	169716161	112.617	16.4197	39.9185	1	104.003	16.9722	41.9136
ENSG00000008988	RPS20	chr8	-	56979854	56987069	3116.79	763.51	1912.99	ENSG00000008988	RPS20	chr8	-	56979854	56987069	3859.2	767.759	1866.53	1	3487.99	765.635	1889.76
ENSG00000009307	CSDE1	chr1	-	115259534	115301297	919.3	127.34	319.054	ENSG00000009307	CSDE1	chr1	-	115259534	115301297	1104.59	121.379	295.089	1	1011.94	124.36	307.071
ENSG00000009335	UBE3C	chr7	+	156931607	157062066	312.326	36.3653	91.1139	ENSG00000009335	UBE3C	chr7	+	156931607	157062066	396.7	36.8067	89.4823	1	354.513	36.586	90.2981
ENSG00000009413	REV3L	chr6	-	111620234	111804918	55.6646	4.15657	10.4144	ENSG00000009413	REV3L	chr6	-	111620234	111804918	66.4927	3.92223	9.53548	1	61.0787	4.0394	9.97493
ENSG00000009694	TENM1	chrX	-	123509753	124097666	10.612	0.671547	1.68257	ENSG00000009694	TENM1	chrX	-	123509753	124097666	13.1986	0.666345	1.61998	1	11.9053	0.668946	1.65128
ENSG00000009709	PAX7	chr1	+	18957500	19075360	1.05861	0.103562	0.259476	ENSG00000009709	PAX7	chr1	+	18957500	19075360	0.993347	0.108965	0.264908	1	1.02598	0.106264	0.262192
ENSG00000009724	MASP2	chr1	-	11086580	11107290	17.162	1.98968	4.98519	ENSG00000009724	MASP2	chr1	-	11086580	11107290	25.0027	2.34879	5.71023	1	21.0824	2.16924	5.34771
ENSG00000009765	IYD	chr6	+	150690028	150727105	0.291707	0.115761	0.290043	ENSG00000009765	IYD	chr6	+	150690028	150727105	0.194472	0.088471	0.215084	1	0.24309	0.102116	0.252563
ENSG00000009780	FAM76A	chr1	+	28052490	28089633	24.5641	2.50225	6.26945	ENSG00000009780	FAM76A	chr1	+	28052490	28089633	30.2092	2.53409	6.16071	1	27.3867	2.51817	6.21508
ENSG00000009790	TRAF3IP3	chr1	+	209929377	209955668	4.41171	1.30356	3.2661	ENSG00000009790	TRAF3IP3	chr1	+	209929377	209955668	5.15241	1.2339	2.99977	1	4.78206	1.26873	3.13294
ENSG00000009830	POMT2	chr14	-	77741299	77787227	51.787	11.7169	29.3568	ENSG00000009830	POMT2	chr14	-	77741299	77787227	69.3597	12.292	29.8836	1	60.5733	12.0044	29.6202
ENSG00000009844	VTA1	chr6	+	142468367	142545826	127.019	8.62219	21.6031	ENSG00000009844	VTA1	chr6	+	142468367	142545826	147.641	8.13867	19.7862	1	137.33	8.38043	20.6947
ENSG00000009950	MLXIPL	chr7	-	73007524	73038873	16.7107	2.17732	5.45532	ENSG00000009950	MLXIPL	chr7	-	73007524	73038873	24.7033	2.30909	5.61372	1	20.707	2.24321	5.53452
ENSG00000009954	BAZ1B	chr7	-	72854728	72936608	512.662	38.7051	96.9764	ENSG00000009954	BAZ1B	chr7	-	72854728	72936608	655.839	39.373	95.7212	1	584.25	39.039	96.3488
ENSG00000010017	RANBP9	chr6	-	13621730	13711796	334.692	23.902	59.887	ENSG00000010017	RANBP9	chr6	-	13621730	13711796	418.019	23.7806	57.8138	1	376.356	23.8413	58.8504
ENSG00000010030	ETV7	chr6	-	36322419	36356164	9.01229	0.841869	2.10932	ENSG00000010030	ETV7	chr6	-	36322419	36356164	12.1898	0.941024	2.28776	1	10.6011	0.891447	2.19854
ENSG00000010072	SPRTN	chr1	+	231472850	231490769	63.0248	10.7337	26.8935	ENSG00000010072	SPRTN	chr1	+	231472850	231490769	79.3437	10.6217	25.8229	1	71.1842	10.6777	26.3582
ENSG00000010165	METTL13	chr1	+	171750788	171783163	224.818	17.5408	43.9488	ENSG00000010165	METTL13	chr1	+	171750788	171783163	306.463	18.856	45.8415	1	265.641	18.1984	44.8951
ENSG00000010219	DYRK4	chr12	+	4671370	4723325	596.158	268.917	673.778	ENSG00000010219	DYRK4	chr12	+	4671370	4723325	750.471	270.681	658.064	1	673.314	269.799	665.921
ENSG00000010244	ZNF207	chr17	+	30677136	30708905	158.614	63.4718	159.03	ENSG00000010244	ZNF207	chr17	+	30677136	30708905	198.152	52.9791	128.799	1	178.383	58.2254	143.915
ENSG00000010256	UQCRC1	chr3	-	48636435	48648409	428.792	45.5468	114.118	ENSG00000010256	UQCRC1	chr3	-	48636435	48648409	602.788	51.5612	125.352	1	515.79	48.554	119.735
ENSG00000010270	STARD3NL	chr7	+	38217824	38270272	59.1868	27.7456	69.5172	ENSG00000010270	STARD3NL	chr7	+	38217824	38270272	71.3019	26.3609	64.0871	1	65.2444	27.0533	66.8022
ENSG00000010278	CD9	chr12	+	6308881	6347425	271.394	130.716	327.511	ENSG00000010278	CD9	chr12	+	6308881	6347425	355.084	140.763	342.215	1	313.239	135.74	334.863
ENSG00000010282	HHATL	chr3	-	42734155	42744319	1.22053	0.213867	0.535848	ENSG00000010282	HHATL	chr3	-	42734155	42744319	0.548945	0.061239	0.14888	1	0.884737	0.137553	0.342364
ENSG00000010292	NCAPD2	chr12	+	6602522	6641121	958.321	73.7569	184.799	ENSG00000010292	NCAPD2	chr12	+	6602522	6641121	1253.53	77.021	187.249	1	1105.93	75.389	186.024
ENSG00000010295	IFFO1	chr12	-	6647541	6665239	10.8916	1.33766	3.35152	ENSG00000010295	IFFO1	chr12	-	6647541	6665239	16.6056	1.77699	4.32011	1	13.7486	1.55732	3.83582
ENSG00000010310	GIPR	chr19	+	46171502	46186982	15.7254	2.91036	7.29195	ENSG00000010310	GIPR	chr19	+	46171502	46186982	22.5029	3.17554	7.72018	1	19.1142	3.04295	7.50607
ENSG00000010318	PHF7	chr3	+	52444673	52457657	6.87912	1.21483	3.04379	ENSG00000010318	PHF7	chr3	+	52444673	52457657	7.79093	1.23973	3.01395	1	7.33503	1.22728	3.02887
ENSG00000010319	SEMA3G	chr3	-	52467069	52479101	4.03652	0.260386	0.652403	ENSG00000010319	SEMA3G	chr3	-	52467069	52479101	5.33965	0.288521	0.701434	1	4.68809	0.274454	0.676918
ENSG00000010322	NISCH	chr3	+	52489134	52527087	34.9116	5.55764	13.9248	ENSG00000010322	NISCH	chr3	+	52489134	52527087	51.5575	6.79908	16.5295	1	43.2345	6.17836	15.2271
ENSG00000010327	STAB1	chr3	+	52529354	52558511	2.82031	0.364043	0.912118	ENSG00000010327	STAB1	chr3	+	52529354	52558511	4.30114	0.399007	0.97004	1	3.56073	0.381525	0.941079
ENSG00000010361	FUZ	chr19	-	50310126	50320633	54.4089	7.62895	19.1145	ENSG00000010361	FUZ	chr19	-	50310126	50320633	70.8002	7.47738	18.1786	1	62.6046	7.55317	18.6465
ENSG00000010379	SLC6A13	chr12	-	329789	372039	13.8654	2.35418	5.89843	ENSG00000010379	SLC6A13	chr12	-	329789	372039	18.564	2.46528	5.99344	1	16.2147	2.40973	5.94594
ENSG00000010404	IDS	chrX	-	148558521	148615470	52.9228	16.8411	42.1957	ENSG00000010404	IDS	chrX	-	148558521	148615470	69.1209	17.8146	43.3098	1	61.0219	17.3278	42.7527
ENSG00000010438	PRSS3	chr9	+	33750515	33799230	0.694254	0.675955	1.69362	ENSG00000010438	PRSS3	chr9	+	33750515	33799230	0.707201	0.578884	1.40735	1	0.700727	0.62742	1.55048
ENSG00000010539	ZNF200	chr16	-	3272325	3286221	35.7262	5.70721	14.2995	ENSG00000010539	ZNF200	chr16	-	3272325	3286221	46.4518	5.8698	14.2703	1	41.089	5.78851	14.2849
ENSG00000010610	CD4	chr12	+	6896024	6929974	0.788537	0.109236	0.273694	ENSG00000010610	CD4	chr12	+	6896024	6929974	1.01533	0.119603	0.290771	1	0.901932	0.11442	0.282232
ENSG00000010626	LRRC23	chr12	+	6982733	7023407	87.4046	16.9313	42.4217	ENSG00000010626	LRRC23	chr12	+	6982733	7023407	113.409	17.4422	42.4044	1	100.407	17.1868	42.4131
ENSG00000010671	BTK	chrX	-	100604435	100641183	1.94772	0.262816	0.658492	ENSG00000010671	BTK	chrX	-	100604435	100641183	2.07548	0.291608	0.708939	1	2.0116	0.277212	0.683715
ENSG00000010704	HFE	chr6	+	26087509	26098571	47.9886	4.59882	11.5224	ENSG00000010704	HFE	chr6	+	26087509	26098571	57.335	3.93735	9.57223	1	52.6618	4.26809	10.5473
ENSG00000010803	SCMH1	chr1	-	41492872	41707826	84.413	8.42798	21.1165	ENSG00000010803	SCMH1	chr1	-	41492872	41707826	118.438	9.08804	22.0943	1	101.426	8.75801	21.6054
ENSG00000010810	FYN	chr6	-	111981535	112194655	5.00215	11.0211	27.6136	ENSG00000010810	FYN	chr6	-	111981535	112194655	6.78184	9.6052	23.3516	1	5.89199	10.3131	25.4826
ENSG00000010818	HIVEP2	chr6	-	143072604	143266338	37.9286	3.43078	8.59589	ENSG00000010818	HIVEP2	chr6	-	143072604	143266338	49.5558	3.61657	8.79238	1	43.7422	3.52368	8.69414
ENSG00000010932	FMO1	chr1	+	171217638	171255117	0.168693	0.036467	0.091369	ENSG00000010932	FMO1	chr1	+	171217638	171255117	0.177877	0.021203	0.051548	1	0.173285	0.028835	0.0714585
ENSG00000011007	TCEB3	chr1	+	24069645	24088549	194.585	30.9975	77.665	ENSG00000011007	TCEB3	chr1	+	24069645	24088549	250.278	25.5226	62.0491	1	222.431	28.2601	69.857
ENSG00000011009	LYPLA2	chr1	+	24117460	24122029	629.843	64.8268	162.425	ENSG00000011009	LYPLA2	chr1	+	24117460	24122029	938.762	90.1415	219.146	1	784.302	77.4842	190.786
ENSG00000011021	CLCN6	chr1	+	11866207	11903201	38.607	5.38091	13.482	ENSG00000011021	CLCN6	chr1	+	11866207	11903201	53.5144	5.75809	13.9987	1	46.0607	5.5695	13.7403
ENSG00000011028	MRC2	chr17	+	60704762	60770958	12.5888	1.38742	3.47622	ENSG00000011028	MRC2	chr17	+	60704762	60770958	18.0613	1.7577	4.2732	1	15.3251	1.57256	3.87471
ENSG00000011052	NME2	chr17	+	49230951	49249105	551.861	38.3997	96.2113	ENSG00000011052	NME2	chr17	+	49230951	49249105	556.163	31.1744	75.7893	1	554.012	34.7871	86.0003
ENSG00000011083	SLC6A7	chr5	+	149569520	149602351	0.499431	0.04096	0.102627	ENSG00000011083	SLC6A7	chr5	+	149569520	149602351	0.74926	0.044341	0.107799	1	0.624345	0.0426505	0.105213
ENSG00000011105	TSPAN9	chr12	+	3186521	3395730	181.123	188.608	472.562	ENSG00000011105	TSPAN9	chr12	+	3186521	3395730	250.505	207.637	504.795	1	215.814	198.123	488.678
ENSG00000011114	BTBD7	chr14	-	93703896	93799438	28.1405	4.2322	10.6039	ENSG00000011114	BTBD7	chr14	-	93703896	93799438	38.3223	4.45237	10.8243	1	33.2314	4.34229	10.7141
ENSG00000011132	APBA3	chr19	-	3750817	3761697	30.6203	5.38906	13.5024	ENSG00000011132	APBA3	chr19	-	3750817	3761697	44.8939	6.79731	16.5252	1	37.7571	6.09319	15.0138
ENSG00000011143	MKS1	chr17	-	56282803	56296966	45.231	6.6601	16.687	ENSG00000011143	MKS1	chr17	-	56282803	56296966	62.4349	6.94957	16.8954	1	53.833	6.80484	16.7912
ENSG00000011198	ABHD5	chr3	+	43731605	43775863	16.7376	7.36747	18.4594	ENSG00000011198	ABHD5	chr3	+	43731605	43775863	20.7272	7.26213	17.6552	1	18.7324	7.3148	18.0573
ENSG00000011201	KAL1	chrX	-	8496915	8700227	3.28033	0.40437	1.01316	ENSG00000011201	KAL1	chrX	-	8496915	8700227	3.81738	0.373804	0.908769	1	3.54885	0.389087	0.960964
ENSG00000011243	AKAP8L	chr19	-	15490859	15529952	37.4897	21.4317	53.6976	ENSG00000011243	AKAP8L	chr19	-	15490859	15529952	53.5019	26.8359	65.2417	1	45.4958	24.1338	59.4697
ENSG00000011258	MBTD1	chr17	-	49254786	49337524	92.0989	12.8607	32.2228	ENSG00000011258	MBTD1	chr17	-	49254786	49337524	109.336	10.5112	25.5541	1	100.717	11.6859	28.8884
ENSG00000011260	UTP18	chr17	+	49337889	49375297	431.152	40.0038	100.23	ENSG00000011260	UTP18	chr17	+	49337889	49375297	524.87	39.0721	94.9897	1	478.011	39.5379	97.61
ENSG00000011275	RNF216	chr7	-	5659678	5821370	166.587	15.2696	38.2582	ENSG00000011275	RNF216	chr7	-	5659678	5821370	238.424	17.2526	41.9435	1	202.506	16.2611	40.1008
ENSG00000011295	TTC19	chr17	+	15902694	15948329	215.564	30.5728	76.6007	ENSG00000011295	TTC19	chr17	+	15902694	15948329	261.954	30.0615	73.0837	1	238.759	30.3171	74.8422
ENSG00000011304	PTBP1	chr19	+	797075	812327	443.776	67.9379	170.22	ENSG00000011304	PTBP1	chr19	+	797075	812327	621.147	71.0531	172.74	1	532.461	69.4955	171.48
ENSG00000011332	DPF1	chr19	-	38701646	38720354	16.7543	3.59383	9.00443	ENSG00000011332	DPF1	chr19	-	38701646	38720354	22.3665	3.86359	9.39291	1	19.5604	3.72871	9.19867
ENSG00000011347	SYT7	chr11	-	61282785	61348620	364.549	33.3259	83.4989	ENSG00000011347	SYT7	chr11	-	61282785	61348620	511.049	37.4269	90.99	1	437.799	35.3764	87.2444
ENSG00000011376	LARS2	chr3	+	45429998	45590913	30.4052	2.36658	5.92952	ENSG00000011376	LARS2	chr3	+	45429998	45590913	39.7722	2.5361	6.16561	1	35.0887	2.45134	6.04757
ENSG00000011405	PIK3C2A	chr11	-	17099277	17229530	89.0447	11.5161	28.8539	ENSG00000011405	PIK3C2A	chr11	-	17099277	17229530	105.162	10.8262	26.32	1	97.1036	11.1712	27.587
ENSG00000011422	PLAUR	chr19	-	44150247	44174699	8.19046	4.3097	10.798	ENSG00000011422	PLAUR	chr19	-	44150247	44174699	12.0383	5.08741	12.3682	1	10.1144	4.69855	11.5831
ENSG00000011426	ANLN	chr7	+	36429415	36493400	123.772	24.4278	61.2044	ENSG00000011426	ANLN	chr7	+	36429415	36493400	151.204	23.9385	58.1979	1	137.488	24.1832	59.7012
ENSG00000011451	WIZ	chr19	-	15532319	15560762	61.6945	8.53255	21.3785	ENSG00000011451	WIZ	chr19	-	15532319	15560762	88.0707	9.91836	24.1129	1	74.8826	9.22546	22.7457
ENSG00000011454	RABGAP1	chr9	+	125703112	125867145	24.1369	17.3867	43.5627	ENSG00000011454	RABGAP1	chr9	+	125703112	125867145	29.5916	16.9424	41.1893	1	26.8642	17.1645	42.376
ENSG00000011465	DCN	chr12	-	91539025	91576900	0.134709	0.08233	0.206279	ENSG00000011465	DCN	chr12	-	91539025	91576900	0.093034	0.033877	0.082359	1	0.113872	0.0581035	0.144319
ENSG00000011478	QPCTL	chr19	+	46195741	46207247	88.1346	6.30155	15.7887	ENSG00000011478	QPCTL	chr19	+	46195741	46207247	126.92	7.06649	17.1796	1	107.527	6.68402	16.4841
ENSG00000011485	PPP5C	chr19	+	46850251	46896238	205.012	43.9371	110.085	ENSG00000011485	PPP5C	chr19	+	46850251	46896238	290.915	50.234	122.126	1	247.964	47.0855	116.105
ENSG00000011523	CEP68	chr2	+	65283500	65314138	28.8284	2.9347	7.35295	ENSG00000011523	CEP68	chr2	+	65283500	65314138	39.2815	3.59217	8.73307	1	34.0549	3.26344	8.04301
ENSG00000011566	MAP4K3	chr2	-	39476407	39664453	90.969	8.4915	21.2756	ENSG00000011566	MAP4K3	chr2	-	39476407	39664453	111.136	8.30607	20.1932	1	101.052	8.39878	20.7344
ENSG00000011590	ZBTB32	chr19	+	36195429	36207940	3.26685	0.380363	0.953008	ENSG00000011590	ZBTB32	chr19	+	36195429	36207940	4.65222	0.434614	1.05661	1	3.95953	0.407489	1.00481
ENSG00000011600	TYROBP	chr19	-	36395303	36399197	0.265957	0.027758	0.069548	ENSG00000011600	TYROBP	chr19	-	36395303	36399197	0	0	0	1	0.132978	0.013879	0.034774
ENSG00000011638	TMEM159	chr16	+	21169698	21191937	49.9989	5.05065	12.6545	ENSG00000011638	TMEM159	chr16	+	21169698	21191937	62.7946	4.54748	11.0556	1	56.3967	4.79906	11.855
ENSG00000011677	GABRA3	chrX	-	151334706	151619830	0.087198	0.016514	0.041376	ENSG00000011677	GABRA3	chrX	-	151334706	151619830	0.158877	0.058414	0.142013	1	0.123037	0.037464	0.0916945
ENSG00000012048	BRCA1	chr17	-	41196312	41277500	81.9604	9.6969	24.2958	ENSG00000012048	BRCA1	chr17	-	41196312	41277500	96.0683	10.2559	24.9336	1	89.0144	9.97642	24.6147
ENSG00000012061	ERCC1	chr19	-	45910591	45982086	13.6159	19.1261	47.9208	ENSG00000012061	ERCC1	chr19	-	45910591	45982086	17.6147	19.6518	47.7762	1	15.6153	19.3889	47.8485
ENSG00000012124	CD22	chr19	+	35810164	35838258	0.282741	0.053723	0.134604	ENSG00000012124	CD22	chr19	+	35810164	35838258	0.229261	0.031605	0.076837	1	0.256001	0.042664	0.10572
ENSG00000012171	SEMA3B	chr3	+	50304990	50314977	7.64852	1.02842	2.57672	ENSG00000012171	SEMA3B	chr3	+	50304990	50314977	10.5738	1.12536	2.73592	1	9.11115	1.07689	2.65632
ENSG00000012174	MBTPS2	chrX	+	21857754	21903542	71.2001	9.05162	22.679	ENSG00000012174	MBTPS2	chrX	+	21857754	21903542	84.9531	8.77796	21.3404	1	78.0766	8.91479	22.0097
ENSG00000012211	PRICKLE3	chrX	-	49031151	49042845	87.9282	7.46807	18.7114	ENSG00000012211	PRICKLE3	chrX	-	49031151	49042845	121.17	8.50854	20.6854	1	104.549	7.98831	19.6984
ENSG00000012223	LTF	chr3	-	46477136	46526724	4.82541	0.495429	1.24131	ENSG00000012223	LTF	chr3	-	46477136	46526724	5.66529	0.469327	1.141	1	5.24535	0.482378	1.19115
ENSG00000012232	EXTL3	chr8	+	28457986	28613116	4.67374	4.71109	11.8037	ENSG00000012232	EXTL3	chr8	+	28457986	28613116	6.94906	5.53521	13.4568	1	5.8114	5.12315	12.6303
ENSG00000012504	NR1H4	chr12	+	100867486	100958191	0.319429	0.038684	0.096922	ENSG00000012504	NR1H4	chr12	+	100867486	100958191	0.278259	0.026926	0.065461	1	0.298844	0.032805	0.0811915
ENSG00000012660	ELOVL5	chr6	-	53132196	53213947	372.867	69.2166	173.424	ENSG00000012660	ELOVL5	chr6	-	53132196	53213947	449.049	61.7469	150.115	1	410.958	65.4818	161.769
ENSG00000012779	ALOX5	chr10	+	45869661	45941561	121.008	13.5098	33.8491	ENSG00000012779	ALOX5	chr10	+	45869661	45941561	166.937	14.2618	34.6725	1	143.972	13.8858	34.2608
ENSG00000012817	KDM5D	chrY	-	21865751	21906825	0	0	0	ENSG00000012817	KDM5D	chrY	-	21865751	21906825	0	0	0	1	0	0	0
ENSG00000012822	CALCOCO1	chr12	-	54104903	54121529	132.636	19.9236	49.9189	ENSG00000012822	CALCOCO1	chr12	-	54104903	54121529	183.278	22.0939	53.7134	1	157.957	21.0087	51.8161
ENSG00000012963	UBR7	chr14	+	93673401	93695561	197.195	12.9735	32.5054	ENSG00000012963	UBR7	chr14	+	93673401	93695561	224.956	11.8804	28.8829	1	211.076	12.427	30.6942
ENSG00000012983	MAP4K5	chr14	-	50885219	51027844	110.208	15.8655	39.7513	ENSG00000012983	MAP4K5	chr14	-	50885219	51027844	127.314	14.6365	35.5833	1	118.761	15.251	37.6673
ENSG00000013016	EHD3	chr2	+	31456880	31492313	48.9887	3.64896	9.14254	ENSG00000013016	EHD3	chr2	+	31456880	31492313	65.6031	4.05913	9.86831	1	57.2959	3.85404	9.50542
ENSG00000013275	PSMC4	chr19	+	40476912	40487348	1444.87	141.048	353.398	ENSG00000013275	PSMC4	chr19	+	40476912	40487348	1915.12	150.325	365.461	1	1680	145.686	359.429
ENSG00000013288	MAN2B2	chr4	+	6576902	6625089	182.824	15.3615	38.4887	ENSG00000013288	MAN2B2	chr4	+	6576902	6625089	259.777	16.9535	41.2163	1	221.301	16.1575	39.8525
ENSG00000013293	SLC7A14	chr3	-	170177372	170303863	14.6099	2.57738	6.45767	ENSG00000013293	SLC7A14	chr3	-	170177372	170303863	17.4439	2.35339	5.72142	1	16.0269	2.46538	6.08954
ENSG00000013297	CLDN11	chr3	+	170136653	170578169	0.339191	2.84475	7.12759	ENSG00000013297	CLDN11	chr3	+	170136653	170578169	0.469642	3.12363	7.59397	1	0.404417	2.98419	7.36078
ENSG00000013306	SLC25A39	chr17	-	42396993	42402238	1199.48	171.935	430.786	ENSG00000013306	SLC25A39	chr17	-	42396993	42402238	1717.43	196.813	478.479	1	1458.46	184.374	454.632
ENSG00000013364	MVP	chr16	+	29831715	29859355	5.93325	3.02065	7.56831	ENSG00000013364	MVP	chr16	+	29831715	29859355	8.56259	2.87811	6.99709	1	7.24792	2.94938	7.2827
ENSG00000013374	NUB1	chr7	+	151038785	151075535	285.907	38.1751	95.6484	ENSG00000013374	NUB1	chr7	+	151038785	151075535	364.246	39.3686	95.7106	1	325.077	38.7719	95.6795
ENSG00000013375	PGM3	chr6	-	83870869	83903655	80.2227	8.69905	21.7956	ENSG00000013375	PGM3	chr6	-	83870869	83903655	97.1485	8.19148	19.9146	1	88.6856	8.44526	20.8551
ENSG00000013392	RWDD2A	chr6	+	83903098	83908651	19.5579	1.87134	4.68868	ENSG00000013392	RWDD2A	chr6	+	83903098	83908651	23.7024	1.73624	4.22103	1	21.6302	1.80379	4.45485
ENSG00000013441	CLK1	chr2	-	201717732	201729422	591.969	71.6516	179.525	ENSG00000013441	CLK1	chr2	-	201717732	201729422	712.71	68.3215	166.099	1	652.339	69.9865	172.812
ENSG00000013503	POLR3B	chr12	+	106751436	106903976	31.615	10.1319	25.3857	ENSG00000013503	POLR3B	chr12	+	106751436	106903976	37.1632	9.54942	23.2159	1	34.3891	9.84066	24.3008
ENSG00000013523	ANGEL1	chr14	-	77253588	77292589	47.5042	4.36556	10.938	ENSG00000013523	ANGEL1	chr14	-	77253588	77292589	64.2667	4.87368	11.8486	1	55.8855	4.61962	11.3933
ENSG00000013561	RNF14	chr5	+	141337893	141369856	157.383	28.2599	70.8057	ENSG00000013561	RNF14	chr5	+	141337893	141369856	186.255	27.2846	66.3326	1	171.819	27.7722	68.5692
ENSG00000013563	DNASE1L1	chrX	-	153629579	153640449	77.7773	8.90254	22.3055	ENSG00000013563	DNASE1L1	chrX	-	153629579	153640449	105.205	9.42075	22.9031	1	91.4912	9.16164	22.6043
ENSG00000013573	DDX11	chr12	+	31226779	31257725	293.799	77.9038	195.19	ENSG00000013573	DDX11	chr12	+	31226779	31257725	412.798	87.5504	212.847	1	353.298	82.7271	204.018
ENSG00000013583	HEBP1	chr12	-	13127798	13153207	39.4509	11.1526	27.9432	ENSG00000013583	HEBP1	chr12	-	13127798	13153207	54.3652	12.3519	30.0292	1	46.908	11.7523	28.9862
ENSG00000013588	GPRC5A	chr12	+	13043716	13070871	1.63257	0.382842	0.959219	ENSG00000013588	GPRC5A	chr12	+	13043716	13070871	1.83463	0.332526	0.808417	1	1.7336	0.357684	0.883818
ENSG00000013619	MAMLD1	chrX	+	149529689	149682448	0.357204	0.665039	1.66627	ENSG00000013619	MAMLD1	chrX	+	149529689	149682448	0.429577	0.591993	1.43922	1	0.39339	0.628516	1.55274
ENSG00000013725	CD6	chr11	+	60739115	60787849	2.31561	1.45961	3.65709	ENSG00000013725	CD6	chr11	+	60739115	60787849	3.14077	1.78172	4.33162	1	2.72819	1.62067	3.99435
ENSG00000013810	TACC3	chr4	+	1723227	1746898	560.48	80.5145	201.731	ENSG00000013810	TACC3	chr4	+	1723227	1746898	804.658	92.9208	225.903	1	682.569	86.7177	213.817
ENSG00000014123	UFL1	chr6	+	96969471	97003152	109.189	7.45101	18.6687	ENSG00000014123	UFL1	chr6	+	96969471	97003152	126.201	6.89109	16.7532	1	117.695	7.17105	17.7109
ENSG00000014138	POLA2	chr11	+	65029233	65073060	114.559	12.9566	32.4631	ENSG00000014138	POLA2	chr11	+	65029233	65073060	142.493	12.3972	30.1393	1	128.526	12.6769	31.3012
ENSG00000014164	ZC3H3	chr8	-	144519825	144623623	13.9174	7.85784	19.688	ENSG00000014164	ZC3H3	chr8	-	144519825	144623623	20.5963	8.99012	21.8562	1	17.2569	8.42398	20.7721
ENSG00000014216	CAPN1	chr11	+	64948037	64979477	130.776	26.6591	66.7949	ENSG00000014216	CAPN1	chr11	+	64948037	64979477	187.629	30.7431	74.7408	1	159.203	28.7011	70.7679
ENSG00000014257	ACPP	chr3	+	132036211	132087142	3.61233	0.468813	1.17462	ENSG00000014257	ACPP	chr3	+	132036211	132087142	5.171	0.487446	1.18505	1	4.39166	0.478129	1.17983
ENSG00000014641	MDH1	chr2	+	63815743	63834331	404.584	147.214	368.848	ENSG00000014641	MDH1	chr2	+	63815743	63834331	499.164	146.426	355.982	1	451.874	146.82	362.415
ENSG00000014824	SLC30A9	chr4	+	41992489	42092474	154.313	18.7909	47.0811	ENSG00000014824	SLC30A9	chr4	+	41992489	42092474	181.794	19.8743	48.3171	1	168.053	19.3326	47.6991
ENSG00000014914	MTMR11	chr1	-	149900543	149908791	16.2756	2.22296	5.56968	ENSG00000014914	MTMR11	chr1	-	149900543	149908791	20.3706	2.19495	5.33623	1	18.3231	2.20896	5.45295
ENSG00000014919	COX15	chr10	-	101471601	101491857	137.762	20.7179	51.9091	ENSG00000014919	COX15	chr10	-	101471601	101491857	164.65	19.8663	48.2978	1	151.206	20.2921	50.1035
ENSG00000015133	CCDC88C	chr14	-	91737667	91884188	21.6709	9.89234	24.7855	ENSG00000015133	CCDC88C	chr14	-	91737667	91884188	31.2858	11.421	27.7661	1	26.4784	10.6567	26.2758
ENSG00000015153	YAF2	chr12	-	42550906	42632151	19.2087	26.3882	66.1163	ENSG00000015153	YAF2	chr12	-	42550906	42632151	23.9614	26.9205	65.4473	1	21.585	26.6544	65.7818
ENSG00000015171	ZMYND11	chr10	+	180405	300577	30.0343	24.7757	62.076	ENSG00000015171	ZMYND11	chr10	+	180405	300577	36.7446	30.0813	73.1317	1	33.3895	27.4285	67.6039
ENSG00000015285	WAS	chrX	+	48534985	48549818	0.635027	0.052031	0.130364	ENSG00000015285	WAS	chrX	+	48534985	48549818	1.32717	0.093009	0.226118	1	0.9811	0.07252	0.178241
ENSG00000015413	DPEP1	chr16	+	89679716	89704839	0.200774	0.201324	0.504421	ENSG00000015413	DPEP1	chr16	+	89679716	89704839	0.387791	0.241694	0.58759	1	0.294283	0.221509	0.546005
ENSG00000015475	BID	chr22	-	18216906	18257536	87.4585	10.8772	27.2532	ENSG00000015475	BID	chr22	-	18216906	18257536	115.281	12.0803	29.3689	1	101.37	11.4788	28.311
ENSG00000015479	MATR3	chr5	+	138609441	138667360	112.023	95.2776	238.72	ENSG00000015479	MATR3	chr5	+	138609441	138667360	134.993	85.2073	207.151	1	123.508	90.2424	222.935
ENSG00000015520	NPC1L1	chr7	-	44552134	44580914	368.366	24.2289	60.7061	ENSG00000015520	NPC1L1	chr7	-	44552134	44580914	511.435	26.8817	65.3531	1	439.901	25.5553	63.0296
ENSG00000015532	XYLT2	chr17	+	48423453	48440499	91.0567	10.3782	26.0027	ENSG00000015532	XYLT2	chr17	+	48423453	48440499	135.752	12.0088	29.1952	1	113.404	11.1935	27.5989
ENSG00000015568	RGPD5	chr2	+	110550335	110615272	12.0934	2.81262	7.04708	ENSG00000015568	RGPD5	chr2	+	110550335	110615272	14.8576	2.73494	6.64901	1	13.4755	2.77378	6.84804
ENSG00000015592	STMN4	chr8	-	27092840	27115937	0.992411	0.179868	0.450662	ENSG00000015592	STMN4	chr8	-	27092840	27115937	1.31087	0.179401	0.436148	1	1.15164	0.179635	0.443405
ENSG00000015676	NUDCD3	chr7	-	44418720	44530479	108.062	12.3338	30.9027	ENSG00000015676	NUDCD3	chr7	-	44418720	44530479	142.968	13.3077	32.3528	1	125.515	12.8207	31.6277
ENSG00000016082	ISL1	chr5	+	50678921	50690564	3.64739	0.356874	0.894156	ENSG00000016082	ISL1	chr5	+	50678921	50690564	4.95098	0.371244	0.902545	1	4.29919	0.364059	0.898351
ENSG00000016391	CHDH	chr3	-	53846362	53880417	14.379	1.07316	2.68883	ENSG00000016391	CHDH	chr3	-	53846362	53880417	18.3234	1.0932	2.65772	1	16.3512	1.08318	2.67328
ENSG00000016402	IL20RA	chr6	-	137321108	137366298	10.0673	2.47674	6.20552	ENSG00000016402	IL20RA	chr6	-	137321108	137366298	10.7517	2.01399	4.89628	1	10.4095	2.24536	5.5509
ENSG00000016490	CLCA1	chr1	+	86934051	86965972	0.531437	0.033819	0.084735	ENSG00000016490	CLCA1	chr1	+	86934051	86965972	0.425748	0.021649	0.052631	1	0.478593	0.027734	0.068683
ENSG00000016602	CLCA4	chr1	+	87012761	87046437	0.536108	0.043559	0.109138	ENSG00000016602	CLCA4	chr1	+	87012761	87046437	0.547235	0.03424	0.083241	1	0.541672	0.0388995	0.0961895
ENSG00000016864	GLT8D1	chr3	-	52728505	52740048	54.0572	11.5704	28.99	ENSG00000016864	GLT8D1	chr3	-	52728505	52740048	67.5804	11.7174	28.4865	1	60.8188	11.6439	28.7382
ENSG00000017260	ATP2C1	chr3	+	130569439	130735556	33.5267	25.6152	64.1793	ENSG00000017260	ATP2C1	chr3	+	130569439	130735556	39.2067	24.1497	58.7112	1	36.3667	24.8824	61.4453
ENSG00000017373	SRCIN1	chr17	-	36686251	36762183	13.7314	3.99147	10.0007	ENSG00000017373	SRCIN1	chr17	-	36686251	36762183	20.2079	4.74899	11.5455	1	16.9696	4.37023	10.7731
ENSG00000017427	IGF1	chr12	-	102789645	102874423	111.466	12.116	30.3569	ENSG00000017427	IGF1	chr12	-	102789645	102874423	128.116	10.934	26.5821	1	119.791	11.525	28.4695
ENSG00000017483	SLC38A5	chrX	-	48316920	48328644	1.28792	0.261706	0.65571	ENSG00000017483	SLC38A5	chrX	-	48316920	48328644	1.36173	0.24003	0.583547	1	1.32482	0.250868	0.619629
ENSG00000017621	MAGIX	chrX	+	49019061	49024822	26.3618	4.56775	11.4446	ENSG00000017621	MAGIX	chrX	+	49019061	49024822	38.9477	5.27218	12.8174	1	32.6547	4.91996	12.131
ENSG00000017797	RALBP1	chr18	+	9475007	9538114	47.7075	29.9305	74.9914	ENSG00000017797	RALBP1	chr18	+	9475007	9538114	61.0895	30.469	74.0744	1	54.3985	30.1997	74.5329
ENSG00000018189	RUFY3	chr4	+	71569921	71673032	8.0309	9.30734	23.3197	ENSG00000018189	RUFY3	chr4	+	71569921	71673032	8.57265	8.82178	21.447	1	8.30178	9.06456	22.3833
ENSG00000018236	CNTN1	chr12	+	41086244	41466220	13.2081	28.0316	70.2338	ENSG00000018236	CNTN1	chr12	+	41086244	41466220	15.6092	26.4466	64.2953	1	14.4086	27.2391	67.2646
ENSG00000018280	SLC11A1	chr2	+	219246752	219261617	1.3331	0.180482	0.452201	ENSG00000018280	SLC11A1	chr2	+	219246752	219261617	1.51775	0.192134	0.467105	1	1.42543	0.186308	0.459653
ENSG00000018408	WWTR1	chr3	-	149235022	149454501	14.3572	1.87113	4.68815	ENSG00000018408	WWTR1	chr3	-	149235022	149454501	16.9827	1.7647	4.29022	1	15.67	1.81791	4.48919
ENSG00000018510	AGPS	chr2	+	178257372	178408564	184.345	12.9209	32.3735	ENSG00000018510	AGPS	chr2	+	178257372	178408564	220.077	12.2082	29.6799	1	202.211	12.5645	31.0267
ENSG00000018607	ZNF806	chr2	+	133066882	133076309	0.427847	0.026983	0.067605	ENSG00000018607	ZNF806	chr2	+	133066882	133076309	0.414882	0.020907	0.050827	1	0.421364	0.023945	0.059216
ENSG00000018610	CXorf56	chrX	-	118672112	118699397	239.539	17.2002	43.0956	ENSG00000018610	CXorf56	chrX	-	118672112	118699397	293.494	16.6501	40.4787	1	266.516	16.9252	41.7871
ENSG00000018625	ATP1A2	chr1	+	160085549	160113381	0.388734	0.030829	0.077243	ENSG00000018625	ATP1A2	chr1	+	160085549	160113381	0.272847	0.01729	0.042035	1	0.33079	0.0240595	0.059639
ENSG00000018699	TTC27	chr2	+	32853099	33046118	73.2113	5.14404	12.8885	ENSG00000018699	TTC27	chr2	+	32853099	33046118	88.87	5.01147	12.1836	1	81.0407	5.07775	12.536
ENSG00000018869	ZNF582	chr19	-	56887413	56904914	23.7129	4.93738	12.3707	ENSG00000018869	ZNF582	chr19	-	56887413	56904914	29.7746	5.48904	13.3446	1	26.7438	5.21321	12.8577
ENSG00000019102	VSIG2	chr11	-	124617368	124622134	96.7529	7.5599	18.9415	ENSG00000019102	VSIG2	chr11	-	124617368	124622134	122.855	7.64923	18.5963	1	109.804	7.60457	18.7689
ENSG00000019144	PHLDB1	chr11	+	118477155	118528741	13.3939	8.07156	20.2235	ENSG00000019144	PHLDB1	chr11	+	118477155	118528741	20.1087	9.31399	22.6436	1	16.7513	8.69278	21.4335
ENSG00000019169	MARCO	chr2	+	119699742	119752236	0.354978	0.025254	0.063274	ENSG00000019169	MARCO	chr2	+	119699742	119752236	0.189995	0.0108	0.026257	1	0.272487	0.018027	0.0447655
ENSG00000019186	CYP24A1	chr20	-	52769988	52790512	8.9898	1.05605	2.64595	ENSG00000019186	CYP24A1	chr20	-	52769988	52790512	9.48087	0.853231	2.07432	1	9.23533	0.954639	2.36014
ENSG00000019485	PRDM11	chr11	+	45115564	45247734	1.23289	1.28226	3.21272	ENSG00000019485	PRDM11	chr11	+	45115564	45247734	2.05724	1.81861	4.42129	1	1.64507	1.55043	3.817
ENSG00000019505	SYT13	chr11	-	45261852	45307870	313.413	21.2897	53.3417	ENSG00000019505	SYT13	chr11	-	45261852	45307870	408.69	22.1899	53.9468	1	361.052	21.7398	53.6443
ENSG00000019549	SNAI2	chr8	-	49830249	49834299	2.27783	0.157	0.393367	ENSG00000019549	SNAI2	chr8	-	49830249	49834299	3.38694	0.186533	0.453489	1	2.83238	0.171766	0.423428
ENSG00000019582	CD74	chr5	-	149781200	149792492	371.331	56.66	141.963	ENSG00000019582	CD74	chr5	-	149781200	149792492	529.314	64.0845	155.798	1	450.323	60.3723	148.881
ENSG00000019991	HGF	chr7	-	81328322	81399754	51.3869	5.59686	14.023	ENSG00000019991	HGF	chr7	-	81328322	81399754	53.8287	4.67755	11.3718	1	52.6078	5.1372	12.6974
ENSG00000019995	ZRANB1	chr10	+	126630692	126676758	178.326	11.8377	29.6597	ENSG00000019995	ZRANB1	chr10	+	126630692	126676758	210.855	11.197	27.2214	1	194.59	11.5174	28.4406
ENSG00000020129	NCDN	chr1	+	36023074	36032875	115.656	11.8801	29.7658	ENSG00000020129	NCDN	chr1	+	36023074	36032875	170.278	14.0343	34.1193	1	142.967	12.9572	31.9426
ENSG00000020181	GPR124	chr8	+	37641709	37702414	1.51833	0.428621	1.07392	ENSG00000020181	GPR124	chr8	+	37641709	37702414	4.04012	0.806615	1.96099	1	2.77922	0.617618	1.51746
ENSG00000020219	CCT8L1P	chr7	+	152142562	152144235	0.713262	0.045791	0.114731	ENSG00000020219	CCT8L1P	chr7	+	152142562	152144235	1.14815	0.058893	0.143177	1	0.930705	0.052342	0.128954
ENSG00000020256	ZFP64	chr20	-	50668202	50820847	5.81926	3.14183	7.87191	ENSG00000020256	ZFP64	chr20	-	50668202	50820847	8.10316	3.49596	8.49915	1	6.96121	3.31889	8.18553
ENSG00000020426	MNAT1	chr14	+	61201460	61436671	104.171	12.8942	32.3067	ENSG00000020426	MNAT1	chr14	+	61201460	61436671	129.47	12.8268	31.1836	1	116.82	12.8605	31.7452
ENSG00000020577	SAMD4A	chr14	+	55033815	55260033	7.85083	5.36679	13.4466	ENSG00000020577	SAMD4A	chr14	+	55033815	55260033	9.82884	5.61768	13.6574	1	8.83984	5.49223	13.552
ENSG00000020633	RUNX3	chr1	-	25226002	25291612	4.26732	0.32098	0.804223	ENSG00000020633	RUNX3	chr1	-	25226002	25291612	4.78067	0.286829	0.69732	1	4.524	0.303905	0.750772
ENSG00000020922	MRE11A	chr11	-	94152895	94227074	131.768	20.4106	51.1393	ENSG00000020922	MRE11A	chr11	-	94152895	94227074	159.137	19.3617	47.0709	1	145.452	19.8861	49.1051
ENSG00000021300	PLEKHB1	chr11	+	73357223	73373864	509.197	92.3699	231.435	ENSG00000021300	PLEKHB1	chr11	+	73357223	73373864	678.645	96.1848	233.839	1	593.921	94.2773	232.637
ENSG00000021355	SERPINB1	chr6	-	2832566	2842240	329.391	27.9325	69.9854	ENSG00000021355	SERPINB1	chr6	-	2832566	2842240	389.074	26.112	63.4819	1	359.232	27.0222	66.7336
ENSG00000021461	CYP3A43	chr7	+	99425636	99463718	0.870342	0.079719	0.199738	ENSG00000021461	CYP3A43	chr7	+	99425636	99463718	0.631522	0.056683	0.137805	1	0.750932	0.068201	0.168772
ENSG00000021488	SLC7A9	chr19	-	33321415	33360672	20.4394	2.043	5.11879	ENSG00000021488	SLC7A9	chr19	-	33321415	33360672	31.8556	2.6083	6.34113	1	26.1475	2.32565	5.72996
ENSG00000021574	SPAST	chr2	+	32288680	32382706	57.9703	3.72455	9.33193	ENSG00000021574	SPAST	chr2	+	32288680	32382706	68.6051	3.52204	8.56258	1	63.2877	3.6233	8.94726
ENSG00000021645	NRXN3	chr14	+	78708734	80330762	0.345703	2.31026	5.78841	ENSG00000021645	NRXN3	chr14	+	78708734	80330762	0.417557	2.57582	6.26216	1	0.38163	2.44304	6.02528
ENSG00000021762	OSBPL5	chr11	-	3108346	3187969	2.0672	1.19917	3.00455	ENSG00000021762	OSBPL5	chr11	-	3108346	3187969	3.16138	1.3352	3.24605	1	2.61429	1.26718	3.1253
ENSG00000021776	AQR	chr15	-	35147732	35262040	116.996	12.3267	30.8848	ENSG00000021776	AQR	chr15	-	35147732	35262040	139.143	11.8052	28.7001	1	128.069	12.066	29.7925
ENSG00000021826	CPS1	chr2	+	211342406	211543831	2.0485	0.473479	1.18631	ENSG00000021826	CPS1	chr2	+	211342406	211543831	2.22974	0.414102	1.00674	1	2.13912	0.44379	1.09653
ENSG00000021852	C8B	chr1	-	57394883	57431813	0	0	0	ENSG00000021852	C8B	chr1	-	57394883	57431813	0.474899	0.046795	0.113765	1	0.23745	0.0233975	0.0568825
ENSG00000022267	FHL1	chrX	+	135229559	135293518	1.40792	1.25415	3.14231	ENSG00000022267	FHL1	chrX	+	135229559	135293518	1.67475	1.20818	2.93724	1	1.54133	1.23117	3.03978
ENSG00000022277	RTFDC1	chr20	+	55043647	55093943	303.044	43.4678	108.909	ENSG00000022277	RTFDC1	chr20	+	55043647	55093943	390.507	44.1508	107.337	1	346.775	43.8093	108.123
ENSG00000022355	GABRA1	chr5	+	161274197	161326975	3.53968	0.691057	1.73146	ENSG00000022355	GABRA1	chr5	+	161274197	161326975	4.37098	0.674681	1.64024	1	3.95533	0.682869	1.68585
ENSG00000022556	NLRP2	chr19	+	55464498	55512510	0.36047	0.074689	0.187134	ENSG00000022556	NLRP2	chr19	+	55464498	55512510	0.432331	0.074523	0.181176	1	0.396401	0.074606	0.184155
ENSG00000022567	SLC45A4	chr8	-	142217265	142318404	23.3774	10.1716	25.4852	ENSG00000022567	SLC45A4	chr8	-	142217265	142318404	33.668	10.9705	26.6709	1	28.5227	10.5711	26.0781
ENSG00000022840	RNF10	chr12	+	120971283	121015397	184.527	36.9379	92.5488	ENSG00000022840	RNF10	chr12	+	120971283	121015397	252.162	40.1989	97.7291	1	218.345	38.5684	95.1389
ENSG00000022976	ZNF839	chr14	+	102783714	102809044	14.5822	4.25249	10.6547	ENSG00000022976	ZNF839	chr14	+	102783714	102809044	19.2961	4.45119	10.8215	1	16.9392	4.35184	10.7381
ENSG00000023041	ZDHHC6	chr10	-	114190058	114206672	296.143	30.819	77.2176	ENSG00000023041	ZDHHC6	chr10	-	114190058	114206672	358.844	29.7262	72.2685	1	327.494	30.2726	74.743
ENSG00000023171	GRAMD1B	chr11	+	123396344	123498482	13.5069	5.67993	14.2312	ENSG00000023171	GRAMD1B	chr11	+	123396344	123498482	17.3812	5.45202	13.2546	1	15.444	5.56598	13.7429
ENSG00000023191	RNH1	chr11	-	494512	507300	358.273	90.6547	227.137	ENSG00000023191	RNH1	chr11	-	494512	507300	530.299	106.466	258.833	1	444.286	98.5602	242.985
ENSG00000023228	NDUFS1	chr2	-	206979541	207024327	260.906	24.2209	60.6859	ENSG00000023228	NDUFS1	chr2	-	206979541	207024327	315.619	30.7098	74.6598	1	288.263	27.4653	67.6729
ENSG00000023287	RB1CC1	chr8	-	53535016	53658403	463.313	35.1008	87.9459	ENSG00000023287	RB1CC1	chr8	-	53535016	53658403	527.232	35.327	85.8849	1	495.273	35.2139	86.9154
ENSG00000023318	ERP44	chr9	-	102741461	102861322	206.129	12.9997	32.571	ENSG00000023318	ERP44	chr9	-	102741461	102861322	241.56	12.1728	29.5937	1	223.845	12.5862	31.0823
ENSG00000023330	ALAS1	chr3	+	52232102	52248343	156.62	10.9299	27.3851	ENSG00000023330	ALAS1	chr3	+	52232102	52248343	203.553	11.6226	28.2562	1	180.087	11.2762	27.8206
ENSG00000023445	BIRC3	chr11	+	102188215	102210134	41.1127	3.97865	9.96859	ENSG00000023445	BIRC3	chr11	+	102188215	102210134	50.0479	3.92696	9.54697	1	45.5803	3.9528	9.75778
ENSG00000023516	AKAP11	chr13	+	42846289	42897396	113.778	7.17548	17.9783	ENSG00000023516	AKAP11	chr13	+	42846289	42897396	132.356	6.6697	16.215	1	123.067	6.92259	17.0966
ENSG00000023572	GLRX2	chr1	-	193065598	193075244	130.415	15.1707	38.0106	ENSG00000023572	GLRX2	chr1	-	193065598	193075244	142.371	13.2593	32.2351	1	136.393	14.215	35.1228
ENSG00000023608	SNAPC1	chr14	+	62229075	62263146	55.175	3.47965	8.71834	ENSG00000023608	SNAPC1	chr14	+	62229075	62263146	62.5605	3.15257	7.66433	1	58.8678	3.31611	8.19134
ENSG00000023697	DERA	chr12	+	16064106	16190220	27.2305	59.152	148.206	ENSG00000023697	DERA	chr12	+	16064106	16190220	32.5652	68.9669	167.668	1	29.8979	64.0594	157.937
ENSG00000023734	STRAP	chr12	+	16035325	16056412	2393.97	190.764	477.962	ENSG00000023734	STRAP	chr12	+	16035325	16056412	2983.04	190.469	463.056	1	2688.51	190.616	470.509
ENSG00000023839	ABCC2	chr10	+	101542489	101611949	6.45331	0.499094	1.25049	ENSG00000023839	ABCC2	chr10	+	101542489	101611949	6.70812	0.415866	1.01103	1	6.58071	0.45748	1.13076
ENSG00000023892	DEF6	chr6	+	35265595	35289548	22.2828	1.77713	4.45263	ENSG00000023892	DEF6	chr6	+	35265595	35289548	30.5179	2.00072	4.86403	1	26.4004	1.88892	4.65833
ENSG00000023902	PLEKHO1	chr1	+	150121373	150136916	15.9892	3.39671	8.51053	ENSG00000023902	PLEKHO1	chr1	+	150121373	150136916	23.6251	3.9091	9.50357	1	19.8071	3.65291	9.00705
ENSG00000023909	GCLM	chr1	-	94350761	94374966	387.175	27.8417	69.758	ENSG00000023909	GCLM	chr1	-	94350761	94374966	482.228	27.6901	67.3184	1	434.701	27.7659	68.5382
ENSG00000024048	UBR2	chr6	+	42531800	42661242	127.993	9.28687	23.2685	ENSG00000024048	UBR2	chr6	+	42531800	42661242	154.139	8.93938	21.7329	1	141.066	9.11312	22.5007
ENSG00000024422	EHD2	chr19	+	48216600	48246391	0.329864	0.03489	0.087418	ENSG00000024422	EHD2	chr19	+	48216600	48246391	0.447954	0.035085	0.085296	1	0.388909	0.0349875	0.086357
ENSG00000024526	DEPDC1	chr1	-	68939835	68962904	434.773	31.1751	78.1099	ENSG00000024526	DEPDC1	chr1	-	68939835	68962904	486.061	27.7289	67.4128	1	460.417	29.452	72.7613
ENSG00000024862	CCDC28A	chr6	+	139094657	139114456	110.967	6.99821	17.5342	ENSG00000024862	CCDC28A	chr6	+	139094657	139114456	129.827	6.54227	15.9052	1	120.397	6.77024	16.7197
ENSG00000025039	RRAGD	chr6	-	90074355	90121989	73.8253	4.81928	12.0748	ENSG00000025039	RRAGD	chr6	-	90074355	90121989	88.1203	4.6122	11.2129	1	80.9728	4.71574	11.6439
ENSG00000025156	HSF2	chr6	+	122720691	122754264	168.539	11.0785	27.7575	ENSG00000025156	HSF2	chr6	+	122720691	122754264	206.764	10.8916	26.4791	1	187.651	10.9851	27.1183
ENSG00000025293	PHF20	chr20	+	34359896	34538303	33.9389	6.78289	16.9947	ENSG00000025293	PHF20	chr20	+	34359896	34538303	43.6218	6.88246	16.7322	1	38.7803	6.83268	16.8634
ENSG00000025423	HSD17B6	chr12	+	57145945	57181574	6.37907	3.7745	9.4571	ENSG00000025423	HSD17B6	chr12	+	57145945	57181574	8.24475	3.55848	8.65115	1	7.31191	3.66649	9.05413
ENSG00000025434	NR1H3	chr11	+	47269851	47290396	22.598	13.0843	32.7831	ENSG00000025434	NR1H3	chr11	+	47269851	47290396	31.9691	14.8967	36.2159	1	27.2836	13.9905	34.4995
ENSG00000025708	TYMP	chr22	-	50964181	50968485	16.3754	2.12732	5.33005	ENSG00000025708	TYMP	chr22	-	50964181	50968485	24.7969	2.4689	6.00225	1	20.5862	2.29811	5.66615
ENSG00000025770	NCAPH2	chr22	+	50946645	50961901	259.329	27.0115	67.6779	ENSG00000025770	NCAPH2	chr22	+	50946645	50961901	367.604	30.3045	73.6745	1	313.466	28.658	70.6762
ENSG00000025772	TOMM34	chr20	-	43570771	43589127	684.227	43.1513	108.116	ENSG00000025772	TOMM34	chr20	-	43570771	43589127	906.685	45.6899	111.079	1	795.456	44.4206	109.598
ENSG00000025796	SEC63	chr6	-	108188960	108279393	112.935	11.2882	28.2829	ENSG00000025796	SEC63	chr6	-	108188960	108279393	132.831	10.7312	26.0891	1	122.883	11.0097	27.186
ENSG00000025800	KPNA6	chr1	+	32573639	32642169	46.7895	21.494	53.8536	ENSG00000025800	KPNA6	chr1	+	32573639	32642169	60.0289	22.1068	53.7447	1	53.4092	21.8004	53.7991
ENSG00000026025	VIM	chr10	+	17270258	17279592	5.73712	1.00655	2.52194	ENSG00000026025	VIM	chr10	+	17270258	17279592	7.45617	1.06129	2.58013	1	6.59665	1.03392	2.55104
ENSG00000026036	RTEL1-TNFRSF6B	chr20	+	62290653	62330037	27.9651	2.93546	7.35485	ENSG00000026036	RTEL1-TNFRSF6B	chr20	+	62290653	62330037	39.5072	3.26857	7.94634	1	33.7362	3.10201	7.65059
ENSG00000026103	FAS	chr10	+	90750414	90775542	3.06013	1.86881	4.68233	ENSG00000026103	FAS	chr10	+	90750414	90775542	3.47511	1.38349	3.36346	1	3.26762	1.62615	4.0229
ENSG00000026297	RNASET2	chr6	-	167342992	167370679	63.4433	30.5283	76.4894	ENSG00000026297	RNASET2	chr6	-	167342992	167370679	81.7648	29.3142	71.2668	1	72.604	29.9212	73.8781
ENSG00000026508	CD44	chr11	+	35160417	35253949	1.13221	0.310413	0.777746	ENSG00000026508	CD44	chr11	+	35160417	35253949	1.10813	0.281156	0.683528	1	1.12017	0.295785	0.730637
ENSG00000026559	KCNG1	chr20	-	49620193	49639666	0.214399	0.037588	0.094178	ENSG00000026559	KCNG1	chr20	-	49620193	49639666	0.301582	0.03421	0.083168	1	0.257991	0.035899	0.088673
ENSG00000026652	AGPAT4	chr6	-	161551011	161695093	2.6854	0.379482	0.950801	ENSG00000026652	AGPAT4	chr6	-	161551011	161695093	3.09173	0.283175	0.688438	1	2.88857	0.331329	0.819619
ENSG00000026751	SLAMF7	chr1	+	160709037	160724611	0.140313	0.016164	0.040498	ENSG00000026751	SLAMF7	chr1	+	160709037	160724611	0.424414	0.034353	0.083517	1	0.282363	0.0252585	0.0620075
ENSG00000026950	BTN3A1	chr6	+	26402465	26415444	34.5	4.25235	10.6544	ENSG00000026950	BTN3A1	chr6	+	26402465	26415444	47.5177	4.60796	11.2026	1	41.0088	4.43016	10.9285
ENSG00000027001	MIPEP	chr13	-	24304328	24463558	15.4354	8.5576	21.4413	ENSG00000027001	MIPEP	chr13	-	24304328	24463558	20.165	9.13516	22.2088	1	17.8002	8.84638	21.825
ENSG00000027075	PRKCH	chr14	+	61654277	62017694	1.03882	4.59454	11.5117	ENSG00000027075	PRKCH	chr14	+	61654277	62017694	1.27796	4.8711	11.8423	1	1.15839	4.73282	11.677
ENSG00000027644	INSRR	chr1	-	156809855	156828810	1.66668	0.105111	0.263357	ENSG00000027644	INSRR	chr1	-	156809855	156828810	2.35955	0.118903	0.289071	1	2.01312	0.112007	0.276214
ENSG00000027697	IFNGR1	chr6	-	137518621	137540586	150.285	12.0083	30.0869	ENSG00000027697	IFNGR1	chr6	-	137518621	137540586	187.909	12.1079	29.4361	1	169.097	12.0581	29.7615
ENSG00000027847	B4GALT7	chr5	+	177027101	177037348	115.389	20.3668	51.0295	ENSG00000027847	B4GALT7	chr5	+	177027101	177037348	168.721	23.3909	56.8666	1	142.055	21.8789	53.948
ENSG00000027869	SH2D2A	chr1	-	156776035	156786654	4.84806	0.684694	1.71551	ENSG00000027869	SH2D2A	chr1	-	156776035	156786654	7.53023	0.804066	1.9548	1	6.18914	0.74438	1.83515
ENSG00000028116	VRK2	chr2	+	58134786	58387055	129.044	22.3093	55.8965	ENSG00000028116	VRK2	chr2	+	58134786	58387055	143.66	19.8614	48.2858	1	136.352	21.0854	52.0912
ENSG00000028137	TNFRSF1B	chr1	+	12227060	12269285	1.50664	0.131432	0.329307	ENSG00000028137	TNFRSF1B	chr1	+	12227060	12269285	2.09347	0.127331	0.309558	1	1.80005	0.129381	0.319433
ENSG00000028203	VEZT	chr12	+	95611522	95696566	109.859	68.6846	172.091	ENSG00000028203	VEZT	chr12	+	95611522	95696566	131.687	63.7109	154.89	1	120.773	66.1978	163.49
ENSG00000028277	POU2F2	chr19	-	42590263	42700737	4.23944	1.50049	3.75952	ENSG00000028277	POU2F2	chr19	-	42590263	42700737	19.2089	2.07099	5.03486	1	11.7241	1.78574	4.39719
ENSG00000028310	BRD9	chr5	-	850406	892939	42.8403	17.8733	44.782	ENSG00000028310	BRD9	chr5	-	850406	892939	58.6335	20.4088	49.6165	1	50.7369	19.141	47.1993
ENSG00000028528	SNX1	chr15	+	64386322	64438289	46.9081	34.2609	85.8414	ENSG00000028528	SNX1	chr15	+	64386322	64438289	61.6623	37.7785	91.8448	1	54.2852	36.0197	88.8431
ENSG00000028839	TBPL1	chr6	+	134273308	134311570	69.7606	7.5479	18.9114	ENSG00000028839	TBPL1	chr6	+	134273308	134311570	76.6793	6.71046	16.3141	1	73.2199	7.12918	17.6127
ENSG00000029153	ARNTL2	chr12	+	27485787	27576241	89.8534	6.92025	17.3388	ENSG00000029153	ARNTL2	chr12	+	27485787	27576241	106.856	6.79465	16.5187	1	98.3546	6.85745	16.9288
ENSG00000029363	BCLAF1	chr6	-	136578001	136610989	277.664	41.6815	104.434	ENSG00000029363	BCLAF1	chr6	-	136578001	136610989	327.791	34.8941	84.8325	1	302.728	38.2878	94.6332
ENSG00000029364	SLC39A9	chr14	+	69864732	69929105	50.8562	22.2026	55.629	ENSG00000029364	SLC39A9	chr14	+	69864732	69929105	61.8537	22.8716	55.6041	1	56.3549	22.5371	55.6166
ENSG00000029534	ANK1	chr8	-	41510739	41754280	24.2963	5.60931	14.0542	ENSG00000029534	ANK1	chr8	-	41510739	41754280	34.7062	6.61058	16.0712	1	29.5012	6.10994	15.0627
ENSG00000029559	IBSP	chr4	+	88720733	88733074	18.2996	1.15408	2.89157	ENSG00000029559	IBSP	chr4	+	88720733	88733074	28.5929	1.44086	3.50294	1	23.4463	1.29747	3.19726
ENSG00000029639	TFB1M	chr6	-	155578643	155635627	3.56214	6.30826	15.8055	ENSG00000029639	TFB1M	chr6	-	155578643	155635627	3.89799	5.64229	13.7172	1	3.73007	5.97527	14.7613
ENSG00000029725	RABEP1	chr17	+	5185558	5289129	177.343	20.581	51.5662	ENSG00000029725	RABEP1	chr17	+	5185558	5289129	213.929	22.2619	54.1217	1	195.636	21.4215	52.844
ENSG00000029993	HMGB3	chrX	+	150148982	150159248	2571.29	275.351	689.898	ENSG00000029993	HMGB3	chrX	+	150148982	150159248	3046.58	261.144	634.876	1	2808.94	268.247	662.387
ENSG00000030066	NUP160	chr11	-	47799639	47870107	142.951	15.6659	39.2513	ENSG00000030066	NUP160	chr11	-	47799639	47870107	173.38	15.1362	36.7981	1	158.166	15.401	38.0247
ENSG00000030110	BAK1	chr6	-	33540329	33548019	246.486	16.76	41.9925	ENSG00000030110	BAK1	chr6	-	33540329	33548019	346.21	19.006	46.2063	1	296.348	17.883	44.0994
ENSG00000030304	MUSK	chr9	+	113431051	113563859	1.55518	0.123497	0.309423	ENSG00000030304	MUSK	chr9	+	113431051	113563859	1.24044	0.087553	0.212854	1	1.39781	0.105525	0.261138
ENSG00000030419	IKZF2	chr2	-	213864429	214017151	4.85273	0.799755	2.0038	ENSG00000030419	IKZF2	chr2	-	213864429	214017151	5.02955	0.698471	1.69808	1	4.94114	0.749113	1.85094
ENSG00000030582	GRN	chr17	+	42422614	42430470	1969.11	218.046	546.319	ENSG00000030582	GRN	chr17	+	42422614	42430470	2833.97	251.029	610.287	1	2401.54	234.538	578.303
ENSG00000031003	FAM13B	chr5	-	137273649	137387650	129.021	18.2608	45.7528	ENSG00000031003	FAM13B	chr5	-	137273649	137387650	157.344	17.8786	43.4654	1	143.182	18.0697	44.6091
ENSG00000031081	ARHGAP31	chr3	+	119013220	119139561	0.648278	0.225782	0.5657	ENSG00000031081	ARHGAP31	chr3	+	119013220	119139561	0.736636	0.204112	0.496224	1	0.692457	0.214947	0.530962
ENSG00000031544	NR2E3	chr15	+	72084977	72110600	0.560534	0.096106	0.240796	ENSG00000031544	NR2E3	chr15	+	72084977	72110600	0.51552	0.048881	0.118835	1	0.538027	0.0724935	0.179816
ENSG00000031691	CENPQ	chr6	+	49431091	49460820	92.6642	5.84394	14.6421	ENSG00000031691	CENPQ	chr6	+	49431091	49460820	99.533	5.0157	12.1938	1	96.0986	5.42982	13.418
ENSG00000031698	SARS	chr1	+	109756540	109780791	1043.31	143.783	360.252	ENSG00000031698	SARS	chr1	+	109756540	109780791	1357.32	149.536	363.543	1	1200.32	146.66	361.898
ENSG00000031823	RANBP3	chr19	-	5916150	5978153	108.832	21.0306	52.6926	ENSG00000031823	RANBP3	chr19	-	5916150	5978153	151.858	23.3832	56.8478	1	130.345	22.2069	54.7702
ENSG00000032219	ARID4A	chr14	+	58765103	58840605	13.3756	3.33616	8.35882	ENSG00000032219	ARID4A	chr14	+	58765103	58840605	17.1738	3.62265	8.80716	1	15.2747	3.4794	8.58299
ENSG00000032389	TSSC1	chr2	-	3192696	3381653	7.18839	14.2513	35.7069	ENSG00000032389	TSSC1	chr2	-	3192696	3381653	9.2985	14.6631	35.6481	1	8.24345	14.4572	35.6775
ENSG00000032444	PNPLA6	chr19	+	7598890	7626650	104.383	13.074	32.7572	ENSG00000032444	PNPLA6	chr19	+	7598890	7626650	158.539	14.8288	36.0508	1	131.461	13.9514	34.404
ENSG00000032742	IFT88	chr13	+	21140585	21265503	54.382	6.88739	17.2565	ENSG00000032742	IFT88	chr13	+	21140585	21265503	61.2423	6.10377	14.8391	1	57.8121	6.49558	16.0478
ENSG00000033011	ALG1	chr16	+	5083703	5137380	75.5492	16.3811	41.0433	ENSG00000033011	ALG1	chr16	+	5083703	5137380	99.4694	17.1393	41.6681	1	87.5093	16.7602	41.3557
ENSG00000033030	ZCCHC8	chr12	-	122957417	122985518	68.9792	11.15	27.9365	ENSG00000033030	ZCCHC8	chr12	-	122957417	122985518	85.2559	12.2996	29.902	1	77.1175	11.7248	28.9192
ENSG00000033050	ABCF2	chr7	-	150904923	150924316	394.053	35.0905	87.92	ENSG00000033050	ABCF2	chr7	-	150904923	150924316	537.337	38.3114	93.1404	1	465.695	36.701	90.5302
ENSG00000033100	CHPF2	chr7	+	150929575	150935908	527.28	37.2992	93.4539	ENSG00000033100	CHPF2	chr7	+	150929575	150935908	758.617	43.0281	104.607	1	642.948	40.1636	99.0305
ENSG00000033122	LRRC7	chr1	+	70034081	70617628	10.9348	2.18336	5.47044	ENSG00000033122	LRRC7	chr1	+	70034081	70617628	14.2764	2.91682	7.09118	1	12.6056	2.55009	6.28081
ENSG00000033170	FUT8	chr14	+	65877310	66210839	1.54646	3.82881	9.59317	ENSG00000033170	FUT8	chr14	+	65877310	66210839	1.90052	3.01259	7.32402	1	1.72349	3.4207	8.45859
ENSG00000033178	UBA6	chr4	-	68478370	68566897	75.5672	5.84647	14.6485	ENSG00000033178	UBA6	chr4	-	68478370	68566897	87.3271	5.38505	13.0918	1	81.4471	5.61576	13.8701
ENSG00000033327	GAB2	chr11	-	77926343	78129394	15.0549	9.67093	24.2307	ENSG00000033327	GAB2	chr11	-	77926343	78129394	20.6063	10.499	25.5246	1	17.8306	10.085	24.8776
ENSG00000033627	ATP6V0A1	chr17	+	40610862	40674629	113.363	42.6649	106.898	ENSG00000033627	ATP6V0A1	chr17	+	40610862	40674629	156.081	45.2371	109.978	1	134.722	43.951	108.438
ENSG00000033800	PIAS1	chr15	+	68346517	68483096	49.147	9.81743	24.5978	ENSG00000033800	PIAS1	chr15	+	68346517	68483096	58.7408	9.39124	22.8314	1	53.9439	9.60434	23.7146
ENSG00000033867	SLC4A7	chr3	-	27414214	27525911	17.0851	2.27878	5.70953	ENSG00000033867	SLC4A7	chr3	-	27414214	27525911	22.4617	2.32067	5.64188	1	19.7734	2.29973	5.6757
ENSG00000034053	APBA2	chr15	+	29129629	29410518	3.27045	8.38648	21.0125	ENSG00000034053	APBA2	chr15	+	29129629	29410518	4.68519	9.43966	22.9491	1	3.97782	8.91307	21.9808
ENSG00000034063	UHRF1	chr19	+	4903092	4962165	52.6566	5.40623	13.5454	ENSG00000034063	UHRF1	chr19	+	4903092	4962165	74.7232	6.08302	14.7887	1	63.6899	5.74463	14.167
ENSG00000034152	MAP2K3	chr17	+	21187984	21218552	247.431	29.614	74.1986	ENSG00000034152	MAP2K3	chr17	+	21187984	21218552	352.34	33.0293	80.2988	1	299.885	31.3217	77.2487
ENSG00000034239	EFCAB1	chr8	-	49623348	49647870	0.585701	0.411989	1.03225	ENSG00000034239	EFCAB1	chr8	-	49623348	49647870	0.541324	0.289986	0.704995	1	0.563513	0.350988	0.868621
ENSG00000034510	TMSB10	chr2	+	85132749	85133795	9585.06	604.489	1514.56	ENSG00000034510	TMSB10	chr2	+	85132749	85133795	12383.1	624.014	1517.06	1	10984.1	614.251	1515.81
ENSG00000034533	ASTE1	chr3	-	130732719	130746493	35.4071	3.0551	7.65461	ENSG00000034533	ASTE1	chr3	-	130732719	130746493	44.4646	3.20864	7.80064	1	39.9359	3.13187	7.72762
ENSG00000034677	RNF19A	chr8	-	101269288	101348446	104.923	11.0259	27.6257	ENSG00000034677	RNF19A	chr8	-	101269288	101348446	125.606	10.5997	25.7694	1	115.264	10.8128	26.6976
ENSG00000034693	PEX3	chr6	+	143771944	143811147	118.752	9.74787	24.4235	ENSG00000034693	PEX3	chr6	+	143771944	143811147	145.441	9.71875	23.6276	1	132.097	9.73331	24.0256
ENSG00000034713	GABARAPL2	chr16	+	75600249	75611779	355.673	69.2797	173.582	ENSG00000034713	GABARAPL2	chr16	+	75600249	75611779	436.755	67.8966	165.066	1	396.214	68.5882	169.324
ENSG00000034971	MYOC	chr1	-	171604557	171621823	0.275418	0.017369	0.04352	ENSG00000034971	MYOC	chr1	-	171604557	171621823	0.45013	0.022683	0.055146	1	0.362774	0.020026	0.049333
ENSG00000035115	SH3YL1	chr2	-	217730	266398	43.5358	25.9568	65.0354	ENSG00000035115	SH3YL1	chr2	-	217730	266398	54.4957	26.0869	63.4209	1	49.0157	26.0219	64.2282
ENSG00000035141	FAM136A	chr2	-	70523107	70529222	707.972	66.3105	166.142	ENSG00000035141	FAM136A	chr2	-	70523107	70529222	880.311	66.9928	162.869	1	794.141	66.6516	164.505
ENSG00000035403	VCL	chr10	+	75757872	75879918	366.722	25.5624	64.0472	ENSG00000035403	VCL	chr10	+	75757872	75879918	460.959	25.762	62.6311	1	413.841	25.6622	63.3392
ENSG00000035499	DEPDC1B	chr5	-	59892739	59996017	228.927	23.3181	58.424	ENSG00000035499	DEPDC1B	chr5	-	59892739	59996017	284.234	22.9554	55.8078	1	256.58	23.1368	57.1159
ENSG00000035664	DAPK2	chr15	-	64199235	64364232	31.3402	6.06885	15.2056	ENSG00000035664	DAPK2	chr15	-	64199235	64364232	41.936	6.23261	15.1523	1	36.6381	6.15073	15.179
ENSG00000035681	NSMAF	chr8	-	59496063	59572403	83.2031	15.8105	39.6134	ENSG00000035681	NSMAF	chr8	-	59496063	59572403	100.545	15.0853	36.6744	1	91.8741	15.4479	38.1439
ENSG00000035687	ADSS	chr1	-	244571796	244615436	225.905	19.3216	48.4108	ENSG00000035687	ADSS	chr1	-	244571796	244615436	272.109	18.397	44.7257	1	249.007	18.8593	46.5683
ENSG00000035720	STAP1	chr4	+	68424446	68473055	2.01783	0.139383	0.349228	ENSG00000035720	STAP1	chr4	+	68424446	68473055	3.95227	0.218144	0.530339	1	2.98505	0.178764	0.439783
ENSG00000035862	TIMP2	chr17	-	76849059	76921469	105.654	10.3408	25.909	ENSG00000035862	TIMP2	chr17	-	76849059	76921469	139.942	11.0148	26.7784	1	122.798	10.6778	26.3437
ENSG00000035928	RFC1	chr4	-	39289076	39367995	123.028	16.802	42.0978	ENSG00000035928	RFC1	chr4	-	39289076	39367995	154.169	16.9792	41.2789	1	138.599	16.8906	41.6884
ENSG00000036054	TBC1D23	chr3	+	99979844	100044095	23.8023	7.48429	18.7521	ENSG00000036054	TBC1D23	chr3	+	99979844	100044095	25.8737	6.52451	15.862	1	24.838	7.0044	17.307
ENSG00000036257	CUL3	chr2	-	225334867	225450110	102.51	11.5282	28.884	ENSG00000036257	CUL3	chr2	-	225334867	225450110	121.474	10.8512	26.3807	1	111.992	11.1897	27.6324
ENSG00000036448	MYOM2	chr8	+	1993155	2113475	7.4057	4.13155	10.3517	ENSG00000036448	MYOM2	chr8	+	1993155	2113475	10.5062	4.43414	10.78	1	8.95597	4.28285	10.5658
ENSG00000036473	OTC	chrX	+	38211798	38280703	0.36846	0.023237	0.058221	ENSG00000036473	OTC	chrX	+	38211798	38280703	0.996264	0.050204	0.122053	1	0.682362	0.0367205	0.090137
ENSG00000036530	CYP46A1	chr14	+	100150641	100193638	0.98521	0.275576	0.690461	ENSG00000036530	CYP46A1	chr14	+	100150641	100193638	1.39683	0.412352	1.00248	1	1.19102	0.343964	0.846472
ENSG00000036549	ZZZ3	chr1	-	78028101	78149104	105.897	23.9664	60.0484	ENSG00000036549	ZZZ3	chr1	-	78028101	78149104	126.977	22.5872	54.9126	1	116.437	23.2768	57.4805
ENSG00000036565	SLC18A1	chr8	-	20002366	20040717	0.132737	0.011073	0.027743	ENSG00000036565	SLC18A1	chr8	-	20002366	20040717	0.277238	0.035887	0.087246	1	0.204987	0.02348	0.0574945
ENSG00000036672	USP2	chr11	-	119225925	119252436	5.81371	0.866724	2.17159	ENSG00000036672	USP2	chr11	-	119225925	119252436	9.01798	1.00193	2.43582	1	7.41585	0.934326	2.30371
ENSG00000036828	CASR	chr3	+	121902530	122005342	0.044354	0.051242	0.128388	ENSG00000036828	CASR	chr3	+	121902530	122005342	0.04831	0.048141	0.117038	1	0.046332	0.0496915	0.122713
ENSG00000037042	TUBG2	chr17	+	40811323	40819024	132.313	14.1156	35.367	ENSG00000037042	TUBG2	chr17	+	40811323	40819024	195.157	16.4645	40.0275	1	163.735	15.2901	37.6972
ENSG00000037241	RPL26L1	chr5	+	172385732	172396774	517.479	83.9414	210.317	ENSG00000037241	RPL26L1	chr5	+	172385732	172396774	641.82	83.0482	201.902	1	579.649	83.4948	206.109
ENSG00000037280	FLT4	chr5	-	180028506	180076624	0.394671	0.040938	0.10257	ENSG00000037280	FLT4	chr5	-	180028506	180076624	0.475556	0.040866	0.099351	1	0.435113	0.040902	0.10096
ENSG00000037474	NSUN2	chr5	-	6599352	6633404	528.31	64.8117	162.387	ENSG00000037474	NSUN2	chr5	-	6599352	6633404	663.748	64.8142	157.572	1	596.029	64.813	159.98
ENSG00000037637	FBXO42	chr1	-	16573334	16678949	69.9505	6.60261	16.543	ENSG00000037637	FBXO42	chr1	-	16573334	16678949	89.8891	6.72584	16.3515	1	79.9198	6.66423	16.4472
ENSG00000037749	MFAP3	chr5	+	153418466	153600038	175.742	17.2171	43.1379	ENSG00000037749	MFAP3	chr5	+	153418466	153600038	201.636	15.7186	38.214	1	188.689	16.4678	40.6759
ENSG00000037757	MRI1	chr19	+	13875346	13885096	97.4042	9.69115	24.2814	ENSG00000037757	MRI1	chr19	+	13875346	13885096	129.973	10.6683	25.9362	1	113.689	10.1797	25.1088
ENSG00000037897	METTL1	chr12	-	58162254	58166576	198.241	21.4912	53.8466	ENSG00000037897	METTL1	chr12	-	58162254	58166576	268.685	23.1423	56.2621	1	233.463	22.3167	55.0544
ENSG00000037965	HOXC8	chr12	+	54402832	54407570	0.507268	0.031991	0.080155	ENSG00000037965	HOXC8	chr12	+	54402832	54407570	0.500742	0.025234	0.061346	1	0.504005	0.0286125	0.0707505
ENSG00000038002	AGA	chr4	-	178351924	178363657	125.141	10.5479	26.4281	ENSG00000038002	AGA	chr4	-	178351924	178363657	153.222	9.95666	24.206	1	139.182	10.2523	25.317
ENSG00000038210	PI4K2B	chr4	+	25162263	25280714	8.87995	11.8719	29.7452	ENSG00000038210	PI4K2B	chr4	+	25162263	25280714	9.93733	11.0856	26.9505	1	9.40864	11.4787	28.3479
ENSG00000038219	BOD1L1	chr4	-	13570362	13629347	137.251	14.1951	35.566	ENSG00000038219	BOD1L1	chr4	-	13570362	13629347	166.984	13.7448	33.4156	1	152.117	13.9699	34.4908
ENSG00000038274	MAT2B	chr5	+	162930120	162946342	36.7885	12.3715	30.9971	ENSG00000038274	MAT2B	chr5	+	162930120	162946342	45.7996	11.0408	26.8416	1	41.2941	11.7061	28.9194
ENSG00000038295	TLL1	chr4	+	166794410	167025047	0.609277	0.375716	0.941365	ENSG00000038295	TLL1	chr4	+	166794410	167025047	0.761954	0.321598	0.781849	1	0.685615	0.348657	0.861607
ENSG00000038358	EDC4	chr16	+	67906926	67918406	146.258	19.2742	48.292	ENSG00000038358	EDC4	chr16	+	67906926	67918406	221.7	23.8236	57.9185	1	183.979	21.5489	53.1052
ENSG00000038382	TRIO	chr5	+	14143811	14532235	13.0436	14.341	35.9318	ENSG00000038382	TRIO	chr5	+	14143811	14532235	17.5757	15.4966	37.6744	1	15.3097	14.9188	36.8031
ENSG00000038427	VCAN	chr5	+	82767284	82878122	13.2807	1.2052	3.01965	ENSG00000038427	VCAN	chr5	+	82767284	82878122	15.6288	1.06983	2.60091	1	14.4547	1.13751	2.81028
ENSG00000038532	CLEC16A	chr16	+	11038345	11276046	19.5807	5.57106	13.9584	ENSG00000038532	CLEC16A	chr16	+	11038345	11276046	27.5095	6.45713	15.6982	1	23.5451	6.01409	14.8283
ENSG00000038945	MSR1	chr8	-	15965387	16424999	0.343165	1.94575	4.87513	ENSG00000038945	MSR1	chr8	-	15965387	16424999	0.36378	2.00785	4.88137	1	0.353472	1.9768	4.87825
ENSG00000039068	CDH1	chr16	+	68771128	68869451	78.8816	44.7391	112.095	ENSG00000039068	CDH1	chr16	+	68771128	68869451	99.6146	45.1397	109.741	1	89.2481	44.9394	110.918
ENSG00000039123	SKIV2L2	chr5	+	54603588	54721409	251.082	25.4705	63.8169	ENSG00000039123	SKIV2L2	chr5	+	54603588	54721409	295.499	24.0146	58.3829	1	273.291	24.7426	61.0999
ENSG00000039139	DNAH5	chr5	-	13690440	13944652	18.2965	1.23463	3.09339	ENSG00000039139	DNAH5	chr5	-	13690440	13944652	21.3228	1.15314	2.80344	1	19.8097	1.19388	2.94841
ENSG00000039319	ZFYVE16	chr5	+	79703832	79775169	24.3696	5.59107	14.0086	ENSG00000039319	ZFYVE16	chr5	+	79703832	79775169	28.8215	5.2733	12.8201	1	26.5956	5.43218	13.4143
ENSG00000039523	FAM65A	chr16	+	67552321	67580691	26.2426	7.53592	18.8814	ENSG00000039523	FAM65A	chr16	+	67552321	67580691	38.152	9.24833	22.484	1	32.1973	8.39212	20.6827
ENSG00000039537	C6	chr5	-	41142336	41261540	0.088995	0.022859	0.057275	ENSG00000039537	C6	chr5	-	41142336	41261540	0	0	0	1	0.0444975	0.0114295	0.0286375
ENSG00000039560	RAI14	chr5	+	34656342	34832732	19.1186	7.13594	17.8792	ENSG00000039560	RAI14	chr5	+	34656342	34832732	23.5533	7.00113	17.0207	1	21.3359	7.06853	17.45
ENSG00000039600	SOX30	chr5	-	157052687	157098488	5.4673	0.366554	0.918409	ENSG00000039600	SOX30	chr5	-	157052687	157098488	6.07145	0.325258	0.790747	1	5.76937	0.345906	0.854578
ENSG00000039650	PNKP	chr19	-	50364461	50371166	155.243	23.1511	58.0056	ENSG00000039650	PNKP	chr19	-	50364461	50371166	220.599	26.6788	64.8599	1	187.921	24.915	61.4328
ENSG00000039987	BEST2	chr19	+	12862516	12869272	2.05593	0.173056	0.433595	ENSG00000039987	BEST2	chr19	+	12862516	12869272	2.69788	0.214211	0.520776	1	2.37691	0.193634	0.477186
ENSG00000040199	PHLPP2	chr16	-	71671738	71758604	38.2963	4.91518	12.3151	ENSG00000040199	PHLPP2	chr16	-	71671738	71758604	48.882	5.17912	12.5912	1	43.5892	5.04715	12.4531
ENSG00000040275	SPDL1	chr5	+	169010638	169031782	116.131	16.9546	42.48	ENSG00000040275	SPDL1	chr5	+	169010638	169031782	137.512	15.7214	38.221	1	126.822	16.338	40.3505
ENSG00000040341	STAU2	chr8	-	74332604	74659943	20.3604	20.3965	51.1037	ENSG00000040341	STAU2	chr8	-	74332604	74659943	23.897	19.4635	47.3185	1	22.1287	19.93	49.2111
ENSG00000040487	PQLC2	chr1	+	19638820	19655794	226.138	30.5491	76.5413	ENSG00000040487	PQLC2	chr1	+	19638820	19655794	318.668	33.6815	81.8845	1	272.403	32.1153	79.2129
ENSG00000040531	CTNS	chr17	+	3539762	3564836	104.214	8.56658	21.4637	ENSG00000040531	CTNS	chr17	+	3539762	3564836	142.887	9.20539	22.3796	1	123.55	8.88598	21.9217
ENSG00000040608	RTN4R	chr22	-	20228938	20270769	4.00342	0.69464	1.74043	ENSG00000040608	RTN4R	chr22	-	20228938	20270769	6.13788	0.828112	2.01325	1	5.07065	0.761376	1.87684
ENSG00000040633	PHF23	chr17	-	7138347	7143041	340.271	35.2973	88.4382	ENSG00000040633	PHF23	chr17	-	7138347	7143041	467.685	38.7126	94.1157	1	403.978	37.005	91.2769
ENSG00000040731	CDH10	chr5	-	24487209	24645087	1.05355	0.080426	0.201508	ENSG00000040731	CDH10	chr5	-	24487209	24645087	0.607924	0.032613	0.079286	1	0.830738	0.0565195	0.140397
ENSG00000040933	INPP4A	chr2	+	99061317	99210853	89.8899	15.6324	39.1674	ENSG00000040933	INPP4A	chr2	+	99061317	99210853	118.261	15.2673	37.1169	1	104.076	15.4499	38.1421
ENSG00000041353	RAB27B	chr18	+	52385091	52562747	2.29136	1.11864	2.80277	ENSG00000041353	RAB27B	chr18	+	52385091	52562747	2.79094	1.08747	2.64379	1	2.54115	1.10305	2.72328
ENSG00000041357	PSMA4	chr15	+	78832747	78841604	666.076	152.2	381.341	ENSG00000041357	PSMA4	chr15	+	78832747	78841604	775.932	138.462	336.619	1	721.004	145.331	358.98
ENSG00000041515	MYO16	chr13	+	109248500	109860355	0.213967	0.032524	0.081489	ENSG00000041515	MYO16	chr13	+	109248500	109860355	0.201352	0.024456	0.059455	1	0.207659	0.02849	0.070472
ENSG00000041802	LSG1	chr3	-	194361517	194393206	204.489	19.6439	49.2182	ENSG00000041802	LSG1	chr3	-	194361517	194393206	267.712	20.4757	49.7793	1	236.101	20.0598	49.4987
ENSG00000041880	PARP3	chr3	+	51976361	51982883	28.5092	2.55154	6.39293	ENSG00000041880	PARP3	chr3	+	51976361	51982883	40.5181	2.82849	6.87644	1	34.5137	2.69001	6.63469
ENSG00000041982	TNC	chr9	-	117782806	117880536	3.32165	0.439358	1.10082	ENSG00000041982	TNC	chr9	-	117782806	117880536	4.32301	0.593397	1.44263	1	3.82233	0.516377	1.27173
ENSG00000041988	THAP3	chr1	+	6684926	6695646	83.1631	15.3997	38.5843	ENSG00000041988	THAP3	chr1	+	6684926	6695646	129.782	19.2156	46.7158	1	106.472	17.3077	42.65
ENSG00000042062	FAM65C	chr20	-	49202645	49308065	54.6391	7.16723	17.9577	ENSG00000042062	FAM65C	chr20	-	49202645	49308065	73.7646	7.57475	18.4153	1	64.2018	7.37099	18.1865
ENSG00000042088	TDP1	chr14	+	90421283	90511106	26.1784	7.52905	18.8642	ENSG00000042088	TDP1	chr14	+	90421283	90511106	31.8935	7.30748	17.7655	1	29.0359	7.41827	18.3149
ENSG00000042286	AIFM2	chr10	-	71857979	71892690	238.518	24.4413	61.2381	ENSG00000042286	AIFM2	chr10	-	71857979	71892690	327.585	26.7693	65.0798	1	283.051	25.6053	63.1589
ENSG00000042304	C2orf83	chr2	-	228474806	228498036	0.123622	0.0078	0.019543	ENSG00000042304	C2orf83	chr2	-	228474806	228498036	0.163872	0.008262	0.020086	1	0.143747	0.008031	0.0198145
ENSG00000042317	SPATA7	chr14	+	88851268	88936694	3.57682	1.99142	4.98955	ENSG00000042317	SPATA7	chr14	+	88851268	88936694	4.21211	2.4337	5.91665	1	3.89446	2.21256	5.4531
ENSG00000042429	MED17	chr11	+	93517393	93547861	113.957	25.9652	65.0563	ENSG00000042429	MED17	chr11	+	93517393	93547861	143.257	26.5884	64.64	1	128.607	26.2768	64.8481
ENSG00000042445	RETSAT	chr2	-	85569211	85581743	276.546	26.2892	65.8682	ENSG00000042445	RETSAT	chr2	-	85569211	85581743	367.936	28.3168	68.842	1	322.241	27.303	67.3551
ENSG00000042493	CAPG	chr2	-	85621871	85645555	70.7114	14.2569	35.721	ENSG00000042493	CAPG	chr2	-	85621871	85645555	101.561	16.5372	40.2042	1	86.136	15.3971	37.9626
ENSG00000042753	AP2S1	chr19	-	47341393	47354249	716.093	84.1292	210.787	ENSG00000042753	AP2S1	chr19	-	47341393	47354249	960.511	89.9044	218.57	1	838.302	87.0168	214.679
ENSG00000042781	USH2A	chr1	-	215796236	216596738	0.657355	0.045019	0.112797	ENSG00000042781	USH2A	chr1	-	215796236	216596738	0.691015	0.037814	0.091932	1	0.674185	0.0414165	0.102364
ENSG00000042813	ZPBP	chr7	-	49890017	50160925	0.012014	0.030207	0.075685	ENSG00000042813	ZPBP	chr7	-	49890017	50160925	0.012696	0.025508	0.062013	1	0.012355	0.0278575	0.068849
ENSG00000042832	TG	chr8	+	133879203	134147147	1.26815	0.263509	0.660227	ENSG00000042832	TG	chr8	+	133879203	134147147	1.4229	0.219715	0.534159	1	1.34553	0.241612	0.597193
ENSG00000042980	ADAM28	chr8	+	24151553	24216531	18.0467	4.01218	10.0526	ENSG00000042980	ADAM28	chr8	+	24151553	24216531	20.6479	3.61593	8.79081	1	19.3473	3.81405	9.4217
ENSG00000043039	BARX2	chr11	+	129245835	129322171	6.07413	0.95749	2.39901	ENSG00000043039	BARX2	chr11	+	129245835	129322171	7.74235	0.960412	2.33489	1	6.90824	0.958951	2.36695
ENSG00000043093	DCUN1D1	chr3	-	182655862	182703741	29.6408	3.41169	8.54807	ENSG00000043093	DCUN1D1	chr3	-	182655862	182703741	31.6369	2.91352	7.08316	1	30.6388	3.16261	7.81562
ENSG00000043143	JADE2	chr5	+	133860003	133918918	34.0452	10.5893	26.5318	ENSG00000043143	JADE2	chr5	+	133860003	133918918	46.8732	11.8416	28.7886	1	40.4592	11.2155	27.6602
ENSG00000043355	ZIC2	chr13	+	100634026	100639018	0.249243	0.019191	0.048084	ENSG00000043355	ZIC2	chr13	+	100634026	100639018	0.366566	0.022553	0.054829	1	0.307905	0.020872	0.0514565
ENSG00000043462	LCP2	chr5	-	169673241	169725231	0.119209	0.011771	0.029492	ENSG00000043462	LCP2	chr5	-	169673241	169725231	0.076338	0.005946	0.014456	1	0.0977735	0.0088585	0.021974
ENSG00000043514	TRIT1	chr1	-	40306723	40349183	368.357	60.3472	151.201	ENSG00000043514	TRIT1	chr1	-	40306723	40349183	459.247	57.9094	140.786	1	413.802	59.1283	145.993
ENSG00000043591	ADRB1	chr10	+	115803806	115806667	8.70755	0.549148	1.3759	ENSG00000043591	ADRB1	chr10	+	115803806	115806667	11.993	0.604355	1.46927	1	10.3503	0.576751	1.42259
ENSG00000044012	GUCA2B	chr1	+	42619092	42621495	0	0	0	ENSG00000044012	GUCA2B	chr1	+	42619092	42621495	1.55109	0.078163	0.190025	1	0.775544	0.0390815	0.0950125
ENSG00000044090	CUL7	chr6	-	43005355	43021683	105.322	7.10992	17.814	ENSG00000044090	CUL7	chr6	-	43005355	43021683	155.246	8.38586	20.3872	1	130.284	7.74789	19.1006
ENSG00000044115	CTNNA1	chr5	+	137946656	138270723	30.5108	81.4903	204.176	ENSG00000044115	CTNNA1	chr5	+	137946656	138270723	39.2198	87.0632	211.663	1	34.8653	84.2768	207.919
ENSG00000044446	PHKA2	chrX	-	18910418	19002716	69.7219	9.75075	24.4307	ENSG00000044446	PHKA2	chrX	-	18910418	19002716	89.8754	10.209	24.8194	1	79.7986	9.97985	24.625
ENSG00000044459	CNTLN	chr9	+	17134980	17503921	10.1666	1.48544	3.7218	ENSG00000044459	CNTLN	chr9	+	17134980	17503921	12.0493	1.38836	3.37529	1	11.1079	1.4369	3.54854
ENSG00000044524	EPHA3	chr3	+	89156674	89531284	0.987114	0.071523	0.179202	ENSG00000044524	EPHA3	chr3	+	89156674	89531284	0.777794	0.048032	0.116772	1	0.882454	0.0597775	0.147987
ENSG00000044574	HSPA5	chr9	-	127997132	128003609	4102.49	258.727	648.245	ENSG00000044574	HSPA5	chr9	-	127997132	128003609	5069.73	255.475	621.096	1	4586.11	257.101	634.67
ENSG00000046604	DSG2	chr18	+	29078006	29128971	123.462	8.31221	20.8264	ENSG00000046604	DSG2	chr18	+	29078006	29128971	143.262	7.67159	18.6507	1	133.362	7.9919	19.7386
ENSG00000046647	GEMIN8	chrX	-	14026398	14048012	13.214	5.61367	14.0652	ENSG00000046647	GEMIN8	chrX	-	14026398	14048012	16.7612	5.65111	13.7386	1	14.9876	5.63239	13.9019
ENSG00000046651	OFD1	chrX	+	13752832	13787480	130.868	12.4648	31.2309	ENSG00000046651	OFD1	chrX	+	13752832	13787480	155.46	11.3766	27.658	1	143.164	11.9207	29.4444
ENSG00000046653	GPM6B	chrX	-	13789150	13956757	0.562398	0.609213	1.5264	ENSG00000046653	GPM6B	chrX	-	13789150	13956757	0.523035	0.476385	1.15816	1	0.542717	0.542799	1.34228
ENSG00000046774	MAGEC2	chrX	-	141290131	141293076	2.32295	0.146499	0.367056	ENSG00000046774	MAGEC2	chrX	-	141290131	141293076	2.30437	0.116122	0.28231	1	2.31366	0.13131	0.324683
ENSG00000046889	PREX2	chr8	+	68864353	69149265	0.432244	0.037206	0.09322	ENSG00000046889	PREX2	chr8	+	68864353	69149265	0.451485	0.02552	0.062042	1	0.441864	0.031363	0.077631
ENSG00000047056	WDR37	chr10	+	1095478	1178237	33.9568	12.592	31.5494	ENSG00000047056	WDR37	chr10	+	1095478	1178237	45.4832	13.2284	32.1601	1	39.72	12.9102	31.8548
ENSG00000047188	YTHDC2	chr5	+	112849380	112930982	37.2714	4.49184	11.2544	ENSG00000047188	YTHDC2	chr5	+	112849380	112930982	45.0538	4.32361	10.5113	1	41.1626	4.40772	10.8828
ENSG00000047230	CTPS2	chrX	-	16606126	16731059	74.8072	7.05978	17.6884	ENSG00000047230	CTPS2	chrX	-	16606126	16731059	88.5389	6.72648	16.353	1	81.673	6.89313	17.0207
ENSG00000047249	ATP6V1H	chr8	-	54628117	54756118	229.506	34.9737	87.6273	ENSG00000047249	ATP6V1H	chr8	-	54628117	54756118	286.081	34.8947	84.8339	1	257.794	34.9342	86.2306
ENSG00000047315	POLR2B	chr4	+	57843888	57897334	529.209	52.0754	130.476	ENSG00000047315	POLR2B	chr4	+	57843888	57897334	646.544	52.8647	128.521	1	587.877	52.47	129.499
ENSG00000047346	FAM214A	chr15	-	52873514	53002014	17.3224	8.36209	20.9514	ENSG00000047346	FAM214A	chr15	-	52873514	53002014	19.8586	7.80125	18.9659	1	18.5905	8.08167	19.9587
ENSG00000047365	ARAP2	chr4	-	35949843	36246131	25.5499	4.91675	12.319	ENSG00000047365	ARAP2	chr4	-	35949843	36246131	31.1411	4.84722	11.7843	1	28.3455	4.88199	12.0516
ENSG00000047410	TPR	chr1	-	186280784	186344825	316.738	27.4242	68.7119	ENSG00000047410	TPR	chr1	-	186280784	186344825	388.815	26.7476	65.0271	1	352.777	27.0859	66.8695
ENSG00000047457	CP	chr3	-	148880197	148939842	0.155164	0.060006	0.150347	ENSG00000047457	CP	chr3	-	148880197	148939842	0.017487	0.01182	0.028735	1	0.0863255	0.035913	0.089541
ENSG00000047578	KIAA0556	chr16	+	27561454	27791690	23.1127	6.47152	16.2145	ENSG00000047578	KIAA0556	chr16	+	27561454	27791690	31.6092	6.92052	16.8247	1	27.3609	6.69602	16.5196
ENSG00000047579	DTNBP1	chr6	-	15523032	15663289	12.3599	21.8096	54.6444	ENSG00000047579	DTNBP1	chr6	-	15523032	15663289	16.2914	22.601	54.9462	1	14.3256	22.2053	54.7953
ENSG00000047597	XK	chrX	+	37545012	37591383	16.2939	1.02759	2.57464	ENSG00000047597	XK	chrX	+	37545012	37591383	18.7658	0.945654	2.29901	1	17.5299	0.986621	2.43683
ENSG00000047617	ANO2	chr12	-	5641035	6055398	0.023856	0.021209	0.053139	ENSG00000047617	ANO2	chr12	-	5641035	6055398	0.038246	0.027169	0.066051	1	0.031051	0.024189	0.059595
ENSG00000047621	C12orf4	chr12	-	4596894	4647674	1038.23	90.4581	226.645	ENSG00000047621	C12orf4	chr12	-	4596894	4647674	1236.01	86.8701	211.193	1	1137.12	88.6641	218.919
ENSG00000047634	SCML1	chrX	+	17755588	17773105	39.0416	10.2349	25.6437	ENSG00000047634	SCML1	chrX	+	17755588	17773105	46.6737	10.1099	24.5786	1	42.8576	10.1724	25.1112
ENSG00000047644	WWC3	chrX	+	9983602	10112518	15.6931	1.18451	2.96782	ENSG00000047644	WWC3	chrX	+	9983602	10112518	22.2849	1.38626	3.37018	1	18.989	1.28538	3.169
ENSG00000047648	ARHGAP6	chrX	-	11136239	11683821	0.023551	0.050672	0.126959	ENSG00000047648	ARHGAP6	chrX	-	11136239	11683821	0.016361	0.029771	0.072376	1	0.019956	0.0402215	0.0996675
ENSG00000047662	FAM184B	chr4	-	17630929	17783135	7.92525	0.499812	1.25229	ENSG00000047662	FAM184B	chr4	-	17630929	17783135	9.91043	0.499409	1.21413	1	8.91784	0.49961	1.23321
ENSG00000047849	MAP4	chr3	-	47892182	48130769	6.34182	5.95978	14.9324	ENSG00000047849	MAP4	chr3	-	47892182	48130769	8.32534	6.46989	15.7292	1	7.33358	6.21483	15.3308
ENSG00000047932	GOPC	chr6	-	117639374	117923691	59.3442	7.02188	17.5935	ENSG00000047932	GOPC	chr6	-	117639374	117923691	73.4711	6.86974	16.7013	1	66.4076	6.94581	17.1474
ENSG00000047936	ROS1	chr6	-	117609463	117747018	0.252131	0.017903	0.044855	ENSG00000047936	ROS1	chr6	-	117609463	117747018	0.217178	0.012322	0.029956	1	0.234654	0.0151125	0.0374055
ENSG00000048028	USP28	chr11	-	113668596	113746292	79.9778	11.5425	28.92	ENSG00000048028	USP28	chr11	-	113668596	113746292	99.5922	12.1781	29.6066	1	89.785	11.8603	29.2633
ENSG00000048052	HDAC9	chr7	+	18126572	19042039	0.263547	1.83999	4.61013	ENSG00000048052	HDAC9	chr7	+	18126572	19042039	0.317501	1.83564	4.4627	1	0.290524	1.83781	4.53641
ENSG00000048140	TSPAN17	chr5	+	176074388	176086058	254.316	32.137	80.52	ENSG00000048140	TSPAN17	chr5	+	176074388	176086058	341.519	33.1093	80.4932	1	297.918	32.6231	80.5066
ENSG00000048162	NOP16	chr5	-	175810949	175815976	538.655	81.806	204.967	ENSG00000048162	NOP16	chr5	-	175810949	175815976	730.835	88.6826	215.6	1	634.745	85.2443	210.283
ENSG00000048342	CC2D2A	chr4	+	15471489	15603180	9.02599	1.75492	4.39699	ENSG00000048342	CC2D2A	chr4	+	15471489	15603180	11.4282	1.84321	4.4811	1	10.2271	1.79906	4.43904
ENSG00000048392	RRM2B	chr8	-	103216730	103251346	136.728	10.5187	26.3548	ENSG00000048392	RRM2B	chr8	-	103216730	103251346	154.823	9.9266	24.1329	1	145.775	10.2226	25.2438
ENSG00000048405	ZNF800	chr7	-	126986844	127071978	78.7684	11.312	28.3425	ENSG00000048405	ZNF800	chr7	-	126986844	127071978	92.5695	10.3803	25.2359	1	85.669	10.8462	26.7892
ENSG00000048462	TNFRSF17	chr16	+	12058964	12061925	0.304114	0.021572	0.054049	ENSG00000048462	TNFRSF17	chr16	+	12058964	12061925	0	0	0	1	0.152057	0.010786	0.0270245
ENSG00000048471	SNX29	chr16	+	12070594	12668146	23.5245	3.44309	8.62674	ENSG00000048471	SNX29	chr16	+	12070594	12668146	31.4252	3.76506	9.15337	1	27.4749	3.60407	8.89006
ENSG00000048540	LMO3	chr12	-	16701307	16763528	69.4234	20.0432	50.2186	ENSG00000048540	LMO3	chr12	-	16701307	16763528	78.7631	18.2687	44.4137	1	74.0932	19.1559	47.3162
ENSG00000048544	MRPS10	chr6	-	42174539	42185603	313.949	19.7995	49.608	ENSG00000048544	MRPS10	chr6	-	42174539	42185603	369.003	18.5949	45.2067	1	341.476	19.1972	47.4073
ENSG00000048545	GUCA1A	chr6	+	42123144	42147794	0.337074	0.022058	0.055266	ENSG00000048545	GUCA1A	chr6	+	42123144	42147794	0.646112	0.033784	0.082133	1	0.491593	0.027921	0.0686995
ENSG00000048649	RSF1	chr11	-	77371041	77532063	100.911	15.349	38.4574	ENSG00000048649	RSF1	chr11	-	77371041	77532063	122.177	14.8643	36.1373	1	111.544	15.1067	37.2973
ENSG00000048707	VPS13D	chr1	+	12290124	12572099	10.2459	2.52257	6.32036	ENSG00000048707	VPS13D	chr1	+	12290124	12572099	12.8642	2.66306	6.47426	1	11.5551	2.59282	6.39731
ENSG00000048740	CELF2	chr10	+	11047259	11378674	0.053172	0.089611	0.224521	ENSG00000048740	CELF2	chr10	+	11047259	11378674	0.083841	0.08236	0.200229	1	0.0685065	0.0859855	0.212375
ENSG00000048828	FAM120A	chr9	+	96214004	96328397	227.92	21.1454	52.9803	ENSG00000048828	FAM120A	chr9	+	96214004	96328397	310.889	25.3658	61.6678	1	269.404	23.2556	57.324
ENSG00000048991	R3HDM1	chr2	+	136289025	136482840	8.14992	4.01541	10.0607	ENSG00000048991	R3HDM1	chr2	+	136289025	136482840	9.83431	3.88512	9.44527	1	8.99211	3.95027	9.75298
ENSG00000049089	COL9A2	chr1	-	40766159	40783488	25.2474	2.44067	6.11515	ENSG00000049089	COL9A2	chr1	-	40766159	40783488	39.4861	3.07617	7.47859	1	32.3668	2.75842	6.79687
ENSG00000049130	KITLG	chr12	-	88886570	88974628	18.7779	1.81912	4.55783	ENSG00000049130	KITLG	chr12	-	88886570	88974628	18.9811	1.4459	3.51517	1	18.8795	1.63251	4.0365
ENSG00000049167	ERCC8	chr5	-	60169658	60240900	58.4813	9.46796	23.7222	ENSG00000049167	ERCC8	chr5	-	60169658	60240900	74.4738	9.19163	22.3461	1	66.4776	9.32979	23.0341
ENSG00000049192	ADAMTS6	chr5	-	64444563	64777747	10.5154	1.56951	3.93244	ENSG00000049192	ADAMTS6	chr5	-	64444563	64777747	13.3786	1.52184	3.6998	1	11.947	1.54567	3.81612
ENSG00000049239	H6PD	chr1	+	9294834	9331396	45.7448	4.6129	11.5577	ENSG00000049239	H6PD	chr1	+	9294834	9331396	61.1296	4.89175	11.8925	1	53.4372	4.75233	11.7251
ENSG00000049245	VAMP3	chr1	+	7831329	7841492	433.34	38.135	95.5481	ENSG00000049245	VAMP3	chr1	+	7831329	7841492	492.059	34.805	84.6158	1	462.7	36.47	90.082
ENSG00000049246	PER3	chr1	+	7844380	7905237	26.15	2.30398	5.77266	ENSG00000049246	PER3	chr1	+	7844380	7905237	34.0621	2.46782	5.99961	1	30.106	2.3859	5.88614
ENSG00000049247	UTS2	chr1	-	7903143	7913572	0	0	0	ENSG00000049247	UTS2	chr1	-	7903143	7913572	0.180962	0.010156	0.02469	1	0.090481	0.005078	0.012345
ENSG00000049249	TNFRSF9	chr1	-	7979907	8000926	4.23766	1.88222	4.71595	ENSG00000049249	TNFRSF9	chr1	-	7979907	8000926	4.99519	1.80088	4.37819	1	4.61642	1.84155	4.54707
ENSG00000049283	EPN3	chr17	+	48609904	48621111	35.8221	4.49102	11.2523	ENSG00000049283	EPN3	chr17	+	48609904	48621111	54.9797	5.25719	12.781	1	45.4009	4.87411	12.0167
ENSG00000049319	SRD5A2	chr2	-	31747550	31806136	0.575425	0.03629	0.090924	ENSG00000049319	SRD5A2	chr2	-	31747550	31806136	0.539703	0.027197	0.066119	1	0.557564	0.0317435	0.0785215
ENSG00000049323	LTBP1	chr2	+	33172039	33624576	4.49636	0.467159	1.17048	ENSG00000049323	LTBP1	chr2	+	33172039	33624576	5.13933	0.434541	1.05643	1	4.81785	0.45085	1.11345
ENSG00000049449	RCN1	chr11	+	31833939	32127301	5.03318	35.22	88.2445	ENSG00000049449	RCN1	chr11	+	31833939	32127301	6.20308	34.7256	84.4228	1	5.61813	34.9728	86.3337
ENSG00000049540	ELN	chr7	+	73442119	73484237	2.98531	0.434313	1.08818	ENSG00000049540	ELN	chr7	+	73442119	73484237	4.08352	0.504226	1.22584	1	3.53441	0.46927	1.15701
ENSG00000049541	RFC2	chr7	-	73645829	73668774	440.597	39.7856	99.6838	ENSG00000049541	RFC2	chr7	-	73645829	73668774	541.878	38.6594	93.9863	1	491.237	39.2225	96.8351
ENSG00000049618	ARID1B	chr6	+	157099063	157531913	80.2564	10.2933	25.79	ENSG00000049618	ARID1B	chr6	+	157099063	157531913	105.004	10.0242	24.3703	1	92.6302	10.1587	25.0801
ENSG00000049656	CLPTM1L	chr5	-	1317859	1345214	489.272	158.51	397.149	ENSG00000049656	CLPTM1L	chr5	-	1317859	1345214	656.661	158.963	386.461	1	572.966	158.736	391.805
ENSG00000049759	NEDD4L	chr18	+	55711599	56068772	7.35738	16.0146	40.125	ENSG00000049759	NEDD4L	chr18	+	55711599	56068772	9.60065	13.2139	32.1248	1	8.47901	14.6143	36.1249
ENSG00000049768	FOXP3	chrX	-	49106897	49121288	2.74922	0.703754	1.76327	ENSG00000049768	FOXP3	chrX	-	49106897	49121288	3.1099	0.606155	1.47365	1	2.92956	0.654954	1.61846
ENSG00000049769	PPP1R3F	chrX	+	49126306	49157929	145.666	11.7912	29.5431	ENSG00000049769	PPP1R3F	chrX	+	49126306	49157929	204.272	12.9228	31.4171	1	174.969	12.357	30.4801
ENSG00000049860	HEXB	chr5	+	73935848	74018472	147.738	46.584	116.717	ENSG00000049860	HEXB	chr5	+	73935848	74018472	179.218	43.0807	104.735	1	163.478	44.8324	110.726
ENSG00000049883	PTCD2	chr5	+	71616194	71656052	23.6111	3.08369	7.72624	ENSG00000049883	PTCD2	chr5	+	71616194	71656052	28.0475	2.9993	7.29171	1	25.8293	3.04149	7.50898
ENSG00000050030	KIAA2022	chrX	-	73952684	74145282	5.03055	0.317255	0.79489	ENSG00000050030	KIAA2022	chrX	-	73952684	74145282	6.70177	0.337717	0.821037	1	5.86616	0.327486	0.807964
ENSG00000050130	JKAMP	chr14	+	59951161	59972128	143.606	25.4328	63.7225	ENSG00000050130	JKAMP	chr14	+	59951161	59972128	161.559	22.7802	55.3819	1	152.583	24.1065	59.5522
ENSG00000050165	DKK3	chr11	-	11984653	12031316	11.3175	5.93909	14.8805	ENSG00000050165	DKK3	chr11	-	11984653	12031316	15.0214	6.24227	15.1758	1	13.1695	6.09068	15.0282
ENSG00000050327	ARHGEF5	chr7	+	144052381	144077725	57.3862	3.86283	9.6784	ENSG00000050327	ARHGEF5	chr7	+	144052381	144077725	77.3693	4.21096	10.2374	1	67.3778	4.0369	9.95791
ENSG00000050344	NFE2L3	chr7	+	26191860	26226745	146.901	12.508	31.3391	ENSG00000050344	NFE2L3	chr7	+	26191860	26226745	179	12.2472	29.7746	1	162.951	12.3776	30.5568
ENSG00000050393	MCUR1	chr6	-	13786789	13814800	224.999	15.8972	39.8308	ENSG00000050393	MCUR1	chr6	-	13786789	13814800	264.137	14.8821	36.1804	1	244.568	15.3896	38.0056
ENSG00000050405	LIMA1	chr12	-	50569571	50677329	123.844	29.3557	73.5513	ENSG00000050405	LIMA1	chr12	-	50569571	50677329	147.563	28.241	68.6577	1	135.703	28.7983	71.1045
ENSG00000050426	LETMD1	chr12	+	51441745	51454207	143.757	26.8915	67.3771	ENSG00000050426	LETMD1	chr12	+	51441745	51454207	176.165	27.0309	65.7158	1	159.961	26.9612	66.5465
ENSG00000050438	SLC4A8	chr12	+	51785101	51902980	3.1934	3.34581	8.38301	ENSG00000050438	SLC4A8	chr12	+	51785101	51902980	4.21105	3.72817	9.06371	1	3.70222	3.53699	8.72336
ENSG00000050555	LAMC3	chr9	+	133884469	133969860	0.536421	0.050736	0.127121	ENSG00000050555	LAMC3	chr9	+	133884469	133969860	0.671342	0.050737	0.12335	1	0.603881	0.0507365	0.125235
ENSG00000050628	PTGER3	chr1	-	71318036	71513491	1.05021	1.3588	3.4045	ENSG00000050628	PTGER3	chr1	-	71318036	71513491	1.16232	1.16739	2.83808	1	1.10626	1.26309	3.12129
ENSG00000050730	TNIP3	chr4	-	122052563	122148621	0.284506	0.034592	0.086671	ENSG00000050730	TNIP3	chr4	-	122052563	122148621	0.210466	0.019107	0.046452	1	0.247486	0.0268495	0.0665615
ENSG00000050748	MAPK9	chr5	-	179660143	179719099	49.0146	15.5869	39.0534	ENSG00000050748	MAPK9	chr5	-	179660143	179719099	60.0807	15.6135	37.9586	1	54.5476	15.6002	38.506
ENSG00000050767	COL23A1	chr5	-	177664619	178017556	0.02064	0.028927	0.072476	ENSG00000050767	COL23A1	chr5	-	177664619	178017556	0.023992	0.026867	0.065318	1	0.022316	0.027897	0.068897
ENSG00000050820	BCAR1	chr16	-	75262928	75301951	33.554	16.5511	41.4691	ENSG00000050820	BCAR1	chr16	-	75262928	75301951	52.1347	21.6098	52.5365	1	42.8443	19.0805	47.0028
ENSG00000051009	FAM160A2	chr11	-	6232565	6255941	323.329	33.8751	84.8749	ENSG00000051009	FAM160A2	chr11	-	6232565	6255941	446.508	36.77	89.3929	1	384.918	35.3226	87.1339
ENSG00000051108	HERPUD1	chr16	+	56965960	56977798	116.245	24.4154	61.1733	ENSG00000051108	HERPUD1	chr16	+	56965960	56977798	149.857	24.2095	58.8566	1	133.051	24.3124	60.0149
ENSG00000051128	HOMER3	chr19	-	19040010	19052070	26.3861	3.89969	9.77075	ENSG00000051128	HOMER3	chr19	-	19040010	19052070	41.4573	5.26365	12.7967	1	33.9217	4.58167	11.2837
ENSG00000051180	RAD51	chr15	+	40986972	41024354	40.1471	7.06992	17.7138	ENSG00000051180	RAD51	chr15	+	40986972	41024354	48.0671	8.15647	19.8295	1	44.1071	7.61319	18.7717
ENSG00000051341	POLQ	chr3	-	121150278	121264853	39.5682	2.70246	6.77108	ENSG00000051341	POLQ	chr3	-	121150278	121264853	47.5029	2.60545	6.33421	1	43.5355	2.65396	6.55264
ENSG00000051382	PIK3CB	chr3	-	138372860	138553780	89.8092	12.7103	31.846	ENSG00000051382	PIK3CB	chr3	-	138372860	138553780	105.76	9.94741	24.1835	1	97.7848	11.3289	28.0147
ENSG00000051523	CYBA	chr16	-	88709691	88717560	681.259	176.212	441.502	ENSG00000051523	CYBA	chr16	-	88709691	88717560	990.017	206.036	500.902	1	835.638	191.124	471.202
ENSG00000051596	THOC3	chr5	-	175344876	175461683	9.54691	26.9412	67.5018	ENSG00000051596	THOC3	chr5	-	175344876	175461683	13.0399	29.8826	72.6488	1	11.2934	28.4119	70.0753
ENSG00000051620	HEBP2	chr6	+	138724668	138743334	44.49	4.29358	10.7576	ENSG00000051620	HEBP2	chr6	+	138724668	138743334	55.7566	4.2877	10.424	1	50.1233	4.29064	10.5908
ENSG00000051825	MPHOSPH9	chr12	-	123636867	123728561	82.6212	19.532	48.9379	ENSG00000051825	MPHOSPH9	chr12	-	123636867	123728561	96.858	16.0361	38.9859	1	89.7396	17.7841	43.9619
ENSG00000052126	PLEKHA5	chr12	+	19282648	19529334	10.9571	11.7683	29.4856	ENSG00000052126	PLEKHA5	chr12	+	19282648	19529334	13.1563	10.8393	26.3518	1	12.0567	11.3038	27.9187
ENSG00000052344	PRSS8	chr16	-	31142756	31147083	324.146	33.0955	82.9215	ENSG00000052344	PRSS8	chr16	-	31142756	31147083	479.687	39.6824	96.4734	1	401.916	36.389	89.6974
ENSG00000052723	SIKE1	chr1	-	115312100	115323306	207.704	16.6419	41.6967	ENSG00000052723	SIKE1	chr1	-	115312100	115323306	247.297	16.2891	39.6012	1	227.501	16.4655	40.6489
ENSG00000052749	RRP12	chr10	-	99116115	99161127	210.391	21.6565	54.2607	ENSG00000052749	RRP12	chr10	-	99116115	99161127	305.184	24.6298	59.8785	1	257.788	23.1431	57.0696
ENSG00000052795	FNIP2	chr4	+	159690290	159829201	8.70625	3.49034	8.74511	ENSG00000052795	FNIP2	chr4	+	159690290	159829201	10.7626	3.37294	8.20009	1	9.73444	3.43164	8.4726
ENSG00000052802	MSMO1	chr4	+	166248775	166264312	338.696	28.7932	72.142	ENSG00000052802	MSMO1	chr4	+	166248775	166264312	359.967	24.0428	58.4513	1	349.332	26.418	65.2967
ENSG00000052841	TTC17	chr11	+	43380482	43516483	96.1572	22.5704	56.5506	ENSG00000052841	TTC17	chr11	+	43380482	43516483	120.276	23.0147	55.952	1	108.216	22.7926	56.2513
ENSG00000052850	ALX4	chr11	-	44281994	44331716	1.37809	0.08691	0.217755	ENSG00000052850	ALX4	chr11	-	44281994	44331716	1.5993	0.080593	0.195932	1	1.4887	0.0837515	0.206844
ENSG00000053108	FSTL4	chr5	-	132532147	132948255	59.7453	5.09459	12.7646	ENSG00000053108	FSTL4	chr5	-	132532147	132948255	80.1402	5.44154	13.2291	1	69.9427	5.26807	12.9969
ENSG00000053254	FOXN3	chr14	-	89591215	90085493	0.647446	2.15638	5.40285	ENSG00000053254	FOXN3	chr14	-	89591215	90085493	0.853271	2.16436	5.26185	1	0.750358	2.16037	5.33235
ENSG00000053328	METTL24	chr6	-	110567131	110679475	2.91883	0.30323	0.759749	ENSG00000053328	METTL24	chr6	-	110567131	110679475	4.02649	0.323376	0.786172	1	3.47266	0.313303	0.77296
ENSG00000053371	AKR7A2	chr1	-	19630459	19638640	626.9	54.4444	136.412	ENSG00000053371	AKR7A2	chr1	-	19630459	19638640	869.782	59.6394	144.992	1	748.341	57.0419	140.702
ENSG00000053372	MRTO4	chr1	+	19578033	19586622	584.248	46.5774	116.701	ENSG00000053372	MRTO4	chr1	+	19578033	19586622	777.252	49.8935	121.298	1	680.75	48.2354	118.999
ENSG00000053438	NNAT	chr20	+	36149617	36152092	22.1706	1.3982	3.50323	ENSG00000053438	NNAT	chr20	+	36149617	36152092	28.2085	1.42149	3.45584	1	25.1895	1.40985	3.47954
ENSG00000053501	USE1	chr19	+	17326155	17330638	60.9341	10.8083	27.0804	ENSG00000053501	USE1	chr19	+	17326155	17330638	77.9129	10.876	26.4412	1	69.4235	10.8422	26.7608
ENSG00000053524	MCF2L2	chr3	-	182895831	183146566	2.06122	1.27533	3.19536	ENSG00000053524	MCF2L2	chr3	-	182895831	183146566	2.44377	1.16185	2.82463	1	2.25249	1.21859	3.01
ENSG00000053702	NRIP2	chr12	-	2934514	2944710	46.0472	3.02573	7.58102	ENSG00000053702	NRIP2	chr12	-	2934514	2944710	66.2756	3.45232	8.39307	1	56.1614	3.23902	7.98705
ENSG00000053747	LAMA3	chr18	+	21269407	21535030	10.1465	1.18972	2.98088	ENSG00000053747	LAMA3	chr18	+	21269407	21535030	12.7549	1.06901	2.59891	1	11.4507	1.12937	2.7899
ENSG00000053770	AP5M1	chr14	+	57735627	57756797	103.396	13.7654	34.4894	ENSG00000053770	AP5M1	chr14	+	57735627	57756797	123.306	13.1248	31.9083	1	113.351	13.4451	33.1989
ENSG00000053900	ANAPC4	chr4	+	25378835	25420120	136.852	25.5711	64.0688	ENSG00000053900	ANAPC4	chr4	+	25378835	25420120	157.747	23.5344	57.2155	1	147.299	24.5527	60.6421
ENSG00000053918	KCNQ1	chr11	+	2465914	2870339	0.679769	0.901642	2.25908	ENSG00000053918	KCNQ1	chr11	+	2465914	2870339	1.06824	1.09819	2.66984	1	0.874003	0.999914	2.46446
ENSG00000054116	TRAPPC3	chr1	-	36602173	36615098	526.812	88.2378	221.082	ENSG00000054116	TRAPPC3	chr1	-	36602173	36615098	644.049	85.3397	207.473	1	585.43	86.7887	214.277
ENSG00000054118	THRAP3	chr1	+	36690017	36770958	98.9332	58.5026	146.579	ENSG00000054118	THRAP3	chr1	+	36690017	36770958	126.867	59.1738	143.86	1	112.9	58.8382	145.22
ENSG00000054148	PHPT1	chr9	+	139743176	139745488	715.174	93.2756	233.704	ENSG00000054148	PHPT1	chr9	+	139743176	139745488	1026.04	105.103	255.52	1	870.606	99.1893	244.612
ENSG00000054179	ENTPD2	chr9	-	139942550	139948497	53.6478	4.36806	10.9443	ENSG00000054179	ENTPD2	chr9	-	139942550	139948497	72.1079	4.81239	11.6996	1	62.8778	4.59022	11.3219
ENSG00000054219	LY75	chr2	-	160628362	160761260	43.4472	7.45586	18.6808	ENSG00000054219	LY75	chr2	-	160628362	160761260	49.9585	6.9004	16.7758	1	46.7029	7.17813	17.7283
ENSG00000054267	ARID4B	chr1	-	235294949	235491534	80.6072	10.3115	25.8357	ENSG00000054267	ARID4B	chr1	-	235294949	235491534	99.435	10.1487	24.6728	1	90.0211	10.2301	25.2542
ENSG00000054277	OPN3	chr1	-	241753404	241840678	6.2433	6.10538	15.2972	ENSG00000054277	OPN3	chr1	-	241753404	241840678	7.31871	5.40985	13.1521	1	6.781	5.75762	14.2246
ENSG00000054282	SDCCAG8	chr1	+	243419320	243663394	28.6061	8.51299	21.3295	ENSG00000054282	SDCCAG8	chr1	+	243419320	243663394	35.3006	8.01793	19.4927	1	31.9533	8.26546	20.4111
ENSG00000054356	PTPRN	chr2	-	220154345	220174370	323.939	47.0234	117.818	ENSG00000054356	PTPRN	chr2	-	220154345	220174370	473.743	54.2549	131.901	1	398.841	50.6392	124.86
ENSG00000054392	HHAT	chr1	+	210501596	210849638	3.85114	3.39342	8.5023	ENSG00000054392	HHAT	chr1	+	210501596	210849638	4.8371	3.67754	8.94061	1	4.34412	3.53548	8.72145
ENSG00000054523	KIF1B	chr1	+	10270863	10441661	35.0327	8.73629	21.889	ENSG00000054523	KIF1B	chr1	+	10270863	10441661	43.0188	8.56494	20.8225	1	39.0257	8.65061	21.3558
ENSG00000054598	FOXC1	chr6	+	1610681	1614127	5.55933	0.350603	0.878444	ENSG00000054598	FOXC1	chr6	+	1610681	1614127	5.02292	0.253116	0.615361	1	5.29112	0.30186	0.746903
ENSG00000054611	TBC1D22A	chr22	+	47158518	47571336	15.5235	8.0714	20.2231	ENSG00000054611	TBC1D22A	chr22	+	47158518	47571336	20.8345	8.51366	20.6979	1	18.179	8.29253	20.4605
ENSG00000054654	SYNE2	chr14	+	64319683	64693165	8.48046	2.31494	5.80012	ENSG00000054654	SYNE2	chr14	+	64319683	64693165	10.4176	2.29936	5.59007	1	9.44901	2.30715	5.69509
ENSG00000054690	PLEKHH1	chr14	+	68000018	68056329	47.0206	6.9431	17.3961	ENSG00000054690	PLEKHH1	chr14	+	68000018	68056329	61.9872	7.515	18.27	1	54.5039	7.22905	17.833
ENSG00000054793	ATP9A	chr20	-	50213053	50385173	5.9382	0.384245	0.962735	ENSG00000054793	ATP9A	chr20	-	50213053	50385173	7.36984	0.38105	0.926386	1	6.65402	0.382648	0.944561
ENSG00000054796	SPO11	chr20	+	55904815	55919050	0.116765	0.007496	0.018782	ENSG00000054796	SPO11	chr20	+	55904815	55919050	0	0	0	1	0.0583825	0.003748	0.009391
ENSG00000054803	CBLN4	chr20	-	54572496	54580528	0.121693	0.007675	0.019229	ENSG00000054803	CBLN4	chr20	-	54572496	54580528	0	0	0	1	0.0608465	0.0038375	0.0096145
ENSG00000054938	CHRDL2	chr11	-	74407474	74442430	5.96817	0.908793	2.277	ENSG00000054938	CHRDL2	chr11	-	74407474	74442430	8.99857	1.14887	2.79306	1	7.48337	1.02883	2.53503
ENSG00000054965	FAM168A	chr11	-	73111532	73309234	299.804	20.8954	52.3539	ENSG00000054965	FAM168A	chr11	-	73111532	73309234	387.289	21.3796	51.9766	1	343.546	21.1375	52.1653
ENSG00000054967	RELT	chr11	+	73087309	73108519	111.443	27.9407	70.006	ENSG00000054967	RELT	chr11	+	73087309	73108519	157.922	31.7071	77.0844	1	134.683	29.8239	73.5452
ENSG00000054983	GALC	chr14	-	88304164	88460009	20.8426	4.05728	10.1656	ENSG00000054983	GALC	chr14	-	88304164	88460009	24.8569	4.37895	10.6458	1	22.8498	4.21811	10.4057
ENSG00000055044	NOP58	chr2	+	203130439	203168389	921.196	99.6037	249.559	ENSG00000055044	NOP58	chr2	+	203130439	203168389	1154.72	98.8173	240.238	1	1037.96	99.2105	244.899
ENSG00000055070	SZRD1	chr1	+	16679070	16724640	111.183	62.6443	156.957	ENSG00000055070	SZRD1	chr1	+	16679070	16724640	150.964	68.25	165.925	1	131.074	65.4472	161.441
ENSG00000055118	KCNH2	chr7	-	150642049	150675403	226.886	24.5657	61.5499	ENSG00000055118	KCNH2	chr7	-	150642049	150675403	333.175	28.6174	69.5729	1	280.031	26.5916	65.5614
ENSG00000055130	CUL1	chr7	+	148395006	148498128	55.6448	39.6736	99.403	ENSG00000055130	CUL1	chr7	+	148395006	148498128	68.4529	39.0026	94.8206	1	62.0488	39.3381	97.1118
ENSG00000055147	FAM114A2	chr5	-	153369688	153418496	41.0551	5.99244	15.0142	ENSG00000055147	FAM114A2	chr5	-	153369688	153418496	47.5003	4.87204	11.8446	1	44.2777	5.43224	13.4294
ENSG00000055163	CYFIP2	chr5	+	156693089	156822606	39.3088	14.6319	36.6606	ENSG00000055163	CYFIP2	chr5	+	156693089	156822606	51.1663	14.4148	35.0444	1	45.2376	14.5234	35.8525
ENSG00000055208	TAB2	chr6	+	149539777	149732749	19.8384	20.9549	52.5029	ENSG00000055208	TAB2	chr6	+	149539777	149732749	24.3472	21.1075	51.3153	1	22.0928	21.0312	51.9091
ENSG00000055211	GINM1	chr6	+	149887430	149912884	154.306	10.8953	27.2984	ENSG00000055211	GINM1	chr6	+	149887430	149912884	174.961	9.8482	23.9423	1	164.633	10.3717	25.6204
ENSG00000055332	EIF2AK2	chr2	-	37326353	37384208	66.6151	4.59538	11.5138	ENSG00000055332	EIF2AK2	chr2	-	37326353	37384208	75.4959	4.15307	10.0967	1	71.0555	4.37423	10.8053
ENSG00000055483	USP36	chr17	-	76783463	76837523	113.56	23.3101	58.404	ENSG00000055483	USP36	chr17	-	76783463	76837523	164.158	26.1494	63.5728	1	138.859	24.7297	60.9884
ENSG00000055609	KMT2C	chr7	-	151832010	152133090	96.3375	9.01847	22.596	ENSG00000055609	KMT2C	chr7	-	151832010	152133090	121.164	8.93018	21.7105	1	108.751	8.97432	22.1532
ENSG00000055732	MCOLN3	chr1	-	85483765	85514182	57.4324	8.7923	22.0293	ENSG00000055732	MCOLN3	chr1	-	85483765	85514182	70.3639	8.60479	20.9194	1	63.8982	8.69855	21.4744
ENSG00000055813	CCDC85A	chr2	+	56411258	56613308	1.78758	0.112735	0.28246	ENSG00000055813	CCDC85A	chr2	+	56411258	56613308	2.22344	0.112044	0.272395	1	2.00551	0.11239	0.277427
ENSG00000055917	PUM2	chr2	-	20448452	20551995	60.234	25.0154	62.6766	ENSG00000055917	PUM2	chr2	-	20448452	20551995	72.6061	24.0702	58.5179	1	66.4201	24.5428	60.5972
ENSG00000055950	MRPL43	chr10	-	102729215	102747272	115.381	60.5309	151.661	ENSG00000055950	MRPL43	chr10	-	102729215	102747272	154.741	65.5194	159.287	1	135.061	63.0251	155.474
ENSG00000055955	ITIH4	chr3	-	52846991	52865495	2.83081	0.651411	1.63212	ENSG00000055955	ITIH4	chr3	-	52846991	52865495	2.48374	0.519293	1.26247	1	2.65727	0.585352	1.4473
ENSG00000055957	ITIH1	chr3	+	52811603	52826078	0.521586	0.10205	0.255688	ENSG00000055957	ITIH1	chr3	+	52811603	52826078	0.379859	0.038696	0.094076	1	0.450723	0.070373	0.174882
ENSG00000056050	C4orf27	chr4	-	170650616	170679104	116.753	8.63858	21.6441	ENSG00000056050	C4orf27	chr4	-	170650616	170679104	138.962	8.21878	19.981	1	127.857	8.42868	20.8126
ENSG00000056097	ZFR	chr5	-	32354456	32444867	124.164	14.4951	36.3177	ENSG00000056097	ZFR	chr5	-	32354456	32444867	154.465	14.3859	34.9742	1	139.314	14.4405	35.6459
ENSG00000056277	ZNF280C	chrX	-	129336685	129402873	29.8126	2.11617	5.30212	ENSG00000056277	ZNF280C	chrX	-	129336685	129402873	34.1667	1.78419	4.33761	1	31.9896	1.95018	4.81987
ENSG00000056291	NPFFR2	chr4	+	72897521	73013784	0.575433	2.0806	5.21299	ENSG00000056291	NPFFR2	chr4	+	72897521	73013784	0.673448	1.88075	4.57236	1	0.62444	1.98068	4.89267
ENSG00000056487	PHF21B	chr22	-	45277042	45405880	0.54643	0.921795	2.30958	ENSG00000056487	PHF21B	chr22	-	45277042	45405880	0.792207	1.08608	2.64041	1	0.669318	1.00394	2.475
ENSG00000056558	TRAF1	chr9	-	123664671	123691451	29.4976	1.9182	4.8061	ENSG00000056558	TRAF1	chr9	-	123664671	123691451	42.467	2.21323	5.38068	1	35.9823	2.06572	5.09339
ENSG00000056586	RC3H2	chr9	-	125606835	125667620	145.178	15.4521	38.7154	ENSG00000056586	RC3H2	chr9	-	125606835	125667620	167.629	14.3134	34.7979	1	156.403	14.8827	36.7567
ENSG00000056661	PCGF2	chr17	-	36890150	36906070	46.3137	3.78887	9.49309	ENSG00000056661	PCGF2	chr17	-	36890150	36906070	64.2409	4.40393	10.7066	1	55.2773	4.0964	10.0998
ENSG00000056736	IL17RB	chr3	+	53880607	53899827	45.0788	3.72698	9.33802	ENSG00000056736	IL17RB	chr3	+	53880607	53899827	61.4212	4.10121	9.97062	1	53.25	3.9141	9.65432
ENSG00000056972	TRAF3IP2	chr6	-	111877657	111927481	10.7742	1.64448	4.12028	ENSG00000056972	TRAF3IP2	chr6	-	111877657	111927481	13.8841	1.69579	4.1227	1	12.3292	1.67014	4.12149
ENSG00000056998	GYG2	chrX	+	2746829	2800859	22.5283	2.19689	5.50435	ENSG00000056998	GYG2	chrX	+	2746829	2800859	29.5924	2.22607	5.41188	1	26.0603	2.21148	5.45811
ENSG00000057019	DCBLD2	chr3	-	98514785	98620533	43.4403	5.54226	13.8863	ENSG00000057019	DCBLD2	chr3	-	98514785	98620533	52.18	5.33738	12.9759	1	47.8102	5.43982	13.4311
ENSG00000057149	SERPINB3	chr18	-	61322431	61329197	2.26674	0.142954	0.358174	ENSG00000057149	SERPINB3	chr18	-	61322431	61329197	2.49184	0.12557	0.305277	1	2.37929	0.134262	0.331726
ENSG00000057252	SOAT1	chr1	+	179262925	179327815	55.0474	9.29301	23.2838	ENSG00000057252	SOAT1	chr1	+	179262925	179327815	65.7593	8.93309	21.7176	1	60.4033	9.11305	22.5007
ENSG00000057294	PKP2	chr12	-	32943679	33049774	0.897507	0.173138	0.4338	ENSG00000057294	PKP2	chr12	-	32943679	33049774	1.08655	0.113534	0.276016	1	0.992028	0.143336	0.354908
ENSG00000057468	MSH4	chr1	+	76262567	76378923	4.48543	0.282877	0.708755	ENSG00000057468	MSH4	chr1	+	76262567	76378923	7.59164	0.38256	0.930057	1	6.03854	0.332719	0.819406
ENSG00000057593	F7	chr13	+	113760105	113774995	8.05749	0.985043	2.46805	ENSG00000057593	F7	chr13	+	113760105	113774995	12.1806	0.939905	2.28504	1	10.119	0.962474	2.37654
ENSG00000057608	GDI2	chr10	-	5807186	5884095	1078.78	135.035	338.334	ENSG00000057608	GDI2	chr10	-	5807186	5884095	1292.19	134.203	326.265	1	1185.49	134.619	332.299
ENSG00000057657	PRDM1	chr6	+	106534195	106557814	10.0368	0.989628	2.47953	ENSG00000057657	PRDM1	chr6	+	106534195	106557814	10.872	0.793488	1.92908	1	10.4544	0.891558	2.20431
ENSG00000057663	ATG5	chr6	-	106632351	106773666	193.789	15.3104	38.3606	ENSG00000057663	ATG5	chr6	-	106632351	106773666	230.229	14.4753	35.1913	1	212.009	14.8928	36.776
ENSG00000057704	TMCC3	chr12	-	94960900	95044338	1.85931	0.929681	2.32934	ENSG00000057704	TMCC3	chr12	-	94960900	95044338	2.00533	0.807179	1.96236	1	1.93232	0.86843	2.14585
ENSG00000057757	PITHD1	chr1	+	24104895	24114722	625.917	63.499	159.098	ENSG00000057757	PITHD1	chr1	+	24104895	24114722	795.473	64.4169	156.606	1	710.695	63.9579	157.852
ENSG00000057935	MTA3	chr2	+	42721709	42984087	7.26746	5.7402	14.3822	ENSG00000057935	MTA3	chr2	+	42721709	42984087	8.84766	5.63426	13.6977	1	8.05756	5.68723	14.0399
ENSG00000058056	USP13	chr3	+	179370543	179507189	12.6488	3.53499	8.85698	ENSG00000058056	USP13	chr3	+	179370543	179507189	15.4714	3.49076	8.48652	1	14.0601	3.51287	8.67175
ENSG00000058063	ATP11B	chr3	+	182511288	182639423	75.3889	9.08763	22.7692	ENSG00000058063	ATP11B	chr3	+	182511288	182639423	91.037	9.54273	23.1997	1	83.213	9.31518	22.9845
ENSG00000058085	LAMC2	chr1	+	183155373	183214035	435.831	35.3131	88.4777	ENSG00000058085	LAMC2	chr1	+	183155373	183214035	579.352	37.4639	91.0799	1	507.591	36.3885	89.7788
ENSG00000058091	CDK14	chr7	+	90095738	90839905	4.42489	4.19579	10.5126	ENSG00000058091	CDK14	chr7	+	90095738	90839905	5.15951	3.93198	9.55918	1	4.7922	4.06388	10.0359
ENSG00000058262	SEC61A1	chr3	+	127770484	127790526	850.326	69.8629	175.043	ENSG00000058262	SEC61A1	chr3	+	127770484	127790526	1122.33	73.5537	178.819	1	986.326	71.7083	176.931
ENSG00000058272	PPP1R12A	chr12	-	80167343	80329240	127.141	20.4771	51.3059	ENSG00000058272	PPP1R12A	chr12	-	80167343	80329240	149.654	19.1824	46.6351	1	138.398	19.8298	48.9705
ENSG00000058335	RASGRF1	chr15	-	79252289	79383115	0.387145	0.046592	0.116736	ENSG00000058335	RASGRF1	chr15	-	79252289	79383115	0.469256	0.037643	0.091516	1	0.4282	0.0421175	0.104126
ENSG00000058404	CAMK2B	chr7	-	44256749	44374176	164.659	58.9875	147.794	ENSG00000058404	CAMK2B	chr7	-	44256749	44374176	245.507	69.8326	169.773	1	205.083	64.4101	158.784
ENSG00000058453	CROCC	chr1	+	17066768	17299474	15.0574	4.43833	11.1203	ENSG00000058453	CROCC	chr1	+	17066768	17299474	23.0459	5.52462	13.4311	1	19.0516	4.98147	12.2757
ENSG00000058600	POLR3E	chr16	+	22308730	22346424	123.308	25.8436	64.7517	ENSG00000058600	POLR3E	chr16	+	22308730	22346424	168.483	26.6076	64.6868	1	145.895	26.2256	64.7193
ENSG00000058668	ATP2B4	chr1	+	203595689	203713209	28.1705	2.03222	5.09177	ENSG00000058668	ATP2B4	chr1	+	203595689	203713209	33.9734	1.96934	4.78775	1	31.0719	2.00078	4.93976
ENSG00000058673	ZC3H11A	chr1	+	203764782	203823252	347.97	42.1494	105.606	ENSG00000058673	ZC3H11A	chr1	+	203764782	203823252	423.076	47.6192	115.769	1	385.523	44.8843	110.688
ENSG00000058729	RIOK2	chr5	-	96496571	96518964	98.6983	9.60159	24.057	ENSG00000058729	RIOK2	chr5	-	96496571	96518964	115.928	9.10572	22.1373	1	107.313	9.35366	23.0971
ENSG00000058799	YIPF1	chr1	-	54317392	54356407	459.981	41.844	104.841	ENSG00000058799	YIPF1	chr1	-	54317392	54356407	539.945	40.9293	99.5049	1	499.963	41.3867	102.173
ENSG00000058804	NDC1	chr1	-	54231133	54304533	353.765	35.1911	88.1721	ENSG00000058804	NDC1	chr1	-	54231133	54304533	413.981	31.6939	77.0522	1	383.873	33.4425	82.6121
ENSG00000058866	DGKG	chr3	-	185823457	186080026	23.6127	7.29246	18.2714	ENSG00000058866	DGKG	chr3	-	185823457	186080026	31.1855	7.5728	18.4105	1	27.3991	7.43263	18.341
ENSG00000059122	FLYWCH1	chr16	+	2961938	3001209	18.5189	7.00524	17.5518	ENSG00000059122	FLYWCH1	chr16	+	2961938	3001209	27.0223	8.88739	21.6065	1	22.7706	7.94632	19.5791
ENSG00000059145	UNKL	chr16	-	1413206	1464752	57.8856	13.6373	34.1684	ENSG00000059145	UNKL	chr16	-	1413206	1464752	81.5882	15.361	37.3446	1	69.7369	14.4991	35.7565
ENSG00000059377	TBXAS1	chr7	+	139476850	139720125	1.28385	3.3931	8.50147	ENSG00000059377	TBXAS1	chr7	+	139476850	139720125	1.76124	3.68783	8.96561	1	1.52255	3.54046	8.73354
ENSG00000059378	PARP12	chr7	-	139723544	139763521	102.046	21.1214	52.92	ENSG00000059378	PARP12	chr7	-	139723544	139763521	137.554	21.3824	51.9835	1	119.8	21.2519	52.4517
ENSG00000059573	ALDH18A1	chr10	-	97365696	97416463	345.432	24.8977	62.3817	ENSG00000059573	ALDH18A1	chr10	-	97365696	97416463	454.348	26.0361	63.2974	1	399.89	25.4669	62.8396
ENSG00000059588	TARBP1	chr1	-	234527059	234614849	96.0632	12.0803	30.2674	ENSG00000059588	TARBP1	chr1	-	234527059	234614849	113.373	11.5008	27.9599	1	104.718	11.7905	29.1137
ENSG00000059691	PET112	chr4	-	152591656	152682175	25.3237	8.1198	20.3443	ENSG00000059691	PET112	chr4	-	152591656	152682175	33.3443	8.70229	21.1565	1	29.334	8.41105	20.7504
ENSG00000059728	MXD1	chr2	+	70124820	70170077	82.3825	6.81959	17.0866	ENSG00000059728	MXD1	chr2	+	70124820	70170077	99.8503	6.41205	15.5886	1	91.1164	6.61582	16.3376
ENSG00000059758	CDK17	chr12	-	96672039	96794338	95.7009	10.4765	26.249	ENSG00000059758	CDK17	chr12	-	96672039	96794338	114.71	10.0392	24.4067	1	105.206	10.2578	25.3279
ENSG00000059769	DNAJC25	chr9	+	114393632	114432508	45.2149	4.25795	10.6684	ENSG00000059769	DNAJC25	chr9	+	114393632	114432508	55.5223	4.21756	10.2535	1	50.3686	4.23776	10.4609
ENSG00000059804	SLC2A3	chr12	-	8071826	8088871	1.51207	0.196558	0.492481	ENSG00000059804	SLC2A3	chr12	-	8071826	8088871	1.91719	0.162963	0.396187	1	1.71463	0.17976	0.444334
ENSG00000059915	PSD	chr10	-	104162376	104181296	82.2469	10.9388	27.4074	ENSG00000059915	PSD	chr10	-	104162376	104181296	129.881	13.5674	32.9843	1	106.064	12.2531	30.1959
ENSG00000060069	CTDP1	chr18	+	77439801	77514510	47.103	16.0915	40.3176	ENSG00000060069	CTDP1	chr18	+	77439801	77514510	64.6195	17.606	42.8027	1	55.8612	16.8488	41.5602
ENSG00000060138	YBX3	chr12	-	10851683	10875911	26.2577	5.7252	14.3446	ENSG00000060138	YBX3	chr12	-	10851683	10875911	35.8542	6.07271	14.7636	1	31.056	5.89896	14.5541
ENSG00000060140	STYK1	chr12	-	10771538	10826917	33.735	7.40086	18.543	ENSG00000060140	STYK1	chr12	-	10771538	10826917	40.5141	6.95602	16.911	1	37.1246	7.17844	17.727
ENSG00000060237	WNK1	chr12	+	861759	1020618	241.808	43.0365	107.829	ENSG00000060237	WNK1	chr12	+	861759	1020618	308.423	42.3654	102.996	1	275.116	42.7009	105.412
ENSG00000060303	RPS17P5	chr6	-	50824968	50825375	0	0	0	ENSG00000060303	RPS17P5	chr6	-	50824968	50825375	0.379902	0.019144	0.046542	1	0.189951	0.009572	0.023271
ENSG00000060339	CCAR1	chr10	+	70480769	70552134	264.272	33.1592	83.0812	ENSG00000060339	CCAR1	chr10	+	70480769	70552134	326.111	33.0842	80.4323	1	295.192	33.1217	81.7568
ENSG00000060491	OGFR	chr20	+	61436187	61445352	88.162	10.4064	26.0735	ENSG00000060491	OGFR	chr20	+	61436187	61445352	123.891	11.6446	28.3096	1	106.027	11.0255	27.1915
ENSG00000060558	GNA15	chr19	+	3136191	3163767	1.01086	0.094237	0.236112	ENSG00000060558	GNA15	chr19	+	3136191	3163767	1.29853	0.080161	0.194883	1	1.15469	0.087199	0.215498
ENSG00000060566	CREB3L3	chr19	+	4153598	4173051	0.319268	0.020596	0.051605	ENSG00000060566	CREB3L3	chr19	+	4153598	4173051	0.091486	0.02189	0.053218	1	0.205377	0.021243	0.0524115
ENSG00000060642	PIGV	chr1	+	27113963	27124889	32.4957	4.44851	11.1458	ENSG00000060642	PIGV	chr1	+	27113963	27124889	42.9305	4.76914	11.5945	1	37.7131	4.60883	11.3701
ENSG00000060656	PTPRU	chr1	+	29563028	29653325	10.8716	1.51417	3.79378	ENSG00000060656	PTPRU	chr1	+	29563028	29653325	16.9494	1.9013	4.62233	1	13.9105	1.70774	4.20806
ENSG00000060688	SNRNP40	chr1	-	31732417	31769662	214.909	35.6837	89.4062	ENSG00000060688	SNRNP40	chr1	-	31732417	31769662	268.317	35.4932	86.2888	1	241.613	35.5884	87.8475
ENSG00000060709	RIMBP2	chr12	-	130880682	131200826	52.5846	7.25464	18.1767	ENSG00000060709	RIMBP2	chr12	-	130880682	131200826	72.8012	7.89908	19.2037	1	62.6929	7.57686	18.6902
ENSG00000060718	COL11A1	chr1	-	103342023	103574052	7.64747	0.590982	1.48072	ENSG00000060718	COL11A1	chr1	-	103342023	103574052	8.86501	0.624041	1.51713	1	8.25624	0.607511	1.49892
ENSG00000060749	QSER1	chr11	+	32914724	33014862	59.0749	4.54901	11.3976	ENSG00000060749	QSER1	chr11	+	32914724	33014862	67.7592	4.16672	10.1299	1	63.4171	4.35787	10.7638
ENSG00000060762	MPC1	chr6	-	166778407	166796486	41.1634	53.1261	133.109	ENSG00000060762	MPC1	chr6	-	166778407	166796486	50.8433	50.0235	121.614	1	46.0034	51.5748	127.361
ENSG00000060971	ACAA1	chr3	-	38144620	38178733	53.4284	14.5136	36.3642	ENSG00000060971	ACAA1	chr3	-	38144620	38178733	79.7598	19.1883	46.6494	1	66.5941	16.851	41.5068
ENSG00000060982	BCAT1	chr12	-	24964295	25102393	27.5529	15.8288	39.6595	ENSG00000060982	BCAT1	chr12	-	24964295	25102393	30.8363	14.6512	35.6192	1	29.1946	15.24	37.6393
ENSG00000061273	HDAC7	chr12	-	48176505	48226915	54.7537	13.9577	34.9714	ENSG00000061273	HDAC7	chr12	-	48176505	48226915	79.8233	16.182	39.3408	1	67.2885	15.0699	37.1561
ENSG00000061337	LZTS1	chr8	-	20103676	20161474	0.388538	0.024503	0.061394	ENSG00000061337	LZTS1	chr8	-	20103676	20161474	0.427971	0.021566	0.052431	1	0.408254	0.0230345	0.0569125
ENSG00000061455	PRDM6	chr5	+	122424816	122529960	1.59618	0.180853	0.45313	ENSG00000061455	PRDM6	chr5	+	122424816	122529960	2.54927	0.22198	0.539663	1	2.07272	0.201416	0.496397
ENSG00000061492	WNT8A	chr5	+	137419581	137428054	0.218765	0.018679	0.0468	ENSG00000061492	WNT8A	chr5	+	137419581	137428054	0.221158	0.015088	0.036682	1	0.219961	0.0168835	0.041741
ENSG00000061656	SPAG4	chr20	+	34203814	34208971	103.035	11.4451	28.676	ENSG00000061656	SPAG4	chr20	+	34203814	34208971	140.862	12.512	30.4185	1	121.948	11.9786	29.5473
ENSG00000061676	NCKAP1	chr2	-	183773843	183903586	323.716	80.4473	201.562	ENSG00000061676	NCKAP1	chr2	-	183773843	183903586	382.948	80.757	196.331	1	353.332	80.6021	198.947
ENSG00000061794	MRPS35	chr12	+	27863706	27909228	1808.51	132.027	330.796	ENSG00000061794	MRPS35	chr12	+	27863706	27909228	2095.69	123.156	299.409	1	1952.1	127.591	315.102
ENSG00000061918	GUCY1B3	chr4	+	156680144	156728743	21.3896	1.6745	4.19549	ENSG00000061918	GUCY1B3	chr4	+	156680144	156728743	26.3671	1.92049	4.66897	1	23.8784	1.79749	4.43223
ENSG00000061936	SFSWAP	chr12	+	132195626	132284282	69.6616	15.9652	40.0012	ENSG00000061936	SFSWAP	chr12	+	132195626	132284282	91.913	16.61	40.3813	1	80.7873	16.2876	40.1912
ENSG00000061938	TNK2	chr3	-	195590235	195638816	13.0375	5.96821	14.9535	ENSG00000061938	TNK2	chr3	-	195590235	195638816	20.5497	7.16525	17.4197	1	16.7936	6.56673	16.1866
ENSG00000061987	MON2	chr12	+	62860597	62991363	77.3183	8.51888	21.3442	ENSG00000061987	MON2	chr12	+	62860597	62991363	88.7457	7.84134	19.0634	1	83.032	8.18011	20.2038
ENSG00000062038	CDH3	chr16	+	68670092	68756519	42.2207	5.14655	12.8948	ENSG00000062038	CDH3	chr16	+	68670092	68756519	60.7463	6.05525	14.7211	1	51.4835	5.6009	13.808
ENSG00000062096	ARSF	chrX	+	2959512	3030767	0.032427	0.010987	0.027528	ENSG00000062096	ARSF	chrX	+	2959512	3030767	0.070274	0.019025	0.046253	1	0.0513505	0.015006	0.0368905
ENSG00000062194	GPBP1	chr5	+	56469775	56560506	363.185	50.8008	127.282	ENSG00000062194	GPBP1	chr5	+	56469775	56560506	424.935	44.1067	107.23	1	394.06	47.4538	117.256
ENSG00000062282	DGAT2	chr11	+	75470557	75512579	42.9944	23.6097	59.1545	ENSG00000062282	DGAT2	chr11	+	75470557	75512579	59.0665	27.1338	65.9661	1	51.0304	25.3717	62.5603
ENSG00000062370	ZNF112	chr19	-	44830708	44871377	56.5694	3.81738	9.56453	ENSG00000062370	ZNF112	chr19	-	44830708	44871377	71.2063	3.83732	9.32906	1	63.8879	3.82735	9.4468
ENSG00000062485	CS	chr12	-	56665483	56694176	222.43	74.9948	187.901	ENSG00000062485	CS	chr12	-	56665483	56694176	278.17	73.3498	178.324	1	250.3	74.1723	183.112
ENSG00000062524	LTK	chr15	-	41795836	41806085	28.0791	2.29745	5.75632	ENSG00000062524	LTK	chr15	-	41795836	41806085	40.5112	2.49301	6.06086	1	34.2951	2.39523	5.90859
ENSG00000062582	MRPS24	chr7	-	43906157	43909492	312.902	71.416	178.934	ENSG00000062582	MRPS24	chr7	-	43906157	43909492	441.865	80.9818	196.878	1	377.384	76.1989	187.906
ENSG00000062598	ELMO2	chr20	-	44994688	45061704	155.803	24.9448	62.4998	ENSG00000062598	ELMO2	chr20	-	44994688	45061704	203.297	24.6667	59.9681	1	179.55	24.8058	61.234
ENSG00000062650	WAPAL	chr10	-	88195013	88281572	181.366	13.2859	33.288	ENSG00000062650	WAPAL	chr10	-	88195013	88281572	215.448	12.6336	30.7139	1	198.407	12.9597	32.001
ENSG00000062716	VMP1	chr17	+	57784553	57919616	225.525	40.2722	100.903	ENSG00000062716	VMP1	chr17	+	57784553	57919616	265.46	37.9261	92.2037	1	245.492	39.0992	96.5533
ENSG00000062725	APPBP2	chr17	-	58520520	58603580	47.2769	5.13748	12.8721	ENSG00000062725	APPBP2	chr17	-	58520520	58603580	56.2752	4.87723	11.8572	1	51.776	5.00736	12.3646
ENSG00000062822	POLD1	chr19	+	50887461	50921273	131.133	14.2102	35.604	ENSG00000062822	POLD1	chr19	+	50887461	50921273	191.756	16.6577	40.4971	1	161.444	15.4339	38.0506
ENSG00000063015	SEZ6	chr17	-	27281919	27333458	29.0097	2.22695	5.57968	ENSG00000063015	SEZ6	chr17	-	27281919	27333458	40.8727	2.46997	6.00484	1	34.9412	2.34846	5.79226
ENSG00000063046	EIF4B	chr12	+	53399942	53435993	875.5	90.2937	226.233	ENSG00000063046	EIF4B	chr12	+	53399942	53435993	1096.09	89.4204	217.393	1	985.795	89.857	221.813
ENSG00000063127	SLC6A16	chr19	-	49792895	49828482	0.579313	0.077675	0.194616	ENSG00000063127	SLC6A16	chr19	-	49792895	49828482	0.392148	0.042013	0.10214	1	0.48573	0.059844	0.148378
ENSG00000063169	GLTSCR1	chr19	+	48111453	48206533	3.04325	2.67513	6.70258	ENSG00000063169	GLTSCR1	chr19	+	48111453	48206533	4.70028	3.32238	8.07716	1	3.87177	2.99875	7.38987
ENSG00000063176	SPHK2	chr19	+	49122548	49133974	153.386	27.1151	67.9376	ENSG00000063176	SPHK2	chr19	+	49122548	49133974	220.554	30.269	73.5881	1	186.97	28.6921	70.7628
ENSG00000063177	RPL18	chr19	-	49118585	49122793	1431.06	432.571	1083.82	ENSG00000063177	RPL18	chr19	-	49118585	49122793	1933.23	451.721	1098.2	1	1682.14	442.146	1091.01
ENSG00000063180	CA11	chr19	-	49141199	49149569	200.936	15.0531	37.7159	ENSG00000063180	CA11	chr19	-	49141199	49149569	280.183	17.0483	41.4467	1	240.56	16.0507	39.5813
ENSG00000063241	ISOC2	chr19	-	55964352	55973710	175.873	45.1814	113.203	ENSG00000063241	ISOC2	chr19	-	55964352	55973710	258.081	52.9504	128.73	1	216.977	49.0659	120.966
ENSG00000063244	U2AF2	chr19	+	56165512	56186081	985.337	108.922	272.907	ENSG00000063244	U2AF2	chr19	+	56165512	56186081	1398.5	125.51	305.131	1	1191.92	117.216	289.019
ENSG00000063245	EPN1	chr19	+	56186592	56221224	95.046	23.7329	59.4632	ENSG00000063245	EPN1	chr19	+	56186592	56221224	146.25	29.1983	70.9852	1	120.648	26.4656	65.2242
ENSG00000063322	MED29	chr19	+	39881943	39891277	520.301	34.8224	87.2482	ENSG00000063322	MED29	chr19	+	39881943	39891277	707.828	38.3785	93.3034	1	614.065	36.6004	90.2758
ENSG00000063438	AHRR	chr5	+	304291	438406	62.0734	25.581	64.0938	ENSG00000063438	AHRR	chr5	+	304291	438406	83.441	27.2134	66.1596	1	72.7572	26.3972	65.1267
ENSG00000063515	GSC2	chr22	-	19136089	19137796	0.188779	0.011905	0.029829	ENSG00000063515	GSC2	chr22	-	19136089	19137796	0	0	0	1	0.0943895	0.0059525	0.0149145
ENSG00000063587	ZNF275	chrX	+	152599613	152625568	55.7685	4.52507	11.3377	ENSG00000063587	ZNF275	chrX	+	152599613	152625568	69.0708	4.49306	10.9233	1	62.4197	4.50907	11.1305
ENSG00000063601	MTMR1	chrX	+	149861435	149933576	89.5907	18.4457	46.2161	ENSG00000063601	MTMR1	chrX	+	149861435	149933576	114.542	18.907	45.9655	1	102.066	18.6763	46.0908
ENSG00000063660	GPC1	chr2	+	241375088	241407493	0.977946	0.732227	1.83461	ENSG00000063660	GPC1	chr2	+	241375088	241407493	1.44591	0.739599	1.79807	1	1.21193	0.735913	1.81634
ENSG00000063761	ADCK1	chr14	+	78266426	78401355	4.80455	3.58036	8.97067	ENSG00000063761	ADCK1	chr14	+	78266426	78401355	6.64548	4.13967	10.0641	1	5.72501	3.86001	9.51739
ENSG00000063854	HAGH	chr16	-	1845621	1877195	162.646	51.986	130.252	ENSG00000063854	HAGH	chr16	-	1845621	1877195	221.669	55.4475	134.8	1	192.158	53.7167	132.526
ENSG00000063978	RNF4	chr4	+	2463947	2627047	156.52	99.8703	250.227	ENSG00000063978	RNF4	chr4	+	2463947	2627047	205.567	109.188	265.452	1	181.043	104.529	257.839
ENSG00000064012	CASP8	chr2	+	202098166	202152434	27.9385	11.3918	28.5425	ENSG00000064012	CASP8	chr2	+	202098166	202152434	34.8097	10.7347	26.0974	1	31.3741	11.0633	27.32
ENSG00000064042	LIMCH1	chr4	+	41361624	41702061	14.5269	33.3289	83.5062	ENSG00000064042	LIMCH1	chr4	+	41361624	41702061	17.7525	29.3051	71.2447	1	16.1397	31.317	77.3754
ENSG00000064102	ASUN	chr12	-	27058114	27091259	151.742	23.4015	58.633	ENSG00000064102	ASUN	chr12	-	27058114	27091259	176.883	21.674	52.6925	1	164.313	22.5378	55.6627
ENSG00000064115	TM7SF3	chr12	-	27126128	27167367	1023.11	97.1025	243.292	ENSG00000064115	TM7SF3	chr12	-	27126128	27167367	1238.67	93.7623	227.949	1	1130.89	95.4324	235.621
ENSG00000064195	DLX3	chr17	-	48067369	48072588	3.27919	0.26099	0.653917	ENSG00000064195	DLX3	chr17	-	48067369	48072588	1.80958	0.102837	0.250011	1	2.54438	0.181914	0.451964
ENSG00000064199	SPA17	chr11	+	124543694	124567414	64.2602	9.56004	23.9529	ENSG00000064199	SPA17	chr11	+	124543694	124567414	75.1974	10.2674	24.9614	1	69.7288	9.9137	24.4571
ENSG00000064201	TSPAN32	chr11	+	2323227	2339430	0.441495	0.060403	0.151341	ENSG00000064201	TSPAN32	chr11	+	2323227	2339430	0.557963	0.056083	0.136345	1	0.499729	0.058243	0.143843
ENSG00000064205	WISP2	chr20	+	43343485	43357150	0.489058	0.085606	0.214487	ENSG00000064205	WISP2	chr20	+	43343485	43357150	0.535422	0.073096	0.177705	1	0.51224	0.079351	0.196096
ENSG00000064218	DMRT3	chr9	+	976964	991731	3.35274	0.257395	0.644908	ENSG00000064218	DMRT3	chr9	+	976964	991731	4.59196	0.276155	0.671372	1	3.97235	0.266775	0.65814
ENSG00000064225	ST3GAL6	chr3	+	98451080	98540045	0.388611	0.539655	1.35212	ENSG00000064225	ST3GAL6	chr3	+	98451080	98540045	0.395939	0.43368	1.05434	1	0.392275	0.486668	1.20323
ENSG00000064270	ATP2C2	chr16	+	84402133	84497793	43.6491	7.34907	18.4132	ENSG00000064270	ATP2C2	chr16	+	84402133	84497793	61.003	8.4437	20.5278	1	52.3261	7.89638	19.4705
ENSG00000064300	NGFR	chr17	+	47572655	47592379	3.11122	0.508531	1.27414	ENSG00000064300	NGFR	chr17	+	47572655	47592379	4.88318	0.637764	1.55049	1	3.9972	0.573147	1.41231
ENSG00000064309	CDON	chr11	-	125825691	125933230	30.7905	3.12727	7.83545	ENSG00000064309	CDON	chr11	-	125825691	125933230	38.8622	3.27842	7.97028	1	34.8264	3.20285	7.90287
ENSG00000064313	TAF2	chr8	-	120743015	120845103	229.039	19.399	48.6046	ENSG00000064313	TAF2	chr8	-	120743015	120845103	273.547	18.7646	45.6193	1	251.293	19.0818	47.112
ENSG00000064393	HIPK2	chr7	-	139246316	139477577	48.3177	3.13271	7.84908	ENSG00000064393	HIPK2	chr7	-	139246316	139477577	62.9174	3.26523	7.93823	1	55.6175	3.19897	7.89366
ENSG00000064419	TNPO3	chr7	-	128594948	128695198	477.963	31.7525	79.5565	ENSG00000064419	TNPO3	chr7	-	128594948	128695198	616.723	32.7932	79.7248	1	547.343	32.2728	79.6406
ENSG00000064489	MEF2BNB-MEF2B	chr19	-	19256376	19302967	12.341	1.35013	3.38279	ENSG00000064489	MEF2BNB-MEF2B	chr19	-	19256376	19302967	12.6104	1.29906	3.1582	1	12.4757	1.3246	3.27049
ENSG00000064490	RFXANK	chr19	+	19303008	19312678	152.91	24.3852	61.0977	ENSG00000064490	RFXANK	chr19	+	19303008	19312678	206.183	25.3025	61.514	1	179.546	24.8439	61.3058
ENSG00000064545	TMEM161A	chr19	-	19229978	19249322	121.258	14.3927	36.0613	ENSG00000064545	TMEM161A	chr19	-	19229978	19249322	180.817	17.6354	42.8742	1	151.038	16.0141	39.4678
ENSG00000064547	LPAR2	chr19	-	19734477	19739739	26.8859	3.41914	8.56673	ENSG00000064547	LPAR2	chr19	-	19734477	19739739	41.9278	4.48468	10.9029	1	34.4068	3.95191	9.7348
ENSG00000064601	CTSA	chr20	+	44518783	44527459	667.859	102.054	255.699	ENSG00000064601	CTSA	chr20	+	44518783	44527459	900.284	109.086	265.204	1	784.071	105.57	260.452
ENSG00000064607	SUGP2	chr19	-	19101697	19144832	192.903	20.7771	52.0575	ENSG00000064607	SUGP2	chr19	-	19101697	19144832	260.27	24.5806	59.7589	1	226.586	22.6789	55.9082
ENSG00000064651	SLC12A2	chr5	+	127419458	127525380	145.376	16.3986	41.0871	ENSG00000064651	SLC12A2	chr5	+	127419458	127525380	180.101	16.4937	40.0985	1	162.738	16.4462	40.5928
ENSG00000064652	SNX24	chr5	+	122179134	122365049	1.33066	5.56666	13.9474	ENSG00000064652	SNX24	chr5	+	122179134	122365049	1.51054	5.11336	12.4313	1	1.4206	5.34001	13.1893
ENSG00000064655	EYA2	chr20	+	45523263	45817492	16.9561	5.9238	14.8422	ENSG00000064655	EYA2	chr20	+	45523263	45817492	22.4373	6.48426	15.7641	1	19.6967	6.20403	15.3032
ENSG00000064666	CNN2	chr19	+	1026298	1039068	138.538	16.5205	41.3925	ENSG00000064666	CNN2	chr19	+	1026298	1039068	196.793	20.2332	49.1896	1	167.666	18.3768	45.291
ENSG00000064687	ABCA7	chr19	+	1040102	1065571	74.9198	9.02057	22.6012	ENSG00000064687	ABCA7	chr19	+	1040102	1065571	114.227	10.8638	26.4114	1	94.5732	9.94218	24.5063
ENSG00000064692	SNCAIP	chr5	+	121647049	121799914	0.498764	0.706579	1.77035	ENSG00000064692	SNCAIP	chr5	+	121647049	121799914	0.699944	0.823176	2.00125	1	0.599354	0.764877	1.8858
ENSG00000064703	DDX20	chr1	+	112297867	112310638	82.5125	7.47976	18.7407	ENSG00000064703	DDX20	chr1	+	112297867	112310638	103.575	7.46429	18.1467	1	93.0437	7.47203	18.4437
ENSG00000064726	BTBD1	chr15	-	83685174	83736106	187.456	16.7962	42.0832	ENSG00000064726	BTBD1	chr15	-	83685174	83736106	227.168	16.3568	39.7655	1	207.312	16.5765	40.9244
ENSG00000064763	FAR2	chr12	+	29302036	29493913	21.6475	21.2863	53.3334	ENSG00000064763	FAR2	chr12	+	29302036	29493913	25.1769	20.0966	48.8575	1	23.4122	20.6914	51.0954
ENSG00000064787	BCAS1	chr20	-	52553316	52687304	2.20885	0.772651	1.93589	ENSG00000064787	BCAS1	chr20	-	52553316	52687304	3.60776	1.04147	2.53197	1	2.9083	0.907062	2.23393
ENSG00000064835	POU1F1	chr3	-	87308554	87325737	0.195666	0.012985	0.032535	ENSG00000064835	POU1F1	chr3	-	87308554	87325737	0.380497	0.020177	0.049053	1	0.288081	0.016581	0.040794
ENSG00000064886	CHI3L2	chr1	+	111743393	111786062	0.335303	0.054703	0.13706	ENSG00000064886	CHI3L2	chr1	+	111743393	111786062	0.371057	0.048371	0.117597	1	0.35318	0.051537	0.127328
ENSG00000064932	SBNO2	chr19	-	1107636	1174282	47.8328	7.82957	19.6172	ENSG00000064932	SBNO2	chr19	-	1107636	1174282	73.1626	9.34475	22.7184	1	60.4977	8.58716	21.1678
ENSG00000064933	PMS1	chr2	+	190649107	190742355	22.6262	6.00936	15.0566	ENSG00000064933	PMS1	chr2	+	190649107	190742355	25.245	5.38384	13.0889	1	23.9356	5.6966	14.0727
ENSG00000064961	HMG20B	chr19	+	3572775	3579086	175.409	22.2675	55.7918	ENSG00000064961	HMG20B	chr19	+	3572775	3579086	250.656	27.5551	66.9902	1	213.032	24.9113	61.391
ENSG00000064989	CALCRL	chr2	-	188207856	188313187	3.68729	0.472691	1.18434	ENSG00000064989	CALCRL	chr2	-	188207856	188313187	4.15205	0.436872	1.0621	1	3.91967	0.454781	1.12322
ENSG00000064995	TAF11	chr6	-	34845555	34855866	433.919	27.3934	68.6348	ENSG00000064995	TAF11	chr6	-	34845555	34855866	565.58	28.5231	69.3435	1	499.75	27.9582	68.9892
ENSG00000064999	ANKS1A	chr6	+	34857042	35059179	86.7788	7.21331	18.0731	ENSG00000064999	ANKS1A	chr6	+	34857042	35059179	118.113	7.87333	19.1411	1	102.446	7.54332	18.6071
ENSG00000065000	AP3D1	chr19	-	2100988	2164464	204.042	23.8291	59.7042	ENSG00000065000	AP3D1	chr19	-	2100988	2164464	297.878	27.6837	67.3028	1	250.96	25.7564	63.5035
ENSG00000065029	ZNF76	chr6	+	35226686	35263762	28.0893	20.7896	52.0889	ENSG00000065029	ZNF76	chr6	+	35226686	35263762	39.6577	23.776	57.8027	1	33.8735	22.2828	54.9458
ENSG00000065054	SLC9A3R2	chr16	+	2075357	2089027	56.2472	16.8502	42.2186	ENSG00000065054	SLC9A3R2	chr16	+	2075357	2089027	82.4845	19.9318	48.457	1	69.3658	18.391	45.3378
ENSG00000065057	NTHL1	chr16	-	2089816	2097867	172.92	36.474	91.3863	ENSG00000065057	NTHL1	chr16	-	2089816	2097867	258.672	44.1015	107.217	1	215.796	40.2877	99.3016
ENSG00000065060	UHRF1BP1	chr6	+	34759857	34850915	54.1077	3.60529	9.03314	ENSG00000065060	UHRF1BP1	chr6	+	34759857	34850915	65.3464	3.52424	8.5679	1	59.727	3.56476	8.80052
ENSG00000065135	GNAI3	chr1	+	110091233	110136975	403.833	25.468	63.8107	ENSG00000065135	GNAI3	chr1	+	110091233	110136975	479.292	24.1526	58.7184	1	441.563	24.8103	61.2645
ENSG00000065150	IPO5	chr13	+	98605912	98676551	63.6177	11.5316	28.8928	ENSG00000065150	IPO5	chr13	+	98605912	98676551	79.532	11.8784	28.8781	1	71.5749	11.705	28.8855
ENSG00000065154	OAT	chr10	-	126085872	126107545	530.688	57.3174	143.61	ENSG00000065154	OAT	chr10	-	126085872	126107545	665.134	56.9965	138.566	1	597.911	57.1569	141.088
ENSG00000065183	WDR3	chr1	+	118472343	118509165	58.7983	4.86872	12.1987	ENSG00000065183	WDR3	chr1	+	118472343	118509165	75.3492	4.78421	11.6311	1	67.0737	4.82646	11.9149
ENSG00000065243	PKN2	chr1	+	89149905	89301938	477.685	59.6938	149.564	ENSG00000065243	PKN2	chr1	+	89149905	89301938	564.34	58.269	141.66	1	521.013	58.9814	145.612
ENSG00000065268	WDR18	chr19	+	983174	994569	135.89	23.8179	59.6762	ENSG00000065268	WDR18	chr19	+	983174	994569	195.534	27.9219	67.8819	1	165.712	25.8699	63.779
ENSG00000065308	TRAM2	chr6	-	52362200	52441713	127.526	8.04251	20.1507	ENSG00000065308	TRAM2	chr6	-	52362200	52441713	168.783	8.50534	20.6776	1	148.154	8.27393	20.4142
ENSG00000065320	NTN1	chr17	+	8924859	9147317	1.85071	0.126576	0.31714	ENSG00000065320	NTN1	chr17	+	8924859	9147317	2.56249	0.154482	0.375566	1	2.2066	0.140529	0.346353
ENSG00000065325	GLP2R	chr17	+	9725523	9795419	0.064383	0.012083	0.030275	ENSG00000065325	GLP2R	chr17	+	9725523	9795419	0.036528	0.005478	0.013318	1	0.0504555	0.0087805	0.0217965
ENSG00000065328	MCM10	chr10	+	13203554	13253104	140.809	12.4247	31.1303	ENSG00000065328	MCM10	chr10	+	13203554	13253104	175.657	12.5237	30.4468	1	158.233	12.4742	30.7885
ENSG00000065357	DGKA	chr12	+	56321103	56347811	5.44895	2.27763	5.70665	ENSG00000065357	DGKA	chr12	+	56321103	56347811	8.06781	2.91384	7.08394	1	6.75838	2.59573	6.3953
ENSG00000065361	ERBB3	chr12	+	56473641	56497289	168.809	20.2323	50.6925	ENSG00000065361	ERBB3	chr12	+	56473641	56497289	221.918	20.3691	49.52	1	195.364	20.3007	50.1063
ENSG00000065371	ROPN1	chr3	-	123687368	123711025	0.61843	0.114409	0.286655	ENSG00000065371	ROPN1	chr3	-	123687368	123711025	0.139477	0.022017	0.053527	1	0.378953	0.068213	0.170091
ENSG00000065413	ANKRD44	chr2	-	197831741	198175897	5.53554	2.22974	5.58666	ENSG00000065413	ANKRD44	chr2	-	197831741	198175897	6.80543	2.34029	5.68957	1	6.17049	2.28501	5.63811
ENSG00000065427	KARS	chr16	-	75661622	75682541	444.331	54.6451	136.914	ENSG00000065427	KARS	chr16	-	75661622	75682541	549.002	53.3314	129.656	1	496.667	53.9882	133.285
ENSG00000065457	ADAT1	chr16	-	75630879	75657198	34.7928	14.6442	36.6914	ENSG00000065457	ADAT1	chr16	-	75630879	75657198	41.6783	14.1094	34.3019	1	38.2356	14.3768	35.4967
ENSG00000065485	PDIA5	chr3	+	122785909	122944074	9.95906	8.95473	22.4363	ENSG00000065485	PDIA5	chr3	+	122785909	122944074	12.3215	8.82059	21.4441	1	11.1403	8.88766	21.9402
ENSG00000065491	TBC1D22B	chr6	+	37225548	37300746	62.6477	3.95093	9.89913	ENSG00000065491	TBC1D22B	chr6	+	37225548	37300746	80.6197	4.06261	9.87677	1	71.6337	4.00677	9.88795
ENSG00000065518	NDUFB4	chr3	+	120315156	120321347	574.894	102.63	257.143	ENSG00000065518	NDUFB4	chr3	+	120315156	120321347	691.383	96.3515	234.244	1	633.139	99.491	245.693
ENSG00000065526	SPEN	chr1	+	16174359	16266955	124.705	10.8472	27.1779	ENSG00000065526	SPEN	chr1	+	16174359	16266955	170.522	11.5328	28.0379	1	147.613	11.19	27.6079
ENSG00000065534	MYLK	chr3	-	123328896	123603178	4.81336	1.39663	3.49929	ENSG00000065534	MYLK	chr3	-	123328896	123603178	6.45606	1.31629	3.20009	1	5.63471	1.35646	3.34969
ENSG00000065548	ZC3H15	chr2	+	187350883	187374090	254.506	86.2121	216.006	ENSG00000065548	ZC3H15	chr2	+	187350883	187374090	307.327	82.8796	201.492	1	280.916	84.5459	208.749
ENSG00000065559	MAP2K4	chr17	+	11924141	12047147	16.4084	6.30416	15.7952	ENSG00000065559	MAP2K4	chr17	+	11924141	12047147	19.6625	6.2744	15.2539	1	18.0355	6.28928	15.5246
ENSG00000065600	TMEM206	chr1	-	212537273	212588243	294.889	23.7386	59.4775	ENSG00000065600	TMEM206	chr1	-	212537273	212588243	389.164	24.1346	58.6744	1	342.027	23.9366	59.076
ENSG00000065609	SNAP91	chr6	-	84262599	84419410	12.2486	2.15838	5.40786	ENSG00000065609	SNAP91	chr6	-	84262599	84419410	13.9263	2.06994	5.03231	1	13.0875	2.11416	5.22009
ENSG00000065613	SLK	chr10	+	105726959	105788991	175.174	11.4417	28.6673	ENSG00000065613	SLK	chr10	+	105726959	105788991	206.853	10.8266	26.321	1	191.013	11.1341	27.4942
ENSG00000065615	CYB5R4	chr6	+	84569362	84677143	35.2109	4.53519	11.363	ENSG00000065615	CYB5R4	chr6	+	84569362	84677143	43.063	4.38255	10.6546	1	39.1369	4.45887	11.0088
ENSG00000065618	COL17A1	chr10	-	105791044	105845760	0.65456	0.076181	0.190874	ENSG00000065618	COL17A1	chr10	-	105791044	105845760	0.294429	0.016628	0.040424	1	0.474495	0.0464045	0.115649
ENSG00000065621	GSTO2	chr10	+	106028631	106064703	7.83159	4.48935	11.2481	ENSG00000065621	GSTO2	chr10	+	106028631	106064703	9.58883	4.00612	9.73944	1	8.71021	4.24773	10.4938
ENSG00000065665	SEC61A2	chr10	+	12171636	12211960	82.2155	10.8558	27.1995	ENSG00000065665	SEC61A2	chr10	+	12171636	12211960	98.7076	10.4073	25.3016	1	90.4615	10.6316	26.2505
ENSG00000065675	PRKCQ	chr10	-	6469105	6622263	12.2665	0.773597	1.93826	ENSG00000065675	PRKCQ	chr10	-	6469105	6622263	16.9449	0.899458	2.18671	1	14.6057	0.836527	2.06249
ENSG00000065717	TLE2	chr19	-	2997636	3047633	5.97272	3.0711	7.6947	ENSG00000065717	TLE2	chr19	-	2997636	3047633	8.85831	3.72191	9.04847	1	7.41552	3.3965	8.37158
ENSG00000065802	ASB1	chr2	+	239335383	239360891	179.852	13.8121	34.6064	ENSG00000065802	ASB1	chr2	+	239335383	239360891	238.983	15.0435	36.5729	1	209.418	14.4278	35.5896
ENSG00000065809	FAM107B	chr10	-	14560556	14816896	4.75688	15.8796	39.7867	ENSG00000065809	FAM107B	chr10	-	14560556	14816896	5.86331	16.8428	40.9472	1	5.31009	16.3612	40.3669
ENSG00000065833	ME1	chr6	-	83920108	84140797	210.978	13.7659	34.4908	ENSG00000065833	ME1	chr6	-	83920108	84140797	269.185	14.0599	34.1815	1	240.081	13.9129	34.3362
ENSG00000065882	TBC1D1	chr4	+	37892708	38140796	26.2554	20.8002	52.1153	ENSG00000065882	TBC1D1	chr4	+	37892708	38140796	32.3641	20.402	49.6001	1	29.3097	20.6011	50.8577
ENSG00000065883	CDK13	chr7	+	39989636	40136733	154.084	12.9614	32.475	ENSG00000065883	CDK13	chr7	+	39989636	40136733	187.792	12.7968	31.1107	1	170.938	12.8791	31.7929
ENSG00000065911	MTHFD2	chr2	+	74425689	74444692	382.677	49.1382	123.117	ENSG00000065911	MTHFD2	chr2	+	74425689	74444692	464.935	50.9999	123.988	1	423.806	50.069	123.552
ENSG00000065923	SLC9A7	chrX	-	46464753	46618490	49.5113	3.3794	8.46715	ENSG00000065923	SLC9A7	chrX	-	46464753	46618490	59.9758	3.30816	8.04258	1	54.7435	3.34377	8.25486
ENSG00000065970	FOXJ2	chr12	+	8185299	8208099	25.7184	1.89915	4.75835	ENSG00000065970	FOXJ2	chr12	+	8185299	8208099	34.4738	2.0091	4.8844	1	30.0961	1.95412	4.82138
ENSG00000065978	YBX1	chr1	+	43148098	43168020	3196.04	257.521	645.224	ENSG00000065978	YBX1	chr1	+	43148098	43168020	4114.66	265.037	644.342	1	3655.35	261.279	644.783
ENSG00000065989	PDE4A	chr19	+	10527449	10580305	4.94611	2.46144	6.16718	ENSG00000065989	PDE4A	chr19	+	10527449	10580305	7.64966	4.21241	10.241	1	6.29789	3.33693	8.20407
ENSG00000066027	PPP2R5A	chr1	+	212458879	212535200	22.1291	13.6719	34.2553	ENSG00000066027	PPP2R5A	chr1	+	212458879	212535200	26.5214	13.1451	31.9576	1	24.3252	13.4085	33.1065
ENSG00000066032	CTNNA2	chr2	+	79412357	80875905	0.00175	0.008367	0.020964	ENSG00000066032	CTNNA2	chr2	+	79412357	80875905	0.002681	0.015797	0.038404	1	0.0022155	0.012082	0.029684
ENSG00000066044	ELAVL1	chr19	-	8023463	8070543	171.613	12.9899	32.5465	ENSG00000066044	ELAVL1	chr19	-	8023463	8070543	228.234	14.0286	34.1054	1	199.924	13.5092	33.3259
ENSG00000066056	TIE1	chr1	+	43766664	43788779	0.255424	0.069562	0.174288	ENSG00000066056	TIE1	chr1	+	43766664	43788779	0.318761	0.056769	0.138014	1	0.287092	0.0631655	0.156151
ENSG00000066084	DIP2B	chr12	+	50898768	51142450	109.949	8.46086	21.1989	ENSG00000066084	DIP2B	chr12	+	50898768	51142450	138.655	8.4993	20.663	1	124.302	8.48008	20.9309
ENSG00000066117	SMARCD1	chr12	+	50478755	50494495	223.901	26.2204	65.6957	ENSG00000066117	SMARCD1	chr12	+	50478755	50494495	300.903	28.1955	68.5471	1	262.402	27.2079	67.1214
ENSG00000066135	KDM4A	chr1	+	44115829	44171186	317.443	35.2882	88.4153	ENSG00000066135	KDM4A	chr1	+	44115829	44171186	417.118	36.843	89.5704	1	367.281	36.0656	88.9928
ENSG00000066136	NFYC	chr1	+	41157320	41237275	28.0222	30.6083	76.6897	ENSG00000066136	NFYC	chr1	+	41157320	41237275	37.6755	31.3296	76.1665	1	32.8488	30.9689	76.4281
ENSG00000066185	ZMYND12	chr1	-	42896000	42921938	31.3879	3.39887	8.51593	ENSG00000066185	ZMYND12	chr1	-	42896000	42921938	42.2987	3.7126	9.02585	1	36.8433	3.55573	8.77089
ENSG00000066230	SLC9A3	chr5	-	473425	524447	21.5839	1.48654	3.72457	ENSG00000066230	SLC9A3	chr5	-	473425	524447	29.9963	1.62924	3.96091	1	25.7901	1.55789	3.84274
ENSG00000066248	NGEF	chr2	-	233743396	233877982	0.220092	0.174178	0.436407	ENSG00000066248	NGEF	chr2	-	233743396	233877982	0.287956	0.189073	0.459663	1	0.254024	0.181625	0.448035
ENSG00000066279	ASPM	chr1	-	197053258	197115824	221.487	14.1335	35.4119	ENSG00000066279	ASPM	chr1	-	197053258	197115824	238.816	12.1335	29.4982	1	230.152	13.1335	32.4551
ENSG00000066294	CD84	chr1	-	160510885	160549306	0.191426	0.013907	0.034844	ENSG00000066294	CD84	chr1	-	160510885	160549306	0.125531	0.007287	0.017715	1	0.158479	0.010597	0.0262795
ENSG00000066322	ELOVL1	chr1	-	43829068	43833696	537.831	72.2284	180.97	ENSG00000066322	ELOVL1	chr1	-	43829068	43833696	723.173	78.0482	189.746	1	630.502	75.1383	185.358
ENSG00000066336	SPI1	chr11	-	47376411	47400127	0.78057	0.072595	0.181889	ENSG00000066336	SPI1	chr11	-	47376411	47400127	0.9913	0.075282	0.183021	1	0.885935	0.0739385	0.182455
ENSG00000066379	ZNRD1	chr6	+	30026676	30032686	12.086	3.37954	8.46751	ENSG00000066379	ZNRD1	chr6	+	30026676	30032686	12.5022	2.72482	6.62441	1	12.2941	3.05218	7.54596
ENSG00000066382	MPPED2	chr11	-	30406040	30608419	0.191184	0.137374	0.344194	ENSG00000066382	MPPED2	chr11	-	30406040	30608419	0.187798	0.120455	0.292842	1	0.189491	0.128914	0.318518
ENSG00000066405	CLDN18	chr3	+	137717577	137752494	7.67113	2.40954	6.03716	ENSG00000066405	CLDN18	chr3	+	137717577	137752494	8.74264	2.19409	5.33413	1	8.20689	2.30181	5.68564
ENSG00000066422	ZBTB11	chr3	-	101367733	101396339	91.5263	7.55788	18.9364	ENSG00000066422	ZBTB11	chr3	-	101367733	101396339	114.913	7.48791	18.2041	1	103.219	7.52289	18.5703
ENSG00000066427	ATXN3	chr14	-	92524896	92572965	13.7137	4.70901	11.7985	ENSG00000066427	ATXN3	chr14	-	92524896	92572965	16.2045	4.39574	10.6867	1	14.9591	4.55238	11.2426
ENSG00000066455	GOLGA5	chr14	+	93260576	93306308	224.656	15.97	40.0133	ENSG00000066455	GOLGA5	chr14	+	93260576	93306308	273.835	15.5374	37.7735	1	249.246	15.7537	38.8934
ENSG00000066468	FGFR2	chr10	-	123237848	123357972	2.1255	0.803237	2.01253	ENSG00000066468	FGFR2	chr10	-	123237848	123357972	2.31624	0.793116	1.92817	1	2.22087	0.798177	1.97035
ENSG00000066557	LRRC40	chr1	-	70610488	70671303	281.037	17.7238	44.4073	ENSG00000066557	LRRC40	chr1	-	70610488	70671303	320.7	16.1608	39.2891	1	300.868	16.9423	41.8482
ENSG00000066583	ISOC1	chr5	+	128430444	128449721	494.614	31.2307	78.2492	ENSG00000066583	ISOC1	chr5	+	128430444	128449721	614.807	31.0899	75.5837	1	554.71	31.1603	76.9165
ENSG00000066629	EML1	chr14	+	100204030	100408397	3.32532	4.49589	11.2645	ENSG00000066629	EML1	chr14	+	100204030	100408397	4.22228	4.68982	11.4016	1	3.7738	4.59285	11.3331
ENSG00000066651	TRMT11	chr6	+	126307576	126360422	23.3756	7.41756	18.5848	ENSG00000066651	TRMT11	chr6	+	126307576	126360422	26.1107	6.92342	16.8318	1	24.7432	7.17049	17.7083
ENSG00000066654	THUMPD1	chr16	-	20744986	20753406	119.825	10.6477	26.6781	ENSG00000066654	THUMPD1	chr16	-	20744986	20753406	146.888	10.4652	25.4424	1	133.357	10.5565	26.0602
ENSG00000066697	MSANTD3	chr9	+	103189438	103213511	55.1857	11.6692	29.2373	ENSG00000066697	MSANTD3	chr9	+	103189438	103213511	66.9356	11.329	27.5424	1	61.0607	11.4991	28.3899
ENSG00000066735	KIF26A	chr14	+	104605060	104647231	0.579337	0.037592	0.094188	ENSG00000066735	KIF26A	chr14	+	104605060	104647231	0.539964	0.02738	0.066565	1	0.559651	0.032486	0.0803765
ENSG00000066739	ATG2B	chr14	-	96747595	96830207	47.2145	4.5703	11.451	ENSG00000066739	ATG2B	chr14	-	96747595	96830207	54.6887	4.06941	9.89331	1	50.9516	4.31986	10.6721
ENSG00000066777	ARFGEF1	chr8	-	68085747	68255912	189.067	18.9046	47.3658	ENSG00000066777	ARFGEF1	chr8	-	68085747	68255912	223.993	17.8564	43.4114	1	206.53	18.3805	45.3886
ENSG00000066813	ACSM2B	chr16	-	20547548	20587749	0.103166	0.025559	0.06404	ENSG00000066813	ACSM2B	chr16	-	20547548	20587749	0.032264	0.007602	0.018481	1	0.067715	0.0165805	0.0412605
ENSG00000066827	ZFAT	chr8	-	135490031	135725292	21.0067	3.01177	7.54605	ENSG00000066827	ZFAT	chr8	-	135490031	135725292	30.0835	3.35584	8.15851	1	25.5451	3.1838	7.85228
ENSG00000066855	MTFR1	chr8	+	66556969	66683496	10.2436	17.8997	44.8482	ENSG00000066855	MTFR1	chr8	+	66556969	66683496	12.4623	17.6439	42.8947	1	11.353	17.7718	43.8714
ENSG00000066923	STAG3	chr7	+	99775186	99819111	17.1508	3.43453	8.60528	ENSG00000066923	STAG3	chr7	+	99775186	99819111	22.7107	3.85205	9.36486	1	19.9308	3.64329	8.98507
ENSG00000066926	FECH	chr18	-	55215515	55254004	196.11	29.845	74.7773	ENSG00000066926	FECH	chr18	-	55215515	55254004	245.926	32.3471	78.6403	1	221.018	31.096	76.7088
ENSG00000066933	MYO9A	chr15	-	72114632	72410918	19.5662	2.5304	6.33998	ENSG00000066933	MYO9A	chr15	-	72114632	72410918	23.3059	2.18823	5.31988	1	21.436	2.35932	5.82993
ENSG00000067048	DDX3Y	chrY	+	15016019	15032390	0.259552	0.027468	0.068822	ENSG00000067048	DDX3Y	chrY	+	15016019	15032390	0.245877	0.025386	0.061716	1	0.252715	0.026427	0.065269
ENSG00000067057	PFKP	chr10	+	3108525	3179904	31.2348	18.6795	46.8018	ENSG00000067057	PFKP	chr10	+	3108525	3179904	45.0918	21.3248	51.8436	1	38.1633	20.0021	49.3227
ENSG00000067064	IDI1	chr10	-	1085848	1095110	609.051	61.6582	154.486	ENSG00000067064	IDI1	chr10	-	1085848	1095110	698.272	56.9771	138.519	1	653.661	59.3177	146.503
ENSG00000067066	SP100	chr2	+	231280657	231408805	19.4329	7.19558	18.0287	ENSG00000067066	SP100	chr2	+	231280657	231408805	23.6851	7.0855	17.2258	1	21.559	7.14054	17.6273
ENSG00000067082	KLF6	chr10	-	3818188	3827473	154.135	14.2294	35.652	ENSG00000067082	KLF6	chr10	-	3818188	3827473	183.051	14.0398	34.1327	1	168.593	14.1346	34.8924
ENSG00000067113	PPAP2A	chr5	-	54720682	54830878	28.8997	7.29976	18.2897	ENSG00000067113	PPAP2A	chr5	-	54720682	54830878	36.0158	7.2922	17.7283	1	32.4577	7.29598	18.009
ENSG00000067141	NEO1	chr15	+	73344051	73597547	23.8234	6.0837	15.2428	ENSG00000067141	NEO1	chr15	+	73344051	73597547	30.8529	5.90967	14.3672	1	27.3382	5.99668	14.805
ENSG00000067167	TRAM1	chr8	-	71485677	71520622	410.65	36.2078	90.7194	ENSG00000067167	TRAM1	chr8	-	71485677	71520622	469.428	32.8889	79.9575	1	440.039	34.5484	85.3385
ENSG00000067177	PHKA1	chrX	-	71798664	71934167	146.608	9.66278	24.2103	ENSG00000067177	PHKA1	chrX	-	71798664	71934167	196.082	10.3619	25.1912	1	171.345	10.0123	24.7007
ENSG00000067182	TNFRSF1A	chr12	-	6437923	6451280	153.7	19.8667	49.7765	ENSG00000067182	TNFRSF1A	chr12	-	6437923	6451280	214.987	22.6993	55.1852	1	184.343	21.283	52.4809
ENSG00000067191	CACNB1	chr17	-	37329709	37353956	6.57738	1.20599	3.02163	ENSG00000067191	CACNB1	chr17	-	37329709	37353956	9.65992	1.45706	3.54232	1	8.11865	1.33153	3.28198
ENSG00000067208	EVI5	chr1	-	92974253	93257961	42.8952	13.5948	34.0621	ENSG00000067208	EVI5	chr1	-	92974253	93257961	50.688	15.8255	38.4741	1	46.7916	14.7102	36.2681
ENSG00000067221	STOML1	chr15	-	74275547	74286963	25.5833	6.16094	15.4364	ENSG00000067221	STOML1	chr15	-	74275547	74286963	37.4001	7.03076	17.0927	1	31.4917	6.59585	16.2646
ENSG00000067225	PKM	chr15	-	72491370	72524164	579.534	265.186	664.428	ENSG00000067225	PKM	chr15	-	72491370	72524164	791.207	288.466	701.3	1	685.37	276.826	682.864
ENSG00000067248	DHX29	chr5	-	54552073	54603550	262.915	17.4377	43.6906	ENSG00000067248	DHX29	chr5	-	54552073	54603550	312.761	16.5272	40.1798	1	287.838	16.9824	41.9352
ENSG00000067334	DNTTIP2	chr1	-	94333373	94345474	457.558	42.3316	106.063	ENSG00000067334	DNTTIP2	chr1	-	94333373	94345474	565.083	40.7655	99.1066	1	511.32	41.5486	102.585
ENSG00000067365	METTL22	chr16	+	8715540	8740081	20.6717	11.0438	27.6704	ENSG00000067365	METTL22	chr16	+	8715540	8740081	28.2693	12.2273	29.7262	1	24.4705	11.6355	28.6983
ENSG00000067369	TP53BP1	chr15	-	43699407	43802926	54.6643	13.4798	33.774	ENSG00000067369	TP53BP1	chr15	-	43699407	43802926	70.8393	13.7919	33.53	1	62.7518	13.6359	33.652
ENSG00000067445	TRO	chrX	+	54946895	54957864	17.9843	3.0618	7.6714	ENSG00000067445	TRO	chrX	+	54946895	54957864	22.9234	3.16167	7.68646	1	20.4539	3.11174	7.67893
ENSG00000067533	RRP15	chr1	+	218458629	218511325	120.151	7.83403	19.6283	ENSG00000067533	RRP15	chr1	+	218458629	218511325	149.913	7.72586	18.7826	1	135.032	7.77994	19.2055
ENSG00000067560	RHOA	chr3	-	49396578	49450431	386.531	58.1279	145.641	ENSG00000067560	RHOA	chr3	-	49396578	49450431	492.273	58.8916	143.174	1	439.402	58.5098	144.407
ENSG00000067596	DHX8	chr17	+	41561233	41621831	221.999	27.8086	69.6749	ENSG00000067596	DHX8	chr17	+	41561233	41621831	290.157	29.8192	72.4947	1	256.078	28.8139	71.0848
ENSG00000067601	PMS2P4	chr7	-	66752528	66767894	40.645	5.10757	12.7971	ENSG00000067601	PMS2P4	chr7	-	66752528	66767894	42.7374	4.75935	11.5706	1	41.6912	4.93346	12.1839
ENSG00000067606	PRKCZ	chr1	+	1981909	2116834	3.04514	6.52093	16.3383	ENSG00000067606	PRKCZ	chr1	+	1981909	2116834	4.18118	7.11799	17.3048	1	3.61316	6.81946	16.8216
ENSG00000067646	ZFY	chrY	+	2803112	2850547	0.022701	0.006524	0.016347	ENSG00000067646	ZFY	chrY	+	2803112	2850547	0.024753	0.005685	0.01382	1	0.023727	0.0061045	0.0150835
ENSG00000067704	IARS2	chr1	+	220267444	220321380	720.616	53.4793	133.994	ENSG00000067704	IARS2	chr1	+	220267444	220321380	846.19	50.2097	122.067	1	783.403	51.8445	128.03
ENSG00000067715	SYT1	chr12	+	79257773	79845788	15.3992	25.5011	63.8935	ENSG00000067715	SYT1	chr12	+	79257773	79845788	18.8906	25.8507	62.8465	1	17.1449	25.6759	63.37
ENSG00000067798	NAV3	chr12	+	78224685	78606790	1.40021	0.109682	0.274811	ENSG00000067798	NAV3	chr12	+	78224685	78606790	1.47227	0.086915	0.211303	1	1.43624	0.0982985	0.243057
ENSG00000067829	IDH3G	chrX	-	153051221	153059978	210.217	51.3866	128.75	ENSG00000067829	IDH3G	chrX	-	153051221	153059978	299.866	57.0025	138.581	1	255.042	54.1945	133.666
ENSG00000067836	ROGDI	chr16	-	4846969	4852951	135.051	17.101	42.847	ENSG00000067836	ROGDI	chr16	-	4846969	4852951	190.62	18.1046	44.0148	1	162.835	17.6028	43.4309
ENSG00000067840	PDZD4	chrX	-	153067621	153096020	33.2451	2.76879	6.93726	ENSG00000067840	PDZD4	chrX	-	153067621	153096020	53.8027	3.99518	9.71282	1	43.5239	3.38198	8.32504
ENSG00000067842	ATP2B3	chrX	+	152783134	152848397	0.204041	0.019934	0.049944	ENSG00000067842	ATP2B3	chrX	+	152783134	152848397	0.178093	0.013902	0.033799	1	0.191067	0.016918	0.0418715
ENSG00000067900	ROCK1	chr18	-	18526867	18691812	76.5454	6.01478	15.0702	ENSG00000067900	ROCK1	chr18	-	18526867	18691812	89.7857	5.50529	13.3841	1	83.1656	5.76004	14.2271
ENSG00000067955	CBFB	chr16	+	67063019	67134961	45.7894	15.4251	38.6478	ENSG00000067955	CBFB	chr16	+	67063019	67134961	52.4146	14.815	36.0172	1	49.102	15.12	37.3325
ENSG00000067992	PDK3	chrX	+	24483338	24557954	99.8935	8.90261	22.3057	ENSG00000067992	PDK3	chrX	+	24483338	24557954	114.565	8.18317	19.8944	1	107.229	8.54289	21.1
ENSG00000068001	HYAL2	chr3	-	50355221	50360337	82.3801	8.4945	21.2831	ENSG00000068001	HYAL2	chr3	-	50355221	50360337	118.083	9.5517	23.2215	1	100.232	9.0231	22.2523
ENSG00000068024	HDAC4	chr2	-	239969864	240323348	8.0523	5.60973	14.0553	ENSG00000068024	HDAC4	chr2	-	239969864	240323348	10.9323	6.15267	14.958	1	9.49228	5.8812	14.5066
ENSG00000068028	RASSF1	chr3	-	50367219	50378411	76.4888	10.061	25.2081	ENSG00000068028	RASSF1	chr3	-	50367219	50378411	106.136	11.1606	27.133	1	91.3122	10.6108	26.1705
ENSG00000068078	FGFR3	chr4	+	1795034	1810599	26.6418	2.27882	5.70963	ENSG00000068078	FGFR3	chr4	+	1795034	1810599	38.2636	2.48946	6.05223	1	32.4527	2.38414	5.88093
ENSG00000068079	IFI35	chr17	+	41158742	41166473	72.8881	8.31063	20.8225	ENSG00000068079	IFI35	chr17	+	41158742	41166473	103.175	9.51647	23.1359	1	88.0315	8.91355	21.9792
ENSG00000068097	HEATR6	chr17	-	58120555	58156292	18.9356	2.3137	5.79703	ENSG00000068097	HEATR6	chr17	-	58120555	58156292	23.1261	2.2851	5.55539	1	21.0308	2.2994	5.67621
ENSG00000068120	COASY	chr17	+	40713485	40718295	537.401	62.7342	157.182	ENSG00000068120	COASY	chr17	+	40713485	40718295	782.489	74.2797	180.584	1	659.945	68.5069	168.883
ENSG00000068137	PLEKHH3	chr17	-	40819932	40829048	85.547	8.39936	21.0448	ENSG00000068137	PLEKHH3	chr17	-	40819932	40829048	128.593	10.3269	25.1061	1	107.07	9.36313	23.0754
ENSG00000068305	MEF2A	chr15	+	100017370	100256671	4.72233	5.22386	13.0885	ENSG00000068305	MEF2A	chr15	+	100017370	100256671	5.6455	5.36711	13.0482	1	5.18391	5.29549	13.0683
ENSG00000068308	OTUD5	chrX	-	48779305	48815648	440.287	39.051	97.8431	ENSG00000068308	OTUD5	chrX	-	48779305	48815648	607.861	42.7014	103.813	1	524.074	40.8762	100.828
ENSG00000068323	TFE3	chrX	-	48886242	48901012	186.081	17.7245	44.409	ENSG00000068323	TFE3	chrX	-	48886242	48901012	264.273	19.9493	48.4994	1	225.177	18.8369	46.4542
ENSG00000068354	TBC1D25	chrX	+	48397845	48420997	98.9251	7.28454	18.2516	ENSG00000068354	TBC1D25	chrX	+	48397845	48420997	139.593	7.83089	19.038	1	119.259	7.55772	18.6448
ENSG00000068366	ACSL4	chrX	-	108867473	108976632	35.5772	11.3025	28.3185	ENSG00000068366	ACSL4	chrX	-	108867473	108976632	42.5108	10.7213	26.065	1	39.044	11.0119	27.1918
ENSG00000068383	INPP5A	chr10	+	134351324	134596979	47.9347	3.88554	9.73529	ENSG00000068383	INPP5A	chr10	+	134351324	134596979	65.9116	4.31744	10.4963	1	56.9232	4.10149	10.1158
ENSG00000068394	GPKOW	chrX	-	48970334	48980151	262.349	16.5453	41.4545	ENSG00000068394	GPKOW	chrX	-	48970334	48980151	347.508	17.5117	42.5734	1	304.928	17.0285	42.0139
ENSG00000068400	GRIPAP1	chrX	-	48830134	48858675	372.587	48.5152	121.556	ENSG00000068400	GRIPAP1	chrX	-	48830134	48858675	527.421	55.0585	133.855	1	450.004	51.7868	127.705
ENSG00000068438	FTSJ1	chrX	+	48334541	48344752	281.021	30.9882	77.6417	ENSG00000068438	FTSJ1	chrX	+	48334541	48344752	385.506	31.1668	75.7708	1	333.264	31.0775	76.7062
ENSG00000068489	PRR11	chr17	+	57232860	57282066	137.227	15.2587	38.2311	ENSG00000068489	PRR11	chr17	+	57232860	57282066	163.291	14.4972	35.2448	1	150.259	14.878	36.7379
ENSG00000068615	REEP1	chr2	-	86441116	86565206	30.3814	3.28222	8.22368	ENSG00000068615	REEP1	chr2	-	86441116	86565206	34.0686	3.1353	7.62236	1	32.225	3.20876	7.92302
ENSG00000068650	ATP11A	chr13	+	113344643	113541482	10.2156	9.25868	23.1978	ENSG00000068650	ATP11A	chr13	+	113344643	113541482	13.9109	10.4242	25.3427	1	12.0632	9.84144	24.2703
ENSG00000068654	POLR1A	chr2	-	86247339	86333278	122.668	8.69458	21.7845	ENSG00000068654	POLR1A	chr2	-	86247339	86333278	169.239	9.51487	23.132	1	145.954	9.10472	22.4582
ENSG00000068697	LAPTM4A	chr2	-	20232411	20251789	742.415	51.6961	129.526	ENSG00000068697	LAPTM4A	chr2	-	20232411	20251789	882.554	49.0526	119.254	1	812.484	50.3744	124.39
ENSG00000068724	TTC7A	chr2	+	47143296	47303276	10.3702	3.94482	9.88382	ENSG00000068724	TTC7A	chr2	+	47143296	47303276	14.2231	4.44897	10.8161	1	12.2966	4.1969	10.3499
ENSG00000068745	IP6K2	chr3	-	48725436	48777786	30.3136	26.4048	66.1578	ENSG00000068745	IP6K2	chr3	-	48725436	48777786	39.0979	27.394	66.5986	1	34.7057	26.8994	66.3782
ENSG00000068781	STON1-GTF2A1L	chr2	+	48757064	49003654	0.051041	0.019319	0.048404	ENSG00000068781	STON1-GTF2A1L	chr2	+	48757064	49003654	0	0	0	1	0.0255205	0.0096595	0.024202
ENSG00000068784	SRBD1	chr2	-	45615819	45839304	56.1332	4.86295	12.1842	ENSG00000068784	SRBD1	chr2	-	45615819	45839304	64.7509	4.50515	10.9526	1	60.442	4.68405	11.5684
ENSG00000068793	CYFIP1	chr15	+	22892005	23006016	18.7414	9.09206	22.7803	ENSG00000068793	CYFIP1	chr15	+	22892005	23006016	24.5754	10.2212	24.8491	1	21.6584	9.65661	23.8147
ENSG00000068796	KIF2A	chr5	+	61601989	61833076	25.8649	26.6571	66.7899	ENSG00000068796	KIF2A	chr5	+	61601989	61833076	30.2673	24.8495	60.4126	1	28.0661	25.7533	63.6013
ENSG00000068831	RASGRP2	chr11	-	64494383	64512928	4.11437	0.796808	1.99642	ENSG00000068831	RASGRP2	chr11	-	64494383	64512928	5.42973	1.45169	3.52925	1	4.77205	1.12425	2.76283
ENSG00000068878	PSME4	chr2	-	54091204	54197977	98.0976	33.9936	85.1717	ENSG00000068878	PSME4	chr2	-	54091204	54197977	115.95	32.2684	78.449	1	107.024	33.131	81.8103
ENSG00000068885	IFT80	chr3	-	159974774	160117668	32.7046	10.3237	25.8662	ENSG00000068885	IFT80	chr3	-	159974774	160117668	37.3862	9.34632	22.7222	1	35.0454	9.83499	24.2942
ENSG00000068903	SIRT2	chr19	-	39369197	39390502	161.737	34.658	86.8363	ENSG00000068903	SIRT2	chr19	-	39369197	39390502	229.456	40.8042	99.2006	1	195.597	37.7311	93.0185
ENSG00000068912	ERLEC1	chr2	+	54014181	54045956	522.381	36.4061	91.2164	ENSG00000068912	ERLEC1	chr2	+	54014181	54045956	609.138	33.8377	82.2642	1	565.759	35.1219	86.7403
ENSG00000068971	PPP2R5B	chr11	+	64685025	64701945	148.688	14.1589	35.4755	ENSG00000068971	PPP2R5B	chr11	+	64685025	64701945	217.099	16.3943	39.8569	1	182.894	15.2766	37.6662
ENSG00000068976	PYGM	chr11	-	64513861	64527769	6.5005	0.699668	1.75303	ENSG00000068976	PYGM	chr11	-	64513861	64527769	9.499	0.844994	2.0543	1	7.99975	0.772331	1.90366
ENSG00000068985	PAGE1	chrX	-	49452053	49460596	0.887218	0.055953	0.140192	ENSG00000068985	PAGE1	chrX	-	49452053	49460596	0	0	0	1	0.443609	0.0279765	0.070096
ENSG00000069011	PITX1	chr5	-	134363425	134370503	121.495	13.5752	34.013	ENSG00000069011	PITX1	chr5	-	134363425	134370503	181.068	15.5829	37.8841	1	151.282	14.579	35.9485
ENSG00000069018	TRPC7	chr5	-	135548999	135701225	2.1841	0.159417	0.399422	ENSG00000069018	TRPC7	chr5	-	135548999	135701225	2.0645	0.120744	0.293545	1	2.1243	0.14008	0.346483
ENSG00000069018	TRPC7	chr5	-	135712036	135732730	0	0	0	ENSG00000069018	TRPC7	chr5	-	135712036	135732730	0	0	0	1	0	0	0
ENSG00000069020	MAST4	chr5	+	65892176	66465423	1.49039	2.88476	7.22783	ENSG00000069020	MAST4	chr5	+	65892176	66465423	2.0489	3.09663	7.52834	1	1.76964	2.9907	7.37809
ENSG00000069122	GPR116	chr6	-	46820249	46922680	0.661494	0.057007	0.142833	ENSG00000069122	GPR116	chr6	-	46820249	46922680	0.422029	0.029012	0.070533	1	0.541762	0.0430095	0.106683
ENSG00000069188	SDK2	chr17	-	71330523	71640228	15.3171	1.37728	3.45081	ENSG00000069188	SDK2	chr17	-	71330523	71640228	21.2113	1.66366	4.04459	1	18.2642	1.52047	3.7477
ENSG00000069206	ADAM7	chr8	+	24298443	24384483	0.24326	0.027808	0.069674	ENSG00000069206	ADAM7	chr8	+	24298443	24384483	0.149813	0.01533	0.037268	1	0.196537	0.021569	0.053471
ENSG00000069248	NUP133	chr1	-	229577045	229644103	234.411	20.2383	50.7075	ENSG00000069248	NUP133	chr1	-	229577045	229644103	286.22	19.709	47.9154	1	260.315	19.9737	49.3114
ENSG00000069275	NUCKS1	chr1	-	205681947	205719404	368	23.4256	58.6933	ENSG00000069275	NUCKS1	chr1	-	205681947	205719404	412.273	20.9396	50.907	1	390.137	22.1826	54.8001
ENSG00000069329	VPS35	chr16	-	46690054	46723430	288.446	27.9895	70.1284	ENSG00000069329	VPS35	chr16	-	46690054	46723430	342.244	26.0066	63.2257	1	315.345	26.9981	66.6771
ENSG00000069345	DNAJA2	chr16	-	46989299	47007699	394.322	40.8406	102.327	ENSG00000069345	DNAJA2	chr16	-	46989299	47007699	496.774	41.1208	99.9704	1	445.548	40.9807	101.149
ENSG00000069399	BCL3	chr19	+	45250962	45263301	37.756	4.98336	12.4859	ENSG00000069399	BCL3	chr19	+	45250962	45263301	50.8259	5.37564	13.0689	1	44.291	5.1795	12.7774
ENSG00000069424	KCNAB2	chr1	+	6051526	6161253	8.82305	13.1751	33.0105	ENSG00000069424	KCNAB2	chr1	+	6051526	6161253	12.3849	15.7929	38.3948	1	10.604	14.484	35.7026
ENSG00000069431	ABCC9	chr12	-	21950335	22094336	0.615906	0.088465	0.22165	ENSG00000069431	ABCC9	chr12	-	21950335	22094336	0.691223	0.058444	0.142085	1	0.653564	0.0734545	0.181868
ENSG00000069482	GAL	chr11	+	68451247	68458643	244.759	24.5315	61.4643	ENSG00000069482	GAL	chr11	+	68451247	68458643	336.762	26.9707	65.5696	1	290.761	25.7511	63.5169
ENSG00000069493	CLEC2D	chr12	+	9817565	9848413	2.7887	2.04235	5.11715	ENSG00000069493	CLEC2D	chr12	+	9817565	9848413	3.37968	2.18426	5.31025	1	3.08419	2.11331	5.2137
ENSG00000069509	FUNDC1	chrX	-	44382885	44402247	235.614	17.4192	43.6442	ENSG00000069509	FUNDC1	chrX	-	44382885	44402247	287.263	16.9586	41.2288	1	261.438	17.1889	42.4365
ENSG00000069535	MAOB	chrX	-	43625858	43741693	0.168696	0.181629	0.455074	ENSG00000069535	MAOB	chrX	-	43625858	43741693	0.2365	0.225552	0.548349	1	0.202598	0.203591	0.501711
ENSG00000069667	RORA	chr15	-	60780483	61521518	3.11464	8.29185	20.7754	ENSG00000069667	RORA	chr15	-	60780483	61521518	3.35412	7.84296	19.0673	1	3.23438	8.0674	19.9214
ENSG00000069696	DRD4	chr11	+	637293	640706	8.95113	1.11404	2.79125	ENSG00000069696	DRD4	chr11	+	637293	640706	10.0287	0.981696	2.38664	1	9.48991	1.04787	2.58894
ENSG00000069702	TGFBR3	chr1	-	92145902	92371892	1.14712	0.489542	1.22656	ENSG00000069702	TGFBR3	chr1	-	92145902	92371892	1.59005	0.537174	1.30594	1	1.36858	0.513358	1.26625
ENSG00000069712	KIAA1107	chr1	+	92632542	92650280	21.8711	1.38114	3.46046	ENSG00000069712	KIAA1107	chr1	+	92632542	92650280	24.0389	1.22046	2.96709	1	22.955	1.30079	3.21378
ENSG00000069764	PLA2G10	chr16	-	14766405	14788526	19.4753	1.51545	3.79699	ENSG00000069764	PLA2G10	chr16	-	14766405	14788526	18.2649	1.21832	2.96191	1	18.8701	1.36688	3.37945
ENSG00000069812	HES2	chr1	-	6472478	6484730	3.09599	0.415562	1.0412	ENSG00000069812	HES2	chr1	-	6472478	6484730	4.81272	0.567468	1.37959	1	3.95435	0.491515	1.2104
ENSG00000069849	ATP1B3	chr3	+	141594966	141645356	48.6567	50.3027	126.034	ENSG00000069849	ATP1B3	chr3	+	141594966	141645356	57.7793	47.5178	115.522	1	53.218	48.9103	120.778
ENSG00000069869	NEDD4	chr15	-	56119120	56285944	19.7477	3.05394	7.6517	ENSG00000069869	NEDD4	chr15	-	56119120	56285944	21.88	2.74654	6.67723	1	20.8138	2.90024	7.16446
ENSG00000069943	PIGB	chr15	+	55611158	55647846	23.1822	3.88508	9.73415	ENSG00000069943	PIGB	chr15	+	55611158	55647846	25.7517	3.34841	8.14044	1	24.4669	3.61674	8.9373
ENSG00000069956	MAPK6	chr15	+	52244303	52358462	59.4724	25.9283	64.9639	ENSG00000069956	MAPK6	chr15	+	52244303	52358462	71.9703	25.2066	61.2808	1	65.7213	25.5675	63.1223
ENSG00000069966	GNB5	chr15	-	52413117	52483566	47.3111	12.2445	30.6789	ENSG00000069966	GNB5	chr15	-	52413117	52483566	59.5693	12.21	29.6842	1	53.4402	12.2273	30.1816
ENSG00000069974	RAB27A	chr15	-	55495164	55611311	1.04985	1.58719	3.97673	ENSG00000069974	RAB27A	chr15	-	55495164	55611311	1.40112	1.61606	3.92887	1	1.22548	1.60162	3.9528
ENSG00000069998	CECR5	chr22	-	17618401	17646177	188.587	32.5127	81.4612	ENSG00000069998	CECR5	chr22	-	17618401	17646177	267.391	37.3108	90.7078	1	227.989	34.9117	86.0845
ENSG00000070010	UFD1L	chr22	-	19437433	19466738	75.7801	14.0389	35.1747	ENSG00000070010	UFD1L	chr22	-	19437433	19466738	94.3885	13.6977	33.301	1	85.0843	13.8683	34.2378
ENSG00000070018	LRP6	chr12	-	12268959	12419946	244.906	18.0966	45.3415	ENSG00000070018	LRP6	chr12	-	12268959	12419946	298.104	18.1281	44.072	1	271.505	18.1124	44.7067
ENSG00000070019	GUCY2C	chr12	-	14765576	14849519	2.72578	0.186834	0.468116	ENSG00000070019	GUCY2C	chr12	-	14765576	14849519	3.68309	0.210334	0.511351	1	3.20443	0.198584	0.489733
ENSG00000070031	SCT	chr11	-	626431	627143	13.2855	0.837861	2.09928	ENSG00000070031	SCT	chr11	-	626431	627143	21.5082	1.08385	2.63498	1	17.3969	0.960854	2.36713
ENSG00000070047	PHRF1	chr11	+	576486	612222	339.019	22.9685	57.548	ENSG00000070047	PHRF1	chr11	+	576486	612222	510.568	27.9243	67.8879	1	424.794	25.4464	62.7179
ENSG00000070061	IKBKAP	chr9	-	111629797	111696396	155.95	10.0932	25.2888	ENSG00000070061	IKBKAP	chr9	-	111629797	111696396	194.168	10.1229	24.6103	1	175.059	10.1081	24.9495
ENSG00000070081	NUCB2	chr11	+	17229700	17371521	51.141	59.4401	148.928	ENSG00000070081	NUCB2	chr11	+	17229700	17371521	58.8795	54.5241	132.556	1	55.0102	56.9821	140.742
ENSG00000070087	PFN2	chr3	-	149682691	149768575	24.6669	46.3898	116.231	ENSG00000070087	PFN2	chr3	-	149682691	149768575	29.0276	44.393	107.926	1	26.8473	45.3914	112.078
ENSG00000070159	PTPN3	chr9	-	112137746	112260590	192.268	19.0395	47.704	ENSG00000070159	PTPN3	chr9	-	112137746	112260590	256.051	20.0058	48.6368	1	224.16	19.5227	48.1704
ENSG00000070182	SPTB	chr14	-	65213002	65346601	48.7104	5.78701	14.4995	ENSG00000070182	SPTB	chr14	-	65213002	65346601	69.0608	6.34659	15.4294	1	58.8856	6.0668	14.9645
ENSG00000070190	DAPP1	chr4	+	100737990	100791311	2.10312	0.207878	0.520843	ENSG00000070190	DAPP1	chr4	+	100737990	100791311	2.01847	0.158014	0.384154	1	2.0608	0.182946	0.452498
ENSG00000070193	FGF10	chr5	-	44303646	44389808	0.151777	0.01803	0.045174	ENSG00000070193	FGF10	chr5	-	44303646	44389808	0	0	0	1	0.0758885	0.009015	0.022587
ENSG00000070214	SLC44A1	chr9	+	108006903	108201452	34.2966	6.97391	17.4733	ENSG00000070214	SLC44A1	chr9	+	108006903	108201452	39.1703	6.09931	14.8283	1	36.7335	6.53661	16.1508
ENSG00000070269	TMEM260	chr14	+	56955072	57117324	27.8008	7.97113	19.9718	ENSG00000070269	TMEM260	chr14	+	56955072	57117324	32.0713	8.28865	20.1509	1	29.9361	8.12989	20.0613
ENSG00000070366	SMG6	chr17	-	1963133	2207065	3.73519	4.22495	10.5857	ENSG00000070366	SMG6	chr17	-	1963133	2207065	5.32373	4.8043	11.6799	1	4.52946	4.51463	11.1328
ENSG00000070367	EXOC5	chr14	-	57670518	57735726	102.334	11.5834	29.0224	ENSG00000070367	EXOC5	chr14	-	57670518	57735726	113.911	10.2523	24.9248	1	108.123	10.9178	26.9736
ENSG00000070371	CLTCL1	chr22	-	19166986	19279239	6.50381	0.891528	2.23374	ENSG00000070371	CLTCL1	chr22	-	19166986	19279239	7.9796	0.79654	1.9365	1	7.2417	0.844034	2.08512
ENSG00000070388	FGF22	chr19	+	639879	643703	1.29052	0.100308	0.251325	ENSG00000070388	FGF22	chr19	+	639879	643703	2.8537	0.254038	0.617603	1	2.07211	0.177173	0.434464
ENSG00000070404	FSTL3	chr19	+	676392	683385	4.26849	0.666067	1.66884	ENSG00000070404	FSTL3	chr19	+	676392	683385	5.59572	0.76244	1.8536	1	4.93211	0.714253	1.76122
ENSG00000070413	DGCR2	chr22	-	19023795	19109967	69.4833	8.18932	20.5185	ENSG00000070413	DGCR2	chr22	-	19023795	19109967	100.11	9.15374	22.254	1	84.7969	8.67153	21.3863
ENSG00000070423	RNF126	chr19	-	647526	663277	113.963	18.8255	47.1678	ENSG00000070423	RNF126	chr19	-	647526	663277	159.407	22.1917	53.951	1	136.685	20.5086	50.5594
ENSG00000070444	MNT	chr17	-	2287354	2304412	40.0951	6.68133	16.7402	ENSG00000070444	MNT	chr17	-	2287354	2304412	57.7324	7.91236	19.236	1	48.9137	7.29684	17.9881
ENSG00000070476	ZXDC	chr3	-	126156444	126194762	61.3822	8.23328	20.6287	ENSG00000070476	ZXDC	chr3	-	126156444	126194762	83.615	8.82253	21.4488	1	72.4986	8.52791	21.0387
ENSG00000070495	JMJD6	chr17	-	74708919	74722866	149.176	25.88	64.8428	ENSG00000070495	JMJD6	chr17	-	74708919	74722866	203.48	27.6833	67.3019	1	176.328	26.7816	66.0723
ENSG00000070501	POLB	chr8	+	42195972	42229326	124.081	59.6428	149.436	ENSG00000070501	POLB	chr8	+	42195972	42229326	151.5	58.0103	141.031	1	137.791	58.8266	145.234
ENSG00000070526	ST6GALNAC1	chr17	-	74620843	74639920	2.64886	0.687957	1.72369	ENSG00000070526	ST6GALNAC1	chr17	-	74620843	74639920	3.34298	0.780577	1.89769	1	2.99592	0.734267	1.81069
ENSG00000070540	WIPI1	chr17	-	66417089	66453654	68.2308	9.01566	22.5889	ENSG00000070540	WIPI1	chr17	-	66417089	66453654	85.9337	9.23245	22.4454	1	77.0822	9.12405	22.5171
ENSG00000070601	FRMPD1	chr9	+	37650997	37746901	0.600689	0.23199	0.581257	ENSG00000070601	FRMPD1	chr9	+	37650997	37746901	0.879224	0.313765	0.762807	1	0.739957	0.272877	0.672032
ENSG00000070610	GBA2	chr9	-	35736863	35749983	318.744	44.727	112.064	ENSG00000070610	GBA2	chr9	-	35736863	35749983	446.312	48.9203	118.932	1	382.528	46.8237	115.498
ENSG00000070614	NDST1	chr5	+	149865381	149937773	38.7463	14.3283	35.8999	ENSG00000070614	NDST1	chr5	+	149865381	149937773	55.5387	16.3105	39.6532	1	47.1425	15.3194	37.7765
ENSG00000070669	ASNS	chr7	-	97481430	97501854	1176.18	173.419	434.505	ENSG00000070669	ASNS	chr7	-	97481430	97501854	1437.11	167.019	406.047	1	1306.64	170.219	420.276
ENSG00000070718	AP3M2	chr8	+	42010464	42029191	232.162	31.6113	79.2028	ENSG00000070718	AP3M2	chr8	+	42010464	42029191	298.612	32.4169	78.81	1	265.387	32.0141	79.0064
ENSG00000070729	CNGB1	chr16	-	57917503	58005020	0.421857	0.06477	0.162284	ENSG00000070729	CNGB1	chr16	-	57917503	58005020	0.633129	0.142522	0.346492	1	0.527493	0.103646	0.254388
ENSG00000070731	ST6GALNAC2	chr17	-	74559792	74583038	17.2092	1.73479	4.34655	ENSG00000070731	ST6GALNAC2	chr17	-	74559792	74583038	11.6337	1.11341	2.70685	1	14.4215	1.4241	3.5267
ENSG00000070748	CHAT	chr10	+	50817141	50901925	0.226707	0.031807	0.079694	ENSG00000070748	CHAT	chr10	+	50817141	50901925	0.25734	0.035455	0.086196	1	0.242024	0.033631	0.082945
ENSG00000070756	PABPC1	chr8	-	101698044	101735037	2046.84	238.503	597.575	ENSG00000070756	PABPC1	chr8	-	101698044	101735037	2681.67	244.799	595.139	1	2364.26	241.651	596.357
ENSG00000070759	TESK2	chr1	-	45809555	45956872	12.5594	8.05979	20.194	ENSG00000070759	TESK2	chr1	-	45809555	45956872	17.4289	8.62265	20.9628	1	14.9942	8.34122	20.5784
ENSG00000070761	C16orf80	chr16	-	58147496	58163354	316.004	34.1914	85.6673	ENSG00000070761	C16orf80	chr16	-	58147496	58163354	421.838	35.7302	86.865	1	368.921	34.9608	86.2662
ENSG00000070770	CSNK2A2	chr16	-	58191811	58231824	99.4895	14.1381	35.4233	ENSG00000070770	CSNK2A2	chr16	-	58191811	58231824	125.19	14.5364	35.34	1	112.34	14.3372	35.3816
ENSG00000070778	PTPN21	chr14	-	88932122	89021077	25.1857	5.32243	13.3354	ENSG00000070778	PTPN21	chr14	-	88932122	89021077	31.3989	5.16384	12.554	1	28.2923	5.24314	12.9447
ENSG00000070785	EIF2B3	chr1	-	45316450	45452282	19.7475	21.8964	54.8618	ENSG00000070785	EIF2B3	chr1	-	45316450	45452282	24.2267	21.6683	52.6787	1	21.9871	21.7824	53.7703
ENSG00000070808	CAMK2A	chr5	-	149599054	149669854	0	0	0	ENSG00000070808	CAMK2A	chr5	-	149599054	149669854	0.06813	0.003967	0.009645	1	0.034065	0.0019835	0.0048225
ENSG00000070814	TCOF1	chr5	+	149737202	149779871	102.41	21.2297	53.1915	ENSG00000070814	TCOF1	chr5	+	149737202	149779871	145.701	23.9628	58.2568	1	124.056	22.5963	55.7242
ENSG00000070831	CDC42	chr1	+	22379120	22419437	154.274	111.592	279.596	ENSG00000070831	CDC42	chr1	+	22379120	22419437	185.227	111.333	270.666	1	169.75	111.463	275.131
ENSG00000070882	OSBPL3	chr7	-	24836158	25021253	149.242	16.7725	42.0239	ENSG00000070882	OSBPL3	chr7	-	24836158	25021253	182.32	15.9986	38.8948	1	165.781	16.3856	40.4593
ENSG00000070886	EPHA8	chr1	+	22890057	22930087	20.3859	2.69462	6.75144	ENSG00000070886	EPHA8	chr1	+	22890057	22930087	30.0037	2.90434	7.06085	1	25.1948	2.79948	6.90614
ENSG00000070915	SLC12A3	chr16	+	56899119	56949762	0.126114	0.017638	0.044194	ENSG00000070915	SLC12A3	chr16	+	56899119	56949762	0.137858	0.015406	0.037455	1	0.131986	0.016522	0.0408245
ENSG00000070950	RAD18	chr3	-	8817088	9005457	11.1921	1.96282	4.91788	ENSG00000070950	RAD18	chr3	-	8817088	9005457	12.8158	1.74134	4.23345	1	12.004	1.85208	4.57566
ENSG00000070961	ATP2B1	chr12	-	89981828	90103077	228.792	20.9222	52.421	ENSG00000070961	ATP2B1	chr12	-	89981828	90103077	267.082	19.506	47.4217	1	247.937	20.2141	49.9214
ENSG00000070985	TRPM5	chr11	-	2425745	2444275	1.47856	0.093958	0.235414	ENSG00000070985	TRPM5	chr11	-	2425745	2444275	1.81103	0.092611	0.225151	1	1.64479	0.0932845	0.230283
ENSG00000071051	NCK2	chr2	+	106361354	106510730	15.837	32.5081	81.4498	ENSG00000071051	NCK2	chr2	+	106361354	106510730	22.2317	36.3344	88.334	1	19.0343	34.4213	84.8919
ENSG00000071054	MAP4K4	chr2	+	102313312	102511149	220.421	103.998	260.57	ENSG00000071054	MAP4K4	chr2	+	102313312	102511149	280.807	110.801	269.372	1	250.614	107.4	264.971
ENSG00000071073	MGAT4A	chr2	-	99235569	99347589	242.742	27.2351	68.2382	ENSG00000071073	MGAT4A	chr2	-	99235569	99347589	280.295	24.5799	59.7571	1	261.518	25.9075	63.9977
ENSG00000071082	RPL31	chr2	+	101618177	101640494	1353.16	581.692	1457.44	ENSG00000071082	RPL31	chr2	+	101618177	101640494	1627.27	549.641	1336.25	1	1490.22	565.667	1396.85
ENSG00000071127	WDR1	chr4	-	10075963	10118573	452.658	171.72	430.247	ENSG00000071127	WDR1	chr4	-	10075963	10118573	617.052	188.099	457.295	1	534.855	179.909	443.771
ENSG00000071189	SNX13	chr7	-	17830385	17980124	24.5056	15.0105	37.6092	ENSG00000071189	SNX13	chr7	-	17830385	17980124	27.7758	13.7699	33.4766	1	26.1407	14.3902	35.5429
ENSG00000071203	MS4A12	chr11	+	60260251	60274903	0.430466	0.06875	0.172256	ENSG00000071203	MS4A12	chr11	+	60260251	60274903	0	0	0	1	0.215233	0.034375	0.086128
ENSG00000071205	ARHGAP10	chr4	+	148653214	148993931	4.6834	1.55046	3.88471	ENSG00000071205	ARHGAP10	chr4	+	148653214	148993931	6.05734	1.59243	3.87143	1	5.37037	1.57145	3.87807
ENSG00000071242	RPS6KA2	chr6	-	166822852	167319939	4.39041	10.4038	26.0668	ENSG00000071242	RPS6KA2	chr6	-	166822852	167319939	6.27258	12.872	31.2937	1	5.3315	11.6379	28.6803
ENSG00000071243	ING3	chr7	+	120590803	120617270	110.399	12.4583	31.2146	ENSG00000071243	ING3	chr7	+	120590803	120617270	122.95	11.5226	28.013	1	116.675	11.9905	29.6138
ENSG00000071246	VASH1	chr14	+	77228532	77249354	7.53388	0.763284	1.91242	ENSG00000071246	VASH1	chr14	+	77228532	77249354	7.99054	0.628405	1.52774	1	7.76221	0.695844	1.72008
ENSG00000071282	LMCD1	chr3	+	8543393	8609805	36.937	3.37694	8.46098	ENSG00000071282	LMCD1	chr3	+	8543393	8609805	45.288	3.42133	8.31772	1	41.1125	3.39913	8.38935
ENSG00000071462	WBSCR22	chr7	+	73097355	73119491	253.795	132.345	331.593	ENSG00000071462	WBSCR22	chr7	+	73097355	73119491	327.926	139.416	338.939	1	290.86	135.88	335.266
ENSG00000071537	SEL1L	chr14	-	81937893	82000205	200.473	15.8435	39.6962	ENSG00000071537	SEL1L	chr14	-	81937893	82000205	238.715	15.0854	36.6748	1	219.594	15.4645	38.1855
ENSG00000071539	TRIP13	chr5	+	892758	919472	223.148	25.2549	63.2766	ENSG00000071539	TRIP13	chr5	+	892758	919472	271.676	24.4279	59.3877	1	247.412	24.8414	61.3322
ENSG00000071553	ATP6AP1	chrX	+	153656978	153664862	768.042	59.5916	149.308	ENSG00000071553	ATP6AP1	chrX	+	153656978	153664862	1060.52	68.0543	165.449	1	914.283	63.823	157.379
ENSG00000071564	TCF3	chr19	-	1609291	1652604	71.6211	9.29126	23.2794	ENSG00000071564	TCF3	chr19	-	1609291	1652604	104.232	10.3785	25.2315	1	87.9265	9.83487	24.2555
ENSG00000071575	TRIB2	chr2	+	12857015	12882860	78.4483	5.38004	13.4798	ENSG00000071575	TRIB2	chr2	+	12857015	12882860	103.004	5.85116	14.225	1	90.7259	5.6156	13.8524
ENSG00000071626	DAZAP1	chr19	+	1407568	1435719	121.952	45.8978	114.998	ENSG00000071626	DAZAP1	chr19	+	1407568	1435719	164.627	50.1611	121.949	1	143.289	48.0294	118.473
ENSG00000071655	MBD3	chr19	-	1576639	1592882	159.449	50.5555	126.668	ENSG00000071655	MBD3	chr19	-	1576639	1592882	244.288	61.197	148.778	1	201.869	55.8762	137.723
ENSG00000071677	PRLH	chr2	+	238475217	238475818	3.15202	0.198784	0.498058	ENSG00000071677	PRLH	chr2	+	238475217	238475818	2.41716	0.121806	0.296127	1	2.78459	0.160295	0.397092
ENSG00000071794	HLTF	chr3	-	148747914	148804341	216.834	21.3134	53.4012	ENSG00000071794	HLTF	chr3	-	148747914	148804341	259.674	20.7597	50.4697	1	238.254	21.0366	51.9354
ENSG00000071859	FAM50A	chrX	+	153672473	153679002	558.52	82.5583	206.852	ENSG00000071859	FAM50A	chrX	+	153672473	153679002	799.057	94.8727	230.649	1	678.788	88.7155	218.75
ENSG00000071889	FAM3A	chrX	-	153733350	153744566	87.9602	18.9592	47.5027	ENSG00000071889	FAM3A	chrX	-	153733350	153744566	130.772	20.1865	49.0761	1	109.366	19.5728	48.2894
ENSG00000071894	CPSF1	chr8	-	145618444	145634753	353.582	53.281	133.497	ENSG00000071894	CPSF1	chr8	-	145618444	145634753	538.014	68.6272	166.842	1	445.798	60.9541	150.169
ENSG00000071909	MYO3B	chr2	+	171034655	171511681	0.221627	0.06263	0.156922	ENSG00000071909	MYO3B	chr2	+	171034655	171511681	0.248955	0.061525	0.149577	1	0.235291	0.0620775	0.153249
ENSG00000071967	CYBRD1	chr2	+	172378757	172414643	0.985994	0.366382	0.917979	ENSG00000071967	CYBRD1	chr2	+	172378757	172414643	1.25082	0.366444	0.890877	1	1.11841	0.366413	0.904428
ENSG00000071991	CDH19	chr18	-	64168320	64271375	0.030316	0.002755	0.006903	ENSG00000071991	CDH19	chr18	-	64168320	64271375	0.066652	0.00484	0.011766	1	0.048484	0.0037975	0.0093345
ENSG00000071994	PDCD2	chr6	-	170884383	170893780	164.064	38.2767	95.9032	ENSG00000071994	PDCD2	chr6	-	170884383	170893780	187.895	31.2919	76.075	1	175.979	34.7843	85.9891
ENSG00000072041	SLC6A15	chr12	-	85253492	85307394	22.8876	3.99296	10.0044	ENSG00000072041	SLC6A15	chr12	-	85253492	85307394	26.9113	3.92692	9.54689	1	24.8994	3.95994	9.77567
ENSG00000072042	RDH11	chr14	-	68143518	68162531	311.432	44.6844	111.958	ENSG00000072042	RDH11	chr14	-	68143518	68162531	388.497	45.1333	109.725	1	349.964	44.9088	110.841
ENSG00000072062	PRKACA	chr19	-	14202500	14228896	57.4902	15.4333	38.6684	ENSG00000072062	PRKACA	chr19	-	14202500	14228896	77.8516	16.5848	40.32	1	67.6709	16.0091	39.4942
ENSG00000072071	LPHN1	chr19	-	14260750	14316999	34.1575	2.69482	6.75192	ENSG00000072071	LPHN1	chr19	-	14260750	14316999	48.9016	3.07572	7.4775	1	41.5295	2.88527	7.11471
ENSG00000072080	SPP2	chr2	+	234959323	234985778	0.930435	0.079018	0.197981	ENSG00000072080	SPP2	chr2	+	234959323	234985778	1.54546	0.09699	0.235796	1	1.23795	0.088004	0.216888
ENSG00000072110	ACTN1	chr14	-	69340860	69446157	46.903	12.1588	30.4641	ENSG00000072110	ACTN1	chr14	-	69340860	69446157	67.0001	13.8458	33.661	1	56.9515	13.0023	32.0626
ENSG00000072121	ZFYVE26	chr14	-	68194091	68283307	22.0016	2.89448	7.25218	ENSG00000072121	ZFYVE26	chr14	-	68194091	68283307	27.848	2.8426	6.91076	1	24.9248	2.86854	7.08147
ENSG00000072133	RPS6KA6	chrX	-	83318984	83442933	73.1849	5.32019	13.3298	ENSG00000072133	RPS6KA6	chrX	-	83318984	83442933	85.2414	4.94413	12.0199	1	79.2131	5.13216	12.6748
ENSG00000072134	EPN2	chr17	+	19118928	19240028	6.11386	5.09909	12.7759	ENSG00000072134	EPN2	chr17	+	19118928	19240028	8.37213	5.5388	13.4656	1	7.24299	5.31894	13.1207
ENSG00000072135	PTPN18	chr2	+	131113580	131132982	54.532	7.97626	19.9847	ENSG00000072135	PTPN18	chr2	+	131113580	131132982	72.0971	8.16366	19.847	1	63.3146	8.06996	19.9158
ENSG00000072163	LIMS2	chr2	-	128395956	128439360	0.226153	0.164176	0.411346	ENSG00000072163	LIMS2	chr2	-	128395956	128439360	0.45481	0.177463	0.431436	1	0.340481	0.17082	0.421391
ENSG00000072182	ASIC4	chr2	+	220378892	220403494	0.33751	0.143792	0.360273	ENSG00000072182	ASIC4	chr2	+	220378892	220403494	0.491945	0.177553	0.431655	1	0.414728	0.160672	0.395964
ENSG00000072195	SPEG	chr2	+	220299568	220363009	8.62491	3.57433	8.95555	ENSG00000072195	SPEG	chr2	+	220299568	220363009	12.0331	4.07912	9.91691	1	10.329	3.82672	9.43623
ENSG00000072201	LNX1	chr4	-	54325468	54567572	3.16878	3.40274	8.52563	ENSG00000072201	LNX1	chr4	-	54325468	54567572	3.91508	3.40311	8.27342	1	3.54193	3.40292	8.39952
ENSG00000072210	ALDH3A2	chr17	+	19551449	19580911	97.0676	17.3186	43.392	ENSG00000072210	ALDH3A2	chr17	+	19551449	19580911	120.133	17.1664	41.7339	1	108.601	17.2425	42.563
ENSG00000072274	TFRC	chr3	-	195754054	195809060	283.604	40.102	100.476	ENSG00000072274	TFRC	chr3	-	195754054	195809060	344.716	38.6017	93.846	1	314.16	39.3518	97.1612
ENSG00000072310	SREBF1	chr17	-	17713713	17740325	21.5379	10.0593	25.2038	ENSG00000072310	SREBF1	chr17	-	17713713	17740325	31.7195	11.9491	29.0499	1	26.6287	11.0042	27.1268
ENSG00000072315	TRPC5	chrX	-	111017543	111326004	0.361363	0.02279	0.0571	ENSG00000072315	TRPC5	chrX	-	111017543	111326004	0.441	0.022223	0.054027	1	0.401181	0.0225065	0.0555635
ENSG00000072364	AFF4	chr5	-	132211071	132299326	234.424	18.2421	45.706	ENSG00000072364	AFF4	chr5	-	132211071	132299326	278.082	17.3855	42.2667	1	256.253	17.8138	43.9863
ENSG00000072401	UBE2D1	chr10	+	60094735	60130513	78.535	6.841	17.1403	ENSG00000072401	UBE2D1	chr10	+	60094735	60130513	86.9049	6.0178	14.6301	1	82.7199	6.4294	15.8852
ENSG00000072415	MPP5	chr14	+	67707826	67802536	9.84081	2.65048	6.64084	ENSG00000072415	MPP5	chr14	+	67707826	67802536	11.204	2.29242	5.5732	1	10.5224	2.47145	6.10702
ENSG00000072422	RHOBTB1	chr10	-	62629196	62761198	110.487	9.16773	22.9699	ENSG00000072422	RHOBTB1	chr10	-	62629196	62761198	132.56	8.65011	21.0296	1	121.523	8.90892	21.9998
ENSG00000072444	ASAH2C	chr10	-	48001603	48055018	5.22199	0.330132	0.827152	ENSG00000072444	ASAH2C	chr10	-	48001603	48055018	6.41881	0.324248	0.788291	1	5.8204	0.32719	0.807721
ENSG00000072501	SMC1A	chrX	-	53401070	53449677	520.319	36.9134	92.4872	ENSG00000072501	SMC1A	chrX	-	53401070	53449677	663.536	37.5705	91.339	1	591.927	37.2419	91.9131
ENSG00000072506	HSD17B10	chrX	-	53458206	53461320	1335.59	99.7613	249.954	ENSG00000072506	HSD17B10	chrX	-	53458206	53461320	1798.54	107.129	260.445	1	1567.07	103.445	255.199
ENSG00000072518	MARK2	chr11	+	63606400	63678491	23.9929	25.2705	63.3158	ENSG00000072518	MARK2	chr11	+	63606400	63678491	33.6865	28.683	69.7324	1	28.8397	26.9768	66.5241
ENSG00000072571	HMMR	chr5	+	162887209	162918947	294.793	24.2554	60.7725	ENSG00000072571	HMMR	chr5	+	162887209	162918947	332.042	22.0442	53.5925	1	313.418	23.1498	57.1825
ENSG00000072609	CHFR	chr12	-	133398773	133532890	36.3237	16.4632	41.2489	ENSG00000072609	CHFR	chr12	-	133398773	133532890	47.8141	15.6265	37.9903	1	42.0689	16.0449	39.6196
ENSG00000072657	TRHDE	chr12	+	72481046	73059422	0.631955	0.837461	2.09828	ENSG00000072657	TRHDE	chr12	+	72481046	73059422	0.82422	0.842637	2.04857	1	0.728087	0.840049	2.07342
ENSG00000072682	P4HA2	chr5	-	131527531	131631008	14.4456	25.3314	63.4684	ENSG00000072682	P4HA2	chr5	-	131527531	131631008	18.3998	24.9839	60.7393	1	16.4227	25.1577	62.1039
ENSG00000072694	FCGR2B	chr1	+	161551101	161648444	0.075371	0.020113	0.050395	ENSG00000072694	FCGR2B	chr1	+	161551101	161648444	0.071322	0.021444	0.052133	1	0.0733465	0.0207785	0.051264
ENSG00000072736	NFATC3	chr16	+	68118654	68263162	13.901	9.70741	24.3221	ENSG00000072736	NFATC3	chr16	+	68118654	68263162	17.1731	9.45236	22.98	1	15.5371	9.57989	23.6511
ENSG00000072756	TRNT1	chr3	+	3168600	3192563	16.7126	5.99436	15.019	ENSG00000072756	TRNT1	chr3	+	3168600	3192563	20.06	5.50853	13.392	1	18.3863	5.75145	14.2055
ENSG00000072778	ACADVL	chr17	+	7120444	7128592	2736.55	577.107	1445.95	ENSG00000072778	ACADVL	chr17	+	7120444	7128592	3865.53	605.047	1470.95	1	3301.04	591.077	1458.45
ENSG00000072786	STK10	chr5	-	171469077	171615390	40.3769	6.16338	15.4425	ENSG00000072786	STK10	chr5	-	171469077	171615390	58.9759	7.30749	17.7655	1	49.6764	6.73544	16.604
ENSG00000072803	FBXW11	chr5	-	171288553	171433877	29.3832	29.1791	73.1088	ENSG00000072803	FBXW11	chr5	-	171288553	171433877	36.1673	28.3294	68.8726	1	32.7752	28.7542	70.9907
ENSG00000072818	ACAP1	chr17	+	7239848	7254797	3.40407	1.30065	3.25881	ENSG00000072818	ACAP1	chr17	+	7239848	7254797	5.15698	1.8662	4.53699	1	4.28053	1.58343	3.8979
ENSG00000072832	CRMP1	chr4	-	5749811	5894785	159.331	39.5552	99.1064	ENSG00000072832	CRMP1	chr4	-	5749811	5894785	218.237	42.3501	102.959	1	188.784	40.9527	101.033
ENSG00000072840	EVC	chr4	+	5712924	5830772	34.1506	2.5347	6.35074	ENSG00000072840	EVC	chr4	+	5712924	5830772	45.2469	2.77074	6.73605	1	39.6988	2.65272	6.5434
ENSG00000072849	DERL2	chr17	-	5374571	5390131	67.5247	14.5249	36.3924	ENSG00000072849	DERL2	chr17	-	5374571	5390131	76.6557	13.2853	32.2985	1	72.0902	13.9051	34.3454
ENSG00000072858	SIDT1	chr3	+	113251143	113348425	0.397844	0.078068	0.195602	ENSG00000072858	SIDT1	chr3	+	113251143	113348425	0.193747	0.017826	0.043337	1	0.295795	0.047947	0.11947
ENSG00000072864	NDE1	chr16	+	15737124	15820210	20.6578	12.5398	31.4187	ENSG00000072864	NDE1	chr16	+	15737124	15820210	27.1302	13.1847	32.0539	1	23.894	12.8623	31.7363
ENSG00000072952	MRVI1	chr11	-	10594638	10715535	0.054873	0.026048	0.065265	ENSG00000072952	MRVI1	chr11	-	10594638	10715535	0.036865	0.012828	0.031185	1	0.045869	0.019438	0.048225
ENSG00000072954	TMEM38A	chr19	+	16771938	16800840	49.1434	4.56384	11.4348	ENSG00000072954	TMEM38A	chr19	+	16771938	16800840	69.2228	4.96683	12.075	1	59.1831	4.76534	11.7549
ENSG00000072958	AP1M1	chr19	+	16308389	16346160	54.7465	13.1603	32.9734	ENSG00000072958	AP1M1	chr19	+	16308389	16346160	79.27	16.0149	38.9345	1	67.0083	14.5876	35.954
ENSG00000073008	PVR	chr19	+	45147098	45166850	253.817	17.8973	44.842	ENSG00000073008	PVR	chr19	+	45147098	45166850	365.538	20.6992	50.3227	1	309.678	19.2983	47.5824
ENSG00000073009	IKBKG	chrX	+	153769414	153796782	22.6692	9.22571	23.1152	ENSG00000073009	IKBKG	chrX	+	153769414	153796782	35.3749	11.5411	28.0581	1	29.0221	10.3834	25.5867
ENSG00000073050	XRCC1	chr19	-	44047192	44084625	182.945	15.217	38.1266	ENSG00000073050	XRCC1	chr19	-	44047192	44084625	258.965	19.8509	48.2604	1	220.955	17.534	43.1935
ENSG00000073060	SCARB1	chr12	-	125261402	125367214	18.9932	11.8396	29.6644	ENSG00000073060	SCARB1	chr12	-	125261402	125367214	27.5229	15.6123	37.9557	1	23.258	13.726	33.8101
ENSG00000073067	CYP2W1	chr7	+	1022835	1029276	3.32744	0.363886	0.911724	ENSG00000073067	CYP2W1	chr7	+	1022835	1029276	5.21713	0.539763	1.31224	1	4.27229	0.451824	1.11198
ENSG00000073111	MCM2	chr3	+	127317066	127341276	193.697	18.1748	45.5373	ENSG00000073111	MCM2	chr3	+	127317066	127341276	261.698	19.6573	47.7896	1	227.698	18.916	46.6634
ENSG00000073146	MOV10L1	chr22	+	50528308	50600119	0.580836	0.107712	0.269875	ENSG00000073146	MOV10L1	chr22	+	50528308	50600119	0.642191	0.100005	0.243127	1	0.611514	0.103858	0.256501
ENSG00000073150	PANX2	chr22	+	50609160	50618723	54.0264	3.64194	9.12495	ENSG00000073150	PANX2	chr22	+	50609160	50618723	70.2584	3.98401	9.68569	1	62.1424	3.81297	9.40532
ENSG00000073169	SELO	chr22	+	50639408	50656045	147.817	10.0969	25.298	ENSG00000073169	SELO	chr22	+	50639408	50656045	213.27	11.6799	28.3956	1	180.544	10.8884	26.8468
ENSG00000073282	TP63	chr3	+	189349205	189615068	0.07248	0.024101	0.060385	ENSG00000073282	TP63	chr3	+	189349205	189615068	0.086659	0.024672	0.059982	1	0.0795695	0.0243865	0.0601835
ENSG00000073331	ALPK1	chr4	+	113206665	113363776	2.58872	2.6158	6.55395	ENSG00000073331	ALPK1	chr4	+	113206665	113363776	3.13379	2.51607	6.11692	1	2.86125	2.56594	6.33544
ENSG00000073350	LLGL2	chr17	+	73521161	73571289	37.4771	28.5764	71.5987	ENSG00000073350	LLGL2	chr17	+	73521161	73571289	56.1034	33.6639	81.8417	1	46.7902	31.1202	76.7202
ENSG00000073417	PDE8A	chr15	+	85523671	85682376	78.0476	13.7755	34.5147	ENSG00000073417	PDE8A	chr15	+	85523671	85682376	97.1765	12.1731	29.5944	1	87.612	12.9743	32.0546
ENSG00000073464	CLCN4	chrX	+	10125024	10205700	42.4802	2.68189	6.71953	ENSG00000073464	CLCN4	chrX	+	10125024	10205700	57.5136	2.89824	7.04603	1	49.9969	2.79007	6.88278
ENSG00000073536	NLE1	chr17	-	33455772	33469334	82.7015	6.2558	15.674	ENSG00000073536	NLE1	chr17	-	33455772	33469334	122.676	7.17755	17.4496	1	102.689	6.71667	16.5618
ENSG00000073578	SDHA	chr5	+	218356	256815	214.64	60.2847	151.044	ENSG00000073578	SDHA	chr5	+	218356	256815	288.727	65.1888	158.483	1	251.683	62.7367	154.764
ENSG00000073584	SMARCE1	chr17	-	38781214	38804760	105.157	24.7204	61.9375	ENSG00000073584	SMARCE1	chr17	-	38781214	38804760	129.894	28.3937	69.0291	1	117.525	26.5571	65.4833
ENSG00000073598	FNDC8	chr17	+	33448598	33457751	7.22399	0.455586	1.14148	ENSG00000073598	FNDC8	chr17	+	33448598	33457751	8.42426	0.424518	1.03206	1	7.82413	0.440052	1.08677
ENSG00000073605	GSDMB	chr17	-	38060848	38076107	28.0169	3.37707	8.46132	ENSG00000073605	GSDMB	chr17	-	38060848	38076107	39.7417	3.97854	9.67237	1	33.8793	3.6778	9.06685
ENSG00000073614	KDM5A	chr12	-	389295	498620	310.663	25.3558	63.5296	ENSG00000073614	KDM5A	chr12	-	389295	498620	384.092	24.7338	60.1312	1	347.377	25.0448	61.8304
ENSG00000073670	ADAM11	chr17	+	42836399	42859214	15.4986	1.19984	3.00622	ENSG00000073670	ADAM11	chr17	+	42836399	42859214	24.7398	1.49548	3.63573	1	20.1192	1.34766	3.32097
ENSG00000073711	PPP2R3A	chr3	+	135684515	135866733	6.51177	0.715169	1.79187	ENSG00000073711	PPP2R3A	chr3	+	135684515	135866733	7.94618	0.693811	1.68675	1	7.22898	0.70449	1.73931
ENSG00000073712	FERMT2	chr14	-	53323986	53419153	55.5606	12.295	30.8054	ENSG00000073712	FERMT2	chr14	-	53323986	53419153	63.1678	11.4894	27.9323	1	59.3642	11.8922	29.3688
ENSG00000073734	ABCB11	chr2	-	169779448	169887832	0.431178	0.029334	0.073497	ENSG00000073734	ABCB11	chr2	-	169779448	169887832	0	0	0	1	0.215589	0.014667	0.0367485
ENSG00000073737	DHRS9	chr2	+	169921299	169952677	0.154361	0.027463	0.068808	ENSG00000073737	DHRS9	chr2	+	169921299	169952677	0.077999	0.00922	0.022415	1	0.11618	0.0183415	0.0456115
ENSG00000073754	CD5L	chr1	-	157800704	157868046	0.247557	0.017501	0.043848	ENSG00000073754	CD5L	chr1	-	157800704	157868046	0	0	0	1	0.123778	0.0087505	0.021924
ENSG00000073756	PTGS2	chr1	-	186640923	186649559	83.8795	6.2993	15.783	ENSG00000073756	PTGS2	chr1	-	186640923	186649559	99.3006	5.93821	14.4366	1	91.59	6.11876	15.1098
ENSG00000073792	IGF2BP2	chr3	-	185361527	185542844	6.46463	1.99895	5.00842	ENSG00000073792	IGF2BP2	chr3	-	185361527	185542844	8.95709	2.05981	5.00769	1	7.71086	2.02938	5.00805
ENSG00000073803	MAP3K13	chr3	+	185000729	185206885	3.52238	13.2033	33.081	ENSG00000073803	MAP3K13	chr3	+	185000729	185206885	4.18075	12.4367	30.2353	1	3.85156	12.82	31.6581
ENSG00000073849	ST6GAL1	chr3	+	186648274	186796341	1.42812	2.33363	5.84697	ENSG00000073849	ST6GAL1	chr3	+	186648274	186796341	1.86028	2.43057	5.90905	1	1.6442	2.3821	5.87801
ENSG00000073861	TBX21	chr17	+	45810610	45823485	1.54935	0.099307	0.248815	ENSG00000073861	TBX21	chr17	+	45810610	45823485	2.0484	0.104909	0.255048	1	1.79887	0.102108	0.251931
ENSG00000073905	VDAC1P1	chrX	+	80184999	80185846	159.112	10.0345	25.1417	ENSG00000073905	VDAC1P1	chrX	+	80184999	80185846	171.879	8.66135	21.057	1	165.495	9.34794	23.0993
ENSG00000073910	FRY	chr13	+	32605437	32870794	12.8277	2.8229	7.07283	ENSG00000073910	FRY	chr13	+	32605437	32870794	16.1718	2.86682	6.96963	1	14.4997	2.84486	7.02123
ENSG00000073921	PICALM	chr11	-	85668727	85780924	685.015	84.1985	210.961	ENSG00000073921	PICALM	chr11	-	85668727	85780924	789.866	79.1207	192.353	1	737.441	81.6596	201.657
ENSG00000073969	NSF	chr17	+	44668035	44834830	55.0513	33.8576	84.831	ENSG00000073969	NSF	chr17	+	44668035	44834830	68.0732	33.6002	81.6867	1	61.5622	33.7289	83.2588
ENSG00000074047	GLI2	chr2	+	121493199	121750229	1.88482	1.54546	3.87218	ENSG00000074047	GLI2	chr2	+	121493199	121750229	2.51176	1.82697	4.44161	1	2.19829	1.68621	4.15689
ENSG00000074054	CLASP1	chr2	-	122095352	122407163	35.9586	10.98	27.5106	ENSG00000074054	CLASP1	chr2	-	122095352	122407163	45.3055	11.2088	27.2501	1	40.6321	11.0944	27.3803
ENSG00000074071	MRPS34	chr16	-	1821891	1823156	1489.51	101.762	254.968	ENSG00000074071	MRPS34	chr16	-	1821891	1823156	2159.33	118.15	287.24	1	1824.42	109.956	271.104
ENSG00000074181	NOTCH3	chr19	-	15270444	15311792	8.88646	0.668341	1.67454	ENSG00000074181	NOTCH3	chr19	-	15270444	15311792	12.1407	0.714211	1.73635	1	10.5136	0.691276	1.70544
ENSG00000074201	CLNS1A	chr11	-	77225981	77348850	321.449	91.7624	229.913	ENSG00000074201	CLNS1A	chr11	-	77225981	77348850	387.057	62.6824	152.39	1	354.253	77.2224	191.151
ENSG00000074211	PPP2R2C	chr4	-	6322305	6565327	7.02351	18.8392	47.2019	ENSG00000074211	PPP2R2C	chr4	-	6322305	6565327	9.64683	17.1889	41.7885	1	8.33517	18.014	44.4952
ENSG00000074219	TEAD2	chr19	-	49843852	49865714	20.3402	1.76751	4.42852	ENSG00000074219	TEAD2	chr19	-	49843852	49865714	27.4195	1.87871	4.5674	1	23.8798	1.82311	4.49796
ENSG00000074266	EED	chr11	+	85955586	85989855	169.494	41.6687	104.402	ENSG00000074266	EED	chr11	+	85955586	85989855	201.702	39.5415	96.1309	1	185.598	40.6051	100.266
ENSG00000074276	CDHR2	chr5	+	175969512	176022975	2.97926	1.74494	4.37198	ENSG00000074276	CDHR2	chr5	+	175969512	176022975	4.86179	4.24155	10.3118	1	3.92053	2.99325	7.34189
ENSG00000074317	SNCB	chr5	-	176047085	176057530	68.0162	6.78714	17.0053	ENSG00000074317	SNCB	chr5	-	176047085	176057530	90.8568	7.27722	17.6919	1	79.4365	7.03218	17.3486
ENSG00000074319	TSG101	chr11	-	18489883	18548779	113.649	89.4432	224.102	ENSG00000074319	TSG101	chr11	-	18489883	18548779	138.213	80.6606	196.097	1	125.931	85.0519	210.099
ENSG00000074356	C17orf85	chr17	-	3714460	3749545	81.8872	11.5446	28.9253	ENSG00000074356	C17orf85	chr17	-	3714460	3749545	105.882	11.6225	28.2559	1	93.8846	11.5836	28.5906
ENSG00000074370	ATP2A3	chr17	-	3827169	3867736	713.239	72.9854	182.866	ENSG00000074370	ATP2A3	chr17	-	3827169	3867736	1060.63	85.821	208.643	1	886.933	79.4032	195.755
ENSG00000074410	CA12	chr15	-	63613577	63674360	1.27001	0.180181	0.451446	ENSG00000074410	CA12	chr15	-	63613577	63674360	1.36108	0.163337	0.397095	1	1.31555	0.171759	0.42427
ENSG00000074416	MGLL	chr3	-	127407909	127542051	0.205044	0.212638	0.532769	ENSG00000074416	MGLL	chr3	-	127407909	127542051	0.215186	0.1756	0.426909	1	0.210115	0.194119	0.479839
ENSG00000074527	NTN4	chr12	-	96051583	96184930	22.6064	2.71562	6.80404	ENSG00000074527	NTN4	chr12	-	96051583	96184930	28.976	2.74238	6.66711	1	25.7912	2.729	6.73557
ENSG00000074582	BCS1L	chr2	+	219523487	219528166	130.494	22.5214	56.4278	ENSG00000074582	BCS1L	chr2	+	219523487	219528166	186.121	25.4248	61.8111	1	158.307	23.9731	59.1195
ENSG00000074590	NUAK1	chr12	-	106457118	106533811	111.289	7.22197	18.0948	ENSG00000074590	NUAK1	chr12	-	106457118	106533811	153.994	7.97296	19.3834	1	132.642	7.59746	18.7391
ENSG00000074603	DPP8	chr15	-	65734801	65810042	56.2103	6.44257	16.142	ENSG00000074603	DPP8	chr15	-	65734801	65810042	65.8121	5.98212	14.5434	1	61.0112	6.21234	15.3427
ENSG00000074621	SLC24A1	chr15	+	65903704	65953333	10.9226	2.2633	5.67075	ENSG00000074621	SLC24A1	chr15	+	65903704	65953333	12.7251	2.38984	5.81003	1	11.8238	2.32657	5.74039
ENSG00000074657	ZNF532	chr18	+	56529832	56653712	39.5579	14.8549	37.2193	ENSG00000074657	ZNF532	chr18	+	56529832	56653712	50.2901	14.3064	34.7809	1	44.924	14.5807	36.0001
ENSG00000074660	SCARF1	chr17	-	1537152	1549041	6.67682	0.694598	1.74033	ENSG00000074660	SCARF1	chr17	-	1537152	1549041	10.1003	0.807119	1.96222	1	8.38855	0.750859	1.85128
ENSG00000074695	LMAN1	chr18	-	56995055	57027194	771.794	62.5754	156.784	ENSG00000074695	LMAN1	chr18	-	56995055	57027194	910.269	58.855	143.085	1	841.031	60.7152	149.934
ENSG00000074696	PTPLAD1	chr15	+	65822756	65870687	174.353	35.0539	87.8283	ENSG00000074696	PTPLAD1	chr15	+	65822756	65870687	208.53	33.5789	81.6349	1	191.441	34.3164	84.7316
ENSG00000074706	IPCEF1	chr6	-	154475631	154677926	2.7638	0.302171	0.757095	ENSG00000074706	IPCEF1	chr6	-	154475631	154677926	3.31704	0.335638	0.815983	1	3.04042	0.318905	0.786539
ENSG00000074755	ZZEF1	chr17	-	3907739	4046314	56.6786	5.86597	14.6973	ENSG00000074755	ZZEF1	chr17	-	3907739	4046314	76.1795	6.18138	15.0278	1	66.4291	6.02368	14.8626
ENSG00000074771	NOX3	chr6	-	155716504	155777037	0.280607	0.017697	0.044339	ENSG00000074771	NOX3	chr6	-	155716504	155777037	0	0	0	1	0.140303	0.0088485	0.0221695
ENSG00000074800	ENO1	chr1	-	8921061	8939308	5422.91	767.197	1922.23	ENSG00000074800	ENO1	chr1	-	8921061	8939308	7101.92	803.26	1952.84	1	6262.42	785.229	1937.53
ENSG00000074803	SLC12A1	chr15	+	48483861	48596275	0.060485	0.018074	0.045285	ENSG00000074803	SLC12A1	chr15	+	48483861	48596275	0.088366	0.015588	0.037896	1	0.0744255	0.016831	0.0415905
ENSG00000074842	C19orf10	chr19	-	4641386	4670382	462.818	94.1725	235.951	ENSG00000074842	C19orf10	chr19	-	4641386	4670382	622.078	101.098	245.784	1	542.448	97.6355	240.868
ENSG00000074855	ANO8	chr19	-	17434032	17445638	37.566	2.65258	6.64609	ENSG00000074855	ANO8	chr19	-	17434032	17445638	56.4861	3.2472	7.89438	1	47.026	2.94989	7.27024
ENSG00000074935	TUBE1	chr6	-	112391980	112408732	39.8985	10.7107	26.836	ENSG00000074935	TUBE1	chr6	-	112391980	112408732	47.4763	10.3254	25.1025	1	43.6874	10.5181	25.9692
ENSG00000074964	ARHGEF10L	chr1	+	17866330	18024369	79.1748	10.9907	27.5374	ENSG00000074964	ARHGEF10L	chr1	+	17866330	18024369	115.627	13.7888	33.5224	1	97.4011	12.3897	30.5299
ENSG00000074966	TXK	chr4	-	48068410	48136273	9.75432	0.870631	2.18139	ENSG00000074966	TXK	chr4	-	48068410	48136273	10.8914	0.818859	1.99076	1	10.3229	0.844745	2.08607
ENSG00000075035	WSCD2	chr12	+	108523248	108644314	0.051172	0.021632	0.054199	ENSG00000075035	WSCD2	chr12	+	108523248	108644314	0.037122	0.011929	0.029002	1	0.044147	0.0167805	0.0416005
ENSG00000075043	KCNQ2	chr20	-	62037542	62103993	0.874659	0.067861	0.170026	ENSG00000075043	KCNQ2	chr20	-	62037542	62103993	0.598163	0.037083	0.090153	1	0.736411	0.052472	0.130089
ENSG00000075073	TACR2	chr10	-	71163659	71176623	5.11363	0.521414	1.30641	ENSG00000075073	TACR2	chr10	-	71163659	71176623	8.06623	0.664171	1.61469	1	6.58993	0.592793	1.46055
ENSG00000075089	ACTR6	chr12	+	100592900	100635643	70.1679	22.2203	55.6735	ENSG00000075089	ACTR6	chr12	+	100592900	100635643	79.8154	21.6902	52.7319	1	74.9917	21.9553	54.2027
ENSG00000075131	TIPIN	chr15	-	66628544	66679084	15.4135	6.8381	17.133	ENSG00000075131	TIPIN	chr15	-	66628544	66679084	18.3425	6.34283	15.4203	1	16.878	6.59047	16.2767
ENSG00000075142	SRI	chr7	-	87834433	87856308	346.607	83.0317	208.038	ENSG00000075142	SRI	chr7	-	87834433	87856308	405.761	71.9902	175.018	1	376.184	77.511	191.528
ENSG00000075151	EIF4G3	chr1	-	21132963	21503377	34.0677	19.1003	47.8561	ENSG00000075151	EIF4G3	chr1	-	21132963	21503377	42.9054	19.5844	47.6124	1	38.4866	19.3423	47.7342
ENSG00000075188	NUP37	chr12	-	102467967	102513902	227.441	28.9439	72.5196	ENSG00000075188	NUP37	chr12	-	102467967	102513902	270.168	26.0233	63.2663	1	248.805	27.4836	67.8929
ENSG00000075213	SEMA3A	chr7	-	83585093	84122040	127.259	9.95556	24.9439	ENSG00000075213	SEMA3A	chr7	-	83585093	84122040	154.908	9.69633	23.5731	1	141.083	9.82595	24.2585
ENSG00000075218	GTSE1	chr22	+	46692638	46726707	210.731	19.7259	49.4236	ENSG00000075218	GTSE1	chr22	+	46692638	46726707	288.067	21.3722	51.9589	1	249.399	20.5491	50.6912
ENSG00000075223	SEMA3C	chr7	-	80371854	80551675	2.31447	2.12127	5.3149	ENSG00000075223	SEMA3C	chr7	-	80371854	80551675	2.67437	1.87883	4.56769	1	2.49442	2.00005	4.94129
ENSG00000075234	TTC38	chr22	+	46663858	46689905	84.8044	9.37117	23.4797	ENSG00000075234	TTC38	chr22	+	46663858	46689905	120.761	10.2132	24.8298	1	102.783	9.7922	24.1547
ENSG00000075239	ACAT1	chr11	+	107992243	108018503	97.9531	53.1765	133.235	ENSG00000075239	ACAT1	chr11	+	107992243	108018503	119.182	51.5814	125.401	1	108.567	52.3789	129.318
ENSG00000075240	GRAMD4	chr22	+	46971909	47075688	17.427	14.7952	37.0696	ENSG00000075240	GRAMD4	chr22	+	46971909	47075688	24.5628	16.6061	40.3716	1	20.9949	15.7006	38.7206
ENSG00000075275	CELSR1	chr22	-	46756731	46933067	90.5511	25.1617	63.0433	ENSG00000075275	CELSR1	chr22	-	46756731	46933067	122.385	26.9541	65.5291	1	106.468	26.0579	64.2862
ENSG00000075290	WNT8B	chr10	+	102222798	102243501	9.56771	0.603395	1.51182	ENSG00000075290	WNT8B	chr10	+	102222798	102243501	10.3168	0.519885	1.26391	1	9.94223	0.56164	1.38787
ENSG00000075292	ZNF638	chr2	+	71503691	71662199	64.4098	36.69	91.9275	ENSG00000075292	ZNF638	chr2	+	71503691	71662199	76.8879	31.0998	75.6079	1	70.6489	33.8949	83.7677
ENSG00000075303	SLC25A40	chr7	-	87462883	87505672	76.0765	7.15174	17.9188	ENSG00000075303	SLC25A40	chr7	-	87462883	87505672	84.8183	6.51566	15.8405	1	80.4474	6.8337	16.8797
ENSG00000075336	TIMM21	chr18	+	71815746	71826197	259.423	40.7017	101.979	ENSG00000075336	TIMM21	chr18	+	71815746	71826197	324.67	41.381	100.603	1	292.046	41.0413	101.291
ENSG00000075340	ADD2	chr2	-	70834750	70995357	14.0414	4.41216	11.0548	ENSG00000075340	ADD2	chr2	-	70834750	70995357	18.3984	4.71487	11.4625	1	16.2199	4.56351	11.2586
ENSG00000075388	FGF4	chr11	-	69587797	69590171	0.231148	0.014578	0.036524	ENSG00000075388	FGF4	chr11	-	69587797	69590171	0.616393	0.031061	0.075515	1	0.42377	0.0228195	0.0560195
ENSG00000075391	RASAL2	chr1	+	178062864	178448644	1.10638	2.00977	5.03551	ENSG00000075391	RASAL2	chr1	+	178062864	178448644	1.4596	2.25585	5.48428	1	1.28299	2.13281	5.2599
ENSG00000075399	VPS9D1	chr16	-	89773542	89787394	79.2143	6.518	16.331	ENSG00000075399	VPS9D1	chr16	-	89773542	89787394	116.233	7.6414	18.5773	1	97.7235	7.0797	17.4542
ENSG00000075407	ZNF37A	chr10	+	38383264	38414472	69.7234	5.32719	13.3474	ENSG00000075407	ZNF37A	chr10	+	38383264	38414472	83.1528	5.08264	12.3566	1	76.4381	5.20491	12.852
ENSG00000075413	MARK3	chr14	+	103851729	103970168	18.4886	26.7307	66.9742	ENSG00000075413	MARK3	chr14	+	103851729	103970168	23.0575	26.4271	64.2478	1	20.773	26.5789	65.611
ENSG00000075415	SLC25A3	chr12	+	98987369	98995946	1835.28	314.499	787.984	ENSG00000075415	SLC25A3	chr12	+	98987369	98995946	2280.63	324.758	789.531	1	2057.96	319.628	788.758
ENSG00000075420	FNDC3B	chr3	+	171757418	172119455	6.91055	10.0995	25.3044	ENSG00000075420	FNDC3B	chr3	+	171757418	172119455	8.20965	9.33038	22.6834	1	7.5601	9.71492	23.9939
ENSG00000075426	FOSL2	chr2	+	28615315	28640179	15.6036	2.55114	6.39194	ENSG00000075426	FOSL2	chr2	+	28615315	28640179	20.1918	2.67601	6.50576	1	17.8977	2.61358	6.44885
ENSG00000075429	CACNG5	chr17	+	64831235	64881603	0.884191	0.080188	0.200912	ENSG00000075429	CACNG5	chr17	+	64831235	64881603	1.70527	0.118007	0.286891	1	1.29473	0.0990975	0.243901
ENSG00000075461	CACNG4	chr17	+	64961026	65029514	3.00651	0.189608	0.475066	ENSG00000075461	CACNG4	chr17	+	64961026	65029514	4.33077	0.218237	0.530565	1	3.66864	0.203923	0.502815
ENSG00000075539	FRYL	chr4	-	48499378	48782339	37.6939	14.2487	35.7003	ENSG00000075539	FRYL	chr4	-	48499378	48782339	42.1104	13.3422	32.4367	1	39.9021	13.7954	34.0685
ENSG00000075568	TMEM131	chr2	-	98372799	98612388	109.017	13.7488	34.4478	ENSG00000075568	TMEM131	chr2	-	98372799	98612388	130.498	13.093	31.831	1	119.758	13.4209	33.1394
ENSG00000075618	FSCN1	chr7	+	5632439	5646286	30.4162	8.47763	21.2409	ENSG00000075618	FSCN1	chr7	+	5632439	5646286	46.3491	10.3635	25.1951	1	38.3826	9.42057	23.218
ENSG00000075624	ACTB	chr7	-	5566782	5603415	1085.14	991.812	2485.01	ENSG00000075624	ACTB	chr7	-	5566782	5603415	1450.71	1003.01	2438.46	1	1267.92	997.411	2461.73
ENSG00000075643	MOCOS	chr18	+	33767482	33852120	16.7238	1.10331	2.76436	ENSG00000075643	MOCOS	chr18	+	33767482	33852120	20.4879	1.06323	2.58485	1	18.6059	1.08327	2.67461
ENSG00000075651	PLD1	chr3	-	171318195	171528740	3.50951	2.71518	6.80294	ENSG00000075651	PLD1	chr3	-	171318195	171528740	4.1879	2.59368	6.30558	1	3.84871	2.65443	6.55426
ENSG00000075673	ATP12A	chr13	+	25254549	25285921	1.25884	0.081809	0.204975	ENSG00000075673	ATP12A	chr13	+	25254549	25285921	1.22133	0.062686	0.152398	1	1.24009	0.0722475	0.178686
ENSG00000075702	WDR62	chr19	+	36545783	36596008	62.6528	13.2241	33.1333	ENSG00000075702	WDR62	chr19	+	36545783	36596008	96.4966	16.5794	40.3068	1	79.5747	14.9018	36.7201
ENSG00000075711	DLG1	chr3	-	196769431	197026171	29.411	12.6719	31.7497	ENSG00000075711	DLG1	chr3	-	196769431	197026171	35.1504	11.9149	28.9668	1	32.2807	12.2934	30.3582
ENSG00000075785	RAB7A	chr3	+	128444965	128533639	827.357	63.7037	159.611	ENSG00000075785	RAB7A	chr3	+	128444965	128533639	1106.64	67.669	164.513	1	966.998	65.6863	162.062
ENSG00000075790	BCAP29	chr7	+	107220422	107269615	65.0683	9.36784	23.4713	ENSG00000075790	BCAP29	chr7	+	107220422	107269615	73.1485	8.58483	20.8709	1	69.1084	8.97633	22.1711
ENSG00000075826	SEC31B	chr10	-	102246399	102289628	14.9479	2.53599	6.35397	ENSG00000075826	SEC31B	chr10	-	102246399	102289628	19.4897	2.498	6.07297	1	17.2188	2.51699	6.21347
ENSG00000075856	SART3	chr12	-	108916357	108955176	125.428	33.6478	84.3054	ENSG00000075856	SART3	chr12	-	108916357	108955176	164.722	34.9145	84.882	1	145.075	34.2812	84.5937
ENSG00000075884	ARHGAP15	chr2	+	143848931	144525921	0.003006	0.01785	0.044723	ENSG00000075884	ARHGAP15	chr2	+	143848931	144525921	0.004423	0.016022	0.038952	1	0.0037145	0.016936	0.0418375
ENSG00000075886	TUBA3D	chr2	+	132233666	132240507	2.48854	0.234439	0.587391	ENSG00000075886	TUBA3D	chr2	+	132233666	132240507	3.04024	0.230576	0.560561	1	2.76439	0.232508	0.573976
ENSG00000075891	PAX2	chr10	+	102495360	102589698	0.055611	0.030971	0.077599	ENSG00000075891	PAX2	chr10	+	102495360	102589698	0.053216	0.023682	0.057573	1	0.0544135	0.0273265	0.067586
ENSG00000075914	EXOSC7	chr3	+	45016733	45077558	12.4512	10.3878	26.0268	ENSG00000075914	EXOSC7	chr3	+	45016733	45077558	15.8085	10.7327	26.0926	1	14.1299	10.5602	26.0597
ENSG00000075945	KIFAP3	chr1	-	169890467	170054349	97.2792	10.5973	26.5519	ENSG00000075945	KIFAP3	chr1	-	169890467	170054349	118.441	10.398	25.2789	1	107.86	10.4977	25.9154
ENSG00000075975	MKRN2	chr3	+	12598513	12625212	85.5424	5.44818	13.6505	ENSG00000075975	MKRN2	chr3	+	12598513	12625212	106.011	5.43088	13.2032	1	95.7765	5.43953	13.4269
ENSG00000076003	MCM6	chr2	-	136597196	136633996	89.5339	6.22498	15.5968	ENSG00000076003	MCM6	chr2	-	136597196	136633996	107.645	6.0112	14.6141	1	98.5897	6.11809	15.1054
ENSG00000076043	REXO2	chr11	+	114310108	114321001	209.836	66.5164	166.658	ENSG00000076043	REXO2	chr11	+	114310108	114321001	255.01	64.0068	155.609	1	232.423	65.2616	161.134
ENSG00000076053	RBM7	chr11	+	114270752	114284925	77.3443	11.7833	29.5234	ENSG00000076053	RBM7	chr11	+	114270752	114284925	96.3932	11.3869	27.6831	1	86.8687	11.5851	28.6033
ENSG00000076067	RBMS2	chr12	+	56915713	56984745	19.323	1.77725	4.45293	ENSG00000076067	RBMS2	chr12	+	56915713	56984745	25.3209	2.04175	4.96377	1	22.322	1.9095	4.70835
ENSG00000076108	BAZ2A	chr12	-	56989380	57030600	128.615	18.5169	46.3944	ENSG00000076108	BAZ2A	chr12	-	56989380	57030600	174.635	19.5233	47.4638	1	151.625	19.0201	46.9291
ENSG00000076201	PTPN23	chr3	+	47422501	47454931	63.8543	5.10776	12.7976	ENSG00000076201	PTPN23	chr3	+	47422501	47454931	97.1682	6.25375	15.2037	1	80.5113	5.68075	14.0007
ENSG00000076242	MLH1	chr3	+	37034823	37107380	57.4976	6.22847	15.6056	ENSG00000076242	MLH1	chr3	+	37034823	37107380	72.6152	6.85527	16.6661	1	65.0564	6.54187	16.1358
ENSG00000076248	UNG	chr12	+	109535379	109548797	348.976	27.3718	68.5806	ENSG00000076248	UNG	chr12	+	109535379	109548797	428.216	26.6536	64.7987	1	388.596	27.0127	66.6896
ENSG00000076258	FMO4	chr1	+	171283347	171311223	18.9781	1.40106	3.51038	ENSG00000076258	FMO4	chr1	+	171283347	171311223	22.5403	1.33185	3.23792	1	20.7592	1.36646	3.37415
ENSG00000076321	KLHL20	chr1	+	173684080	173755840	81.604	7.74528	19.406	ENSG00000076321	KLHL20	chr1	+	173684080	173755840	96.2671	7.24968	17.625	1	88.9356	7.49748	18.5155
ENSG00000076344	RGS11	chr16	-	318300	325980	4.71063	0.421766	1.05675	ENSG00000076344	RGS11	chr16	-	318300	325980	7.03493	0.597476	1.45255	1	5.87278	0.509621	1.25465
ENSG00000076351	SLC46A1	chr17	-	26721661	26734215	50.9158	4.93718	12.3702	ENSG00000076351	SLC46A1	chr17	-	26721661	26734215	71.9859	5.69258	13.8394	1	61.4508	5.31488	13.1048
ENSG00000076356	PLXNA2	chr1	-	208195587	208417665	81.4562	15.2018	38.0885	ENSG00000076356	PLXNA2	chr1	-	208195587	208417665	113.943	17.1567	41.7103	1	97.6996	16.1793	39.8994
ENSG00000076382	SPAG5	chr17	-	26904588	26926297	275.011	30.512	76.4486	ENSG00000076382	SPAG5	chr17	-	26904588	26926297	354.834	31.3303	76.1682	1	314.923	30.9212	76.3084
ENSG00000076513	ANKRD13A	chr12	+	110436991	110477568	48.5273	19.2452	48.2192	ENSG00000076513	ANKRD13A	chr12	+	110436991	110477568	60.1058	19.4384	47.2574	1	54.3166	19.3418	47.7383
ENSG00000076554	TPD52	chr8	-	80870571	81143467	14.2132	33.1174	82.9763	ENSG00000076554	TPD52	chr8	-	80870571	81143467	16.7307	31.7021	77.0722	1	15.4719	32.4097	80.0242
ENSG00000076555	ACACB	chr12	+	109554400	109706031	8.01835	3.30098	8.27067	ENSG00000076555	ACACB	chr12	+	109554400	109706031	10.9589	3.50898	8.53083	1	9.48864	3.40498	8.40075
ENSG00000076604	TRAF4	chr17	+	27071002	27077974	393.421	48.9414	122.624	ENSG00000076604	TRAF4	chr17	+	27071002	27077974	566.026	63.9691	155.518	1	479.723	56.4552	139.071
ENSG00000076641	PAG1	chr8	-	81880045	82024303	22.8998	1.5009	3.76053	ENSG00000076641	PAG1	chr8	-	81880045	82024303	28.1459	1.50465	3.658	1	25.5228	1.50277	3.70926
ENSG00000076650	GPATCH1	chr19	+	33571786	33621448	127.526	10.7043	26.8199	ENSG00000076650	GPATCH1	chr19	+	33571786	33621448	167.781	11.1887	27.2014	1	147.654	10.9465	27.0106
ENSG00000076662	ICAM3	chr19	-	10444452	10450499	34.2346	2.62403	6.57456	ENSG00000076662	ICAM3	chr19	-	10444452	10450499	54.2132	3.72938	9.06664	1	44.2239	3.17671	7.8206
ENSG00000076685	NT5C2	chr10	-	104845940	104953056	29.7938	30.4651	76.3309	ENSG00000076685	NT5C2	chr10	-	104845940	104953056	41.0496	33.4052	81.2128	1	35.4217	31.9352	78.7719
ENSG00000076706	MCAM	chr11	-	119179241	119192231	77.8522	12.3163	30.8589	ENSG00000076706	MCAM	chr11	-	119179241	119192231	110.14	14.0645	34.1927	1	93.9962	13.1904	32.5258
ENSG00000076716	GPC4	chrX	-	132434131	132549518	100.674	6.47328	16.2189	ENSG00000076716	GPC4	chrX	-	132434131	132549518	128.53	6.60361	16.0543	1	114.602	6.53844	16.1366
ENSG00000076770	MBNL3	chrX	-	131503345	131623996	5.65169	0.558565	1.3995	ENSG00000076770	MBNL3	chrX	-	131503345	131623996	7.21821	0.557121	1.35444	1	6.43495	0.557843	1.37697
ENSG00000076826	CAMSAP3	chr19	+	7660788	7683190	133.053	10.4501	26.1829	ENSG00000076826	CAMSAP3	chr19	+	7660788	7683190	206.718	13.1463	31.9605	1	169.886	11.7982	29.0717
ENSG00000076864	RAP1GAP	chr1	-	21922708	21995801	40.1104	20.22	50.6617	ENSG00000076864	RAP1GAP	chr1	-	21922708	21995801	58.2047	23.1803	56.3544	1	49.1576	21.7002	53.5081
ENSG00000076924	XAB2	chr19	-	7684411	7694451	185.606	20.2282	50.6821	ENSG00000076924	XAB2	chr19	-	7684411	7694451	283.248	21.3527	51.9114	1	234.427	20.7905	51.2968
ENSG00000076928	ARHGEF1	chr19	+	42387228	42434302	69.9297	19.5815	49.0618	ENSG00000076928	ARHGEF1	chr19	+	42387228	42434302	108.945	24.2129	58.8649	1	89.4373	21.8972	53.9634
ENSG00000076944	STXBP2	chr19	+	7701767	7712759	137.495	37.4961	93.9472	ENSG00000076944	STXBP2	chr19	+	7701767	7712759	207.057	45.0261	109.465	1	172.276	41.2611	101.706
ENSG00000076984	MAP2K7	chr19	+	7968728	7979363	150.953	15.9287	39.9097	ENSG00000076984	MAP2K7	chr19	+	7968728	7979363	216.85	18.8337	45.7874	1	183.901	17.3812	42.8485
ENSG00000077009	NMRK2	chr19	+	3933101	3942414	0.751972	0.048055	0.120404	ENSG00000077009	NMRK2	chr19	+	3933101	3942414	0	0	0	1	0.375986	0.0240275	0.060202
ENSG00000077044	DGKD	chr2	+	234263153	234380750	9.27812	4.37986	10.9738	ENSG00000077044	DGKD	chr2	+	234263153	234380750	12.3347	4.4936	10.9246	1	10.8064	4.43673	10.9492
ENSG00000077063	CTTNBP2	chr7	-	117350705	117514193	5.96413	0.624855	1.56559	ENSG00000077063	CTTNBP2	chr7	-	117350705	117514193	6.9041	0.575901	1.4001	1	6.43411	0.600378	1.48284
ENSG00000077080	ACTL6B	chr7	-	100240720	100254084	61.4695	6.27335	15.718	ENSG00000077080	ACTL6B	chr7	-	100240720	100254084	83.9717	6.88897	16.748	1	72.7206	6.58116	16.233
ENSG00000077092	RARB	chr3	+	25215823	25639423	0.376312	0.410983	1.02973	ENSG00000077092	RARB	chr3	+	25215823	25639423	0.36679	0.336224	0.817406	1	0.371551	0.373603	0.923566
ENSG00000077097	TOP2B	chr3	-	25639475	25706398	127.083	9.26212	23.2064	ENSG00000077097	TOP2B	chr3	-	25639475	25706398	150.776	9.25688	22.5048	1	138.929	9.2595	22.8556
ENSG00000077147	TM9SF3	chr10	-	98277866	98347209	544.281	40.0901	100.447	ENSG00000077147	TM9SF3	chr10	-	98277866	98347209	607.919	35.7456	86.9026	1	576.1	37.9179	93.6746
ENSG00000077150	NFKB2	chr10	+	104153867	104162281	275.149	27.8788	69.851	ENSG00000077150	NFKB2	chr10	+	104153867	104162281	384.008	30.8686	75.0458	1	329.579	29.3737	72.4484
ENSG00000077152	UBE2T	chr1	-	202300785	202311108	1711.21	125.817	315.237	ENSG00000077152	UBE2T	chr1	-	202300785	202311108	2037.21	119.631	290.84	1	1874.21	122.724	303.038
ENSG00000077157	PPP1R12B	chr1	+	202317827	202561834	14.6669	3.9656	9.9359	ENSG00000077157	PPP1R12B	chr1	+	202317827	202561834	19.017	4.15758	10.1076	1	16.842	4.06159	10.0218
ENSG00000077232	DNAJC10	chr2	+	183580999	183659191	379.661	28.5297	71.4818	ENSG00000077232	DNAJC10	chr2	+	183580999	183659191	434.5	26.8225	65.2091	1	407.081	27.6761	68.3455
ENSG00000077235	GTF3C1	chr16	-	27470876	27561234	114.063	13.3458	33.4382	ENSG00000077235	GTF3C1	chr16	-	27470876	27561234	159.409	15.0487	36.5854	1	136.736	14.1972	35.0118
ENSG00000077238	IL4R	chr16	+	27324989	27376099	4.14329	2.74604	6.88027	ENSG00000077238	IL4R	chr16	+	27324989	27376099	6.06385	3.26064	7.92707	1	5.10357	3.00334	7.40367
ENSG00000077254	USP33	chr1	-	78161672	78225537	308.523	44.0344	110.329	ENSG00000077254	USP33	chr1	-	78161672	78225537	368.743	41.1224	99.9743	1	338.633	42.5784	105.152
ENSG00000077264	PAK3	chrX	+	110187513	110470589	3.9359	1.30917	3.28015	ENSG00000077264	PAK3	chrX	+	110187513	110470589	4.45912	1.20828	2.93749	1	4.19751	1.25872	3.10882
ENSG00000077274	CAPN6	chrX	-	110488331	110513751	0.175168	0.011047	0.027679	ENSG00000077274	CAPN6	chrX	-	110488331	110513751	0	0	0	1	0.087584	0.0055235	0.0138395
ENSG00000077279	DCX	chrX	-	110537007	110655603	0.14387	0.009938	0.024899	ENSG00000077279	DCX	chrX	-	110537007	110655603	0.08572	0.004731	0.011502	1	0.114795	0.0073345	0.0182005
ENSG00000077312	SNRPA	chr19	+	41256542	41271294	81.3805	26.9766	67.5905	ENSG00000077312	SNRPA	chr19	+	41256542	41271294	115.742	30.3446	73.772	1	98.5611	28.6606	70.6812
ENSG00000077327	SPAG6	chr10	+	22634399	22743153	29.2982	3.39384	8.50333	ENSG00000077327	SPAG6	chr10	+	22634399	22743153	36.0028	3.55054	8.63185	1	32.6505	3.47219	8.56759
ENSG00000077348	EXOSC5	chr19	-	41892279	41903384	448.974	39.8958	99.9596	ENSG00000077348	EXOSC5	chr19	-	41892279	41903384	676.833	48.1852	117.145	1	562.903	44.0405	108.552
ENSG00000077380	DYNC1I2	chr2	+	172543919	172604930	370.682	73.7886	184.879	ENSG00000077380	DYNC1I2	chr2	+	172543919	172604930	445.597	71.5008	173.828	1	408.139	72.6447	179.354
ENSG00000077420	APBB1IP	chr10	+	26727132	26856732	0.025622	0.002321	0.005816	ENSG00000077420	APBB1IP	chr10	+	26727132	26856732	0.091937	0.006656	0.016181	1	0.0587795	0.0044885	0.0109985
ENSG00000077454	LRCH4	chr7	-	100169855	100183776	235.112	45.266	113.415	ENSG00000077454	LRCH4	chr7	-	100169855	100183776	353.186	54.2285	131.837	1	294.149	49.7472	122.626
ENSG00000077458	FAM76B	chr11	-	95502106	95523573	73.9697	13.2326	33.1546	ENSG00000077458	FAM76B	chr11	-	95502106	95523573	87.9066	11.8998	28.93	1	80.9382	12.5662	31.0423
ENSG00000077463	SIRT6	chr19	-	4174106	4182601	82.5344	18.3116	45.8801	ENSG00000077463	SIRT6	chr19	-	4174106	4182601	118.858	21.9244	53.3012	1	100.696	20.118	49.5906
ENSG00000077498	TYR	chr11	+	88910620	89028927	0.134115	0.01307	0.032747	ENSG00000077498	TYR	chr11	+	88910620	89028927	0.18099	0.014094	0.034264	1	0.157553	0.013582	0.0335055
ENSG00000077514	POLD3	chr11	+	74204896	74380162	110.127	17.929	44.9215	ENSG00000077514	POLD3	chr11	+	74204896	74380162	130.655	17.3253	42.1201	1	120.391	17.6271	43.5208
ENSG00000077522	ACTN2	chr1	+	236849754	236927931	5.106	0.53291	1.33522	ENSG00000077522	ACTN2	chr1	+	236849754	236927931	6.99672	0.627957	1.52665	1	6.05136	0.580434	1.43093
ENSG00000077549	CAPZB	chr1	-	19665267	19812066	93.7367	130.444	326.831	ENSG00000077549	CAPZB	chr1	-	19665267	19812066	126	142.761	347.072	1	109.868	136.603	336.952
ENSG00000077585	GPR137B	chr1	+	236305832	236385165	167.795	11.9886	30.0376	ENSG00000077585	GPR137B	chr1	+	236305832	236385165	216.596	12.3946	30.133	1	192.195	12.1916	30.0853
ENSG00000077616	NAALAD2	chr11	+	89864683	89926062	7.20663	1.05425	2.64145	ENSG00000077616	NAALAD2	chr11	+	89864683	89926062	8.3492	1.00738	2.44909	1	7.77792	1.03082	2.54527
ENSG00000077684	JADE1	chr4	+	129730779	129796379	32.3142	6.65775	16.6811	ENSG00000077684	JADE1	chr4	+	129730779	129796379	40.6447	7.45648	18.1277	1	36.4794	7.05712	17.4044
ENSG00000077713	SLC25A43	chrX	+	118533023	118588441	24.2513	1.78754	4.47873	ENSG00000077713	SLC25A43	chrX	+	118533023	118588441	29.9101	1.69786	4.12774	1	27.0807	1.7427	4.30323
ENSG00000077721	UBE2A	chrX	+	118708501	118718381	374.956	44.0147	110.28	ENSG00000077721	UBE2A	chrX	+	118708501	118718381	459.903	43.1187	104.828	1	417.429	43.5667	107.554
ENSG00000077782	FGFR1	chr8	-	38268656	38326352	168.744	47.8287	119.836	ENSG00000077782	FGFR1	chr8	-	38268656	38326352	227.493	53.4982	130.062	1	198.119	50.6635	124.949
ENSG00000077800	FKBP6	chr7	+	72742167	72772634	0.823163	0.380752	0.953983	ENSG00000077800	FKBP6	chr7	+	72742167	72772634	0.992429	0.468474	1.13892	1	0.907796	0.424613	1.04645
ENSG00000077809	GTF2I	chr7	+	74071994	74175026	127.262	38.8489	97.3366	ENSG00000077809	GTF2I	chr7	+	74071994	74175026	163.594	39.8428	96.8632	1	145.428	39.3458	97.0999
ENSG00000077935	SMC1B	chr22	-	45739944	45809500	44.5091	3.01636	7.55756	ENSG00000077935	SMC1B	chr22	-	45739944	45809500	49.9999	2.66939	6.48965	1	47.2545	2.84287	7.0236
ENSG00000077942	FBLN1	chr22	+	45898118	45997015	1.32492	0.895365	2.24336	ENSG00000077942	FBLN1	chr22	+	45898118	45997015	2.32382	1.26509	3.07562	1	1.82437	1.08023	2.65949
ENSG00000077943	ITGA8	chr10	-	15555948	15762124	0.089905	0.008057	0.020187	ENSG00000077943	ITGA8	chr10	-	15555948	15762124	0.088968	0.006371	0.015488	1	0.0894365	0.007214	0.0178375
ENSG00000077984	CST7	chr20	+	24929866	24940564	1.22473	0.077239	0.193523	ENSG00000077984	CST7	chr20	+	24929866	24940564	3.37957	0.170304	0.414033	1	2.30215	0.123772	0.303778
ENSG00000078018	MAP2	chr2	+	210288782	210598842	31.2707	20.3143	50.898	ENSG00000078018	MAP2	chr2	+	210288782	210598842	37.121	20.2685	49.2755	1	34.1958	20.2914	50.0867
ENSG00000078043	PIAS2	chr18	-	44388353	44500123	26.1917	10.5927	26.5403	ENSG00000078043	PIAS2	chr18	-	44388353	44500123	31.3448	9.74482	23.691	1	28.7683	10.1688	25.1156
ENSG00000078053	AMPH	chr7	-	38423305	38671167	1.54758	0.211638	0.530263	ENSG00000078053	AMPH	chr7	-	38423305	38671167	1.90767	0.290448	0.706118	1	1.72763	0.251043	0.618191
ENSG00000078061	ARAF	chrX	+	47420516	47431307	316.187	32.1104	80.4532	ENSG00000078061	ARAF	chrX	+	47420516	47431307	472.787	37.1602	90.3416	1	394.487	34.6353	85.3974
ENSG00000078070	MCCC1	chr3	-	182733006	182833863	96.2137	10.1252	25.3688	ENSG00000078070	MCCC1	chr3	-	182733006	182833863	118.543	9.93266	24.1477	1	107.378	10.0289	24.7583
ENSG00000078081	LAMP3	chr3	-	182840001	182881627	31.96	3.939	9.86926	ENSG00000078081	LAMP3	chr3	-	182840001	182881627	37.5138	3.69177	8.9752	1	34.7369	3.81539	9.42223
ENSG00000078098	FAP	chr2	-	163027194	163101661	0.502209	0.164292	0.411636	ENSG00000078098	FAP	chr2	-	163027194	163101661	0.221454	0.046709	0.113556	1	0.361832	0.1055	0.262596
ENSG00000078114	NEBL	chr10	-	21068902	21463116	15.5281	13.3229	33.3808	ENSG00000078114	NEBL	chr10	-	21068902	21463116	17.9083	12.3601	30.0492	1	16.7182	12.8415	31.715
ENSG00000078124	ACER3	chr11	+	76571911	76737841	25.2485	6.37911	15.983	ENSG00000078124	ACER3	chr11	+	76571911	76737841	30.1815	6.66627	16.2066	1	27.715	6.52269	16.0948
ENSG00000078140	UBE2K	chr4	+	39699664	39784412	463.564	30.9345	77.5071	ENSG00000078140	UBE2K	chr4	+	39699664	39784412	536.705	28.9006	70.2613	1	500.134	29.9176	73.8842
ENSG00000078142	PIK3C3	chr18	+	39535171	39667794	33.5913	5.21461	13.0653	ENSG00000078142	PIK3C3	chr18	+	39535171	39667794	38.9445	4.84098	11.7691	1	36.2679	5.0278	12.4172
ENSG00000078177	N4BP2	chr4	+	40058446	40159872	35.2206	2.70464	6.77654	ENSG00000078177	N4BP2	chr4	+	40058446	40159872	40.0645	2.06402	5.01791	1	37.6425	2.38433	5.89723
ENSG00000078237	C12orf5	chr12	+	4430371	4462338	456.169	201.343	504.47	ENSG00000078237	C12orf5	chr12	+	4430371	4462338	546.45	192.517	468.036	1	501.309	196.93	486.253
ENSG00000078246	TULP3	chr12	+	2986389	3050306	42.9456	19.6921	49.3389	ENSG00000078246	TULP3	chr12	+	2986389	3050306	56.139	20.8378	50.6596	1	49.5423	20.2649	49.9992
ENSG00000078269	SYNJ2	chr6	+	158402888	158520208	14.3147	3.2925	8.24942	ENSG00000078269	SYNJ2	chr6	+	158402888	158520208	18.8319	3.33919	8.11803	1	16.5733	3.31584	8.18372
ENSG00000078295	ADCY2	chr5	+	7396321	7830194	0.02574	0.009668	0.024223	ENSG00000078295	ADCY2	chr5	+	7396321	7830194	0.033834	0.011404	0.027726	1	0.029787	0.010536	0.0259745
ENSG00000078304	PPP2R5C	chr14	+	102228135	102394326	22.1556	27.3466	68.5174	ENSG00000078304	PPP2R5C	chr14	+	102228135	102394326	26.0914	25.5749	62.1761	1	24.1235	26.4607	65.3468
ENSG00000078319	PMS2P1	chr7	-	99918615	99939531	190.224	12.835	32.1582	ENSG00000078319	PMS2P1	chr7	-	99918615	99939531	239.644	12.9023	31.3672	1	214.934	12.8686	31.7627
ENSG00000078328	RBFOX1	chr16	+	6069095	7763340	0.003344	0.07083	0.177467	ENSG00000078328	RBFOX1	chr16	+	6069095	7763340	0.002676	0.04215	0.102472	1	0.00301	0.05649	0.139969
ENSG00000078369	GNB1	chr1	-	1716729	1822495	946.75	122	305.673	ENSG00000078369	GNB1	chr1	-	1716729	1822495	1231.58	126.817	308.309	1	1089.17	124.408	306.991
ENSG00000078399	HOXA9	chr7	-	27202054	27210117	2.05336	0.248821	0.623425	ENSG00000078399	HOXA9	chr7	-	27202054	27210117	1.47217	0.132456	0.32202	1	1.76277	0.190638	0.472722
ENSG00000078401	EDN1	chr6	+	12290596	12297427	8.81259	0.555773	1.3925	ENSG00000078401	EDN1	chr6	+	12290596	12297427	10.6567	0.537014	1.30556	1	9.73463	0.546393	1.34903
ENSG00000078403	MLLT10	chr10	+	21823094	22032559	26.5089	18.5893	46.5758	ENSG00000078403	MLLT10	chr10	+	21823094	22032559	31.8767	18.137	44.0936	1	29.1928	18.3631	45.3347
ENSG00000078487	ZCWPW1	chr7	-	99998449	100026615	12.0868	1.29094	3.23448	ENSG00000078487	ZCWPW1	chr7	-	99998449	100026615	13.0815	1.19486	2.90486	1	12.5841	1.2429	3.06967
ENSG00000078549	ADCYAP1R1	chr7	+	31092076	31151089	0.082675	0.010383	0.026015	ENSG00000078549	ADCYAP1R1	chr7	+	31092076	31151089	0.08941	0.008972	0.021813	1	0.0860425	0.0096775	0.023914
ENSG00000078579	FGF20	chr8	-	16849678	16859690	3.04088	0.222234	0.556812	ENSG00000078579	FGF20	chr8	-	16849678	16859690	2.34953	0.118398	0.287842	1	2.6952	0.170316	0.422327
ENSG00000078589	P2RY10	chrX	+	78200829	78217451	5.46977	0.365305	0.91528	ENSG00000078589	P2RY10	chrX	+	78200829	78217451	6.0538	0.331231	0.805269	1	5.76179	0.348268	0.860275
ENSG00000078596	ITM2A	chrX	-	78615881	78623164	17.2131	1.35513	3.39532	ENSG00000078596	ITM2A	chrX	-	78615881	78623164	23.1531	1.46599	3.56402	1	20.1831	1.41056	3.47967
ENSG00000078618	NRD1	chr1	-	52254863	52344477	254.309	107.549	269.467	ENSG00000078618	NRD1	chr1	-	52254863	52344477	311.416	101.893	247.716	1	282.862	104.721	258.592
ENSG00000078668	VDAC3	chr8	+	42249142	42263415	1270.34	262.571	657.878	ENSG00000078668	VDAC3	chr8	+	42249142	42263415	1533.69	245.863	597.728	1	1402.01	254.217	627.803
ENSG00000078674	PCM1	chr8	+	17780349	17885478	55.0574	7.91583	19.8333	ENSG00000078674	PCM1	chr8	+	17780349	17885478	68.9727	7.70375	18.7289	1	62.015	7.80979	19.2811
ENSG00000078687	TNRC6C	chr17	+	76000249	76104916	17.3733	3.25147	8.14663	ENSG00000078687	TNRC6C	chr17	+	76000249	76104916	24.6846	3.431	8.34124	1	21.029	3.34124	8.24393
ENSG00000078699	CBFA2T2	chr20	+	32077881	32237842	73.0427	14.5338	36.4147	ENSG00000078699	CBFA2T2	chr20	+	32077881	32237842	97.7492	15.6323	38.0044	1	85.3959	15.0831	37.2096
ENSG00000078725	BRINP1	chr9	-	121915736	122131745	2.70346	2.42578	6.07785	ENSG00000078725	BRINP1	chr9	-	121915736	122131745	3.74033	2.73374	6.64609	1	3.2219	2.57976	6.36197
ENSG00000078747	ITCH	chr20	+	32951041	33099198	133.452	8.98011	22.4999	ENSG00000078747	ITCH	chr20	+	32951041	33099198	154.481	8.46476	20.579	1	143.966	8.72244	21.5394
ENSG00000078795	PKD2L2	chr5	+	137223657	137278436	0.358246	0.055696	0.139548	ENSG00000078795	PKD2L2	chr5	+	137223657	137278436	0.460256	0.057044	0.138682	1	0.409251	0.05637	0.139115
ENSG00000078804	TP53INP2	chr20	+	33292094	33301243	430.682	31.413	78.7059	ENSG00000078804	TP53INP2	chr20	+	33292094	33301243	582.939	34.2035	83.1535	1	506.81	32.8083	80.9297
ENSG00000078808	SDF4	chr1	-	1152288	1167411	565.154	102.006	255.577	ENSG00000078808	SDF4	chr1	-	1152288	1167411	816.097	118.024	286.932	1	690.625	110.015	271.255
ENSG00000078814	MYH7B	chr20	+	33563206	33590240	4.84546	0.529787	1.32739	ENSG00000078814	MYH7B	chr20	+	33563206	33590240	6.48961	0.569869	1.38543	1	5.66754	0.549828	1.35641
ENSG00000078898	BPIFB2	chr20	+	31595406	31611515	0.233404	0.01472	0.036881	ENSG00000078898	BPIFB2	chr20	+	31595406	31611515	0.243941	0.012293	0.029885	1	0.238673	0.0135065	0.033383
ENSG00000078900	TP73	chr1	+	3569084	3652765	5.79918	1.85069	4.63695	ENSG00000078900	TP73	chr1	+	3569084	3652765	8.17653	2.15307	5.2344	1	6.98786	2.00188	4.93568
ENSG00000078902	TOLLIP	chr11	-	1295601	1330884	101.174	26.3434	66.0039	ENSG00000078902	TOLLIP	chr11	-	1295601	1330884	140.977	29.0732	70.6809	1	121.075	27.7083	68.3424
ENSG00000078967	UBE2D4	chr7	+	43966037	43995735	148.257	14.4386	36.1763	ENSG00000078967	UBE2D4	chr7	+	43966037	43995735	186.919	14.4275	35.0753	1	167.588	14.4331	35.6258
ENSG00000079101	CLUL1	chr18	+	596988	650334	2.4614	0.909585	2.27899	ENSG00000079101	CLUL1	chr18	+	596988	650334	2.62055	0.747952	1.81838	1	2.54098	0.828769	2.04868
ENSG00000079102	RUNX1T1	chr8	-	92967203	93115514	4.53513	3.78501	9.48342	ENSG00000079102	RUNX1T1	chr8	-	92967203	93115514	5.68457	3.75098	9.11914	1	5.10985	3.76799	9.30128
ENSG00000079112	CDH17	chr8	-	95139399	95229531	105.529	7.0548	17.676	ENSG00000079112	CDH17	chr8	-	95139399	95229531	127.536	6.82032	16.5811	1	116.533	6.93756	17.1285
ENSG00000079134	THOC1	chr18	-	214520	268050	134.729	35.8014	89.7012	ENSG00000079134	THOC1	chr18	-	214520	268050	162.219	34.9387	84.9409	1	148.474	35.3701	87.3211
ENSG00000079150	FKBP7	chr2	-	179328391	179343327	21.9059	4.2723	10.7043	ENSG00000079150	FKBP7	chr2	-	179328391	179343327	25.7617	4.51829	10.9846	1	23.8338	4.39529	10.8445
ENSG00000079156	OSBPL6	chr2	+	179059208	179264160	21.5171	3.49509	8.75702	ENSG00000079156	OSBPL6	chr2	+	179059208	179264160	28.1652	3.37967	8.21645	1	24.8412	3.43738	8.48673
ENSG00000079215	SLC1A3	chr5	+	36606457	36688436	0.012342	0.011812	0.029594	ENSG00000079215	SLC1A3	chr5	+	36606457	36688436	0.009751	0.007456	0.018127	1	0.0110465	0.009634	0.0238605
ENSG00000079246	XRCC5	chr2	+	216972187	217071026	792.142	81.036	203.037	ENSG00000079246	XRCC5	chr2	+	216972187	217071026	963.428	78.8802	191.769	1	877.785	79.9581	197.403
ENSG00000079257	LXN	chr3	-	158363611	158390482	0.73179	0.073238	0.183498	ENSG00000079257	LXN	chr3	-	158363611	158390482	0.238283	0.019055	0.046326	1	0.485037	0.0461465	0.114912
ENSG00000079263	SP140	chr2	+	231067826	231223762	0.518073	0.479535	1.20148	ENSG00000079263	SP140	chr2	+	231067826	231223762	0.505008	0.450865	1.09611	1	0.51154	0.4652	1.1488
ENSG00000079277	MKNK1	chr1	-	47023090	47082515	100.238	26.0957	65.3833	ENSG00000079277	MKNK1	chr1	-	47023090	47082515	132.486	27.0385	65.7344	1	116.362	26.5671	65.5589
ENSG00000079308	TNS1	chr2	-	218664512	218867718	3.71397	1.18911	2.97933	ENSG00000079308	TNS1	chr2	-	218664512	218867718	5.38363	1.44025	3.50145	1	4.5488	1.31468	3.24039
ENSG00000079313	REXO1	chr19	-	1815248	1848452	128.932	9.93217	24.8853	ENSG00000079313	REXO1	chr19	-	1815248	1848452	186.389	11.637	28.2911	1	157.661	10.7846	26.5882
ENSG00000079332	SAR1A	chr10	-	71907045	71930279	153.703	33.0984	82.9289	ENSG00000079332	SAR1A	chr10	-	71907045	71930279	178.278	30.1354	73.2634	1	165.991	31.6169	78.0961
ENSG00000079335	CDC14A	chr1	+	100810584	100985833	6.10623	2.01693	5.05346	ENSG00000079335	CDC14A	chr1	+	100810584	100985833	7.57866	2.04096	4.96186	1	6.84244	2.02895	5.00766
ENSG00000079337	RAPGEF3	chr12	-	48128455	48164823	12.5033	3.08503	7.72961	ENSG00000079337	RAPGEF3	chr12	-	48128455	48164823	19.131	3.57552	8.69259	1	15.8172	3.33028	8.2111
ENSG00000079385	CEACAM1	chr19	-	43011456	43065386	59.6266	8.75078	21.9253	ENSG00000079385	CEACAM1	chr19	-	43011456	43065386	75.3873	8.96072	21.7847	1	67.5069	8.85575	21.855
ENSG00000079387	SENP1	chr12	-	48436681	48500091	136.428	20.9469	52.4829	ENSG00000079387	SENP1	chr12	-	48436681	48500091	165.794	18.8697	45.8748	1	151.111	19.9083	49.1789
ENSG00000079393	DUSP13	chr10	-	76854192	76868979	29.6271	3.36126	8.4217	ENSG00000079393	DUSP13	chr10	-	76854192	76868979	38.9087	3.82876	9.30825	1	34.2679	3.59501	8.86498
ENSG00000079432	CIC	chr19	+	42772689	42799949	69.9379	12.0042	30.0768	ENSG00000079432	CIC	chr19	+	42772689	42799949	107.5	14.85	36.1023	1	88.719	13.4271	33.0896
ENSG00000079435	LIPE	chr19	-	42905659	42931578	5.80014	1.14748	2.87503	ENSG00000079435	LIPE	chr19	-	42905659	42931578	8.78922	1.27727	3.10522	1	7.29468	1.21237	2.99013
ENSG00000079459	FDFT1	chr8	+	11653082	11696818	262.324	87.4184	219.029	ENSG00000079459	FDFT1	chr8	+	11653082	11696818	323.966	85.8363	208.68	1	293.145	86.6273	213.854
ENSG00000079462	PAFAH1B3	chr19	-	42801185	42807698	587.538	52.4863	131.505	ENSG00000079462	PAFAH1B3	chr19	-	42801185	42807698	817.987	59.3319	144.244	1	702.763	55.9091	137.875
ENSG00000079482	OPHN1	chrX	-	67262186	67653755	19.5248	1.48894	3.73057	ENSG00000079482	OPHN1	chrX	-	67262186	67653755	24.8275	1.57445	3.8277	1	22.1762	1.53169	3.77914
ENSG00000079557	AFM	chr4	+	74347400	74369691	0.922869	0.0635	0.159101	ENSG00000079557	AFM	chr4	+	74347400	74369691	1.45377	0.079928	0.194317	1	1.18832	0.071714	0.176709
ENSG00000079616	KIF22	chr16	+	29802040	29816706	149.042	41.1858	103.192	ENSG00000079616	KIF22	chr16	+	29802040	29816706	205.595	46.1898	112.294	1	177.318	43.6878	107.743
ENSG00000079689	SCGN	chr6	+	25652464	25702011	275.663	17.4191	43.6439	ENSG00000079689	SCGN	chr6	+	25652464	25702011	354.699	17.9446	43.6259	1	315.181	17.6819	43.6349
ENSG00000079691	LRRC16A	chr6	+	25279306	25620758	33.6779	4.75523	11.9143	ENSG00000079691	LRRC16A	chr6	+	25279306	25620758	42.7227	4.89009	11.8885	1	38.2003	4.82266	11.9014
ENSG00000079739	PGM1	chr1	+	64058947	64125916	11.8178	11.5829	29.0212	ENSG00000079739	PGM1	chr1	+	64058947	64125916	15.4987	12.2095	29.6829	1	13.6583	11.8962	29.3521
ENSG00000079785	DDX1	chr2	+	15731302	15771235	549.751	50.2564	125.918	ENSG00000079785	DDX1	chr2	+	15731302	15771235	650.374	46.5469	113.162	1	600.062	48.4016	119.54
ENSG00000079805	DNM2	chr19	+	10828755	10944164	37.467	50.5074	126.547	ENSG00000079805	DNM2	chr19	+	10828755	10944164	51.1569	54.9034	133.478	1	44.3119	52.7054	130.013
ENSG00000079819	EPB41L2	chr6	-	131160487	131384462	7.46148	11.1492	27.9345	ENSG00000079819	EPB41L2	chr6	-	131160487	131384462	9.54332	12.1569	29.5552	1	8.5024	11.6531	28.7448
ENSG00000079841	RIMS1	chr6	+	72596406	73112845	0.361976	0.25394	0.636252	ENSG00000079841	RIMS1	chr6	+	72596406	73112845	0.428749	0.198299	0.482092	1	0.395363	0.22612	0.559172
ENSG00000079931	MOXD1	chr6	-	132617194	132722684	10.5882	3.10643	7.78322	ENSG00000079931	MOXD1	chr6	-	132617194	132722684	12.5639	2.94781	7.16654	1	11.576	3.02712	7.47488
ENSG00000079950	STX7	chr6	-	132767006	132834337	33.0803	3.66119	9.17319	ENSG00000079950	STX7	chr6	-	132767006	132834337	40.1311	3.98229	9.68149	1	36.6057	3.82174	9.42734
ENSG00000079974	RABL2B	chr22	-	51205929	51222091	32.9795	8.95812	22.4448	ENSG00000079974	RABL2B	chr22	-	51205929	51222091	40.5041	8.71265	21.1817	1	36.7418	8.83539	21.8132
ENSG00000079999	KEAP1	chr19	-	10596796	10614417	380.665	35.8123	89.7284	ENSG00000079999	KEAP1	chr19	-	10596796	10614417	563.964	41.2093	100.185	1	472.314	38.5108	94.9569
ENSG00000080007	DDX43	chr6	+	74104471	74127292	0.286572	0.026342	0.066001	ENSG00000080007	DDX43	chr6	+	74104471	74127292	0	0	0	1	0.143286	0.013171	0.0330005
ENSG00000080031	PTPRH	chr19	-	55692616	55720874	121.867	13.8348	34.6633	ENSG00000080031	PTPRH	chr19	-	55692616	55720874	162.152	14.2678	34.6871	1	142.009	14.0513	34.6752
ENSG00000080166	DCT	chr13	-	95089558	95131936	0.44856	0.045156	0.113141	ENSG00000080166	DCT	chr13	-	95089558	95131936	0.919398	0.078551	0.190968	1	0.683979	0.0618535	0.152055
ENSG00000080189	SLC35C2	chr20	-	44978167	44993043	518.855	62.092	155.573	ENSG00000080189	SLC35C2	chr20	-	44978167	44993043	727.824	70.1675	170.587	1	623.34	66.1298	163.08
ENSG00000080200	CRYBG3	chr3	+	97595819	97663810	22.9351	4.333	10.8564	ENSG00000080200	CRYBG3	chr3	+	97595819	97663810	26.9893	4.07506	9.90704	1	24.9622	4.20403	10.3817
ENSG00000080224	EPHA6	chr3	+	96533425	97471304	1.92012	0.813217	2.03753	ENSG00000080224	EPHA6	chr3	+	96533425	97471304	2.49454	0.753249	1.83125	1	2.20733	0.783233	1.93439
ENSG00000080293	SCTR	chr2	-	120197419	120282070	0.27931	0.025867	0.06481	ENSG00000080293	SCTR	chr2	-	120197419	120282070	0.212414	0.013645	0.033172	1	0.245862	0.019756	0.048991
ENSG00000080298	RFX3	chr9	-	3218297	3526004	2.61993	0.411003	1.02978	ENSG00000080298	RFX3	chr9	-	3218297	3526004	3.572	0.432899	1.05244	1	3.09597	0.421951	1.04111
ENSG00000080345	RIF1	chr2	+	152266397	152364527	22.0703	3.1474	7.88587	ENSG00000080345	RIF1	chr2	+	152266397	152364527	24.5857	2.75543	6.69884	1	23.328	2.95142	7.29236
ENSG00000080371	RAB21	chr12	+	72148654	72184699	127.152	8.80327	22.0568	ENSG00000080371	RAB21	chr12	+	72148654	72184699	144.495	7.97877	19.3975	1	135.824	8.39102	20.7271
ENSG00000080493	SLC4A4	chr4	+	72053003	72437804	5.10573	0.471109	1.18037	ENSG00000080493	SLC4A4	chr4	+	72053003	72437804	5.21134	0.340319	0.827363	1	5.15853	0.405714	1.00387
ENSG00000080503	SMARCA2	chr9	+	2015342	2193624	13.7881	3.75638	9.4117	ENSG00000080503	SMARCA2	chr9	+	2015342	2193624	18.5907	3.8177	9.28135	1	16.1894	3.78704	9.34652
ENSG00000080511	RDH8	chr19	+	10123925	10132955	0.304348	0.022395	0.056111	ENSG00000080511	RDH8	chr19	+	10123925	10132955	0.194903	0.045705	0.111114	1	0.249626	0.03405	0.0836125
ENSG00000080546	SESN1	chr6	-	109307640	109416022	1.42309	2.58018	6.46468	ENSG00000080546	SESN1	chr6	-	109307640	109416022	1.67953	2.43792	5.92691	1	1.55131	2.50905	6.1958
ENSG00000080561	MID2	chrX	+	107068985	107170423	4.98094	2.08885	5.23365	ENSG00000080561	MID2	chrX	+	107068985	107170423	6.07872	1.98064	4.8152	1	5.52983	2.03474	5.02443
ENSG00000080572	PIH1D3	chrX	+	106449862	106487473	0.278612	0.017616	0.044138	ENSG00000080572	PIH1D3	chrX	+	106449862	106487473	0.244433	0.012349	0.030023	1	0.261522	0.0149825	0.0370805
ENSG00000080573	COL5A3	chr19	-	10070237	10121147	0.301542	0.020791	0.052093	ENSG00000080573	COL5A3	chr19	-	10070237	10121147	0.281333	0.0155	0.037682	1	0.291438	0.0181455	0.0448875
ENSG00000080603	SRCAP	chr16	+	30709530	30755602	197.575	18.5229	46.4096	ENSG00000080603	SRCAP	chr16	+	30709530	30755602	289.084	22.4805	54.6533	1	243.329	20.5017	50.5314
ENSG00000080608	KIAA0020	chr9	-	2720469	2844241	145.037	10.8747	27.2467	ENSG00000080608	KIAA0020	chr9	-	2720469	2844241	176.978	10.5453	25.6372	1	161.007	10.71	26.4419
ENSG00000080618	CPB2	chr13	-	46627321	46679211	1.93775	0.125765	0.315106	ENSG00000080618	CPB2	chr13	-	46627321	46679211	1.87323	0.097145	0.236174	1	1.90549	0.111455	0.27564
ENSG00000080644	CHRNA3	chr15	-	78885394	78913637	9.90146	1.10722	2.77417	ENSG00000080644	CHRNA3	chr15	-	78885394	78913637	11.6249	1.0614	2.5804	1	10.7632	1.08431	2.67729
ENSG00000080709	KCNN2	chr5	+	113696642	113832337	1.16348	0.958967	2.40271	ENSG00000080709	KCNN2	chr5	+	113696642	113832337	1.19993	0.774487	1.88288	1	1.18171	0.866727	2.1428
ENSG00000080802	CNOT4	chr7	-	135046547	135194875	47.75	7.56129	18.945	ENSG00000080802	CNOT4	chr7	-	135046547	135194875	61.6888	7.52028	18.2828	1	54.7194	7.54078	18.6139
ENSG00000080815	PSEN1	chr14	+	73603126	73690399	56.4353	16.4684	41.262	ENSG00000080815	PSEN1	chr14	+	73603126	73690399	67.7627	13.1794	32.041	1	62.099	14.8239	36.6515
ENSG00000080819	CPOX	chr3	-	98239976	98312567	53.5595	6.64314	16.6445	ENSG00000080819	CPOX	chr3	-	98239976	98312567	68.073	6.82604	16.5951	1	60.8162	6.73459	16.6198
ENSG00000080822	CLDND1	chr3	-	98216756	98241910	45.2466	29.7595	74.5631	ENSG00000080822	CLDND1	chr3	-	98216756	98241910	51.5218	31.1081	75.6281	1	48.3842	30.4338	75.0956
ENSG00000080823	MOK	chr14	-	102690837	102771537	7.31682	5.27315	13.212	ENSG00000080823	MOK	chr14	-	102690837	102771537	9.63025	6.22057	15.1231	1	8.47354	5.74686	14.1675
ENSG00000080824	HSP90AA1	chr14	-	102547075	102606036	3726.43	366.866	919.191	ENSG00000080824	HSP90AA1	chr14	-	102547075	102606036	4506.19	354.962	862.961	1	4116.31	360.914	891.076
ENSG00000080839	RBL1	chr20	-	35624752	35724398	29.1193	2.05431	5.14713	ENSG00000080839	RBL1	chr20	-	35624752	35724398	36.485	2.00243	4.86818	1	32.8022	2.02837	5.00765
ENSG00000080845	DLGAP4	chr20	+	34894258	35157040	23.0392	23.4365	58.7207	ENSG00000080845	DLGAP4	chr20	+	34894258	35157040	33.0063	27.2916	66.3497	1	28.0228	25.3641	62.5352
ENSG00000080854	IGSF9B	chr11	-	133778459	133826880	18.1802	4.00753	10.0409	ENSG00000080854	IGSF9B	chr11	-	133778459	133826880	26.5325	5.04797	12.2723	1	22.3563	4.52775	11.1566
ENSG00000080910	CFHR2	chr1	+	196788898	196928356	0	0	0	ENSG00000080910	CFHR2	chr1	+	196788898	196928356	0.095401	0.034399	0.083628	1	0.0477005	0.0171995	0.041814
ENSG00000080947	CROCCP3	chr1	-	16793931	16825752	14.1434	1.53649	3.8497	ENSG00000080947	CROCCP3	chr1	-	16793931	16825752	20.2376	1.86348	4.53038	1	17.1905	1.69998	4.19004
ENSG00000080986	NDC80	chr18	+	2571510	2616634	509.706	54.9463	137.669	ENSG00000080986	NDC80	chr18	+	2571510	2616634	620.489	53.3878	129.793	1	565.098	54.1671	133.731
ENSG00000081014	AP4E1	chr15	+	51200869	51298097	48.0876	3.42925	8.59205	ENSG00000081014	AP4E1	chr15	+	51200869	51298097	54.0558	3.06378	7.44848	1	51.0717	3.24652	8.02027
ENSG00000081019	RSBN1	chr1	-	114304454	114355098	59.9999	3.92643	9.83774	ENSG00000081019	RSBN1	chr1	-	114304454	114355098	72.239	4.01666	9.76504	1	66.1195	3.97154	9.80139
ENSG00000081026	MAGI3	chr1	+	113933371	114228545	35.1707	3.50237	8.77527	ENSG00000081026	MAGI3	chr1	+	113933371	114228545	44.3619	3.47576	8.45006	1	39.7663	3.48907	8.61266
ENSG00000081041	CXCL2	chr4	-	74962752	74965010	32.9194	3.2738	8.20258	ENSG00000081041	CXCL2	chr4	-	74962752	74965010	42.4594	3.4424	8.36895	1	37.6894	3.3581	8.28576
ENSG00000081051	AFP	chr4	+	74296855	74321891	0.712485	0.215002	0.538692	ENSG00000081051	AFP	chr4	+	74296855	74321891	0.546968	0.063494	0.154362	1	0.629727	0.139248	0.346527
ENSG00000081052	COL4A4	chr2	-	227867427	228028829	21.2008	1.33705	3.35	ENSG00000081052	COL4A4	chr2	-	227867427	228028829	27.5255	1.38707	3.37217	1	24.3632	1.36206	3.36108
ENSG00000081059	TCF7	chr5	+	133450402	133487556	4.48777	2.32619	5.82832	ENSG00000081059	TCF7	chr5	+	133450402	133487556	6.74927	2.75439	6.6963	1	5.61852	2.54029	6.26231
ENSG00000081087	OSTM1	chr6	-	108362613	108487058	5.14035	4.05229	10.1531	ENSG00000081087	OSTM1	chr6	-	108362613	108487058	6.46567	3.89366	9.46602	1	5.80301	3.97298	9.80957
ENSG00000081138	CDH7	chr18	+	63417488	63548638	19.9256	8.72578	21.8626	ENSG00000081138	CDH7	chr18	+	63417488	63548638	23.916	7.99834	19.4451	1	21.9208	8.36206	20.6538
ENSG00000081148	IMPG2	chr3	-	100941390	101039404	0.84155	0.053073	0.132976	ENSG00000081148	IMPG2	chr3	-	100941390	101039404	0.68214	0.034375	0.083569	1	0.761845	0.043724	0.108273
ENSG00000081154	PCNP	chr3	+	101292939	101313281	160.304	39.4321	98.7979	ENSG00000081154	PCNP	chr3	+	101292939	101313281	192.652	37.6313	91.4868	1	176.478	38.5317	95.1423
ENSG00000081177	EXD2	chr14	+	69658228	69709075	24.4448	10.3964	26.0483	ENSG00000081177	EXD2	chr14	+	69658228	69709075	29.1147	9.92096	24.1192	1	26.7797	10.1587	25.0838
ENSG00000081181	ARG2	chr14	+	68086515	68118437	483.117	36.4588	91.3482	ENSG00000081181	ARG2	chr14	+	68086515	68118437	576.354	34.7212	84.412	1	529.735	35.59	87.8801
ENSG00000081189	MEF2C	chr5	-	88013975	88199922	0.250932	0.38535	0.965503	ENSG00000081189	MEF2C	chr5	-	88013975	88199922	0.413927	0.523715	1.27322	1	0.332429	0.454533	1.11936
ENSG00000081237	PTPRC	chr1	+	198607801	198726545	0.325642	0.060719	0.152133	ENSG00000081237	PTPRC	chr1	+	198607801	198726545	0.338419	0.051254	0.124605	1	0.332031	0.0559865	0.138369
ENSG00000081248	CACNA1S	chr1	-	201008642	201081694	0.394097	0.024854	0.062272	ENSG00000081248	CACNA1S	chr1	-	201008642	201081694	0.393772	0.019843	0.048241	1	0.393934	0.0223485	0.0552565
ENSG00000081277	PKP1	chr1	+	201252580	201302121	4.26727	0.349654	0.876064	ENSG00000081277	PKP1	chr1	+	201252580	201302121	5.96661	0.376695	0.915798	1	5.11694	0.363175	0.895931
ENSG00000081307	UBA5	chr3	+	132373290	132396941	27.7951	6.47262	16.2173	ENSG00000081307	UBA5	chr3	+	132373290	132396941	32.4089	5.6947	13.8446	1	30.102	6.08366	15.0309
ENSG00000081320	STK17B	chr2	-	196998290	197041227	32.7237	3.37407	8.4538	ENSG00000081320	STK17B	chr2	-	196998290	197041227	38.6479	3.12199	7.58999	1	35.6858	3.24803	8.0219
ENSG00000081377	CDC14B	chr9	-	99252523	99382112	13.4566	5.04094	12.6302	ENSG00000081377	CDC14B	chr9	-	99252523	99382112	16.1467	5.05243	12.2832	1	14.8016	5.04669	12.4567
ENSG00000081386	ZNF510	chr9	-	99518147	99540411	69.6652	5.08912	12.7509	ENSG00000081386	ZNF510	chr9	-	99518147	99540411	84.8287	4.92095	11.9635	1	77.2469	5.00503	12.3572
ENSG00000081479	LRP2	chr2	-	169983619	170219195	9.67435	0.653355	1.63699	ENSG00000081479	LRP2	chr2	-	169983619	170219195	13.1947	0.687555	1.67154	1	11.4345	0.670455	1.65427
ENSG00000081665	ZNF506	chr19	-	19896648	19932560	27.1829	4.94337	12.3857	ENSG00000081665	ZNF506	chr19	-	19896648	19932560	33.8514	4.91037	11.9378	1	30.5171	4.92687	12.1618
ENSG00000081692	JMJD4	chr1	-	227918126	227923112	91.235	9.14676	22.9174	ENSG00000081692	JMJD4	chr1	-	227918126	227923112	137.784	10.7843	26.2181	1	114.51	9.96553	24.5678
ENSG00000081721	DUSP12	chr1	+	161719548	161727028	323.6	34.7864	87.1581	ENSG00000081721	DUSP12	chr1	+	161719548	161727028	417.674	36.1673	87.9277	1	370.637	35.4769	87.5429
ENSG00000081760	AACS	chr12	+	125549925	125627873	123.885	62.8093	157.37	ENSG00000081760	AACS	chr12	+	125549925	125627873	164.316	68.1159	165.599	1	144.101	65.4626	161.485
ENSG00000081791	KIAA0141	chr5	+	141303373	141321612	201.203	36.928	92.5239	ENSG00000081791	KIAA0141	chr5	+	141303373	141321612	266.868	39.384	95.7479	1	234.036	38.156	94.1359
ENSG00000081800	SLC13A1	chr7	-	122753585	122840040	0.052824	0.016694	0.041826	ENSG00000081800	SLC13A1	chr7	-	122753585	122840040	0	0	0	1	0.026412	0.008347	0.020913
ENSG00000081803	CADPS2	chr7	-	121958481	122526813	60.2779	15.2207	38.1358	ENSG00000081803	CADPS2	chr7	-	121958481	122526813	72.1665	15.3861	37.4056	1	66.2222	15.3034	37.7707
ENSG00000081818	PCDHB4	chr5	+	140501581	140505201	1.70214	0.107347	0.268959	ENSG00000081818	PCDHB4	chr5	+	140501581	140505201	2.14914	0.1083	0.263292	1	1.92564	0.107823	0.266126
ENSG00000081842	PCDHA6	chr5	+	140207563	140391929	33.5002	2.11271	5.29345	ENSG00000081842	PCDHA6	chr5	+	140207563	140391929	42.4989	2.14162	5.20657	1	37.9995	2.12717	5.25001
ENSG00000081853	PCDHGA2	chr5	+	140718539	140892546	0.664518	0.078883	0.197644	ENSG00000081853	PCDHGA2	chr5	+	140718539	140892546	0.587934	0.055767	0.135577	1	0.626226	0.067325	0.16661
ENSG00000081870	HSPB11	chr1	-	54382247	54411602	192.955	67.9784	170.321	ENSG00000081870	HSPB11	chr1	-	54382247	54411602	227.65	64.038	155.685	1	210.302	66.0082	163.003
ENSG00000081913	PHLPP1	chr18	+	60382672	60647666	7.99035	5.83251	14.6135	ENSG00000081913	PHLPP1	chr18	+	60382672	60647666	10.6481	6.24276	15.177	1	9.31924	6.03764	14.8952
ENSG00000081923	ATP8B1	chr18	-	55313658	55470333	286.984	20.7967	52.1065	ENSG00000081923	ATP8B1	chr18	-	55313658	55470333	348.216	20.0511	48.747	1	317.6	20.4239	50.4267
ENSG00000081985	IL12RB2	chr1	+	67773047	67862583	18.0612	1.42808	3.57809	ENSG00000081985	IL12RB2	chr1	+	67773047	67862583	25.9093	1.75188	4.25905	1	21.9852	1.58998	3.91857
ENSG00000082014	SMARCD3	chr7	-	150935850	150974982	11.4379	12.4338	31.153	ENSG00000082014	SMARCD3	chr7	-	150935850	150974982	15.4213	13.2516	32.2166	1	13.4296	12.8427	31.6848
ENSG00000082068	WDR70	chr5	+	37379314	37753537	47.6326	6.3016	15.7888	ENSG00000082068	WDR70	chr5	+	37379314	37753537	55.5955	5.73571	13.9443	1	51.614	6.01865	14.8665
ENSG00000082074	FYB	chr5	-	39105338	39274630	0.031041	0.014751	0.036958	ENSG00000082074	FYB	chr5	-	39105338	39274630	0	0	0	1	0.0155205	0.0073755	0.018479
ENSG00000082126	MPP4	chr2	-	202509593	202563417	1.53663	0.440013	1.10246	ENSG00000082126	MPP4	chr2	-	202509593	202563417	2.24424	0.577349	1.40362	1	1.89043	0.508681	1.25304
ENSG00000082146	STRADB	chr2	+	202252581	202345569	11.9785	8.37648	20.9874	ENSG00000082146	STRADB	chr2	+	202252581	202345569	13.6537	7.59699	18.4693	1	12.8161	7.98673	19.7284
ENSG00000082153	BZW1	chr2	+	201675317	201688569	882.856	101.091	253.286	ENSG00000082153	BZW1	chr2	+	201675317	201688569	1029.04	97.4734	236.971	1	955.946	99.2823	245.129
ENSG00000082175	PGR	chr11	-	100900355	101001255	0.193401	0.013578	0.034021	ENSG00000082175	PGR	chr11	-	100900355	101001255	0.178634	0.010021	0.024363	1	0.186018	0.0117995	0.029192
ENSG00000082196	C1QTNF3	chr5	-	34019553	34043937	4.12976	0.730816	1.83107	ENSG00000082196	C1QTNF3	chr5	-	34019553	34043937	4.72849	0.684392	1.66385	1	4.42912	0.707604	1.74746
ENSG00000082212	ME2	chr18	+	48405419	48474691	284.162	20.0232	50.1684	ENSG00000082212	ME2	chr18	+	48405419	48474691	340.115	18.9664	46.11	1	312.139	19.4948	48.1392
ENSG00000082213	C5orf22	chr5	+	31532373	31555165	69.3227	6.2135	15.568	ENSG00000082213	C5orf22	chr5	+	31532373	31555165	83.8167	5.96604	14.5043	1	76.5697	6.08977	15.0362
ENSG00000082258	CCNT2	chr2	+	135675805	135716912	28.1055	3.20929	8.04095	ENSG00000082258	CCNT2	chr2	+	135675805	135716912	30.8582	2.79002	6.78292	1	29.4819	2.99966	7.41193
ENSG00000082269	FAM135A	chr6	+	71122644	71270877	74.7652	10.4699	26.2324	ENSG00000082269	FAM135A	chr6	+	71122644	71270877	85.0364	9.31383	22.6432	1	79.9008	9.89184	24.4378
ENSG00000082293	COL19A1	chr6	+	70576463	70919679	0.101878	0.043986	0.110208	ENSG00000082293	COL19A1	chr6	+	70576463	70919679	0.153159	0.045306	0.110145	1	0.127518	0.044646	0.110177
ENSG00000082397	EPB41L3	chr18	-	5392383	5630699	18.7661	46.4495	116.38	ENSG00000082397	EPB41L3	chr18	-	5392383	5630699	24.4609	46.4135	112.838	1	21.6135	46.4315	114.609
ENSG00000082438	COBLL1	chr2	-	165510134	165700189	35.0618	19.7987	49.606	ENSG00000082438	COBLL1	chr2	-	165510134	165700189	42.2958	20.157	49.0045	1	38.6788	19.9779	49.3053
ENSG00000082458	DLG3	chrX	+	69664711	69725337	43.1208	19.5547	48.9947	ENSG00000082458	DLG3	chrX	+	69664711	69725337	56.1501	19.456	47.3002	1	49.6355	19.5053	48.1475
ENSG00000082482	KCNK2	chr1	+	215179118	215410436	0.313012	0.06011	0.150606	ENSG00000082482	KCNK2	chr1	+	215179118	215410436	0.565311	0.075521	0.183601	1	0.439161	0.0678155	0.167103
ENSG00000082497	SERTAD4	chr1	+	210406144	210419976	107.639	8.50596	21.3119	ENSG00000082497	SERTAD4	chr1	+	210406144	210419976	135.587	8.44415	20.5289	1	121.613	8.47505	20.9204
ENSG00000082512	TRAF5	chr1	+	211499957	211548288	15.2075	8.60264	21.5541	ENSG00000082512	TRAF5	chr1	+	211499957	211548288	18.763	9.02944	21.9518	1	16.9853	8.81604	21.753
ENSG00000082515	MRPL22	chr5	+	154320630	154348971	121.771	18.6542	46.7385	ENSG00000082515	MRPL22	chr5	+	154320630	154348971	146.483	22.7209	55.2377	1	134.127	20.6876	50.9881
ENSG00000082516	GEMIN5	chr5	-	154266976	154317769	162.624	10.732	26.8892	ENSG00000082516	GEMIN5	chr5	-	154266976	154317769	211.96	11.2093	27.2513	1	187.292	10.9706	27.0702
ENSG00000082556	OPRK1	chr8	-	54138284	54164257	4.36928	0.427056	1.07	ENSG00000082556	OPRK1	chr8	-	54138284	54164257	5.80523	0.438473	1.06599	1	5.08726	0.432764	1.06799
ENSG00000082641	NFE2L1	chr17	+	46125691	46138849	781.308	96.9004	242.786	ENSG00000082641	NFE2L1	chr17	+	46125691	46138849	1067.58	105.11	255.538	1	924.443	101.005	249.162
ENSG00000082684	SEMA5B	chr3	-	122628041	122747452	0.067185	0.036755	0.092092	ENSG00000082684	SEMA5B	chr3	-	122628041	122747452	0.103756	0.04419	0.107432	1	0.0854705	0.0404725	0.099762
ENSG00000082701	GSK3B	chr3	-	119540170	119813264	85.8838	6.03855	15.1297	ENSG00000082701	GSK3B	chr3	-	119540170	119813264	100.166	5.45885	13.2712	1	93.0247	5.7487	14.2005
ENSG00000082781	ITGB5	chr3	-	124480795	124620265	39.9118	7.82576	19.6076	ENSG00000082781	ITGB5	chr3	-	124480795	124620265	53.7172	8.25033	20.0577	1	46.8145	8.03805	19.8327
ENSG00000082805	ERC1	chr12	+	1099675	1605099	32.8524	17.4583	43.7422	ENSG00000082805	ERC1	chr12	+	1099675	1605099	43.7491	17.7019	43.0359	1	38.3007	17.5801	43.389
ENSG00000082898	XPO1	chr2	-	61704984	61765761	229.444	43.8676	109.911	ENSG00000082898	XPO1	chr2	-	61704984	61765761	258.294	39.691	96.4943	1	243.869	41.7793	103.203
ENSG00000082929	C4orf6	chr4	+	5526296	5529528	2.65736	0.274303	0.687272	ENSG00000082929	C4orf6	chr4	+	5526296	5529528	3.98295	0.313402	0.761923	1	3.32015	0.293853	0.724598
ENSG00000082996	RNF13	chr3	+	149530495	149679926	13.0176	9.94148	24.9086	ENSG00000082996	RNF13	chr3	+	149530495	149679926	14.8292	9.63067	23.4135	1	13.9234	9.78607	24.161
ENSG00000083067	TRPM3	chr9	-	73143979	74061820	0.522797	0.117046	0.293261	ENSG00000083067	TRPM3	chr9	-	73143979	74061820	0.637223	0.080318	0.195265	1	0.58001	0.098682	0.244263
ENSG00000083093	PALB2	chr16	-	23614488	23652631	45.8105	3.8283	9.59188	ENSG00000083093	PALB2	chr16	-	23614488	23652631	54.5367	3.69939	8.99374	1	50.1736	3.76385	9.29281
ENSG00000083097	DOPEY1	chr6	+	83777385	83881069	51.8231	6.25542	15.6731	ENSG00000083097	DOPEY1	chr6	+	83777385	83881069	61.8191	6.0084	14.6072	1	56.8211	6.13191	15.1402
ENSG00000083099	LYRM2	chr6	-	90277863	90348472	20.1181	8.10524	20.3078	ENSG00000083099	LYRM2	chr6	-	90277863	90348472	23.4317	7.30516	17.7599	1	21.7749	7.7052	19.0339
ENSG00000083123	BCKDHB	chr6	+	80816364	81055987	57.6453	5.27786	13.2238	ENSG00000083123	BCKDHB	chr6	+	80816364	81055987	67.3719	5.30446	12.8959	1	62.5086	5.29116	13.0598
ENSG00000083168	KAT6A	chr8	-	41786997	41909508	248.201	20.3519	50.9921	ENSG00000083168	KAT6A	chr8	-	41786997	41909508	314.739	20.664	50.237	1	281.47	20.5079	50.6145
ENSG00000083223	ZCCHC6	chr9	-	88902648	88969369	71.5301	5.44406	13.6402	ENSG00000083223	ZCCHC6	chr9	-	88902648	88969369	85.9137	5.30243	12.8909	1	78.7219	5.37325	13.2656
ENSG00000083290	ULK2	chr17	-	19674142	19771249	27.1075	3.21065	8.04435	ENSG00000083290	ULK2	chr17	-	19674142	19771249	34.1219	3.42778	8.33339	1	30.6147	3.31921	8.18887
ENSG00000083307	GRHL2	chr8	+	102504660	102681954	103.209	7.62862	19.1137	ENSG00000083307	GRHL2	chr8	+	102504660	102681954	132.776	7.86815	19.1285	1	117.993	7.74838	19.1211
ENSG00000083312	TNPO1	chr5	+	72112139	72212560	122.366	22.9362	57.467	ENSG00000083312	TNPO1	chr5	+	72112139	72212560	146.255	24.5859	59.7717	1	134.31	23.761	58.6193
ENSG00000083444	PLOD1	chr1	+	11994262	12035595	73.833	31.7088	79.4471	ENSG00000083444	PLOD1	chr1	+	11994262	12035595	107.51	36.9858	89.9175	1	90.6713	34.3473	84.6823
ENSG00000083454	P2RX5	chr17	-	3575493	3599698	3.9476	1.5508	3.88557	ENSG00000083454	P2RX5	chr17	-	3575493	3599698	7.40967	2.38545	5.79936	1	5.67863	1.96813	4.84246
ENSG00000083457	ITGAE	chr17	-	3617922	3704537	43.3683	37.3029	93.4631	ENSG00000083457	ITGAE	chr17	-	3617922	3704537	53.8233	37.5104	91.193	1	48.5958	37.4066	92.328
ENSG00000083520	DIS3	chr13	-	73329540	73356234	59.5818	4.27247	10.7048	ENSG00000083520	DIS3	chr13	-	73329540	73356234	68.4403	3.7954	9.22714	1	64.011	4.03394	9.96596
ENSG00000083535	PIBF1	chr13	+	73356197	73590591	6.50363	2.26295	5.66986	ENSG00000083535	PIBF1	chr13	+	73356197	73590591	7.60835	2.17265	5.28201	1	7.05599	2.2178	5.47593
ENSG00000083544	TDRD3	chr13	+	60970591	61148012	1.81882	2.08881	5.23356	ENSG00000083544	TDRD3	chr13	+	60970591	61148012	2.33874	2.09619	5.09613	1	2.07878	2.0925	5.16485
ENSG00000083622	AC000111.6	chr7	-	117244845	117287469	0	0	0	ENSG00000083622	AC000111.6	chr7	-	117244845	117287469	0	0	0	1	0	0	0
ENSG00000083635	NUFIP1	chr13	-	45513384	45563618	35.5969	2.24495	5.62476	ENSG00000083635	NUFIP1	chr13	-	45513384	45563618	45.3527	2.28543	5.55618	1	40.4748	2.26519	5.59047
ENSG00000083642	PDS5B	chr13	+	33160564	33352157	47.6971	5.641	14.1336	ENSG00000083642	PDS5B	chr13	+	33160564	33352157	54.0182	5.29268	12.8672	1	50.8576	5.46684	13.5004
ENSG00000083720	OXCT1	chr5	-	41730167	41870621	101.981	8.08714	20.2625	ENSG00000083720	OXCT1	chr5	-	41730167	41870621	125.656	7.94174	19.3075	1	113.818	8.01444	19.785
ENSG00000083750	RRAGB	chrX	+	55744172	55785207	98.5476	9.13862	22.897	ENSG00000083750	RRAGB	chrX	+	55744172	55785207	120.248	8.88868	21.6096	1	109.398	9.01365	22.2533
ENSG00000083782	EPYC	chr12	-	91357456	91398803	0	0	0	ENSG00000083782	EPYC	chr12	-	91357456	91398803	0	0	0	1	0	0	0
ENSG00000083799	CYLD	chr16	+	50775961	50835846	73.443	14.5866	36.5472	ENSG00000083799	CYLD	chr16	+	50775961	50835846	87.0024	14.3664	34.9268	1	80.2227	14.4765	35.737
ENSG00000083807	SLC27A5	chr19	-	58990879	59023780	20.9955	10.1366	25.3975	ENSG00000083807	SLC27A5	chr19	-	58990879	59023780	29.5795	10.1911	24.7759	1	25.2875	10.1638	25.0867
ENSG00000083812	ZNF324	chr19	+	58978423	58984945	82.3336	6.12148	15.3375	ENSG00000083812	ZNF324	chr19	+	58978423	58984945	124.17	7.51244	18.2638	1	103.252	6.81696	16.8006
ENSG00000083814	ZNF671	chr19	-	58231119	58238992	3.94283	0.435889	1.09213	ENSG00000083814	ZNF671	chr19	-	58231119	58238992	4.66382	0.288232	0.700732	1	4.30333	0.362061	0.89643
ENSG00000083817	ZNF416	chr19	-	58082934	58090295	56.2661	3.54846	8.89075	ENSG00000083817	ZNF416	chr19	-	58082934	58090295	68.8043	3.4672	8.42925	1	62.5352	3.50783	8.66
ENSG00000083828	ZNF586	chr19	+	58281023	58331307	28.9463	4.37334	10.9575	ENSG00000083828	ZNF586	chr19	+	58281023	58331307	38.4651	4.84214	11.7719	1	33.7057	4.60774	11.3647
ENSG00000083838	ZNF446	chr19	+	58985384	58992597	51.3681	5.90648	14.7988	ENSG00000083838	ZNF446	chr19	+	58985384	58992597	73.3591	6.14338	14.9354	1	62.3636	6.02493	14.8671
ENSG00000083842	ZNF8	chr19	+	58790317	58807254	27.2653	1.71951	4.30826	ENSG00000083842	ZNF8	chr19	+	58790317	58807254	35.0243	1.76495	4.29085	1	31.1448	1.74223	4.29955
ENSG00000083844	ZNF264	chr19	+	57702868	57724724	55.2512	4.34086	10.8761	ENSG00000083844	ZNF264	chr19	+	57702868	57724724	68.8437	4.22087	10.2615	1	62.0474	4.28086	10.5688
ENSG00000083845	RPS5	chr19	+	58897767	58906173	1502.12	420.528	1053.64	ENSG00000083845	RPS5	chr19	+	58897767	58906173	2035.35	450.889	1096.17	1	1768.74	435.708	1074.91
ENSG00000083857	FAT1	chr4	-	187508937	187647876	67.6898	7.11868	17.836	ENSG00000083857	FAT1	chr4	-	187508937	187647876	86.5589	7.31573	17.7855	1	77.1244	7.2172	17.8108
ENSG00000083896	YTHDC1	chr4	-	69176105	69215807	25.4314	4.34652	10.8903	ENSG00000083896	YTHDC1	chr4	-	69176105	69215807	34.1031	5.1501	12.5206	1	29.7673	4.74831	11.7055
ENSG00000083937	CHMP2B	chr3	+	87276421	87304698	115.584	13.6626	34.232	ENSG00000083937	CHMP2B	chr3	+	87276421	87304698	132.063	11.9493	29.0504	1	123.824	12.806	31.6412
ENSG00000084070	SMAP2	chr1	+	40810522	40888998	19.5686	15.2591	38.2319	ENSG00000084070	SMAP2	chr1	+	40810522	40888998	24.9161	15.5554	37.8172	1	22.2424	15.4072	38.0246
ENSG00000084072	PPIE	chr1	+	40157854	40229586	91.4939	49.9028	125.032	ENSG00000084072	PPIE	chr1	+	40157854	40229586	119.369	50.2015	122.047	1	105.432	50.0522	123.54
ENSG00000084073	ZMPSTE24	chr1	+	40723779	40759856	435.66	32.0199	80.2266	ENSG00000084073	ZMPSTE24	chr1	+	40723779	40759856	491.626	28.9772	70.4477	1	463.643	30.4986	75.3371
ENSG00000084090	STARD7	chr2	-	96850597	96874563	1425.89	120.297	301.407	ENSG00000084090	STARD7	chr2	-	96850597	96874563	1792.2	121.184	294.615	1	1609.04	120.74	298.011
ENSG00000084092	NOA1	chr4	-	57829536	57844989	150.551	9.49464	23.789	ENSG00000084092	NOA1	chr4	-	57829536	57844989	203.919	10.2759	24.9822	1	177.235	9.88528	24.3856
ENSG00000084093	REST	chr4	+	57774075	57802010	22.0013	1.96621	4.92639	ENSG00000084093	REST	chr4	+	57774075	57802010	27.8898	1.96841	4.78549	1	24.9455	1.96731	4.85594
ENSG00000084110	HAL	chr12	-	96366440	96390143	1.32418	0.213664	0.53534	ENSG00000084110	HAL	chr12	-	96366440	96390143	1.86629	0.20167	0.490287	1	1.59524	0.207667	0.512814
ENSG00000084112	SSH1	chr12	-	109176466	109251366	151.361	11.8588	29.7125	ENSG00000084112	SSH1	chr12	-	109176466	109251366	195.784	12.3749	30.0852	1	173.573	12.1169	29.8988
ENSG00000084207	GSTP1	chr11	+	67351066	67354131	6712.89	908.015	2275.05	ENSG00000084207	GSTP1	chr11	+	67351066	67354131	9444.99	1016.21	2470.54	1	8078.94	962.11	2372.79
ENSG00000084234	APLP2	chr11	+	129939732	130014699	168.914	134.777	337.686	ENSG00000084234	APLP2	chr11	+	129939732	130014699	217.218	138.956	337.821	1	193.066	136.866	337.754
ENSG00000084444	KIAA1467	chr12	+	13197218	13295455	107.851	9.71657	24.3451	ENSG00000084444	KIAA1467	chr12	+	13197218	13295455	129.033	9.49668	23.0877	1	118.442	9.60663	23.7164
ENSG00000084453	SLCO1A2	chr12	-	21417534	21572528	6.22074	4.19623	10.5137	ENSG00000084453	SLCO1A2	chr12	-	21417534	21572528	7.29924	4.32123	10.5055	1	6.75999	4.25873	10.5096
ENSG00000084463	WBP11	chr12	-	14939410	14956474	866.729	68.2317	170.956	ENSG00000084463	WBP11	chr12	-	14939410	14956474	1133.84	71.3057	173.354	1	1000.28	69.7687	172.155
ENSG00000084623	EIF3I	chr1	+	32687529	32697205	1311.84	100.675	252.244	ENSG00000084623	EIF3I	chr1	+	32687529	32697205	1729.75	107.19	260.595	1	1520.8	103.933	256.419
ENSG00000084628	NKAIN1	chr1	-	31652592	31712401	38.9176	2.83204	7.09573	ENSG00000084628	NKAIN1	chr1	-	31652592	31712401	50.3997	3.0055	7.30679	1	44.6587	2.91877	7.20126
ENSG00000084636	COL16A1	chr1	-	32117848	32169920	323.97	117.875	295.339	ENSG00000084636	COL16A1	chr1	-	32117848	32169920	465.729	139.462	339.05	1	394.849	128.669	317.195
ENSG00000084652	TXLNA	chr1	+	32645287	32663886	433.371	28.6096	71.682	ENSG00000084652	TXLNA	chr1	+	32645287	32663886	575.081	30.3398	73.7603	1	504.226	29.4747	72.7212
ENSG00000084674	APOB	chr2	-	21224301	21266945	0.357431	0.02376	0.05953	ENSG00000084674	APOB	chr2	-	21224301	21266945	0.550323	0.02923	0.071063	1	0.453877	0.026495	0.0652965
ENSG00000084676	NCOA1	chr2	+	24714783	24993571	56.6841	5.73854	14.378	ENSG00000084676	NCOA1	chr2	+	24714783	24993571	72.8346	5.35218	13.0119	1	64.7594	5.54536	13.695
ENSG00000084693	AGBL5	chr2	+	27265232	27293490	67.4479	10.9675	27.4792	ENSG00000084693	AGBL5	chr2	+	27265232	27293490	92.9371	11.9839	29.1346	1	80.1925	11.4757	28.3069
ENSG00000084710	EFR3B	chr2	+	25264999	25378243	4.28494	4.43837	11.1204	ENSG00000084710	EFR3B	chr2	+	25264999	25378243	6.06766	5.02866	12.2254	1	5.1763	4.73351	11.6729
ENSG00000084731	KIF3C	chr2	-	26149471	26205618	46.6331	3.77783	9.46544	ENSG00000084731	KIF3C	chr2	-	26149471	26205618	65.5501	4.48431	10.902	1	56.0916	4.13107	10.1837
ENSG00000084733	RAB10	chr2	+	26256976	26360323	417.94	28.4653	71.3204	ENSG00000084733	RAB10	chr2	+	26256976	26360323	530.798	28.1911	68.5365	1	474.369	28.3282	69.9285
ENSG00000084734	GCKR	chr2	+	27719709	27746554	0.292156	0.026542	0.066501	ENSG00000084734	GCKR	chr2	+	27719709	27746554	0.421721	0.030613	0.074425	1	0.356939	0.0285775	0.070463
ENSG00000084754	HADHA	chr2	-	26413504	26467594	533.44	44.2549	110.882	ENSG00000084754	HADHA	chr2	-	26413504	26467594	677.675	45.029	109.472	1	605.557	44.642	110.177
ENSG00000084764	MAPRE3	chr2	+	27193480	27250064	13.3305	11.1808	28.0138	ENSG00000084764	MAPRE3	chr2	+	27193480	27250064	16.625	11.3002	27.4724	1	14.9778	11.2405	27.7431
ENSG00000084774	CAD	chr2	+	27440258	27466811	57.7863	7.25158	18.169	ENSG00000084774	CAD	chr2	+	27440258	27466811	85.3713	8.42781	20.4892	1	71.5788	7.8397	19.3291
ENSG00000085063	CD59	chr11	-	33719807	33757991	123.234	76.9222	192.73	ENSG00000085063	CD59	chr11	-	33719807	33757991	149.555	73.5209	178.739	1	136.394	75.2216	185.735
ENSG00000085117	CD82	chr11	+	44585977	44641913	25.0307	21.8639	54.7805	ENSG00000085117	CD82	chr11	+	44585977	44641913	34.0661	22.3352	54.3	1	29.5484	22.0996	54.5402
ENSG00000085185	BCORL1	chrX	+	129115083	129192058	16.7172	5.20329	13.037	ENSG00000085185	BCORL1	chrX	+	129115083	129192058	24.0536	5.79901	14.0982	1	20.3854	5.50115	13.5676
ENSG00000085224	ATRX	chrX	-	76760356	77041702	156.41	11.9231	29.8737	ENSG00000085224	ATRX	chrX	-	76760356	77041702	181.826	11.2466	27.342	1	169.118	11.5849	28.6078
ENSG00000085231	TAF9	chr5	-	68646811	68665840	279.249	79.4342	199.024	ENSG00000085231	TAF9	chr5	-	68646811	68665840	330.435	74.3063	180.649	1	304.842	76.8702	189.836
ENSG00000085265	FCN1	chr9	-	137801431	137809809	0.61042	0.038497	0.096454	ENSG00000085265	FCN1	chr9	-	137801431	137809809	0.202955	0.010227	0.024864	1	0.406687	0.024362	0.060659
ENSG00000085274	MYNN	chr3	+	169490619	169507504	72.5079	7.26274	18.1969	ENSG00000085274	MYNN	chr3	+	169490619	169507504	83.0615	6.86986	16.7016	1	77.7847	7.0663	17.4493
ENSG00000085276	MECOM	chr3	-	168801287	169381406	0.083526	0.297666	0.745809	ENSG00000085276	MECOM	chr3	-	168801287	169381406	0.121866	0.358324	0.871135	1	0.102696	0.327995	0.808472
ENSG00000085365	SCAMP1	chr5	+	77656339	77776562	35.528	9.03497	22.6373	ENSG00000085365	SCAMP1	chr5	+	77656339	77776562	41.6764	7.03271	17.0975	1	38.6022	8.03384	19.8674
ENSG00000085377	PREP	chr6	-	105725440	105850959	126.714	12.6452	31.6827	ENSG00000085377	PREP	chr6	-	105725440	105850959	155.038	12.5003	30.39	1	140.876	12.5727	31.0364
ENSG00000085382	HACE1	chr6	-	105175968	105307794	18.5685	2.47383	6.19824	ENSG00000085382	HACE1	chr6	-	105175968	105307794	22.9519	2.66278	6.47359	1	20.7602	2.56831	6.33591
ENSG00000085415	SEH1L	chr18	+	12947132	12987535	147.342	60.2415	150.936	ENSG00000085415	SEH1L	chr18	+	12947132	12987535	178.909	54.1001	131.525	1	163.125	57.1708	141.231
ENSG00000085433	WDR47	chr1	-	109512836	109584850	123.601	8.51082	21.324	ENSG00000085433	WDR47	chr1	-	109512836	109584850	147.251	8.03769	19.5407	1	135.426	8.27426	20.4324
ENSG00000085449	WDFY1	chr2	-	224720433	224810104	73.6322	6.11532	15.3221	ENSG00000085449	WDFY1	chr2	-	224720433	224810104	87.0098	5.66343	13.7686	1	80.321	5.88938	14.5453
ENSG00000085465	OVGP1	chr1	-	111956936	111970399	76.0497	7.19051	18.016	ENSG00000085465	OVGP1	chr1	-	111956936	111970399	99.856	7.44665	18.1038	1	87.9529	7.31858	18.0599
ENSG00000085491	SLC25A24	chr1	-	108676658	108743471	127.197	12.4399	31.1685	ENSG00000085491	SLC25A24	chr1	-	108676658	108743471	155.488	12.2221	29.7136	1	141.342	12.331	30.441
ENSG00000085511	MAP3K4	chr6	+	161412759	161538417	30.5293	7.4032	18.5489	ENSG00000085511	MAP3K4	chr6	+	161412759	161538417	39.0714	7.68557	18.6847	1	34.8004	7.54438	18.6168
ENSG00000085514	PILRA	chr7	+	99965153	99997719	3.04241	3.24263	8.12449	ENSG00000085514	PILRA	chr7	+	99965153	99997719	4.05012	3.50306	8.51643	1	3.54627	3.37285	8.32046
ENSG00000085552	IGSF9	chr1	-	159896829	159915386	32.9351	3.41916	8.56678	ENSG00000085552	IGSF9	chr1	-	159896829	159915386	50.1842	4.15426	10.0996	1	41.5597	3.78671	9.33318
ENSG00000085563	ABCB1	chr7	-	87133175	87342611	792.608	60.7757	152.275	ENSG00000085563	ABCB1	chr7	-	87133175	87342611	986.274	60.3264	146.662	1	889.441	60.5511	149.468
ENSG00000085644	ZNF213	chr16	+	3179778	3192806	23.3847	3.5789	8.96702	ENSG00000085644	ZNF213	chr16	+	3179778	3192806	37.5656	4.54136	11.0407	1	30.4751	4.06013	10.0038
ENSG00000085662	AKR1B1	chr7	-	134127102	134144036	281.89	45.5124	114.032	ENSG00000085662	AKR1B1	chr7	-	134127102	134144036	368.479	45.5254	110.679	1	325.185	45.5189	112.355
ENSG00000085719	CPNE3	chr8	+	87497059	87573726	102.463	27.9289	69.9764	ENSG00000085719	CPNE3	chr8	+	87497059	87573726	116.415	25.4041	61.7608	1	109.439	26.6665	65.8686
ENSG00000085721	RRN3	chr16	-	15153879	15188174	243.272	18.0938	45.3345	ENSG00000085721	RRN3	chr16	-	15153879	15188174	296.87	18.0424	43.8636	1	270.071	18.0681	44.599
ENSG00000085733	CTTN	chr11	+	70244510	70282690	598.775	99.5693	249.473	ENSG00000085733	CTTN	chr11	+	70244510	70282690	823.702	109.528	266.277	1	711.239	104.549	257.875
ENSG00000085741	WNT11	chr11	-	75897369	75921780	45.5337	3.84497	9.63366	ENSG00000085741	WNT11	chr11	-	75897369	75921780	60.4301	4.16366	10.1224	1	52.9819	4.00432	9.87805
ENSG00000085760	MTIF2	chr2	-	55463731	55496483	310.411	26.401	66.1481	ENSG00000085760	MTIF2	chr2	-	55463731	55496483	375.269	25.4701	61.9213	1	342.84	25.9355	64.0347
ENSG00000085788	DDHD2	chr8	+	38082736	38133076	183.089	34.8589	87.3397	ENSG00000085788	DDHD2	chr8	+	38082736	38133076	219.375	34.6691	84.2854	1	201.232	34.764	85.8126
ENSG00000085831	TTC39A	chr1	-	51752930	51810788	85.0988	57.6526	144.45	ENSG00000085831	TTC39A	chr1	-	51752930	51810788	110.855	61.3833	149.231	1	97.9768	59.5179	146.84
ENSG00000085832	EPS15	chr1	-	51819935	51985000	136.146	16.1457	40.4533	ENSG00000085832	EPS15	chr1	-	51819935	51985000	162.773	15.5379	37.7748	1	149.46	15.8418	39.114
ENSG00000085840	ORC1	chr1	-	52838501	52870131	203.795	12.8979	32.3159	ENSG00000085840	ORC1	chr1	-	52838501	52870131	261.702	13.2358	32.178	1	232.749	13.0668	32.2469
ENSG00000085871	MGST2	chr4	+	140586922	140661899	14.8053	54.2824	136.006	ENSG00000085871	MGST2	chr4	+	140586922	140661899	18.532	54.1998	131.767	1	16.6687	54.2411	133.886
ENSG00000085872	CHERP	chr19	-	16628700	16653341	146.405	15.4928	38.8175	ENSG00000085872	CHERP	chr19	-	16628700	16653341	219.492	17.9567	43.6551	1	182.948	16.7247	41.2363
ENSG00000085978	ATG16L1	chr2	+	234118697	234204320	30.1808	8.99301	22.5322	ENSG00000085978	ATG16L1	chr2	+	234118697	234204320	39.2976	9.05414	22.0119	1	34.7392	9.02357	22.272
ENSG00000085982	USP40	chr2	-	234384166	234475428	32.6245	5.32329	13.3376	ENSG00000085982	USP40	chr2	-	234384166	234475428	41.5691	5.20784	12.661	1	37.0968	5.26557	12.9993
ENSG00000085998	POMGNT1	chr1	-	46654354	46685977	449.792	66.9548	167.757	ENSG00000085998	POMGNT1	chr1	-	46654354	46685977	619.32	74.705	181.618	1	534.556	70.8299	174.687
ENSG00000085999	RAD54L	chr1	+	46713360	46744145	155.698	10.7911	27.0372	ENSG00000085999	RAD54L	chr1	+	46713360	46744145	207.325	11.2783	27.4191	1	181.511	11.0347	27.2282
ENSG00000086015	MAST2	chr1	+	46252659	46501796	38.8073	15.8837	39.797	ENSG00000086015	MAST2	chr1	+	46252659	46501796	56.0711	17.7379	43.1234	1	47.4392	16.8108	41.4602
ENSG00000086061	DNAJA1	chr9	+	33025209	33039905	2241.26	164.06	411.055	ENSG00000086061	DNAJA1	chr9	+	33025209	33039905	2761.72	161.767	393.277	1	2501.49	162.913	402.166
ENSG00000086062	B4GALT1	chr9	-	33104080	33167354	30.2057	11.8539	29.7002	ENSG00000086062	B4GALT1	chr9	-	33104080	33167354	40.2382	12.6455	30.7429	1	35.222	12.2497	30.2216
ENSG00000086065	CHMP5	chr9	+	33264940	33281977	726.804	69.1656	173.296	ENSG00000086065	CHMP5	chr9	+	33264940	33281977	898.124	68.2201	165.853	1	812.464	68.6929	169.574
ENSG00000086102	NFX1	chr9	+	33290509	33371155	178.029	20.8894	52.3388	ENSG00000086102	NFX1	chr9	+	33290509	33371155	227.245	21.1503	51.4194	1	202.637	21.0199	51.8791
ENSG00000086159	AQP6	chr12	+	50360977	50370922	1.33813	0.08439	0.211441	ENSG00000086159	AQP6	chr12	+	50360977	50370922	1.2075	0.060849	0.147931	1	1.27281	0.0726195	0.179686
ENSG00000086189	DIMT1	chr5	-	61683081	61699766	188.533	18.9319	47.4342	ENSG00000086189	DIMT1	chr5	-	61683081	61699766	224.125	17.7873	43.2434	1	206.329	18.3596	45.3388
ENSG00000086200	IPO11	chr5	+	61699799	61924409	19.8941	9.62344	24.1117	ENSG00000086200	IPO11	chr5	+	61699799	61924409	22.7036	8.70645	21.1666	1	21.2988	9.16494	22.6392
ENSG00000086205	FOLH1	chr11	-	49168187	49230222	82.2387	12.3754	31.0069	ENSG00000086205	FOLH1	chr11	-	49168187	49230222	93.1081	11.3196	27.5195	1	87.6734	11.8475	29.2632
ENSG00000086232	EIF2AK1	chr7	-	6061881	6098861	555.262	57.3061	143.582	ENSG00000086232	EIF2AK1	chr7	-	6061881	6098861	680.256	55.7674	135.578	1	617.759	56.5367	139.58
ENSG00000086288	NME8	chr7	+	37888199	37940003	0.554736	0.046977	0.117701	ENSG00000086288	NME8	chr7	+	37888199	37940003	0.271013	0.014407	0.035026	1	0.412875	0.030692	0.0763635
ENSG00000086289	EPDR1	chr7	+	37723446	37991543	4.93922	4.16047	10.4242	ENSG00000086289	EPDR1	chr7	+	37723446	37991543	6.19884	3.93128	9.55749	1	5.56903	4.04588	9.99083
ENSG00000086300	SNX10	chr7	+	26331541	26413949	2.41758	3.69921	9.26844	ENSG00000086300	SNX10	chr7	+	26331541	26413949	2.80863	3.4493	8.38571	1	2.6131	3.57425	8.82708
ENSG00000086475	SEPHS1	chr10	-	13359424	13390297	416.004	41.4092	103.752	ENSG00000086475	SEPHS1	chr10	-	13359424	13390297	537.412	42.6824	103.767	1	476.708	42.0458	103.759
ENSG00000086504	MRPL28	chr16	-	417384	420527	336.847	42.3669	106.151	ENSG00000086504	MRPL28	chr16	-	417384	420527	479.02	50.3366	122.375	1	407.933	46.3518	114.263
ENSG00000086506	HBQ1	chr16	+	230452	231180	7.06157	0.445343	1.11582	ENSG00000086506	HBQ1	chr16	+	230452	231180	12.7948	0.644758	1.5675	1	9.92817	0.54505	1.34166
ENSG00000086544	ITPKC	chr19	+	41223008	41246765	381.962	24.1513	60.5115	ENSG00000086544	ITPKC	chr19	+	41223008	41246765	557.691	28.163	68.4681	1	469.827	26.1571	64.4898
ENSG00000086548	CEACAM6	chr19	+	42254885	42276113	60.8074	4.37305	10.9568	ENSG00000086548	CEACAM6	chr19	+	42254885	42276113	78.5036	4.49572	10.9297	1	69.6555	4.43439	10.9432
ENSG00000086570	FAT2	chr5	-	150883654	150948505	2.467	0.173718	0.435254	ENSG00000086570	FAT2	chr5	-	150883654	150948505	2.95456	0.148929	0.362066	1	2.71078	0.161324	0.39866
ENSG00000086589	RBM22	chr5	-	150070356	150080669	209.72	33.7913	84.6648	ENSG00000086589	RBM22	chr5	-	150070356	150080669	261.2	33.4371	81.2902	1	235.46	33.6142	82.9775
ENSG00000086598	TMED2	chr12	+	124069078	124083116	1461.61	140.804	352.788	ENSG00000086598	TMED2	chr12	+	124069078	124083116	1694.64	128.477	312.345	1	1578.13	134.64	332.566
ENSG00000086619	ERO1LB	chr1	-	236378855	236445319	147.79	11.9605	29.9674	ENSG00000086619	ERO1LB	chr1	-	236378855	236445319	170.723	10.9761	26.6844	1	159.257	11.4683	28.3259
ENSG00000086666	ZFAND6	chr15	+	80351910	80430735	14.2151	31.3146	78.4594	ENSG00000086666	ZFAND6	chr15	+	80351910	80430735	17.2303	31.7273	77.1334	1	15.7227	31.5209	77.7964
ENSG00000086696	HSD17B2	chr16	+	82068609	82132139	0.13404	0.213176	0.534116	ENSG00000086696	HSD17B2	chr16	+	82068609	82132139	0.17446	0.249113	0.605627	1	0.15425	0.231145	0.569872
ENSG00000086712	TXLNG	chrX	+	16804550	16862642	291.797	18.6973	46.8464	ENSG00000086712	TXLNG	chrX	+	16804550	16862642	352.24	18.0649	43.9182	1	322.018	18.3811	45.3823
ENSG00000086717	PPEF1	chrX	+	18694029	18846039	0.8367	0.06448	0.161556	ENSG00000086717	PPEF1	chrX	+	18694029	18846039	1.28677	0.125487	0.305075	1	1.06174	0.0949835	0.233316
ENSG00000086730	LAT2	chr7	+	73613982	73644161	97.793	12.875	32.2585	ENSG00000086730	LAT2	chr7	+	73613982	73644161	136.484	14.0827	34.2369	1	117.138	13.4788	33.2477
ENSG00000086758	HUWE1	chrX	-	53559057	53713673	307.174	32.1293	80.5006	ENSG00000086758	HUWE1	chrX	-	53559057	53713673	414.713	33.4736	81.3789	1	360.943	32.8014	80.9397
ENSG00000086827	ZW10	chr11	-	113603909	113644533	266.451	17.1743	43.0305	ENSG00000086827	ZW10	chr11	-	113603909	113644533	315.424	16.3408	39.7266	1	290.938	16.7575	41.3786
ENSG00000086848	ALG9	chr11	-	111652919	111742305	25.5582	14.5412	36.4334	ENSG00000086848	ALG9	chr11	-	111652919	111742305	31.6317	14.5084	35.2719	1	28.595	14.5248	35.8526
ENSG00000086967	MYBPC2	chr19	+	50936160	50969578	0.818372	0.053263	0.133452	ENSG00000086967	MYBPC2	chr19	+	50936160	50969578	0.559355	0.029089	0.07072	1	0.688864	0.041176	0.102086
ENSG00000086991	NOX4	chr11	-	89057524	89322779	0.578814	0.083656	0.209603	ENSG00000086991	NOX4	chr11	-	89057524	89322779	0.621034	0.103586	0.251832	1	0.599924	0.093621	0.230718
ENSG00000087008	ACOX3	chr4	-	8368009	8442450	73.7437	7.30528	18.3035	ENSG00000087008	ACOX3	chr4	-	8368009	8442450	100.14	7.81647	19.0029	1	86.9417	7.56087	18.6532
ENSG00000087053	MTMR2	chr11	-	95566046	95658479	201.888	23.6352	59.2185	ENSG00000087053	MTMR2	chr11	-	95566046	95658479	235.142	21.4716	52.2003	1	218.515	22.5534	55.7094
ENSG00000087074	PPP1R15A	chr19	+	49375649	49379314	344.226	28.3868	71.1237	ENSG00000087074	PPP1R15A	chr19	+	49375649	49379314	445.266	29.3547	71.3653	1	394.746	28.8708	71.2445
ENSG00000087076	HSD17B14	chr19	-	49316274	49339935	149.341	10.7472	26.9273	ENSG00000087076	HSD17B14	chr19	-	49316274	49339935	220.066	12.604	30.642	1	184.704	11.6756	28.7846
ENSG00000087077	TRIP6	chr7	+	100464760	100471076	13.1842	1.45081	3.63504	ENSG00000087077	TRIP6	chr7	+	100464760	100471076	21.273	1.81888	4.42194	1	17.2286	1.63485	4.02849
ENSG00000087085	ACHE	chr7	-	100487615	100494594	2.84296	0.281566	0.70547	ENSG00000087085	ACHE	chr7	-	100487615	100494594	3.2331	0.275637	0.670113	1	3.03803	0.278602	0.687792
ENSG00000087086	FTL	chr19	+	49468558	49470135	12330.5	777.629	1948.37	ENSG00000087086	FTL	chr19	+	49468558	49470135	16758.7	844.512	2053.12	1	14544.6	811.07	2000.75
ENSG00000087087	SRRT	chr7	+	100472733	100486285	419.414	56.1341	140.645	ENSG00000087087	SRRT	chr7	+	100472733	100486285	585.735	62.5724	152.122	1	502.574	59.3532	146.384
ENSG00000087088	BAX	chr19	+	49458072	49465055	387.458	60.5118	151.614	ENSG00000087088	BAX	chr19	+	49458072	49465055	524.985	65.8222	160.023	1	456.222	63.167	155.818
ENSG00000087095	NLK	chr17	+	26368763	26523407	150.103	16.7383	41.9383	ENSG00000087095	NLK	chr17	+	26368763	26523407	179.353	15.928	38.7231	1	164.728	16.3332	40.3307
ENSG00000087111	PIGS	chr17	-	26880401	26898890	165.99	23.0738	57.812	ENSG00000087111	PIGS	chr17	-	26880401	26898890	216.961	24.4008	59.3218	1	191.475	23.7373	58.5669
ENSG00000087116	ADAMTS2	chr5	-	178537852	178772431	0.176171	0.014193	0.035561	ENSG00000087116	ADAMTS2	chr5	-	178537852	178772431	0.208275	0.013408	0.032596	1	0.192223	0.0138005	0.0340785
ENSG00000087128	TMPRSS11E	chr4	+	69313167	69363322	28.7045	1.81652	4.55134	ENSG00000087128	TMPRSS11E	chr4	+	69313167	69363322	35.5105	1.81244	4.40629	1	32.1075	1.81448	4.47881
ENSG00000087152	ATXN7L3	chr17	-	42269173	42277481	325.699	40.1613	100.625	ENSG00000087152	ATXN7L3	chr17	-	42269173	42277481	445.609	43.9325	106.806	1	385.654	42.0469	103.716
ENSG00000087157	PGS1	chr17	+	76374721	76421195	60.5514	24.9457	62.5021	ENSG00000087157	PGS1	chr17	+	76374721	76421195	82.5299	27.9445	67.9371	1	71.5406	26.4451	65.2196
ENSG00000087191	PSMC5	chr17	+	61904512	61909379	436.731	79.2474	198.556	ENSG00000087191	PSMC5	chr17	+	61904512	61909379	566.881	80.0098	194.515	1	501.806	79.6286	196.535
ENSG00000087206	UIMC1	chr5	-	176332006	176449634	21.4054	22.7303	56.9513	ENSG00000087206	UIMC1	chr5	-	176332006	176449634	26.5326	22.821	55.4811	1	23.969	22.7757	56.2162
ENSG00000087237	CETP	chr16	+	56995762	57017757	1.7584	0.173246	0.434072	ENSG00000087237	CETP	chr16	+	56995762	57017757	2.35561	0.19336	0.470085	1	2.05701	0.183303	0.452078
ENSG00000087245	MMP2	chr16	+	55423612	55540603	0.258849	0.040185	0.100684	ENSG00000087245	MMP2	chr16	+	55423612	55540603	0.09628	0.010076	0.024496	1	0.177565	0.0251305	0.06259
ENSG00000087250	MT3	chr16	+	56622986	56625000	80.9433	16.6572	41.735	ENSG00000087250	MT3	chr16	+	56622986	56625000	116.142	18.6488	45.3377	1	98.5424	17.653	43.5363
ENSG00000087253	LPCAT2	chr16	+	55542910	55620582	0.041983	0.020559	0.05151	ENSG00000087253	LPCAT2	chr16	+	55542910	55620582	0.039468	0.028454	0.069175	1	0.0407255	0.0245065	0.0603425
ENSG00000087258	GNAO1	chr16	+	56225302	56391356	3.12733	3.55342	8.90317	ENSG00000087258	GNAO1	chr16	+	56225302	56391356	4.42748	3.91868	9.52685	1	3.77741	3.73605	9.21501
ENSG00000087263	OGFOD1	chr16	+	56485402	56513012	161.256	13.8295	34.6502	ENSG00000087263	OGFOD1	chr16	+	56485402	56513012	200.605	13.579	33.0125	1	180.931	13.7043	33.8314
ENSG00000087266	SH3BP2	chr4	+	2794750	2842825	18.3262	6.5633	16.4445	ENSG00000087266	SH3BP2	chr4	+	2794750	2842825	25.3256	7.07796	17.2075	1	21.8259	6.82063	16.826
ENSG00000087269	NOP14	chr4	-	2939660	2965112	741.287	46.8857	117.473	ENSG00000087269	NOP14	chr4	-	2939660	2965112	974.483	49.1998	119.611	1	857.885	48.0427	118.542
ENSG00000087274	ADD1	chr4	+	2845584	2931803	139.71	67.5111	169.15	ENSG00000087274	ADD1	chr4	+	2845584	2931803	187.53	72.6783	176.691	1	163.62	70.0947	172.921
ENSG00000087299	L2HGDH	chr14	-	50704281	50779266	11.9472	7.0702	17.7145	ENSG00000087299	L2HGDH	chr14	-	50704281	50779266	14.5138	5.91283	14.3749	1	13.2305	6.49151	16.0447
ENSG00000087301	TXNDC16	chr14	-	52897308	53019240	69.1731	4.64692	11.643	ENSG00000087301	TXNDC16	chr14	-	52897308	53019240	77.9525	4.11753	10.0103	1	73.5628	4.38222	10.8266
ENSG00000087302	C14orf166	chr14	+	52456193	52471420	583.736	81.0331	203.03	ENSG00000087302	C14orf166	chr14	+	52456193	52471420	681.303	75.7809	184.234	1	632.519	78.407	193.632
ENSG00000087303	NID2	chr14	-	52471521	52535712	6.46038	1.39738	3.50115	ENSG00000087303	NID2	chr14	-	52471521	52535712	7.60583	1.34466	3.26905	1	7.03311	1.37102	3.3851
ENSG00000087338	GMCL1	chr2	+	70056774	70108528	129.148	9.63125	24.1313	ENSG00000087338	GMCL1	chr2	+	70056774	70108528	150.919	9.06177	22.0304	1	140.033	9.34651	23.0809
ENSG00000087365	SF3B2	chr11	+	65818200	65836779	417.466	100.765	252.469	ENSG00000087365	SF3B2	chr11	+	65818200	65836779	579.436	114.425	278.184	1	498.451	107.595	265.327
ENSG00000087448	KLHL42	chr12	+	27932953	27955973	246.88	32.6844	81.8915	ENSG00000087448	KLHL42	chr12	+	27932953	27955973	311.631	33.6313	81.7624	1	279.255	33.1579	81.8269
ENSG00000087460	GNAS	chr20	+	57414773	57486247	14.0197	27.9018	69.9085	ENSG00000087460	GNAS	chr20	+	57414773	57486247	18.8713	30.8944	75.1086	1	16.4455	29.3981	72.5085
ENSG00000087470	DNM1L	chr12	+	32832134	32898486	128.23	73.9435	185.267	ENSG00000087470	DNM1L	chr12	+	32832134	32898486	149.679	68.6015	166.78	1	138.954	71.2725	176.023
ENSG00000087494	PTHLH	chr12	-	28111017	28125638	88.8189	14.1125	35.3591	ENSG00000087494	PTHLH	chr12	-	28111017	28125638	120.736	16.805	40.8553	1	104.778	15.4587	38.1072
ENSG00000087495	PHACTR3	chr20	+	58152564	58422766	2.06139	10.8598	27.2094	ENSG00000087495	PHACTR3	chr20	+	58152564	58422766	2.55245	11.0549	26.8759	1	2.30692	10.9573	27.0427
ENSG00000087502	ERGIC2	chr12	-	29490285	29534122	145.585	28.8362	72.2496	ENSG00000087502	ERGIC2	chr12	-	29490285	29534122	161.602	25.5658	62.154	1	153.594	27.201	67.2018
ENSG00000087510	TFAP2C	chr20	+	55204358	55214339	0.174876	0.014765	0.036995	ENSG00000087510	TFAP2C	chr20	+	55204358	55214339	0.079229	0.005345	0.012995	1	0.127053	0.010055	0.024995
ENSG00000087586	AURKA	chr20	-	54944445	54967393	600.254	50.1508	125.654	ENSG00000087586	AURKA	chr20	-	54944445	54967393	739.331	49.2348	119.697	1	669.793	49.6928	122.675
ENSG00000087589	CASS4	chr20	+	54987168	55034396	0.328734	0.026938	0.067493	ENSG00000087589	CASS4	chr20	+	54987168	55034396	0.472298	0.030363	0.073817	1	0.400516	0.0286505	0.070655
ENSG00000087842	PIR	chrX	-	15402921	15511687	28.9837	39.4622	98.8735	ENSG00000087842	PIR	chrX	-	15402921	15511687	35.2025	39.6391	96.368	1	32.0931	39.5506	97.6207
ENSG00000087884	AAMDC	chr11	+	77532155	77629478	42.9293	45.7324	114.584	ENSG00000087884	AAMDC	chr11	+	77532155	77629478	53.4235	45.5514	110.742	1	48.1764	45.6419	112.663
ENSG00000087903	RFX2	chr19	-	5993175	6199583	0.539504	1.56574	3.92299	ENSG00000087903	RFX2	chr19	-	5993175	6199583	0.572964	1.23978	3.01406	1	0.556234	1.40276	3.46853
ENSG00000087916	SLC6A14	chrX	+	115567790	115592625	16.7001	1.06779	2.67537	ENSG00000087916	SLC6A14	chrX	+	115567790	115592625	18.1517	0.914708	2.22378	1	17.4259	0.991248	2.44957
ENSG00000087995	METTL2A	chr17	+	60501228	60527454	105.14	8.91758	22.3432	ENSG00000087995	METTL2A	chr17	+	60501228	60527454	131.913	10.185	24.7612	1	118.526	9.55129	23.5522
ENSG00000088002	SULT2B1	chr19	+	49055332	49102682	79.0877	12.1439	30.4269	ENSG00000088002	SULT2B1	chr19	+	49055332	49102682	120.445	14.7762	35.9229	1	99.7663	13.4601	33.1749
ENSG00000088035	ALG6	chr1	+	63833261	63904233	145.9	14.4217	36.1339	ENSG00000088035	ALG6	chr1	+	63833261	63904233	156.175	12.6259	30.6953	1	151.037	13.5238	33.4146
ENSG00000088038	CNOT3	chr19	+	54641444	54659419	133.778	14.0384	35.1735	ENSG00000088038	CNOT3	chr19	+	54641444	54659419	205.019	18.8052	45.7181	1	169.399	16.4218	40.4458
ENSG00000088053	GP6	chr19	-	55525073	55549632	0.310982	0.023374	0.058564	ENSG00000088053	GP6	chr19	-	55525073	55549632	0.811603	0.048743	0.1185	1	0.561292	0.0360585	0.088532
ENSG00000088179	PTPN4	chr2	+	120517207	120741394	13.9453	3.16894	7.93984	ENSG00000088179	PTPN4	chr2	+	120517207	120741394	16.6391	3.79916	9.23629	1	15.2922	3.48405	8.58807
ENSG00000088205	DDX18	chr2	+	118572226	118589955	294.132	51.1022	128.038	ENSG00000088205	DDX18	chr2	+	118572226	118589955	349.881	51.2427	124.578	1	322.007	51.1725	126.308
ENSG00000088247	KHSRP	chr19	-	6413359	6424805	442.998	59.7544	149.716	ENSG00000088247	KHSRP	chr19	-	6413359	6424805	639.567	70.3076	170.927	1	541.283	65.031	160.322
ENSG00000088256	GNA11	chr19	+	3094408	3124002	195.977	18.8999	47.354	ENSG00000088256	GNA11	chr19	+	3094408	3124002	276.023	21.251	51.6641	1	236	20.0754	49.5091
ENSG00000088280	ASAP3	chr1	-	23755056	23811061	25.558	2.19151	5.49087	ENSG00000088280	ASAP3	chr1	-	23755056	23811061	34.0776	2.22522	5.40982	1	29.8178	2.20837	5.45035
ENSG00000088298	EDEM2	chr20	-	33703167	33865928	144.661	16.7329	41.9247	ENSG00000088298	EDEM2	chr20	-	33703167	33865928	196.103	18.156	44.1397	1	170.382	17.4444	43.0322
ENSG00000088305	DNMT3B	chr20	+	31350191	31397162	49.3599	3.63243	9.10113	ENSG00000088305	DNMT3B	chr20	+	31350191	31397162	65.8304	4.02712	9.79049	1	57.5952	3.82978	9.44581
ENSG00000088320	REM1	chr20	+	30063096	30072708	0.53994	0.034052	0.085317	ENSG00000088320	REM1	chr20	+	30063096	30072708	0.422222	0.021277	0.051727	1	0.481081	0.0276645	0.068522
ENSG00000088325	TPX2	chr20	+	30327074	30389608	855.232	55.5996	139.306	ENSG00000088325	TPX2	chr20	+	30327074	30389608	1081.97	56.1229	136.443	1	968.603	55.8613	137.874
ENSG00000088340	FER1L4	chr20	-	34146507	34195484	2.19639	0.86619	2.17026	ENSG00000088340	FER1L4	chr20	-	34146507	34195484	2.85659	0.931686	2.26506	1	2.52649	0.898938	2.21766
ENSG00000088356	PDRG1	chr20	-	30532758	30539895	879.212	55.4482	138.927	ENSG00000088356	PDRG1	chr20	-	30532758	30539895	1187.66	59.8489	145.501	1	1033.44	57.6485	142.214
ENSG00000088367	EPB41L1	chr20	+	34679426	34820721	5.60775	4.1677	10.4423	ENSG00000088367	EPB41L1	chr20	+	34679426	34820721	7.71097	4.74892	11.5453	1	6.65936	4.45831	10.9938
ENSG00000088386	SLC15A1	chr13	-	99336055	99404908	4.92569	0.423561	1.06124	ENSG00000088386	SLC15A1	chr13	-	99336055	99404908	5.37858	0.370414	0.900529	1	5.15213	0.396988	0.980884
ENSG00000088387	DOCK9	chr13	-	99445741	99738879	7.4241	7.54018	18.8921	ENSG00000088387	DOCK9	chr13	-	99445741	99738879	9.65259	7.90522	19.2187	1	8.53835	7.7227	19.0554
ENSG00000088448	ANKRD10	chr13	-	111530887	111567416	46.928	16.2666	40.7563	ENSG00000088448	ANKRD10	chr13	-	111530887	111567416	58.2328	14.297	34.758	1	52.5804	15.2818	37.7572
ENSG00000088451	TGDS	chr13	-	95226308	95248511	23.978	2.10158	5.26556	ENSG00000088451	TGDS	chr13	-	95226308	95248511	27.4525	1.93814	4.7119	1	25.7152	2.01986	4.98873
ENSG00000088538	DOCK3	chr3	+	50712672	51421629	26.746	1.68676	4.22621	ENSG00000088538	DOCK3	chr3	+	50712672	51421629	33.2858	1.67735	4.07786	1	30.0159	1.68205	4.15203
ENSG00000088543	C3orf18	chr3	-	50595462	50608458	15.2449	1.4055	3.52151	ENSG00000088543	C3orf18	chr3	-	50595462	50608458	22.3159	1.60694	3.90669	1	18.7804	1.50622	3.7141
ENSG00000088682	COQ9	chr16	+	57481337	57495187	151.203	54.2132	135.832	ENSG00000088682	COQ9	chr16	+	57481337	57495187	196.084	55.0266	133.777	1	173.644	54.6199	134.805
ENSG00000088726	TMEM40	chr3	-	12775024	12810956	1.72656	0.339994	0.851863	ENSG00000088726	TMEM40	chr3	-	12775024	12810956	2.27007	0.269636	0.655522	1	1.99832	0.304815	0.753693
ENSG00000088727	KIF9	chr3	-	47269516	47324941	13.9201	4.53859	11.3715	ENSG00000088727	KIF9	chr3	-	47269516	47324941	17.7737	4.5733	11.1183	1	15.8469	4.55595	11.2449
ENSG00000088756	ARHGAP28	chr18	+	6729717	6915715	0.619356	1.23482	3.09386	ENSG00000088756	ARHGAP28	chr18	+	6729717	6915715	0.62535	1.07122	2.60428	1	0.622353	1.15302	2.84907
ENSG00000088766	CRLS1	chr20	+	5986736	6020699	58.9567	16.9639	42.5035	ENSG00000088766	CRLS1	chr20	+	5986736	6020699	67.9245	15.0237	36.5246	1	63.4406	15.9938	39.514
ENSG00000088782	DEFB127	chr20	+	138111	139804	0	0	0	ENSG00000088782	DEFB127	chr20	+	138111	139804	0	0	0	1	0	0	0
ENSG00000088808	PPP1R13B	chr14	-	104200089	104313927	44.7218	6.48966	16.26	ENSG00000088808	PPP1R13B	chr14	-	104200089	104313927	63.1811	7.30239	17.7531	1	53.9514	6.89603	17.0066
ENSG00000088812	ATRN	chr20	+	3451687	3631769	274.861	18.898	47.3493	ENSG00000088812	ATRN	chr20	+	3451687	3631769	335.067	18.3307	44.5645	1	304.964	18.6144	45.9569
ENSG00000088826	SMOX	chr20	+	4101627	4168394	8.08762	6.68387	16.7466	ENSG00000088826	SMOX	chr20	+	4101627	4168394	11.4095	7.62043	18.5263	1	9.74858	7.15215	17.6364
ENSG00000088827	SIGLEC1	chr20	-	3667617	3687775	0.640375	0.048816	0.12231	ENSG00000088827	SIGLEC1	chr20	-	3667617	3687775	0.481867	0.03156	0.076726	1	0.561121	0.040188	0.099518
ENSG00000088832	FKBP1A	chr20	-	1349622	1373806	884.798	85.7732	214.906	ENSG00000088832	FKBP1A	chr20	-	1349622	1373806	1111.13	84.4773	205.376	1	997.963	85.1252	210.141
ENSG00000088833	NSFL1C	chr20	-	1422807	1454487	286.902	56.4831	141.52	ENSG00000088833	NSFL1C	chr20	-	1422807	1454487	384.854	61.7927	150.227	1	335.878	59.1379	145.873
ENSG00000088836	SLC4A11	chr20	-	3208063	3219836	242.244	26.0131	65.1765	ENSG00000088836	SLC4A11	chr20	-	3208063	3219836	353.696	30.4083	73.9269	1	297.97	28.2107	69.5517
ENSG00000088854	C20orf194	chr20	-	3229951	3388272	10.221	0.848561	2.12609	ENSG00000088854	C20orf194	chr20	-	3229951	3388272	14.3195	0.944492	2.29619	1	12.2703	0.896527	2.21114
ENSG00000088876	ZNF343	chr20	-	2462463	2505348	52.2917	5.24758	13.1479	ENSG00000088876	ZNF343	chr20	-	2462463	2505348	68.8346	5.42382	13.1861	1	60.5631	5.3357	13.167
ENSG00000088881	EBF4	chr20	+	2673524	2740753	52.5417	5.41521	13.5679	ENSG00000088881	EBF4	chr20	+	2673524	2740753	77.9794	6.83176	16.609	1	65.2605	6.12349	15.0884
ENSG00000088882	CPXM1	chr20	-	2774715	2781283	9.68758	0.610955	1.53076	ENSG00000088882	CPXM1	chr20	-	2774715	2781283	11.2438	0.566602	1.37749	1	10.4657	0.588779	1.45412
ENSG00000088888	MAVS	chr20	+	3827487	3849280	281.31	18.2053	45.6138	ENSG00000088888	MAVS	chr20	+	3827487	3849280	397.002	20.3345	49.436	1	339.156	19.2699	47.5249
ENSG00000088899	LZTS3	chr20	-	3143263	3154192	352.641	24.1476	60.5022	ENSG00000088899	LZTS3	chr20	-	3143263	3154192	522.258	28.529	69.3578	1	437.45	26.3383	64.93
ENSG00000088926	F11	chr4	+	187187099	187210835	0.550857	0.077453	0.19406	ENSG00000088926	F11	chr4	+	187187099	187210835	0.870344	0.107807	0.262093	1	0.7106	0.09263	0.228077
ENSG00000088930	XRN2	chr20	+	21283942	21370463	96.843	46.9562	117.65	ENSG00000088930	XRN2	chr20	+	21283942	21370463	117.833	46.2598	112.464	1	107.338	46.608	115.057
ENSG00000088970	PLK1S1	chr20	+	21106624	21227260	5.89868	3.79407	9.50611	ENSG00000088970	PLK1S1	chr20	+	21106624	21227260	7.22971	3.57232	8.68479	1	6.5642	3.68319	9.09545
ENSG00000088986	DYNLL1	chr12	+	120907653	120936296	1740.71	446.327	1118.28	ENSG00000088986	DYNLL1	chr12	+	120907653	120936296	2157.49	442.185	1075.01	1	1949.1	444.256	1096.65
ENSG00000088992	TESC	chr12	-	117476728	117537284	195.034	30.4728	76.3503	ENSG00000088992	TESC	chr12	-	117476728	117537284	273.511	33.8048	82.1842	1	234.273	32.1388	79.2673
ENSG00000089006	SNX5	chr20	-	17922241	17949623	115.596	45.0408	112.851	ENSG00000089006	SNX5	chr20	-	17922241	17949623	140.812	44.2797	107.65	1	128.204	44.6602	110.25
ENSG00000089009	RPL6	chr12	-	112842994	112856642	3093.67	901.526	2258.79	ENSG00000089009	RPL6	chr12	-	112842994	112856642	3847.65	883.875	2148.82	1	3470.66	892.701	2203.81
ENSG00000089012	SIRPG	chr20	-	1609798	1638425	0	0	0	ENSG00000089012	SIRPG	chr20	-	1609798	1638425	0.174844	0.011405	0.027728	1	0.087422	0.0057025	0.013864
ENSG00000089022	MAPKAPK5	chr12	+	112279782	112334343	198.889	36.6235	91.7608	ENSG00000089022	MAPKAPK5	chr12	+	112279782	112334343	241.621	35.412	86.0914	1	220.255	36.0177	88.9261
ENSG00000089041	P2RX7	chr12	+	121570622	121623876	0.322554	0.024298	0.060879	ENSG00000089041	P2RX7	chr12	+	121570622	121623876	0.385838	0.029536	0.071807	1	0.354196	0.026917	0.066343
ENSG00000089048	ESF1	chr20	-	13694969	13765532	250.966	15.8274	39.6558	ENSG00000089048	ESF1	chr20	-	13694969	13765532	299.887	15.112	36.7394	1	275.427	15.4697	38.1976
ENSG00000089050	RBBP9	chr20	-	18467184	18477887	118.577	7.71429	19.3283	ENSG00000089050	RBBP9	chr20	-	18467184	18477887	139.717	7.25598	17.6403	1	129.147	7.48513	18.4843
ENSG00000089053	ANAPC5	chr12	-	121746048	121837699	167.876	68.5096	171.652	ENSG00000089053	ANAPC5	chr12	-	121746048	121837699	207.067	70.262	170.817	1	187.471	69.3858	171.234
ENSG00000089057	SLC23A2	chr20	-	4833002	4990939	22.1303	1.53239	3.83942	ENSG00000089057	SLC23A2	chr20	-	4833002	4990939	27.3362	1.51451	3.68197	1	24.7332	1.52345	3.7607
ENSG00000089060	SLC8B1	chr12	-	113736564	113797298	18.1232	14.3576	35.9733	ENSG00000089060	SLC8B1	chr12	-	113736564	113797298	26.1259	15.5093	37.7051	1	22.1245	14.9334	36.8392
ENSG00000089063	TMEM230	chr20	-	5080486	5093749	588.809	47.9237	120.074	ENSG00000089063	TMEM230	chr20	-	5080486	5093749	719.339	47.5666	115.641	1	654.074	47.7452	117.858
ENSG00000089091	DZANK1	chr20	-	18364011	18447925	19.7259	3.09513	7.75493	ENSG00000089091	DZANK1	chr20	-	18364011	18447925	25.8665	3.26886	7.94706	1	22.7962	3.182	7.85099
ENSG00000089094	KDM2B	chr12	-	121866900	122018920	18.0661	5.44208	13.6352	ENSG00000089094	KDM2B	chr12	-	121866900	122018920	24.6134	5.69264	13.8396	1	21.3397	5.56736	13.7374
ENSG00000089101	C20orf26	chr20	+	20033158	20341346	0.290195	0.222955	0.558617	ENSG00000089101	C20orf26	chr20	+	20033158	20341346	0.460591	0.366892	0.891964	1	0.375393	0.294924	0.725291
ENSG00000089116	LHX5	chr12	-	113899839	113910085	5.24513	0.351723	0.881248	ENSG00000089116	LHX5	chr12	-	113899839	113910085	7.67213	0.411084	0.999401	1	6.45863	0.381404	0.940325
ENSG00000089123	TASP1	chr20	-	13246709	13619587	43.1431	6.52508	16.3487	ENSG00000089123	TASP1	chr20	-	13246709	13619587	50.6903	6.34353	15.422	1	46.9167	6.43431	15.8854
ENSG00000089127	OAS1	chr12	+	113344582	113369990	105.8	15.5363	38.9264	ENSG00000089127	OAS1	chr12	+	113344582	113369990	130.828	15.2	36.9534	1	118.314	15.3681	37.9399
ENSG00000089154	GCN1L1	chr12	-	120565007	120632513	444.265	34.2634	85.8477	ENSG00000089154	GCN1L1	chr12	-	120565007	120632513	631.875	39.0649	94.9722	1	538.07	36.6642	90.41
ENSG00000089157	RPLP0	chr12	-	120634489	120639038	5683	1492.77	3740.15	ENSG00000089157	RPLP0	chr12	-	120634489	120639038	7301.58	1491.29	3625.54	1	6492.29	1492.03	3682.84
ENSG00000089159	PXN	chr12	-	120648250	120703574	44.2106	7.62501	19.1046	ENSG00000089159	PXN	chr12	-	120648250	120703574	57.3461	8.24109	20.0352	1	50.7784	7.93305	19.5699
ENSG00000089163	SIRT4	chr12	+	120740119	120751052	77.4885	5.10373	12.7875	ENSG00000089163	SIRT4	chr12	+	120740119	120751052	109.164	5.65966	13.7594	1	93.3261	5.38169	13.2735
ENSG00000089169	RPH3A	chr12	+	113008184	113336686	0.066865	0.1451	0.36355	ENSG00000089169	RPH3A	chr12	+	113008184	113336686	0.037722	0.040572	0.098637	1	0.0522935	0.092836	0.231094
ENSG00000089177	KIF16B	chr20	-	16252749	16554078	40.9394	4.53716	11.3679	ENSG00000089177	KIF16B	chr20	-	16252749	16554078	51.1956	4.54134	11.0406	1	46.0675	4.53925	11.2043
ENSG00000089195	TRMT6	chr20	-	5917881	5931182	285.092	24.727	61.9541	ENSG00000089195	TRMT6	chr20	-	5917881	5931182	337.738	23.7677	57.7825	1	311.415	24.2474	59.8683
ENSG00000089199	CHGB	chr20	+	5892076	5906007	819.249	92.5932	231.994	ENSG00000089199	CHGB	chr20	+	5892076	5906007	1030.55	93.1515	226.464	1	924.902	92.8724	229.229
ENSG00000089220	PEBP1	chr12	+	118573663	118583389	2296.18	181.864	455.664	ENSG00000089220	PEBP1	chr12	+	118573663	118583389	2895.89	183.26	445.529	1	2596.04	182.562	450.596
ENSG00000089225	TBX5	chr12	-	114791736	114846247	0.077011	0.036725	0.092014	ENSG00000089225	TBX5	chr12	-	114791736	114846247	0	0	0	1	0.0385055	0.0183625	0.046007
ENSG00000089234	BRAP	chr12	-	112079950	112123790	153.893	11.6577	29.2087	ENSG00000089234	BRAP	chr12	-	112079950	112123790	193.885	11.9076	28.9489	1	173.889	11.7827	29.0788
ENSG00000089248	ERP29	chr12	+	112451120	112461255	1998.27	255.193	639.393	ENSG00000089248	ERP29	chr12	+	112451120	112461255	2658.56	271.058	658.98	1	2328.41	263.126	649.186
ENSG00000089250	NOS1	chr12	-	117645947	117889975	0.146784	0.019997	0.050102	ENSG00000089250	NOS1	chr12	-	117645947	117889975	0.224765	0.024467	0.059482	1	0.185775	0.022232	0.054792
ENSG00000089280	FUS	chr16	+	31191431	31203127	813.515	149.583	374.783	ENSG00000089280	FUS	chr16	+	31191431	31203127	1048.76	153.964	374.308	1	931.139	151.774	374.546
ENSG00000089289	IGBP1	chrX	+	69353299	69386174	432.127	27.6349	69.2399	ENSG00000089289	IGBP1	chrX	+	69353299	69386174	528.725	27.2128	66.1581	1	480.426	27.4239	67.699
ENSG00000089327	FXYD5	chr19	+	35645633	35660786	375.76	83.101	208.211	ENSG00000089327	FXYD5	chr19	+	35645633	35660786	521.569	86.7574	210.919	1	448.665	84.9292	209.565
ENSG00000089335	ZNF302	chr19	+	35168544	35177302	141.688	17.6641	44.2577	ENSG00000089335	ZNF302	chr19	+	35168544	35177302	169.208	16.4246	39.9306	1	155.448	17.0444	42.0941
ENSG00000089351	GRAMD1A	chr19	+	35485688	35517375	77.7145	31.5084	78.9451	ENSG00000089351	GRAMD1A	chr19	+	35485688	35517375	116.983	37.663	91.564	1	97.3487	34.5857	85.2545
ENSG00000089356	FXYD3	chr19	+	35606732	35615228	2.88974	0.936918	2.34747	ENSG00000089356	FXYD3	chr19	+	35606732	35615228	2.9599	0.904497	2.19896	1	2.92482	0.920708	2.27321
ENSG00000089472	HEPH	chrX	+	65382391	65488709	0.017292	0.002276	0.005702	ENSG00000089472	HEPH	chrX	+	65382391	65488709	0.095944	0.01009	0.024531	1	0.056618	0.006183	0.0151165
ENSG00000089486	CDIP1	chr16	-	4560676	4588829	30.2418	14.9356	37.4215	ENSG00000089486	CDIP1	chr16	-	4560676	4588829	42.5834	17.0046	41.3405	1	36.4126	15.9701	39.381
ENSG00000089505	CMTM1	chr16	+	66600294	66613040	5.26443	0.871131	2.18264	ENSG00000089505	CMTM1	chr16	+	66600294	66613040	6.64208	0.911449	2.21586	1	5.95325	0.89129	2.19925
ENSG00000089558	KCNH4	chr17	-	40308909	40333296	5.85884	0.37083	0.929122	ENSG00000089558	KCNH4	chr17	-	40308909	40333296	8.69139	0.439494	1.06847	1	7.27511	0.405162	0.998796
ENSG00000089597	GANAB	chr11	-	62392298	62414104	2456.1	225.702	565.5	ENSG00000089597	GANAB	chr11	-	62392298	62414104	3212.37	236.24	574.331	1	2834.23	230.971	569.916
ENSG00000089639	GMIP	chr19	-	19740285	19754476	35.013	2.5013	6.26705	ENSG00000089639	GMIP	chr19	-	19740285	19754476	50.3813	2.93959	7.14654	1	42.6971	2.72044	6.7068
ENSG00000089682	RBM41	chrX	-	106307650	106362057	39.648	5.85512	14.6701	ENSG00000089682	RBM41	chrX	-	106307650	106362057	47.8349	5.68947	13.8319	1	43.7414	5.77229	14.251
ENSG00000089685	BIRC5	chr17	+	76210267	76221717	478.994	45.2721	113.43	ENSG00000089685	BIRC5	chr17	+	76210267	76221717	616.882	46.4528	112.933	1	547.938	45.8624	113.182
ENSG00000089692	LAG3	chr12	+	6881678	6887621	3.43177	0.37038	0.927996	ENSG00000089692	LAG3	chr12	+	6881678	6887621	3.09578	0.251653	0.611804	1	3.26378	0.311017	0.7699
ENSG00000089693	MLF2	chr12	-	6857170	6876641	1740.91	244.685	613.064	ENSG00000089693	MLF2	chr12	-	6857170	6876641	2363.21	270.547	657.738	1	2052.06	257.616	635.401
ENSG00000089723	OTUB2	chr14	+	94492675	94515276	11.8053	0.905571	2.26893	ENSG00000089723	OTUB2	chr14	+	94492675	94515276	16.012	1.00808	2.45078	1	13.9086	0.956825	2.35985
ENSG00000089737	DDX24	chr14	-	94517266	94547591	358.381	27.2895	68.3743	ENSG00000089737	DDX24	chr14	-	94517266	94547591	458.659	29.1543	70.8781	1	408.52	28.2219	69.6262
ENSG00000089775	ZBTB25	chr14	-	64915824	64971931	7.31881	1.84929	4.63344	ENSG00000089775	ZBTB25	chr14	-	64915824	64971931	9.12218	1.85125	4.50065	1	8.2205	1.85027	4.56704
ENSG00000089818	NECAP1	chr12	+	8234807	8250367	190.664	52.6253	131.854	ENSG00000089818	NECAP1	chr12	+	8234807	8250367	224.177	49.7573	120.967	1	207.421	51.1913	126.41
ENSG00000089820	ARHGAP4	chrX	-	153172821	153200452	70.7938	18.8735	47.2878	ENSG00000089820	ARHGAP4	chrX	-	153172821	153200452	107.2	22.9204	55.7228	1	88.9967	20.8969	51.5053
ENSG00000089847	ANKRD24	chr19	+	4183351	4224811	0.948912	0.101107	0.253326	ENSG00000089847	ANKRD24	chr19	+	4183351	4224811	0.873861	0.080715	0.196228	1	0.911386	0.090911	0.224777
ENSG00000089876	DHX32	chr10	-	127524906	127585005	117.467	10.5046	26.3194	ENSG00000089876	DHX32	chr10	-	127524906	127585005	143.869	10.1044	24.5652	1	130.668	10.3045	25.4423
ENSG00000089902	RCOR1	chr14	+	103058998	103196913	53.3752	3.71761	9.31455	ENSG00000089902	RCOR1	chr14	+	103058998	103196913	64.9414	3.66876	8.91926	1	59.1583	3.69319	9.11691
ENSG00000089916	GPATCH2L	chr14	+	76618259	76720685	34.5139	7.38217	18.4962	ENSG00000089916	GPATCH2L	chr14	+	76618259	76720685	40.6671	6.56254	15.9545	1	37.5905	6.97236	17.2253
ENSG00000090006	LTBP4	chr19	+	41098789	41135725	94.7911	30.406	76.1828	ENSG00000090006	LTBP4	chr19	+	41098789	41135725	145.101	36.0554	87.6557	1	119.946	33.2307	81.9192
ENSG00000090013	BLVRB	chr19	-	40953696	40971747	373.672	45.0547	112.885	ENSG00000090013	BLVRB	chr19	-	40953696	40971747	537.842	51.7534	125.82	1	455.757	48.404	119.353
ENSG00000090020	SLC9A1	chr1	-	27425306	27493472	129.375	11.0996	27.8103	ENSG00000090020	SLC9A1	chr1	-	27425306	27493472	180.006	12.332	29.9807	1	154.69	11.7158	28.8955
ENSG00000090054	SPTLC1	chr9	-	94794281	94877666	267.989	34.0742	85.3737	ENSG00000090054	SPTLC1	chr9	-	94794281	94877666	322.848	32.8937	79.9691	1	295.418	33.484	82.6714
ENSG00000090060	PAPOLA	chr14	+	96967770	97033448	84.8815	38.0451	95.3228	ENSG00000090060	PAPOLA	chr14	+	96967770	97033448	99.4293	35.3232	85.8757	1	92.1554	36.6842	90.5992
ENSG00000090061	CCNK	chr14	+	99947506	100001381	65.1217	10.549	26.4308	ENSG00000090061	CCNK	chr14	+	99947506	100001381	83.229	10.611	25.7968	1	74.1753	10.58	26.1138
ENSG00000090097	PCBP4	chr3	-	51991470	52002426	48.7472	6.61569	16.5758	ENSG00000090097	PCBP4	chr3	-	51991470	52002426	67.1547	7.1196	17.3087	1	57.951	6.86765	16.9422
ENSG00000090104	RGS1	chr1	+	192544857	192549161	0	0	0	ENSG00000090104	RGS1	chr1	+	192544857	192549161	0.198688	0.031838	0.077401	1	0.099344	0.015919	0.0387005
ENSG00000090238	YPEL3	chr16	-	30103635	30108236	82.6723	13.521	33.8772	ENSG00000090238	YPEL3	chr16	-	30103635	30108236	106.79	12.145	29.5262	1	94.7312	12.833	31.7017
ENSG00000090263	MRPS33	chr7	-	140705854	140715028	675.921	99.6684	249.721	ENSG00000090263	MRPS33	chr7	-	140705854	140715028	830.68	98.4255	239.286	1	753.3	99.0469	244.504
ENSG00000090266	NDUFB2	chr7	+	140390577	140422590	334.704	336.639	843.455	ENSG00000090266	NDUFB2	chr7	+	140390577	140422590	440.251	329.151	800.211	1	387.478	332.895	821.833
ENSG00000090273	NUDC	chr1	+	27226729	27273353	525.784	88.3757	221.427	ENSG00000090273	NUDC	chr1	+	27226729	27273353	697.278	92.9003	225.853	1	611.531	90.638	223.64
ENSG00000090316	MAEA	chr4	+	1283639	1333935	219.052	95.639	239.625	ENSG00000090316	MAEA	chr4	+	1283639	1333935	300.512	106.674	259.34	1	259.782	101.157	249.483
ENSG00000090339	ICAM1	chr19	+	10381511	10397291	44.9051	3.94305	9.87939	ENSG00000090339	ICAM1	chr19	+	10381511	10397291	60.3581	4.22234	10.2651	1	52.6316	4.0827	10.0722
ENSG00000090372	STRN4	chr19	-	47222764	47250251	148.94	37.8575	94.8527	ENSG00000090372	STRN4	chr19	-	47222764	47250251	226.209	45.9357	111.676	1	187.575	41.8966	103.264
ENSG00000090376	IRAK3	chr12	+	66582659	66648402	6.71662	0.52392	1.31269	ENSG00000090376	IRAK3	chr12	+	66582659	66648402	7.3193	0.470738	1.14443	1	7.01796	0.497329	1.22856
ENSG00000090382	LYZ	chr12	+	69742121	69748014	1.45181	0.120303	0.301422	ENSG00000090382	LYZ	chr12	+	69742121	69748014	1.69728	0.108913	0.264783	1	1.57455	0.114608	0.283103
ENSG00000090402	SI	chr3	-	164696686	164796283	0.204464	0.013167	0.032991	ENSG00000090402	SI	chr3	-	164696686	164796283	0.123819	0.006371	0.01549	1	0.164141	0.009769	0.0242405
ENSG00000090432	MUL1	chr1	-	20825943	20834654	294.148	18.5506	46.479	ENSG00000090432	MUL1	chr1	-	20825943	20834654	408.234	20.5719	50.013	1	351.191	19.5613	48.246
ENSG00000090447	TFAP4	chr16	-	4307187	4323076	29.189	8.04497	20.1568	ENSG00000090447	TFAP4	chr16	-	4307187	4323076	41.7565	8.40992	20.4457	1	35.4727	8.22745	20.3013
ENSG00000090470	PDCD7	chr15	-	65409717	65426174	100.573	7.41692	18.5832	ENSG00000090470	PDCD7	chr15	-	65409717	65426174	130.354	7.61252	18.5071	1	115.463	7.51472	18.5452
ENSG00000090487	SPG21	chr15	-	65255362	65282648	198.598	31.9966	80.1681	ENSG00000090487	SPG21	chr15	-	65255362	65282648	240.073	31.1542	75.7402	1	219.335	31.5754	77.9542
ENSG00000090512	FETUB	chr3	+	186353758	186370930	0.381423	0.029687	0.074382	ENSG00000090512	FETUB	chr3	+	186353758	186370930	0	0	0	1	0.190712	0.0148435	0.037191
ENSG00000090520	DNAJB11	chr3	+	186285192	186315061	350.993	60.0578	150.476	ENSG00000090520	DNAJB11	chr3	+	186285192	186315061	437.475	62.1807	151.17	1	394.234	61.1193	150.823
ENSG00000090530	LEPREL1	chr3	-	189674517	189840226	0.567629	0.067083	0.168079	ENSG00000090530	LEPREL1	chr3	-	189674517	189840226	0.55784	0.079544	0.193382	1	0.562735	0.0733135	0.180731
ENSG00000090534	THPO	chr3	-	184089723	184095932	17.377	1.23154	3.08566	ENSG00000090534	THPO	chr3	-	184089723	184095932	26.2572	1.58988	3.86522	1	21.8171	1.41071	3.47544
ENSG00000090539	CHRD	chr3	+	184097861	184108524	52.9844	6.86653	17.2042	ENSG00000090539	CHRD	chr3	+	184097861	184108524	78.7146	7.73278	18.7994	1	65.8495	7.29966	18.0018
ENSG00000090554	FLT3LG	chr19	+	49977464	49989488	4.47253	0.880427	2.20593	ENSG00000090554	FLT3LG	chr19	+	49977464	49989488	5.7552	0.86288	2.09778	1	5.11387	0.871653	2.15185
ENSG00000090565	RAB11FIP3	chr16	+	475619	573011	37.7864	8.72768	21.8674	ENSG00000090565	RAB11FIP3	chr16	+	475619	573011	55.0652	10.1246	24.6144	1	46.4258	9.42616	23.2409
ENSG00000090581	GNPTG	chr16	+	1401924	1413352	134.658	24.2296	60.7079	ENSG00000090581	GNPTG	chr16	+	1401924	1413352	199.673	29.2046	71.0004	1	167.166	26.7171	65.8542
ENSG00000090612	ZNF268	chr12	+	133707570	133783698	66.6407	6.84331	17.1461	ENSG00000090612	ZNF268	chr12	+	133707570	133783698	80.5927	6.47318	15.7372	1	73.6167	6.65824	16.4416
ENSG00000090615	GOLGA3	chr12	-	133345495	133405444	239.212	23.4566	58.7709	ENSG00000090615	GOLGA3	chr12	-	133345495	133405444	328.795	26.6116	64.6965	1	284.003	25.0341	61.7337
ENSG00000090621	PABPC4	chr1	-	40026488	40042462	550.899	92.7115	232.291	ENSG00000090621	PABPC4	chr1	-	40026488	40042462	743.404	99.7936	242.612	1	647.152	96.2526	237.451
ENSG00000090659	CD209	chr19	-	7804879	7812464	0.262647	0.017137	0.042937	ENSG00000090659	CD209	chr19	-	7804879	7812464	0.123645	0.006446	0.015672	1	0.193146	0.0117915	0.0293045
ENSG00000090661	CERS4	chr19	+	8271620	8327305	40.5043	35.735	89.5348	ENSG00000090661	CERS4	chr19	+	8271620	8327305	54.9113	35.7562	86.9282	1	47.7078	35.7456	88.2315
ENSG00000090674	MCOLN1	chr19	+	7587512	7598895	56.5671	7.41922	18.589	ENSG00000090674	MCOLN1	chr19	+	7587512	7598895	82.8496	8.62792	20.9757	1	69.7083	8.02357	19.7823
ENSG00000090686	USP48	chr1	-	22004791	22110099	101.188	23.9776	60.0763	ENSG00000090686	USP48	chr1	-	22004791	22110099	119.726	23.8748	58.0429	1	110.457	23.9262	59.0596
ENSG00000090776	EFNB1	chrX	+	68048840	68061990	56.4056	3.55726	8.91279	ENSG00000090776	EFNB1	chrX	+	68048840	68061990	76.9327	3.87682	9.42507	1	66.6691	3.71704	9.16893
ENSG00000090857	PDPR	chr16	+	70147529	70195203	78.7241	6.39956	16.0342	ENSG00000090857	PDPR	chr16	+	70147529	70195203	98.2041	6.30843	15.3367	1	88.4641	6.354	15.6855
ENSG00000090861	AARS	chr16	-	70286198	70323446	911.417	77.9561	195.321	ENSG00000090861	AARS	chr16	-	70286198	70323446	1220.65	83.698	203.481	1	1066.03	80.827	199.401
ENSG00000090863	GLG1	chr16	-	74485856	74641012	174.778	22.9672	57.5447	ENSG00000090863	GLG1	chr16	-	74485856	74641012	224.711	23.5178	57.1751	1	199.744	23.2425	57.3599
ENSG00000090889	KIF4A	chrX	+	69509879	69640682	503.34	35.0353	87.7817	ENSG00000090889	KIF4A	chrX	+	69509879	69640682	634.833	35.3861	86.0284	1	569.086	35.2107	86.9051
ENSG00000090905	TNRC6A	chr16	+	24741016	24838953	96.9993	11.6385	29.1606	ENSG00000090905	TNRC6A	chr16	+	24741016	24838953	120.107	10.5633	25.6808	1	108.553	11.1009	27.4207
ENSG00000090920	FCGBP	chr19	-	40353963	40440533	56.6458	3.61034	9.04578	ENSG00000090920	FCGBP	chr19	-	40353963	40440533	90.2383	4.60766	11.2018	1	73.4421	4.109	10.1238
ENSG00000090924	PLEKHG2	chr19	+	39903225	39919054	49.5274	5.03027	12.6034	ENSG00000090924	PLEKHG2	chr19	+	39903225	39919054	70.3398	5.95825	14.4853	1	59.9336	5.49426	13.5444
ENSG00000090932	DLL3	chr19	+	39989535	39999121	508.232	44.457	111.388	ENSG00000090932	DLL3	chr19	+	39989535	39999121	699.038	49.9572	121.453	1	603.635	47.2071	116.42
ENSG00000090971	NAT14	chr19	+	55996371	55998935	99.9468	10.143	25.4136	ENSG00000090971	NAT14	chr19	+	55996371	55998935	130.562	10.535	25.612	1	115.255	10.339	25.5128
ENSG00000090975	PITPNM2	chr12	-	123468027	123634562	30.9374	5.46093	13.6825	ENSG00000090975	PITPNM2	chr12	-	123468027	123634562	41.8345	5.82175	14.1535	1	36.386	5.64134	13.918
ENSG00000090989	EXOC1	chr4	+	56719782	56771200	99.3367	9.67415	24.2388	ENSG00000090989	EXOC1	chr4	+	56719782	56771200	118.998	9.55479	23.229	1	109.167	9.61447	23.7339
ENSG00000091009	RBM27	chr5	+	145583113	145718814	137.268	9.57465	23.9895	ENSG00000091009	RBM27	chr5	+	145583113	145718814	168.964	9.4187	22.8982	1	153.116	9.49667	23.4438
ENSG00000091010	POU4F3	chr5	+	145718587	145720083	1.00773	0.063553	0.159234	ENSG00000091010	POU4F3	chr5	+	145718587	145720083	2.4911	0.125532	0.305186	1	1.74941	0.0945425	0.23221
ENSG00000091039	OSBPL8	chr12	-	76745577	76953589	98.0063	8.51834	21.3429	ENSG00000091039	OSBPL8	chr12	-	76745577	76953589	115.348	7.88495	19.1694	1	106.677	8.20165	20.2561
ENSG00000091073	DTX2	chr7	+	76090993	76135312	13.6464	5.04526	12.641	ENSG00000091073	DTX2	chr7	+	76090993	76135312	23.078	7.30105	17.7499	1	18.3622	6.17315	15.1954
ENSG00000091106	NLRC4	chr2	-	32449522	32490923	12.8891	0.877053	2.19747	ENSG00000091106	NLRC4	chr2	-	32449522	32490923	13.9251	0.757077	1.84056	1	13.4071	0.817065	2.01902
ENSG00000091127	PUS7	chr7	-	105080108	105162714	95.3082	10.5512	26.4363	ENSG00000091127	PUS7	chr7	-	105080108	105162714	116.292	12.0392	29.2691	1	105.8	11.2952	27.8527
ENSG00000091128	LAMB4	chr7	-	107663993	107770801	2.59257	0.319646	0.800879	ENSG00000091128	LAMB4	chr7	-	107663993	107770801	2.87878	0.307781	0.748259	1	2.73568	0.313713	0.774569
ENSG00000091129	NRCAM	chr7	-	107788068	108097161	189.215	16.2441	40.6999	ENSG00000091129	NRCAM	chr7	-	107788068	108097161	223.819	15.5846	37.8884	1	206.517	15.9144	39.2942
ENSG00000091136	LAMB1	chr7	-	107564244	107643700	98.7485	19.9639	50.0201	ENSG00000091136	LAMB1	chr7	-	107564244	107643700	124.903	20.6601	50.2275	1	111.826	20.312	50.1238
ENSG00000091137	SLC26A4	chr7	+	107301080	107358254	1.13214	0.11699	0.293122	ENSG00000091137	SLC26A4	chr7	+	107301080	107358254	1.24831	0.103073	0.250584	1	1.19022	0.110032	0.271853
ENSG00000091138	SLC26A3	chr7	-	107405912	107443670	0.570373	0.044323	0.111052	ENSG00000091138	SLC26A3	chr7	-	107405912	107443670	0.981149	0.073324	0.178262	1	0.775761	0.0588235	0.144657
ENSG00000091140	DLD	chr7	+	107531415	107572175	360.046	51.8122	129.817	ENSG00000091140	DLD	chr7	+	107531415	107572175	426.754	47.3167	115.034	1	393.4	49.5645	122.425
ENSG00000091157	WDR7	chr18	+	54318574	54698828	8.31814	5.43364	13.6141	ENSG00000091157	WDR7	chr18	+	54318574	54698828	10.107	5.17054	12.5703	1	9.21256	5.30209	13.0922
ENSG00000091164	TXNL1	chr18	-	54264439	54318831	255.404	37.7187	94.505	ENSG00000091164	TXNL1	chr18	-	54264439	54318831	297.424	36.1413	87.8645	1	276.414	36.93	91.1847
ENSG00000091181	IL5RA	chr3	-	3111233	3168297	0.394598	0.048742	0.122124	ENSG00000091181	IL5RA	chr3	-	3111233	3168297	0.104184	0.010283	0.024999	1	0.249391	0.0295125	0.0735615
ENSG00000091262	ABCC6	chr16	-	16242785	16317379	4.86853	1.11678	2.79813	ENSG00000091262	ABCC6	chr16	-	16242785	16317379	7.83035	1.58168	3.84529	1	6.34944	1.34923	3.32171
ENSG00000091317	CMTM6	chr3	-	32522804	32544900	114.476	8.26434	20.7065	ENSG00000091317	CMTM6	chr3	-	32522804	32544900	130.891	7.58324	18.4359	1	122.684	7.92379	19.5712
ENSG00000091409	ITGA6	chr2	+	173292082	173371181	8.20777	4.59672	11.5172	ENSG00000091409	ITGA6	chr2	+	173292082	173371181	9.7887	4.42626	10.7608	1	8.99823	4.51149	11.139
ENSG00000091428	RAPGEF4	chr2	+	173600002	173917621	1.89787	5.77883	14.479	ENSG00000091428	RAPGEF4	chr2	+	173600002	173917621	2.21051	5.37236	13.0609	1	2.05419	5.5756	13.77
ENSG00000091436	MLTK	chr2	+	173940163	174132738	17.4148	8.17863	20.4917	ENSG00000091436	MLTK	chr2	+	173940163	174132738	20.2584	7.83053	19.0371	1	18.8366	8.00458	19.7644
ENSG00000091482	SMPX	chrX	-	21724090	21776281	0	0	0	ENSG00000091482	SMPX	chrX	-	21724090	21776281	0.193269	0.010798	0.026252	1	0.0966345	0.005399	0.013126
ENSG00000091483	FH	chr1	-	241660903	241683061	820.311	62.3816	156.298	ENSG00000091483	FH	chr1	-	241660903	241683061	1007.33	61.1169	148.584	1	913.822	61.7492	152.441
ENSG00000091490	SEL1L3	chr4	-	25749055	25865382	276.291	37.8359	94.7987	ENSG00000091490	SEL1L3	chr4	-	25749055	25865382	342.84	37.2694	90.6071	1	309.565	37.5527	92.7029
ENSG00000091513	TF	chr3	+	133464800	133497850	0.882853	0.219366	0.549627	ENSG00000091513	TF	chr3	+	133464800	133497850	0.831013	0.152039	0.369628	1	0.856933	0.185702	0.459627
ENSG00000091527	CDV3	chr3	+	133292574	133309105	441.086	44.6061	111.762	ENSG00000091527	CDV3	chr3	+	133292574	133309105	527.978	41.673	101.313	1	484.532	43.1395	106.537
ENSG00000091536	MYO15A	chr17	+	18012020	18083116	2.80865	0.689484	1.72752	ENSG00000091536	MYO15A	chr17	+	18012020	18083116	4.22515	0.974128	2.36824	1	3.5169	0.831806	2.04788
ENSG00000091542	ALKBH5	chr17	+	18086392	18113268	78.3204	23.7768	59.5733	ENSG00000091542	ALKBH5	chr17	+	18086392	18113268	104.514	25.3607	61.6554	1	91.4174	24.5688	60.6143
ENSG00000091583	APOH	chr17	-	64208151	64252643	8.71171	0.622292	1.55916	ENSG00000091583	APOH	chr17	-	64208151	64252643	10.9204	0.625015	1.5195	1	9.81607	0.623653	1.53933
ENSG00000091592	NLRP1	chr17	-	5402747	5522744	13.7096	3.36719	8.43656	ENSG00000091592	NLRP1	chr17	-	5402747	5522744	19.207	3.72262	9.05022	1	16.4583	3.54491	8.74339
ENSG00000091622	PITPNM3	chr17	-	6354584	6459814	6.16829	0.706438	1.77	ENSG00000091622	PITPNM3	chr17	-	6354584	6459814	7.17896	0.620977	1.50968	1	6.67362	0.663708	1.63984
ENSG00000091640	SPAG7	chr17	-	4862521	4871167	361.414	61.7379	154.686	ENSG00000091640	SPAG7	chr17	-	4862521	4871167	486.827	65.9909	160.433	1	424.12	63.8644	157.559
ENSG00000091651	ORC6	chr16	+	46723555	46732306	203.249	36.2999	90.9503	ENSG00000091651	ORC6	chr16	+	46723555	46732306	257.789	35.8449	87.1438	1	230.519	36.0724	89.047
ENSG00000091656	ZFHX4	chr8	+	77593454	77779521	4.15148	0.776468	1.94546	ENSG00000091656	ZFHX4	chr8	+	77593454	77779521	5.25218	0.767782	1.86658	1	4.70183	0.772125	1.90602
ENSG00000091664	SLC17A6	chr11	+	22359643	22401049	0.162835	0.010971	0.027489	ENSG00000091664	SLC17A6	chr11	+	22359643	22401049	0.168523	0.009073	0.022058	1	0.165679	0.010022	0.0247735
ENSG00000091704	CPA1	chr7	+	130020180	130027955	0.48674	0.063267	0.158517	ENSG00000091704	CPA1	chr7	+	130020180	130027955	0.38357	0.03095	0.075245	1	0.435155	0.0471085	0.116881
ENSG00000091732	ZC3HC1	chr7	-	129658126	129691291	113.225	21.577	54.0617	ENSG00000091732	ZC3HC1	chr7	-	129658126	129691291	143.189	21.8684	53.1651	1	128.207	21.7227	53.6134
ENSG00000091831	ESR1	chr6	+	151977826	152450754	1.55169	0.501249	1.25589	ENSG00000091831	ESR1	chr6	+	151977826	152450754	1.74196	0.437314	1.06317	1	1.64683	0.469281	1.15953
ENSG00000091844	RGS17	chr6	-	153325594	153452384	39.7176	4.09532	10.2609	ENSG00000091844	RGS17	chr6	-	153325594	153452384	47.8266	4.13845	10.0611	1	43.7721	4.11688	10.161
ENSG00000091879	ANGPT2	chr8	-	6357172	6420930	1.53343	0.129714	0.325	ENSG00000091879	ANGPT2	chr8	-	6357172	6420930	2.76831	0.208928	0.507933	1	2.15087	0.169321	0.416466
ENSG00000091947	TMEM101	chr17	-	42088556	42101314	125.507	15.0116	37.612	ENSG00000091947	TMEM101	chr17	-	42088556	42101314	181.782	18.0474	43.8756	1	153.645	16.5295	40.7438
ENSG00000091972	CD200	chr3	+	112051194	112081659	1.26608	0.622298	1.55918	ENSG00000091972	CD200	chr3	+	112051194	112081659	1.44358	0.615382	1.49608	1	1.35483	0.61884	1.52763
ENSG00000091986	CCDC80	chr3	-	112323407	112368377	4.77495	0.390551	0.978533	ENSG00000091986	CCDC80	chr3	-	112323407	112368377	6.05598	0.372124	0.904684	1	5.41547	0.381337	0.941609
ENSG00000092009	CMA1	chr14	-	24974559	24977471	1.23982	0.078191	0.195908	ENSG00000092009	CMA1	chr14	-	24974559	24977471	0.352203	0.017748	0.043149	1	0.796014	0.0479695	0.119528
ENSG00000092010	PSME1	chr14	+	24605367	24608176	899.062	113.222	283.68	ENSG00000092010	PSME1	chr14	+	24605367	24608176	1115.79	112.058	272.43	1	1007.43	112.64	278.055
ENSG00000092020	PPP2R3C	chr14	-	35554673	35591723	85.9741	12.3508	30.9452	ENSG00000092020	PPP2R3C	chr14	-	35554673	35591723	99.2782	11.1771	27.1731	1	92.6261	11.764	29.0592
ENSG00000092036	HAUS4	chr14	-	23415437	23426370	124.948	15.563	38.9934	ENSG00000092036	HAUS4	chr14	-	23415437	23426370	161.378	15.3805	37.3921	1	143.163	15.4717	38.1927
ENSG00000092051	JPH4	chr14	-	24037244	24048009	1.85773	0.150951	0.37821	ENSG00000092051	JPH4	chr14	-	24037244	24048009	2.64965	0.172826	0.420165	1	2.25369	0.161888	0.399188
ENSG00000092054	MYH7	chr14	-	23881947	23904927	0.577352	0.036411	0.091229	ENSG00000092054	MYH7	chr14	-	23881947	23904927	0.319999	0.016125	0.039203	1	0.448676	0.026268	0.065216
ENSG00000092067	CEBPE	chr14	-	23586513	23588825	0.246461	0.015543	0.038944	ENSG00000092067	CEBPE	chr14	-	23586513	23588825	0	0	0	1	0.123231	0.0077715	0.019472
ENSG00000092068	SLC7A8	chr14	-	23594504	23652883	18.088	1.70703	4.277	ENSG00000092068	SLC7A8	chr14	-	23594504	23652883	26.3006	1.93782	4.7111	1	22.1943	1.82242	4.49405
ENSG00000092094	OSGEP	chr14	-	20914570	20923264	43.5803	7.82314	19.601	ENSG00000092094	OSGEP	chr14	-	20914570	20923264	58.3107	8.51075	20.6908	1	50.9455	8.16695	20.1459
ENSG00000092096	SLC22A17	chr14	-	23815515	23822121	36.3519	4.3666	10.9406	ENSG00000092096	SLC22A17	chr14	-	23815515	23822121	55.4021	5.43933	13.2238	1	45.877	4.90296	12.0822
ENSG00000092098	RNF31	chr14	+	24615892	24629870	64.7599	9.92175	24.8592	ENSG00000092098	RNF31	chr14	+	24615892	24629870	93.0404	11.735	28.5293	1	78.9001	10.8284	26.6942
ENSG00000092108	SCFD1	chr14	+	31091318	31205018	19.8021	23.4638	58.789	ENSG00000092108	SCFD1	chr14	+	31091318	31205018	22.691	21.4324	52.1051	1	21.2466	22.4481	55.447
ENSG00000092140	G2E3	chr14	+	31028329	31089269	11.9781	5.25186	13.1586	ENSG00000092140	G2E3	chr14	+	31028329	31089269	14.3727	5.69035	13.834	1	13.1754	5.4711	13.4963
ENSG00000092148	HECTD1	chr14	-	31569318	31677010	157.279	17.3869	43.5633	ENSG00000092148	HECTD1	chr14	-	31569318	31677010	189.625	16.3327	39.7071	1	173.452	16.8598	41.6352
ENSG00000092199	HNRNPC	chr14	-	21677295	21737653	161.708	203.842	510.732	ENSG00000092199	HNRNPC	chr14	-	21677295	21737653	197.213	204.524	497.227	1	179.461	204.183	503.979
ENSG00000092200	RPGRIP1	chr14	+	21756098	21819460	0.870116	0.1567	0.392616	ENSG00000092200	RPGRIP1	chr14	+	21756098	21819460	0.992561	0.122321	0.297379	1	0.931339	0.139511	0.344998
ENSG00000092201	SUPT16H	chr14	-	21819631	21852425	223.21	22.4651	56.2868	ENSG00000092201	SUPT16H	chr14	-	21819631	21852425	260.058	20.9142	50.8453	1	241.634	21.6897	53.5661
ENSG00000092203	TOX4	chr14	+	21944756	21967319	90.1281	9.28553	23.2651	ENSG00000092203	TOX4	chr14	+	21944756	21967319	113.5	9.99953	24.3102	1	101.814	9.64253	23.7877
ENSG00000092208	GEMIN2	chr14	+	39583427	39606177	121.2	20.8662	52.2808	ENSG00000092208	GEMIN2	chr14	+	39583427	39606177	142.407	19.458	47.3052	1	131.804	20.1621	49.793
ENSG00000092295	TGM1	chr14	-	24718320	24733638	12.4074	1.73263	4.34113	ENSG00000092295	TGM1	chr14	-	24718320	24733638	19.1775	2.03723	4.9528	1	15.7924	1.88493	4.64696
ENSG00000092330	TINF2	chr14	-	24708849	24711880	178.355	16.7212	41.8954	ENSG00000092330	TINF2	chr14	-	24708849	24711880	232.396	17.3582	42.2001	1	205.376	17.0397	42.0478
ENSG00000092345	DAZL	chr3	-	16628299	16711813	0.190306	0.031543	0.079031	ENSG00000092345	DAZL	chr3	-	16628299	16711813	0	0	0	1	0.095153	0.0157715	0.0395155
ENSG00000092377	TBL1Y	chrY	+	6778727	6959724	0.00651	0.004769	0.011948	ENSG00000092377	TBL1Y	chrY	+	6778727	6959724	0.006582	0.003852	0.009365	1	0.006546	0.0043105	0.0106565
ENSG00000092421	SEMA6A	chr5	-	115779312	115910630	35.0494	11.8595	29.7143	ENSG00000092421	SEMA6A	chr5	-	115779312	115910630	47.5281	12.8023	31.1242	1	41.2888	12.3309	30.4193
ENSG00000092439	TRPM7	chr15	-	50844670	50979012	65.5593	10.571	26.4859	ENSG00000092439	TRPM7	chr15	-	50844670	50979012	78.8171	9.91258	24.0988	1	72.1882	10.2418	25.2923
ENSG00000092445	TYRO3	chr15	+	41849873	41871536	13.725	1.97995	4.96082	ENSG00000092445	TYRO3	chr15	+	41849873	41871536	19.8426	2.24539	5.45885	1	16.7838	2.11267	5.20983
ENSG00000092470	WDR76	chr15	+	44119161	44160617	48.7838	3.37676	8.46055	ENSG00000092470	WDR76	chr15	+	44119161	44160617	60.2188	3.69546	8.98417	1	54.5013	3.53611	8.72236
ENSG00000092529	CAPN3	chr15	+	42640301	42704516	0.311183	0.367341	0.920381	ENSG00000092529	CAPN3	chr15	+	42640301	42704516	0.755601	0.566059	1.37617	1	0.533392	0.4667	1.14827
ENSG00000092531	SNAP23	chr15	+	42783431	42837547	33.4365	19.4588	48.7544	ENSG00000092531	SNAP23	chr15	+	42783431	42837547	38.7447	17.5781	42.7347	1	36.0906	18.5184	45.7446
ENSG00000092607	TBX15	chr1	-	119425669	119532179	12.7306	0.907666	2.27418	ENSG00000092607	TBX15	chr1	-	119425669	119532179	15.3976	0.857978	2.08586	1	14.0641	0.882822	2.18002
ENSG00000092621	PHGDH	chr1	+	120202421	120286838	71.9261	30.6953	76.9076	ENSG00000092621	PHGDH	chr1	+	120202421	120286838	97.4584	33.4403	81.2981	1	84.6923	32.0678	79.1028
ENSG00000092758	COL9A3	chr20	+	61447596	61472511	6.57086	2.46143	6.16717	ENSG00000092758	COL9A3	chr20	+	61447596	61472511	8.11748	2.39066	5.81203	1	7.34417	2.42605	5.9896
[truncated: 55,787 more rows]

## Sheet: Fig 1 ASCL1 ChIPseq
PeakID (cmd=annotatePeaks.pl ASCL1_0_R2_peaks.narrowPeak hg19 -gid -gtf genes.gtf -annStats ASCL1_0_R2_peaks.narrowPeak_stat.txt)	Chr	Start	End	Strand	Peak Score	Focus Ratio/Region Size	Annotation	Detailed Annotation	Distance to TSS	Nearest PromoterID	Entrez ID	Nearest Unigene	Nearest Refseq	Nearest Ensembl	Gene Name	Gene Alias	Gene Description	Gene Type
ASCL1_0_R1_peak_49492	chr9	37650481	37651334	+	7881	NA	promoter-TSS (FRMPD1)	#NAME?	-145	FRMPD1	FRMPD1	NM_014907			FRMPD1			NA
ASCL1_0_R1_peak_18646	chr16	74808225	74809270	+	7872	NA	promoter-TSS (FA2H)	#NAME?	-18	FA2H	FA2H	NM_024306			FA2H			NA
ASCL1_0_R1_peak_44892	chr7	44787823	44789324	+	7703	NA	promoter-TSS (ZMIZ2)	#NAME?	-7214	ZMIZ2	ZMIZ2	NM_031449			ZMIZ2			NA
ASCL1_0_R1_peak_24692	chr19	10735809	10736503	+	7658	NA	promoter-TSS (SLC44A2)	#NAME?	-15	SLC44A2	SLC44A2	NM_001145056			SLC44A2			NA
ASCL1_0_R1_peak_8328	chr11	45943355	45945159	+	7562	NA	promoter-TSS (GYLTL1B)	#NAME?	1085	GYLTL1B	GYLTL1B	NM_001300722			GYLTL1B			NA
ASCL1_0_R1_peak_38223	chr4	129732145	129733877	+	7369	NA	promoter-TSS (JADE1)	#NAME?	2233	JADE1	JADE1	NM_001287443			JADE1			NA
ASCL1_0_R1_peak_15689	chr15	41219659	41222325	+	7270	NA	promoter-TSS (DLL4)	#NAME?	-539	DLL4	DLL4	NM_019074			DLL4			NA
ASCL1_0_R1_peak_3801	chr1	192777535	192778305	+	7216	NA	promoter-TSS (RGS2)	#NAME?	-249	RGS2	RGS2	NM_002923			RGS2			NA
ASCL1_0_R1_peak_27866	chr2	55646724	55647546	+	7196	NA	promoter-TSS (CCDC88A)	#NAME?	-78	CCDC88A	CCDC88A	NM_001135597			CCDC88A			NA
ASCL1_0_R1_peak_32570	chr21	38639030	38640575	+	7101	NA	promoter-TSS (DSCR3)	#NAME?	31	DSCR3	DSCR3	NM_006052			DSCR3			NA
ASCL1_0_R1_peak_31706	chr20	48598893	48599787	+	7081	NA	promoter-TSS (SNAI1)	#NAME?	-173	SNAI1	SNAI1	NM_005985			SNAI1			NA
ASCL1_0_R1_peak_25179	chr19	18390913	18393109	+	6942	NA	promoter-TSS (MIR3188)	#NAME?	455	JUND	JUND	NM_005354			JUND			NA
ASCL1_0_R1_peak_24685	chr19	10653906	10655016	+	6912	NA	promoter-TSS (ATG4D)	#NAME?	-109	ATG4D	ATG4D	NM_001281504			ATG4D			NA
ASCL1_0_R1_peak_21050	chr17	60885329	60886041	+	6876	NA	promoter-TSS (MARCH10)	#NAME?	57	MARCH10	MARCH10	NM_001288780			MARCH10			NA
ASCL1_0_R1_peak_35935	chr3	170074373	170076061	+	6846	NA	promoter-TSS (SKIL)	#NAME?	-256	SKIL	SKIL	NM_001145098			SKIL			NA
ASCL1_0_R1_peak_7999	chr11	17410131	17411609	+	6831	NA	promoter-TSS (KCNJ11)	#NAME?	8	KCNJ11	KCNJ11	NM_001166290			KCNJ11			NA
ASCL1_0_R1_peak_14470	chr14	69950170	69951822	+	6779	NA	promoter-TSS (PLEKHD1)	#NAME?	-475	PLEKHD1	PLEKHD1	NM_001161498			PLEKHD1			NA
ASCL1_0_R1_peak_38139	chr4	120549669	120550370	+	6739	NA	promoter-TSS (PDE5A)	#NAME?	-780	PDE5A	PDE5A	NM_001083			PDE5A			NA
ASCL1_0_R1_peak_25175	chr19	18365725	18366598	+	6732	NA	promoter-TSS (LOC729966)	#NAME?	68	LOC729966	LOC729966	NR_036575			LOC729966			NA
ASCL1_0_R1_peak_51516	chr9	140335609	140336507	+	6692	NA	promoter-TSS (ENTPD8)	#NAME?	-157	ENTPD8	ENTPD8	NM_001033113			ENTPD8			NA
ASCL1_0_R1_peak_32637	chr21	42688196	42689273	+	6677	NA	promoter-TSS (FAM3B)	#NAME?	73	FAM3B	FAM3B	NM_206964			FAM3B			NA
ASCL1_0_R1_peak_21297	chr17	72426694	72427476	+	6661	NA	promoter-TSS (GPRC5C)	#NAME?	-582	GPRC5C	GPRC5C	NM_022036			GPRC5C			NA
ASCL1_0_R1_peak_29742	chr2	198380363	198381195	+	6639	NA	promoter-TSS (MOB4)	#NAME?	484	MOB4	MOB4	NM_001100819			MOB4			NA
ASCL1_0_R1_peak_19092	chr16	88752392	88753326	+	6629	NA	promoter-TSS (SNAI3)	#NAME?	23	SNAI3	SNAI3	NM_178310			SNAI3			NA
ASCL1_0_R1_peak_46427	chr7	148981790	148982727	+	6604	NA	promoter-TSS (LOC155060)	#NAME?	-114	LOC155060	LOC155060	NR_036573			LOC155060			NA
ASCL1_0_R1_peak_12841	chr12	133286867	133288057	+	6529	NA	promoter-TSS (PGAM5)	#NAME?	69	PGAM5	PGAM5	NM_001170544			PGAM5			NA
ASCL1_0_R1_peak_10185	chr11	130029139	130030272	+	6529	NA	promoter-TSS (ST14)	#NAME?	23	ST14	ST14	NM_021978			ST14			NA
ASCL1_0_R1_peak_33923	chr22	44893436	44894463	+	6516	NA	promoter-TSS (LDOC1L)	#NAME?	56	LDOC1L	LDOC1L	NM_032287			LDOC1L			NA
ASCL1_0_R1_peak_26452	chr19	49054934	49055913	+	6498	NA	promoter-TSS (SULT2B1)	#NAME?	-6	SULT2B1	SULT2B1	NM_177973			SULT2B1			NA
ASCL1_0_R1_peak_5932	chr10	76870994	76871596	+	6490	NA	promoter-TSS (SAMD8)	#NAME?	-98	SAMD8	SAMD8	NM_001174156			SAMD8			NA
ASCL1_0_R1_peak_29870	chr2	208489287	208491116	+	6486	NA	promoter-TSS (METTL21A)	#NAME?	-505	METTL21A	METTL21A	NM_001308021			METTL21A			NA
ASCL1_0_R1_peak_42516	chr6	62995696	62996531	+	6470	NA	promoter-TSS (KHDRBS2)	#NAME?	-13	KHDRBS2	KHDRBS2	NM_152688			KHDRBS2			NA
ASCL1_0_R1_peak_27216	chr2	10587592	10589238	+	6445	NA	promoter-TSS (ODC1)	#NAME?	265	ODC1	ODC1	NM_002539			ODC1			NA
ASCL1_0_R1_peak_10173	chr11	129685329	129686316	+	6429	NA	promoter-TSS (TMEM45B)	#NAME?	81	TMEM45B	TMEM45B	NM_138788			TMEM45B			NA
ASCL1_0_R1_peak_42086	chr6	36097784	36098690	+	6427	NA	promoter-TSS (MAPK13)	#NAME?	-24	MAPK13	MAPK13	NM_002754			MAPK13			NA
ASCL1_0_R1_peak_11178	chr12	51785181	51785988	+	6421	NA	promoter-TSS (GALNT6)	#NAME?	-384	GALNT6	GALNT6	NM_007210			GALNT6			NA
ASCL1_0_R1_peak_48029	chr8	93114985	93116147	+	6416	NA	promoter-TSS (RUNX1T1)	#NAME?	64173	MIR7641-2	MIR7641-2	NR_106988_26			MIR7641-2			NA
ASCL1_0_R1_peak_40208	chr5	130599221	130600119	+	6400	NA	promoter-TSS (CDC42SE2)	#NAME?	-32	CDC42SE2	CDC42SE2	NM_020240			CDC42SE2			NA
ASCL1_0_R1_peak_17193	chr16	1755599	1756880	+	6303	NA	promoter-TSS (MAPK8IP3)	#NAME?	18	MAPK8IP3	MAPK8IP3	NM_015133			MAPK8IP3			NA
ASCL1_0_R1_peak_703	chr1	6295453	6296458	+	6303	NA	promoter-TSS (ICMT)	#NAME?	89	ICMT	ICMT	NM_012405			ICMT			NA
ASCL1_0_R1_peak_45476	chr7	86781475	86782339	+	6273	NA	promoter-TSS (DMTF1)	#NAME?	230	DMTF1	DMTF1	NM_001142326			DMTF1			NA
ASCL1_0_R1_peak_5073	chr10	7860053	7860985	+	6267	NA	promoter-TSS (TAF3)	#NAME?	52	TAF3	TAF3	NM_031923			TAF3			NA
ASCL1_0_R1_peak_45282	chr7	73588128	73589290	+	6254	NA	promoter-TSS (EIF4H)	#NAME?	3	EIF4H	EIF4H	NM_031992			EIF4H			NA
ASCL1_0_R1_peak_51441	chr9	140134630	140135686	+	6241	NA	promoter-TSS (TUBB4B)	#NAME?	-553	TUBB4B	TUBB4B	NM_006088			TUBB4B			NA
ASCL1_0_R1_peak_27225	chr2	10861049	10862367	+	6236	NA	promoter-TSS (ATP6V1C2)	#NAME?	-67	ATP6V1C2	ATP6V1C2	NM_144583			ATP6V1C2			NA
ASCL1_0_R1_peak_42967	chr6	110678952	110679803	+	6204	NA	promoter-TSS (METTL24)	#NAME?	98	METTL24	METTL24	NM_001123364			METTL24			NA
ASCL1_0_R1_peak_36806	chr4	2419847	2421075	+	6188	NA	promoter-TSS (ZFYVE28)	#NAME?	-91	ZFYVE28	ZFYVE28	NM_020972			ZFYVE28			NA
ASCL1_0_R1_peak_34778	chr3	49058835	49059878	+	6180	NA	promoter-TSS (DALRD3)	#NAME?	-852	DALRD3	DALRD3	NM_018114			DALRD3			NA
ASCL1_0_R1_peak_46478	chr7	150064758	150066515	+	6138	NA	promoter-TSS (REPIN1)	#NAME?	1600	RNU6-33P	RNU6-33P	NR_046491			RNU6-33P			NA
ASCL1_0_R1_peak_45474	chr7	86688471	86689412	+	6129	NA	promoter-TSS (KIAA1324L)	#NAME?	-92736	DMTF1	DMTF1	NM_001142326			DMTF1			NA
ASCL1_0_R1_peak_11600	chr12	70132220	70133537	+	6119	NA	promoter-TSS (RAB3IP)	#NAME?	-292	RAB3IP	RAB3IP	NM_022456			RAB3IP			NA
ASCL1_0_R1_peak_28747	chr2	112811803	112813708	+	6119	NA	promoter-TSS (TMEM87B)	#NAME?	-45	TMEM87B	TMEM87B	NM_032824			TMEM87B			NA
ASCL1_0_R1_peak_7235	chr11	567854	569227	+	6105	NA	promoter-TSS (MIR210)	#NAME?	-83	MIR210HG	MIR210HG	NR_038262			MIR210HG			NA
ASCL1_0_R1_peak_43494	chr6	159290542	159291256	+	6102	NA	promoter-TSS (C6orf99)	-promoter-TSS (C6orf99)	0	C6orf99	C6orf99	NM_001302839			C6orf99			NA
ASCL1_0_R1_peak_49944	chr9	99179402	99181820	+	6093	NA	promoter-TSS (ZNF367)	#NAME?	58	ZNF367	ZNF367	NM_153695			ZNF367			NA
ASCL1_0_R1_peak_3558	chr1	169074656	169076405	+	6089	NA	promoter-TSS (ATP1B1)	#NAME?	-417	ATP1B1	ATP1B1	NM_001677			ATP1B1			NA
ASCL1_0_R1_peak_6924	chr10	133999029	134000678	+	6077	NA	promoter-TSS (DPYSL4)	#NAME?	-561	DPYSL4	DPYSL4	NM_006426			DPYSL4			NA
ASCL1_0_R1_peak_8971	chr11	67158937	67159744	+	6070	NA	promoter-TSS (RAD9A)	#NAME?	-83	RAD9A	RAD9A	NM_001243224			RAD9A			NA
ASCL1_0_R1_peak_1854	chr1	39956337	39958308	+	6051	NA	promoter-TSS (BMP8A)	#NAME?	4	BMP8A	BMP8A	NM_181809			BMP8A			NA
ASCL1_0_R1_peak_42579	chr6	71377219	71378277	+	6049	NA	promoter-TSS (SMAP1)	#NAME?	274	SMAP1	SMAP1	NM_021940			SMAP1			NA
ASCL1_0_R1_peak_12268	chr12	120426385	120428156	+	6048	NA	promoter-TSS (CCDC64)	#NAME?	-378	CCDC64	CCDC64	NM_207311			CCDC64			NA
ASCL1_0_R1_peak_48567	chr8	141467070	141468830	+	6039	NA	promoter-TSS (TRAPPC9)	#NAME?	728	TRAPPC9	TRAPPC9	NM_031466			TRAPPC9			NA
ASCL1_0_R1_peak_46506	chr7	150675953	150676750	+	6034	NA	promoter-TSS (KCNH2)	#NAME?	-14541	NOS3	NOS3	NM_000603			NOS3			NA
ASCL1_0_R1_peak_37330	chr4	25863852	25865804	+	6026	NA	promoter-TSS (SEL1L3)	#NAME?	-175	SEL1L3	SEL1L3	NM_001297592			SEL1L3			NA
ASCL1_0_R1_peak_1135	chr1	17445583	17446262	+	6026	NA	promoter-TSS (PADI2)	#NAME?	26	PADI2	PADI2	NM_007365			PADI2			NA
ASCL1_0_R1_peak_5843	chr10	72647609	72648596	+	6021	NA	promoter-TSS (PCBD1)	#NAME?	-91	PCBD1	PCBD1	NM_000281			PCBD1			NA
ASCL1_0_R1_peak_21273	chr17	72209313	72210133	+	6015	NA	promoter-TSS (TTYH2)	#NAME?	-263	MGC16275	MGC16275	NR_026914			MGC16275			NA
ASCL1_0_R1_peak_49308	chr9	21559198	21560194	+	6015	NA	promoter-TSS (MIR31HG)	#NAME?	1	MIR31HG	MIR31HG	NR_027054			MIR31HG			NA
ASCL1_0_R1_peak_11268	chr12	53342400	53343142	+	6010	NA	promoter-TSS (KRT18)	#NAME?	116	KRT18	KRT18	NM_199187			KRT18			NA
ASCL1_0_R1_peak_42379	chr6	46458547	46459882	+	6006	NA	promoter-TSS (RCAN2)	#NAME?	-575	LOC101926898	LOC101926898	NR_125837			LOC101926898			NA
ASCL1_0_R1_peak_1038	chr1	16062284	16063431	+	5990	NA	promoter-TSS (SLC25A34)	#NAME?	48	SLC25A34	SLC25A34	NM_207348			SLC25A34			NA
ASCL1_0_R1_peak_50492	chr9	130547246	130548949	+	5981	NA	promoter-TSS (CDK9)	#NAME?	-15	MIR3960	MIR3960	NR_039767			MIR3960			NA
ASCL1_0_R1_peak_48414	chr8	126441367	126443673	+	5976	NA	promoter-TSS (TRIB1)	#NAME?	-43	TRIB1	TRIB1	NM_001282985			TRIB1			NA
ASCL1_0_R1_peak_24733	chr19	11494642	11495333	+	5976	NA	promoter-TSS (EPOR)	#NAME?	31	EPOR	EPOR	NM_000121			EPOR			NA
ASCL1_0_R1_peak_39194	chr5	10353333	10354365	+	5971	NA	promoter-TSS (MARCH6)	#NAME?	98	MARCH6	MARCH6	NM_001270661			MARCH6			NA
ASCL1_0_R1_peak_47631	chr8	56013493	56015851	+	5970	NA	promoter-TSS (XKR4)	#NAME?	-345	XKR4	XKR4	NM_052898			XKR4			NA
ASCL1_0_R1_peak_12231	chr12	118406423	118407620	+	5965	NA	promoter-TSS (KSR2)	#NAME?	-993	KSR2	KSR2	NM_173598			KSR2			NA
ASCL1_0_R1_peak_2596	chr1	89989814	89991111	+	5961	NA	promoter-TSS (LRRC8B)	#NAME?	-33810	LRRC8B	LRRC8B	NM_015350			LRRC8B			NA
ASCL1_0_R1_peak_42636	chr6	75915295	75916043	+	5959	NA	promoter-TSS (COL12A1)	#NAME?	-46	COL12A1	COL12A1	NM_080645			COL12A1			NA
ASCL1_0_R1_peak_18924	chr16	85722153	85723626	+	5955	NA	promoter-TSS (GINS2)	#NAME?	-301	GINS2	GINS2	NM_016095			GINS2			NA
ASCL1_0_R1_peak_7264	chr11	693786	696204	+	5947	NA	promoter-TSS (TMEM80)	#NAME?	-596	TMEM80	TMEM80	NM_001276274			TMEM80			NA
ASCL1_0_R1_peak_2154	chr1	51701529	51702495	+	5913	NA	promoter-TSS (RNF11)	#NAME?	67	RNF11	RNF11	NM_014372			RNF11			NA
ASCL1_0_R1_peak_20134	chr17	30813140	30814767	+	5908	NA	promoter-TSS (CDK5R1)	#NAME?	-152	CDK5R1	CDK5R1	NM_003885			CDK5R1			NA
ASCL1_0_R1_peak_10570	chr12	7341995	7343119	+	5905	NA	promoter-TSS (PEX5)	#NAME?	116	PEX5	PEX5	NM_001131026			PEX5			NA
ASCL1_0_R1_peak_51968	chrX	46618029	46619101	+	5905	NA	promoter-TSS (SLC9A7)	#NAME?	42	SLC9A7	SLC9A7	NM_001257291			SLC9A7			NA
ASCL1_0_R1_peak_15249	chr14	105647203	105648111	+	5892	NA	promoter-TSS (NUDT14)	#NAME?	3	NUDT14	NUDT14	NM_177533			NUDT14			NA
ASCL1_0_R1_peak_37104	chr4	8200616	8201635	+	5887	NA	promoter-TSS (SH3TC1)	#NAME?	65	SH3TC1	SH3TC1	NM_018986			SH3TC1			NA
ASCL1_0_R1_peak_14719	chr14	89020800	89021738	+	5885	NA	promoter-TSS (PTPN21)	#NAME?	-146	PTPN21	PTPN21	NM_007039			PTPN21			NA
ASCL1_0_R1_peak_32777	chr21	45284009	45285975	+	5884	NA	promoter-TSS (AGPAT3)	#NAME?	-124	AGPAT3	AGPAT3	NM_020132			AGPAT3			NA
ASCL1_0_R1_peak_37294	chr4	22517049	22518123	+	5866	NA	promoter-TSS (ADGRA3)	#NAME?	91	ADGRA3	ADGRA3	NM_145290			ADGRA3			NA
ASCL1_0_R1_peak_48970	chr8	145015239	145018627	+	5858	NA	promoter-TSS (PLEC)	#NAME?	2514	MIR661	MIR661	NR_030383			MIR661			NA
ASCL1_0_R1_peak_31717	chr20	48769942	48770751	+	5847	NA	promoter-TSS (TMEM189)	#NAME?	-11	TMEM189-UBE2V1	TMEM189-UBE2V1	NM_199203			TMEM189-UBE2V1			NA
ASCL1_0_R1_peak_38174	chr4	124318552	124320078	+	5844	NA	promoter-TSS (SPRY1)	#NAME?	1365	SPRY1	SPRY1	NM_005841			SPRY1			NA
ASCL1_0_R1_peak_49489	chr9	37575989	37576733	+	5839	NA	promoter-TSS (FBXO10)	#NAME?	-111	FBXO10	FBXO10	NM_012166			FBXO10			NA
ASCL1_0_R1_peak_2522	chr1	84464426	84465300	+	5832	NA	promoter-TSS (TTLL7)	#NAME?	-30	TTLL7	TTLL7	NM_024686			TTLL7			NA
ASCL1_0_R1_peak_41374	chr6	3456107	3457865	+	5830	NA	promoter-TSS (SLC22A23)	#NAME?	-11739	SLC22A23	SLC22A23	NM_015482			SLC22A23			NA
ASCL1_0_R1_peak_5544	chr10	46992527	46993473	+	5809	NA	promoter-TSS (GPRIN2)	#NAME?	-546	GPRIN2	GPRIN2	NM_014696			GPRIN2			NA
ASCL1_0_R1_peak_47677	chr8	59323589	59324247	+	5809	NA	promoter-TSS (UBXN2B)	#NAME?	95	UBXN2B	UBXN2B	NM_001077619			UBXN2B			NA
ASCL1_0_R1_peak_25849	chr19	39988264	39989116	+	5799	NA	promoter-TSS (DLL3)	#NAME?	-867	DLL3	DLL3	NM_203486			DLL3			NA
ASCL1_0_R1_peak_51501	chr9	140316904	140318761	+	5789	NA	promoter-TSS (NOXA1)	#NAME?	-15	NOXA1	NOXA1	NM_006647			NOXA1			NA
ASCL1_0_R1_peak_13241	chr13	39611536	39612350	+	5787	NA	promoter-TSS (NHLRC3)	#NAME?	270	PROSER1	PROSER1	NM_025138			PROSER1			NA
ASCL1_0_R1_peak_8901	chr11	66313029	66313952	+	5783	NA	promoter-TSS (ACTN3)	#NAME?	181	ZDHHC24	ZDHHC24	NM_207340			ZDHHC24			NA
ASCL1_0_R1_peak_16444	chr15	80351646	80352714	+	5782	NA	promoter-TSS (ZFAND6)	#NAME?	270	ZFAND6	ZFAND6	NM_019006			ZFAND6			NA
ASCL1_0_R1_peak_4369	chr1	225840198	225841584	+	5780	NA	promoter-TSS (ENAH)	#NAME?	-46	ENAH	ENAH	NM_001008493			ENAH			NA
ASCL1_0_R1_peak_12949	chr13	22244971	22245598	+	5780	NA	promoter-TSS (FGF9)	#NAME?	69	FGF9	FGF9	NM_002010			FGF9			NA
ASCL1_0_R1_peak_24178	chr19	3606080	3607290	+	5763	NA	promoter-TSS (CACTIN-AS1)	-promoter-TSS (CACTIN-AS1)	146	TBXA2R	TBXA2R	NM_201636			TBXA2R			NA
ASCL1_0_R1_peak_31133	chr20	22564954	22566186	+	5762	NA	promoter-TSS (FOXA2)	#NAME?	531	FOXA2	FOXA2	NM_153675			FOXA2			NA
ASCL1_0_R1_peak_30627	chr2	241835037	241836758	+	5760	NA	promoter-TSS (C2orf54)	-promoter-TSS (C2orf54)	-4442	C2orf54	C2orf54	NM_001085437			C2orf54			NA
ASCL1_0_R1_peak_30469	chr2	239147516	239150325	+	5754	NA	promoter-TSS (HES6)	#NAME?	-155	HES6	HES6	NM_001142853			HES6			NA
ASCL1_0_R1_peak_10871	chr12	30907405	30908474	+	5754	NA	promoter-TSS (CAPRIN2)	#NAME?	-491	CAPRIN2	CAPRIN2	NM_001002259			CAPRIN2			NA
ASCL1_0_R1_peak_51931	chrX	40943614	40945875	+	5753	NA	promoter-TSS (USP9X)	#NAME?	-144	USP9X	USP9X	NM_001039590			USP9X			NA
ASCL1_0_R1_peak_38401	chr4	152329828	152330499	+	5753	NA	promoter-TSS (FAM160A1)	#NAME?	-235	FAM160A1	FAM160A1	NM_001109977			FAM160A1			NA
ASCL1_0_R1_peak_40247	chr5	132298753	132299807	+	5751	NA	promoter-TSS (AFF4)	#NAME?	74	AFF4	AFF4	NM_014423			AFF4			NA
ASCL1_0_R1_peak_37490	chr4	41362015	41363317	+	5749	NA	promoter-TSS (LIMCH1)	#NAME?	-136	LIMCH1	LIMCH1	NM_001289122			LIMCH1			NA
ASCL1_0_R1_peak_42249	chr6	42419980	42421348	+	5745	NA	promoter-TSS (TRERF1)	#NAME?	-875	TRERF1	TRERF1	NM_033502			TRERF1			NA
ASCL1_0_R1_peak_13058	chr13	26624627	26626325	+	5739	NA	promoter-TSS (SHISA2)	#NAME?	-278	SHISA2	SHISA2	NM_001007538			SHISA2			NA
ASCL1_0_R1_peak_19299	chr16	90085069	90086487	+	5738	NA	promoter-TSS (GAS8)	#NAME?	-3230	GAS8	GAS8	NM_001286208			GAS8			NA
ASCL1_0_R1_peak_7311	chr11	826912	828214	+	5729	NA	promoter-TSS (CRACR2B)	#NAME?	-697	CRACR2B	CRACR2B	NM_001286606			CRACR2B			NA
ASCL1_0_R1_peak_48913	chr8	144897003	144898528	+	5710	NA	promoter-TSS (SCRIB)	#NAME?	-216	SCRIB	SCRIB	NM_182706			SCRIB			NA
ASCL1_0_R1_peak_19548	chr17	4981449	4982141	+	5709	NA	promoter-TSS (ZFP3)	#NAME?	41	ZFP3	ZFP3	NM_153018			ZFP3			NA
ASCL1_0_R1_peak_18208	chr16	52580419	52581475	+	5707	NA	promoter-TSS (TOX3)	#NAME?	767	TOX3	TOX3	NM_001146188			TOX3			NA
ASCL1_0_R1_peak_30041	chr2	219866069	219868123	+	5701	NA	promoter-TSS (MIR375)	#NAME?	159	LOC100129175	LOC100129175	NR_046086			LOC100129175			NA
ASCL1_0_R1_peak_36754	chr4	2010314	2011537	+	5689	NA	promoter-TSS (NELFA)	#NAME?	37	NELFA	NELFA	NM_005663			NELFA			NA
ASCL1_0_R1_peak_44387	chr7	10979898	10980477	+	5683	NA	promoter-TSS (NDUFA4)	#NAME?	-374	NDUFA4	NDUFA4	NM_002489			NDUFA4			NA
ASCL1_0_R1_peak_33768	chr22	41763008	41763742	+	5681	NA	promoter-TSS (TEF)	#NAME?	-14558	TEF	TEF	NM_003216			TEF			NA
ASCL1_0_R1_peak_40834	chr5	167718332	167719748	+	5677	NA	promoter-TSS (WWC1)	#NAME?	-25	WWC1	WWC1	NM_015238			WWC1			NA
ASCL1_0_R1_peak_630	chr1	3816323	3817061	+	5669	NA	promoter-TSS (LINC01134)	#NAME?	165	C1orf174	C1orf174	NM_207356			C1orf174			NA
ASCL1_0_R1_peak_308	chr1	1689767	1690888	+	5664	NA	promoter-TSS (NADK)	#NAME?	-12889	SLC35E2	SLC35E2	NM_001199787			SLC35E2			NA
ASCL1_0_R1_peak_37821	chr4	79697013	79698047	+	5663	NA	promoter-TSS (BMP2K)	#NAME?	-2	BMP2K	BMP2K	NM_198892			BMP2K			NA
ASCL1_0_R1_peak_32104	chr20	61847037	61848184	+	5659	NA	promoter-TSS (YTHDF1)	#NAME?	-72	YTHDF1	YTHDF1	NM_017798			YTHDF1			NA
ASCL1_0_R1_peak_39913	chr5	94982211	94983007	+	5657	NA	promoter-TSS (RFESD)	#NAME?	26	RFESD	RFESD	NM_173362			RFESD			NA
ASCL1_0_R1_peak_21403	chr17	73716938	73717996	+	5636	NA	promoter-TSS (ITGB4)	#NAME?	-49	ITGB4	ITGB4	NM_001005619			ITGB4			NA
ASCL1_0_R1_peak_3552	chr1	168194902	168195636	+	5635	NA	promoter-TSS (SFT2D2)	#NAME?	14	SFT2D2	SFT2D2	NM_199344			SFT2D2			NA
ASCL1_0_R1_peak_36071	chr3	183145834	183147004	+	5627	NA	promoter-TSS (MCF2L2)	#NAME?	-362	MCF2L2	MCF2L2	NM_015078			MCF2L2			NA
ASCL1_0_R1_peak_45641	chr7	97840305	97841212	+	5621	NA	promoter-TSS (BHLHA15)	#NAME?	-808	BHLHA15	BHLHA15	NM_177455			BHLHA15			NA
ASCL1_0_R1_peak_37052	chr4	7043469	7045878	+	5615	NA	promoter-TSS (TADA2B)	#NAME?	55	CCDC96	CCDC96	NM_153376			CCDC96			NA
ASCL1_0_R1_peak_46594	chr7	152160467	152161944	+	5615	NA	promoter-TSS (LINC01003)	#NAME?	-4	LINC01003	LINC01003	NR_027387			LINC01003			NA
ASCL1_0_R1_peak_41928	chr6	31869193	31870545	+	5600	NA	promoter-TSS (ZBTB12)	#NAME?	-100	ZBTB12	ZBTB12	NM_181842			ZBTB12			NA
ASCL1_0_R1_peak_45257	chr7	73152750	73153873	+	5596	NA	promoter-TSS (ABHD11)	#NAME?	-121	ABHD11	ABHD11	NM_001145364			ABHD11			NA
ASCL1_0_R1_peak_1003	chr1	14075388	14076556	+	5595	NA	promoter-TSS (PRDM2)	#NAME?	44622	PRDM2	PRDM2	NM_001135610			PRDM2			NA
ASCL1_0_R1_peak_20956	chr17	56031974	56033389	+	5585	NA	promoter-TSS (CUEDC1)	#NAME?	32934	VEZF1	VEZF1	NM_007146			VEZF1			NA
ASCL1_0_R1_peak_23622	chr19	750615	751405	+	5583	NA	promoter-TSS (MISP)	#NAME?	-136	MISP	MISP	NM_173481			MISP			NA
ASCL1_0_R1_peak_11371	chr12	56122557	56123234	+	5581	NA	promoter-TSS (CD63)	#NAME?	27	CD63	CD63	NM_001257389			CD63			NA
ASCL1_0_R1_peak_7307	chr11	804939	805740	+	5581	NA	promoter-TSS (PIDD1)	#NAME?	-89	PIDD1	PIDD1	NM_145887			PIDD1			NA
ASCL1_0_R1_peak_36138	chr3	185826413	185827197	+	5571	NA	promoter-TSS (ETV5)	#NAME?	96	ETV5	ETV5	NM_004454			ETV5			NA
ASCL1_0_R1_peak_36345	chr3	196728943	196730517	+	5568	NA	promoter-TSS (MFI2-AS1)	-promoter-TSS (MFI2-AS1)	-47	MFI2-AS1	MFI2-AS1	NR_038285			MFI2-AS1			NA
ASCL1_0_R1_peak_18295	chr16	57318036	57318975	+	5560	NA	promoter-TSS (PLLP)	#NAME?	79	PLLP	PLLP	NM_015993			PLLP			NA
ASCL1_0_R1_peak_42186	chr6	40555129	40556047	+	5535	NA	promoter-TSS (LRFN2)	#NAME?	-385	LRFN2	LRFN2	NM_020737			LRFN2			NA
ASCL1_0_R1_peak_50171	chr9	116111521	116112257	+	5529	NA	promoter-TSS (BSPRY)	#NAME?	77	BSPRY	BSPRY	NM_017688			BSPRY			NA
ASCL1_0_R1_peak_40427	chr5	139486993	139488060	+	5528	NA	promoter-TSS (LINC01024)	#NAME?	71	LINC01024	LINC01024	NR_102741			LINC01024			NA
ASCL1_0_R1_peak_36087	chr3	183947068	183949155	+	5518	NA	promoter-TSS (VWA5B2)	#NAME?	-206	VWA5B2	VWA5B2	NM_138345			VWA5B2			NA
ASCL1_0_R1_peak_4788	chr1	244211015	244212973	+	5517	NA	promoter-TSS (ZBTB18)	#NAME?	-2567	ZBTB18	ZBTB18	NM_205768			ZBTB18			NA
ASCL1_0_R1_peak_2533	chr1	85155605	85156754	+	5512	NA	promoter-TSS (SSX2IP)	#NAME?	61	SSX2IP	SSX2IP	NM_001166294			SSX2IP			NA
ASCL1_0_R1_peak_50864	chr9	136399013	136400710	+	5500	NA	promoter-TSS (ADAMTSL2)	#NAME?	-114	ADAMTSL2	ADAMTSL2	NM_001145320			ADAMTSL2			NA
ASCL1_0_R1_peak_46162	chr7	128577501	128578588	+	5497	NA	promoter-TSS (IRF5)	#NAME?	-227	IRF5	IRF5	NM_032643			IRF5			NA
ASCL1_0_R1_peak_6067	chr10	83634030	83635353	+	5495	NA	promoter-TSS (NRG3)	#NAME?	-2752	NRG3	NRG3	NM_001010848			NRG3			NA
ASCL1_0_R1_peak_14465	chr14	69619514	69620472	+	5492	NA	promoter-TSS (DCAF5)	#NAME?	-79	DCAF5	DCAF5	NM_003861			DCAF5			NA
ASCL1_0_R1_peak_45876	chr7	103968604	103969505	+	5478	NA	promoter-TSS (LHFPL3)	#NAME?	-50	LHFPL3	LHFPL3	NM_199000			LHFPL3			NA
ASCL1_0_R1_peak_49977	chr9	100395624	100396394	+	5474	NA	promoter-TSS (TSTD2)	#NAME?	-47	TSTD2	TSTD2	NM_139246			TSTD2			NA
ASCL1_0_R1_peak_10608	chr12	9216619	9218227	+	5465	NA	promoter-TSS (A2M-AS1)	-promoter-TSS (A2M-AS1)	243	LINC00612	LINC00612	NR_034140			LINC00612			NA
ASCL1_0_R1_peak_37337	chr4	26320827	26321778	+	5463	NA	promoter-TSS (RBPJ)	#NAME?	-1127	RBPJ	RBPJ	NM_015874			RBPJ			NA
ASCL1_0_R1_peak_41878	chr6	30851618	30852717	+	5462	NA	promoter-TSS (DDR1)	#NAME?	-4298	DDR1	DDR1	NM_001954_2			DDR1			NA
ASCL1_0_R1_peak_25698	chr19	38145935	38147192	+	5459	NA	promoter-TSS (ZFP30)	#NAME?	-250	ZFP30	ZFP30	NM_014898			ZFP30			NA
ASCL1_0_R1_peak_40373	chr5	138533733	138534396	+	5459	NA	promoter-TSS (SIL1)	#NAME?	1	SIL1	SIL1	NM_022464			SIL1			NA
ASCL1_0_R1_peak_46219	chr7	130794446	130795194	+	5455	NA	promoter-TSS (MKLN1)	#NAME?	196597	LOC100506860	LOC100506860	NR_109780			LOC100506860			NA
ASCL1_0_R1_peak_12407	chr12	123450750	123451485	+	5452	NA	promoter-TSS (ABCB9)	#NAME?	-61	ABCB9	ABCB9	NM_019624			ABCB9			NA
ASCL1_0_R1_peak_9869	chr11	116643327	116644138	+	5452	NA	promoter-TSS (BUD13)	#NAME?	-18	BUD13	BUD13	NM_001159736			BUD13			NA
ASCL1_0_R1_peak_37463	chr4	39640092	39640922	+	5439	NA	promoter-TSS (SMIM14)	#NAME?	-26	SMIM14	SMIM14	NM_174921			SMIM14			NA
ASCL1_0_R1_peak_31024	chr20	17549600	17551350	+	5432	NA	promoter-TSS (DSTN)	#NAME?	-124	DSTN	DSTN	NM_001011546			DSTN			NA
ASCL1_0_R1_peak_23069	chr18	56806798	56807506	+	5431	NA	promoter-TSS (SEC11C)	#NAME?	63	SEC11C	SEC11C	NM_033280			SEC11C			NA
ASCL1_0_R1_peak_39905	chr5	94619318	94621139	+	5430	NA	promoter-TSS (MCTP1)	#NAME?	51	MCTP1	MCTP1	NM_024717			MCTP1			NA
ASCL1_0_R1_peak_36822	chr4	2757482	2758482	+	5424	NA	promoter-TSS (TNIP2)	#NAME?	121	TNIP2	TNIP2	NM_024309			TNIP2			NA
ASCL1_0_R1_peak_4708	chr1	236849410	236850299	+	5424	NA	promoter-TSS (ACTN2)	#NAME?	100	ACTN2	ACTN2	NM_001103			ACTN2			NA
ASCL1_0_R1_peak_36530	chr4	1002807	1006608	+	5418	NA	promoter-TSS (FGFRL1)	#NAME?	-1545	FGFRL1	FGFRL1	NM_001004358			FGFRL1			NA
ASCL1_0_R1_peak_30141	chr2	224701855	224702929	+	5411	NA	promoter-TSS (AP1S3)	#NAME?	-73	AP1S3	AP1S3	NM_001039569			AP1S3			NA
ASCL1_0_R1_peak_29836	chr2	205409955	205411105	+	5409	NA	promoter-TSS (PARD3B)	#NAME?	14	PARD3B	PARD3B	NM_152526			PARD3B			NA
ASCL1_0_R1_peak_45534	chr7	91569824	91570592	+	5400	NA	promoter-TSS (AKAP9)	#NAME?	19	AKAP9	AKAP9	NM_005751			AKAP9			NA
ASCL1_0_R1_peak_18469	chr16	67464339	67465593	+	5395	NA	promoter-TSS (HSD11B2)	#NAME?	-70	HSD11B2	HSD11B2	NM_000196			HSD11B2			NA
ASCL1_0_R1_peak_3365	chr1	156830340	156831191	+	5393	NA	promoter-TSS (NTRK1)	#NAME?	94	NTRK1	NTRK1	NM_001007792			NTRK1			NA
ASCL1_0_R1_peak_9415	chr11	76777461	76778432	+	5364	NA	promoter-TSS (CAPN5)	#NAME?	-46	CAPN5	CAPN5	NM_004055			CAPN5			NA
ASCL1_0_R1_peak_23441	chr18	77438877	77440458	+	5361	NA	promoter-TSS (CTDP1)	#NAME?	-134	CTDP1	CTDP1	NM_004715			CTDP1			NA
ASCL1_0_R1_peak_1810	chr1	37939725	37940683	+	5348	NA	promoter-TSS (ZC3H12A)	#NAME?	85	ZC3H12A	ZC3H12A	NM_025079			ZC3H12A			NA
ASCL1_0_R1_peak_6449	chr10	104401907	104405065	+	5348	NA	promoter-TSS (TRIM8)	#NAME?	-766	TRIM8	TRIM8	NM_030912			TRIM8			NA
ASCL1_0_R1_peak_7218	chr11	506341	507986	+	5342	NA	promoter-TSS (RNH1)	#NAME?	120	RNH1	RNH1	NM_203386			RNH1			NA
ASCL1_0_R1_peak_22516	chr18	11980464	11982074	+	5340	NA	promoter-TSS (IMPA2)	#NAME?	-158	IMPA2	IMPA2	NM_014214			IMPA2			NA
ASCL1_0_R1_peak_43612	chr6	167039906	167041695	+	5329	NA	promoter-TSS (RPS6KA2)	#NAME?	-74	RPS6KA2	RPS6KA2	NM_001006932			RPS6KA2			NA
ASCL1_0_R1_peak_21226	chr17	70636473	70637113	+	5328	NA	promoter-TSS (LINC00511)	#NAME?	-182	LINC00511	LINC00511	NR_033876			LINC00511			NA
ASCL1_0_R1_peak_49211	chr9	5450240	5450783	+	5327	NA	promoter-TSS (CD274)	#NAME?	8	CD274	CD274	NM_001267706			CD274			NA
ASCL1_0_R1_peak_27842	chr2	54197573	54198575	+	5314	NA	promoter-TSS (PSME4)	#NAME?	-97	PSME4	PSME4	NM_014614			PSME4			NA
ASCL1_0_R1_peak_29118	chr2	132558815	132559745	+	5300	NA	promoter-TSS (C2orf27B)	-promoter-TSS (C2orf27B)	-46	C2orf27B	C2orf27B	NM_214461			C2orf27B			NA
ASCL1_0_R1_peak_24590	chr19	8477720	8478509	+	5286	NA	promoter-TSS (MARCH2)	#NAME?	-73	MARCH2	MARCH2	NM_001005415			MARCH2			NA
ASCL1_0_R1_peak_29372	chr2	167232060	167232864	+	5279	NA	promoter-TSS (SCN9A)	#NAME?	35	SCN9A	SCN9A	NM_002977			SCN9A			NA
ASCL1_0_R1_peak_21522	chr17	75276862	75277862	+	5279	NA	promoter-TSS (SEPT9)	#NAME?	-38235	SEPT9	SEPT9	NM_001113492			SEPT9			NA
ASCL1_0_R1_peak_13750	chr13	113622605	113623743	+	5277	NA	promoter-TSS (MCF2L)	#NAME?	-222	MCF2L-AS1	MCF2L-AS1	NR_034002			MCF2L-AS1			NA
ASCL1_0_R1_peak_8726	chr11	64611683	64612632	+	5258	NA	promoter-TSS (CDC42BPG)	#NAME?	-116	CDC42BPG	CDC42BPG	NM_017525			CDC42BPG			NA
ASCL1_0_R1_peak_48872	chr8	144699237	144700648	+	5251	NA	promoter-TSS (TSTA3)	#NAME?	-210	TSTA3	TSTA3	NM_003313			TSTA3			NA
ASCL1_0_R1_peak_29297	chr2	160142692	160143480	+	5251	NA	promoter-TSS (WDSUB1)	#NAME?	-23	WDSUB1	WDSUB1	NM_001128212			WDSUB1			NA
ASCL1_0_R1_peak_49564	chr9	71319617	71321021	+	5250	NA	promoter-TSS (PIP5K1B)	#NAME?	-11	PIP5K1B	PIP5K1B	NM_001278253			PIP5K1B			NA
ASCL1_0_R1_peak_29821	chr2	203879125	203879854	+	5247	NA	promoter-TSS (NBEAL1)	#NAME?	-113	NBEAL1	NBEAL1	NM_001114132			NBEAL1			NA
ASCL1_0_R1_peak_1825	chr1	38259048	38260393	+	5237	NA	promoter-TSS (MANEAL)	#NAME?	-1440	MANEAL	MANEAL	NM_001113482			MANEAL			NA
ASCL1_0_R1_peak_22046	chr17	79868731	79869920	+	5236	NA	promoter-TSS (PCYT2)	#NAME?	28	PCYT2	PCYT2	NM_002861			PCYT2			NA
ASCL1_0_R1_peak_16148	chr15	68724215	68724840	+	5234	NA	promoter-TSS (ITGA11)	#NAME?	-35	ITGA11	ITGA11	NM_001004439			ITGA11			NA
ASCL1_0_R1_peak_30949	chr20	10015230	10016057	+	5229	NA	promoter-TSS (ANKEF1)	#NAME?	-4	ANKEF1	ANKEF1	NM_001303472			ANKEF1			NA
ASCL1_0_R1_peak_29301	chr2	160568481	160569648	+	5229	NA	promoter-TSS (MARCH7)	#NAME?	96	MARCH7	MARCH7	NM_001282806			MARCH7			NA
ASCL1_0_R1_peak_47845	chr8	72987316	72988218	+	5225	NA	promoter-TSS (TRPA1)	#NAME?	52	TRPA1	TRPA1	NM_007332			TRPA1			NA
ASCL1_0_R1_peak_5694	chr10	60935820	60937066	+	5225	NA	promoter-TSS (PHYHIPL)	#NAME?	95	PHYHIPL	PHYHIPL	NM_032439			PHYHIPL			NA
ASCL1_0_R1_peak_19544	chr17	4900288	4901847	+	5218	NA	promoter-TSS (INCA1)	#NAME?	-162	INCA1	INCA1	NM_213726			INCA1			NA
ASCL1_0_R1_peak_29438	chr2	172750606	172751167	+	5211	NA	promoter-TSS (SLC25A12)	#NAME?	-70	SLC25A12	SLC25A12	NM_003705			SLC25A12			NA
ASCL1_0_R1_peak_17549	chr16	4742980	4744520	+	5208	NA	promoter-TSS (NUDT16L1)	#NAME?	56	NUDT16L1	NUDT16L1	NM_032349			NUDT16L1			NA
ASCL1_0_R1_peak_20489	chr17	41132379	41133261	+	5207	NA	promoter-TSS (PTGES3L-AARSD1)	-promoter-TSS (PTGES3L-AARSD1)	238	RUNDC1	RUNDC1	NM_173079			RUNDC1			NA
ASCL1_0_R1_peak_25905	chr19	40948952	40949611	+	5204	NA	promoter-TSS (SERTAD3)	#NAME?	1001	SERTAD3	SERTAD3	NM_203344			SERTAD3			NA
ASCL1_0_R1_peak_31876	chr20	57617435	57618316	+	5200	NA	promoter-TSS (SLMO2)	#NAME?	26	SLMO2	SLMO2	NM_001256403			SLMO2			NA
ASCL1_0_R1_peak_41864	chr6	30654937	30655773	+	5190	NA	promoter-TSS (PPP1R18)	#NAME?	317	PPP1R18	PPP1R18	NM_001134870_7			PPP1R18			NA
ASCL1_0_R1_peak_30799	chr20	2632667	2633780	+	5188	NA	promoter-TSS (NOP56)	#NAME?	45	NOP56	NOP56	NM_006392			NOP56			NA
ASCL1_0_R1_peak_17893	chr16	28303487	28304153	+	5181	NA	promoter-TSS (SBK1)	#NAME?	-20	SBK1	SBK1	NM_001024401			SBK1			NA
ASCL1_0_R1_peak_26670	chr19	51529422	51530200	+	5180	NA	promoter-TSS (KLK11)	#NAME?	1074	KLK11	KLK11	NM_001167605			KLK11			NA
ASCL1_0_R1_peak_50386	chr9	127702868	127703928	+	5179	NA	promoter-TSS (GOLGA1)	#NAME?	-12	GOLGA1	GOLGA1	NM_002077			GOLGA1			NA
ASCL1_0_R1_peak_14334	chr14	60715184	60716850	+	5169	NA	promoter-TSS (PPM1A)	#NAME?	3547	PPM1A	PPM1A	NM_177952			PPM1A			NA
ASCL1_0_R1_peak_47648	chr8	57123578	57125030	+	5164	NA	promoter-TSS (CHCHD7)	#NAME?	-11	CHCHD7	CHCHD7	NM_024300			CHCHD7			NA
ASCL1_0_R1_peak_17304	chr16	2197538	2199318	+	5163	NA	promoter-TSS (RAB26)	#NAME?	-223	RAB26	RAB26	NM_001308053			RAB26			NA
ASCL1_0_R1_peak_41905	chr6	31628264	31628867	+	5158	NA	promoter-TSS (C6orf47)	-promoter-TSS (C6orf47)	-16	C6orf47	C6orf47	NM_021184_6			C6orf47			NA
ASCL1_0_R1_peak_10902	chr12	31742933	31744400	+	5153	NA	promoter-TSS (DENND5B)	#NAME?	286	DENND5B	DENND5B	NM_144973			DENND5B			NA
ASCL1_0_R1_peak_41009	chr5	175843000	175844027	+	5152	NA	promoter-TSS (CLTB)	#NAME?	57	CLTB	CLTB	NM_001834			CLTB			NA
ASCL1_0_R1_peak_21313	chr17	72772290	72772933	+	5152	NA	promoter-TSS (NAT9)	#NAME?	-11	TMEM104	TMEM104	NM_017728			TMEM104			NA
ASCL1_0_R1_peak_36337	chr3	196438856	196439664	+	5150	NA	promoter-TSS (PIGX)	#NAME?	15	PIGX	PIGX	NM_017861			PIGX			NA
ASCL1_0_R1_peak_24421	chr19	5904605	5905261	+	5144	NA	promoter-TSS (VMAC)	#NAME?	81	VMAC	VMAC	NM_001017921			VMAC			NA
ASCL1_0_R1_peak_2787	chr1	109505617	109506430	+	5132	NA	promoter-TSS (CLCC1)	#NAME?	98	CLCC1	CLCC1	NM_001048210			CLCC1			NA
ASCL1_0_R1_peak_38006	chr4	103748236	103749005	+	5125	NA	promoter-TSS (UBE2D3)	#NAME?	-592	LOC105377348	LOC105377348	NR_131186			LOC105377348			NA
ASCL1_0_R1_peak_47968	chr8	85095137	85095787	+	5109	NA	promoter-TSS (RALYL)	#NAME?	-124	RALYL	RALYL	NM_001287243			RALYL			NA
ASCL1_0_R1_peak_30087	chr2	220407739	220409061	+	5107	NA	promoter-TSS (TMEM198)	#NAME?	15	TMEM198	TMEM198	NM_001303098			TMEM198			NA
ASCL1_0_R1_peak_39963	chr5	101631855	101632464	+	5096	NA	promoter-TSS (SLCO4C1)	#NAME?	94	SLCO4C1	SLCO4C1	NM_180991			SLCO4C1			NA
ASCL1_0_R1_peak_21381	chr17	73520850	73522504	+	5079	NA	promoter-TSS (LLGL2)	#NAME?	-106	LLGL2	LLGL2	NM_004524			LLGL2			NA
ASCL1_0_R1_peak_4589	chr1	231113772	231115037	+	5072	NA	promoter-TSS (ARV1)	#NAME?	214	TTC13	TTC13	NM_001122835			TTC13			NA
ASCL1_0_R1_peak_48265	chr8	110551599	110552620	+	5071	NA	promoter-TSS (EBAG9)	#NAME?	180	EBAG9	EBAG9	NM_004215			EBAG9			NA
ASCL1_0_R1_peak_48011	chr8	90914068	90915345	+	5071	NA	promoter-TSS (OSGIN2)	#NAME?	610	OSGIN2	OSGIN2	NM_001126111			OSGIN2			NA
ASCL1_0_R1_peak_42396	chr6	47445099	47446065	+	5065	NA	promoter-TSS (CD2AP)	#NAME?	57	CD2AP	CD2AP	NM_012120			CD2AP			NA
ASCL1_0_R1_peak_20308	chr17	38020116	38020749	+	5064	NA	promoter-TSS (IKZF3)	#NAME?	9	IKZF3	IKZF3	NM_183231			IKZF3			NA
ASCL1_0_R1_peak_8599	chr11	63683739	63685185	+	5059	NA	promoter-TSS (RCOR2)	#NAME?	-146	RCOR2	RCOR2	NM_173587			RCOR2			NA
ASCL1_0_R1_peak_2326	chr1	60279913	60281181	+	5054	NA	promoter-TSS (HOOK1)	#NAME?	14	HOOK1	HOOK1	NM_015888			HOOK1			NA
ASCL1_0_R1_peak_15028	chr14	102829109	102829871	+	5054	NA	promoter-TSS (CINP)	#NAME?	190	TECPR2	TECPR2	NM_014844			TECPR2			NA
ASCL1_0_R1_peak_39771	chr5	78365120	78365807	+	5051	NA	promoter-TSS (BHMT2)	#NAME?	34	DMGDH	DMGDH	NM_013391			DMGDH			NA
ASCL1_0_R1_peak_19541	chr17	4852085	4853621	+	5044	NA	promoter-TSS (PFN1)	#NAME?	-472	PFN1	PFN1	NM_005022			PFN1			NA
ASCL1_0_R1_peak_29675	chr2	191512881	191514485	+	5042	NA	promoter-TSS (NAB1)	#NAME?	-165	NAB1	NAB1	NM_005966			NAB1			NA
ASCL1_0_R1_peak_46465	chr7	149570311	149571484	+	5031	NA	promoter-TSS (ATP6V0E2-AS1)	-promoter-TSS (ATP6V0E2-AS1)	54	ATP6V0E2-AS1	ATP6V0E2-AS1	NR_027040			ATP6V0E2-AS1			NA
ASCL1_0_R1_peak_26022	chr19	42497944	42498726	+	5031	NA	promoter-TSS (ATP1A3)	#NAME?	93	ATP1A3	ATP1A3	NM_001256214			ATP1A3			NA
ASCL1_0_R1_peak_17970	chr16	30107180	30107897	+	5029	NA	promoter-TSS (YPEL3)	#NAME?	-17	YPEL3	YPEL3	NM_001145524			YPEL3			NA
ASCL1_0_R1_peak_49832	chr9	95087957	95088572	+	5026	NA	promoter-TSS (NOL8)	#NAME?	-388	NOL8	NOL8	NM_001256394			NOL8			NA
ASCL1_0_R1_peak_3806	chr1	193028176	193028973	+	5021	NA	promoter-TSS (TROVE2)	#NAME?	22	TROVE2	TROVE2	NM_001042369			TROVE2			NA
ASCL1_0_R1_peak_37471	chr4	40057544	40059156	+	5014	NA	promoter-TSS (N4BP2)	#NAME?	-174	N4BP2	N4BP2	NM_018177			N4BP2			NA
ASCL1_0_R1_peak_32756	chr21	45079076	45079880	+	5012	NA	promoter-TSS (HSF2BP)	#NAME?	46	RRP1B	RRP1B	NM_015056			RRP1B			NA
ASCL1_0_R1_peak_37132	chr4	8442257	8442992	+	5012	NA	promoter-TSS (ACOX3)	#NAME?	92	TRMT44	TRMT44	NM_152544			TRMT44			NA
ASCL1_0_R1_peak_10981	chr12	44229248	44230279	+	5011	NA	promoter-TSS (TMEM117)	#NAME?	99	TMEM117	TMEM117	NM_001286213			TMEM117			NA
ASCL1_0_R1_peak_6118	chr10	88515528	88517286	+	5011	NA	promoter-TSS (BMPR1A)	#NAME?	11	BMPR1A	BMPR1A	NM_004329			BMPR1A			NA
ASCL1_0_R1_peak_44485	chr7	21984939	21986077	+	5009	NA	promoter-TSS (CDCA7L)	#NAME?	34	CDCA7L	CDCA7L	NM_001127371			CDCA7L			NA
ASCL1_0_R1_peak_46574	chr7	151328824	151330248	+	5009	NA	promoter-TSS (PRKAG2)	#NAME?	-192	PRKAG2	PRKAG2	NM_016203			PRKAG2			NA
ASCL1_0_R1_peak_40440	chr5	139943678	139944341	+	5002	NA	promoter-TSS (SLC35A4)	#NAME?	-141	SLC35A4	SLC35A4	NM_080670			SLC35A4			NA
ASCL1_0_R1_peak_33667	chr22	39267370	39269329	+	5000	NA	promoter-TSS (CBX6)	#NAME?	-10	CBX6	CBX6	NM_014292			CBX6			NA
ASCL1_0_R1_peak_17206	chr16	1822518	1824037	+	4999	NA	promoter-TSS (EME2)	#NAME?	48	EME2	EME2	NM_001257370			EME2			NA
ASCL1_0_R1_peak_13202	chr13	35515790	35517216	+	4998	NA	promoter-TSS (NBEA)	#NAME?	79	NBEA	NBEA	NM_001204197			NBEA			NA
ASCL1_0_R1_peak_12059	chr12	110906397	110907106	+	4997	NA	promoter-TSS (GPN3)	#NAME?	519	FAM216A	FAM216A	NM_013300			FAM216A			NA
ASCL1_0_R1_peak_37489	chr4	41258682	41259982	+	4996	NA	promoter-TSS (UCHL1-AS1)	-promoter-TSS (UCHL1-AS1)	434	UCHL1	UCHL1	NM_004181			UCHL1			NA
ASCL1_0_R1_peak_2083	chr1	47184412	47185253	+	4980	NA	promoter-TSS (EFCAB14)	#NAME?	-96	EFCAB14	EFCAB14	NM_014774			EFCAB14			NA
ASCL1_0_R1_peak_41365	chr6	3227475	3228853	+	4978	NA	promoter-TSS (TUBB2B)	#NAME?	-196	TUBB2B	TUBB2B	NM_178012			TUBB2B			NA
ASCL1_0_R1_peak_20932	chr17	55162196	55163387	+	4978	NA	promoter-TSS (AKAP1)	#NAME?	238	AKAP1	AKAP1	NM_003488			AKAP1			NA
ASCL1_0_R1_peak_18474	chr16	67562384	67563351	+	4971	NA	promoter-TSS (FAM65A)	#NAME?	150	FAM65A	FAM65A	NM_024519			FAM65A			NA
ASCL1_0_R1_peak_24513	chr19	7701567	7702338	+	4964	NA	promoter-TSS (STXBP2)	#NAME?	-35	STXBP2	STXBP2	NM_001272034			STXBP2			NA
ASCL1_0_R1_peak_3902	chr1	201475698	201476585	+	4962	NA	promoter-TSS (CSRP1)	#NAME?	246	CSRP1	CSRP1	NM_001193570			CSRP1			NA
ASCL1_0_R1_peak_44658	chr7	29724169	29725436	+	4960	NA	promoter-TSS (LOC646762)	#NAME?	32	DPY19L2P3	DPY19L2P3	NR_036482			DPY19L2P3			NA
ASCL1_0_R1_peak_8888	chr11	66138705	66139789	+	4958	NA	promoter-TSS (SLC29A2)	#NAME?	44	SLC29A2	SLC29A2	NM_001300869			SLC29A2			NA
ASCL1_0_R1_peak_33769	chr22	41777220	41778424	+	4956	NA	promoter-TSS (TEF)	#NAME?	-111	TEF	TEF	NM_003216			TEF			NA
ASCL1_0_R1_peak_41135	chr5	177557459	177558529	+	4948	NA	promoter-TSS (RMND5B)	#NAME?	32	RMND5B	RMND5B	NM_001288794			RMND5B			NA
ASCL1_0_R1_peak_41708	chr6	24666919	24667482	+	4940	NA	promoter-TSS (ACOT13)	#NAME?	-63	ACOT13	ACOT13	NM_001160094			ACOT13			NA
ASCL1_0_R1_peak_32559	chr21	38361986	38363027	+	4932	NA	promoter-TSS (HLCS)	#NAME?	-9242	HLCS	HLCS	NM_000411			HLCS			NA
ASCL1_0_R1_peak_14038	chr14	34419451	34420501	+	4918	NA	promoter-TSS (EGLN3)	#NAME?	308	EGLN3	EGLN3	NM_022073			EGLN3			NA
ASCL1_0_R1_peak_22402	chr18	5628374	5630964	+	4917	NA	promoter-TSS (EPB41L3)	#NAME?	-85360	EPB41L3	EPB41L3	NM_001281535			EPB41L3			NA
ASCL1_0_R1_peak_50275	chr9	124030171	124030765	+	4915	NA	promoter-TSS (GSN)	#NAME?	88	GSN	GSN	NM_198252			GSN			NA
ASCL1_0_R1_peak_30410	chr2	238599838	238601548	+	4908	NA	promoter-TSS (LRRFIP1)	#NAME?	-114	LRRFIP1	LRRFIP1	NM_001137551			LRRFIP1			NA
ASCL1_0_R1_peak_18482	chr16	67694604	67695208	+	4901	NA	promoter-TSS (PARD6A)	#NAME?	55	PARD6A	PARD6A	NM_001037281			PARD6A			NA
ASCL1_0_R1_peak_44405	chr7	12726116	12727298	+	4882	NA	promoter-TSS (ARL4A)	#NAME?	255	ARL4A	ARL4A	NM_005738			ARL4A			NA
ASCL1_0_R1_peak_14231	chr14	53196491	53197429	+	4877	NA	promoter-TSS (STYX)	#NAME?	77	STYX	STYX	NM_145251			STYX			NA
ASCL1_0_R1_peak_1434	chr1	25942516	25944778	+	4876	NA	promoter-TSS (MAN1C1)	#NAME?	-312	MAN1C1	MAN1C1	NM_001289010			MAN1C1			NA
ASCL1_0_R1_peak_43621	chr6	167369335	167371100	+	4874	NA	promoter-TSS (RNASET2)	#NAME?	-140	RNASET2	RNASET2	NM_003730			RNASET2			NA
ASCL1_0_R1_peak_10833	chr12	27932573	27933929	+	4867	NA	promoter-TSS (KLHL42)	#NAME?	64	KLHL42	KLHL42	NM_020782			KLHL42			NA
ASCL1_0_R1_peak_8744	chr11	64691892	64692557	+	4859	NA	promoter-TSS (PPP2R5B)	#NAME?	81	PPP2R5B	PPP2R5B	NM_006244			PPP2R5B			NA
ASCL1_0_R1_peak_18444	chr16	67204076	67204834	+	4856	NA	promoter-TSS (NOL3)	#NAME?	-3301	NOL3	NOL3	NM_001276311			NOL3			NA
ASCL1_0_R1_peak_2661	chr1	94311741	94313200	+	4850	NA	promoter-TSS (MIR760)	#NAME?	82	MIR760	MIR760	NR_030621			MIR760			NA
ASCL1_0_R1_peak_43102	chr6	125474708	125475261	+	4841	NA	promoter-TSS (TPD52L1)	#NAME?	105	TPD52L1	TPD52L1	NM_003287			TPD52L1			NA
ASCL1_0_R1_peak_19618	chr17	7197289	7198558	+	4840	NA	promoter-TSS (YBX2)	#NAME?	-47	YBX2	YBX2	NM_015982			YBX2			NA
ASCL1_0_R1_peak_424	chr1	2322560	2323729	+	4838	NA	promoter-TSS (MORN1)	#NAME?	46	MORN1	MORN1	NM_001301060			MORN1			NA
ASCL1_0_R1_peak_11592	chr12	69326593	69327566	+	4825	NA	promoter-TSS (CPM)	#NAME?	-100	CPM	CPM	NM_001874			CPM			NA
ASCL1_0_R1_peak_29666	chr2	191044847	191046101	+	4821	NA	promoter-TSS (C2orf88)	-promoter-TSS (C2orf88)	-207	C2orf88	C2orf88	NM_032321			C2orf88			NA
ASCL1_0_R1_peak_16069	chr15	65578584	65579559	+	4820	NA	promoter-TSS (PARP16)	#NAME?	-53	PARP16	PARP16	NM_017851			PARP16			NA
ASCL1_0_R1_peak_46255	chr7	134854907	134855876	+	4818	NA	promoter-TSS (C7orf49)	-promoter-TSS (C7orf49)	187	C7orf49	C7orf49	NM_001305629			C7orf49			NA
ASCL1_0_R1_peak_41527	chr6	11537399	11538890	+	4818	NA	promoter-TSS (TMEM170B)	#NAME?	-316	TMEM170B	TMEM170B	NM_001100829			TMEM170B			NA
ASCL1_0_R1_peak_39736	chr5	76114516	76115329	+	4815	NA	promoter-TSS (F2RL1)	#NAME?	89	F2RL1	F2RL1	NM_005242			F2RL1			NA
ASCL1_0_R1_peak_39856	chr5	89854252	89855106	+	4813	NA	promoter-TSS (ADGRV1)	#NAME?	62	ADGRV1	ADGRV1	NM_032119			ADGRV1			NA
ASCL1_0_R1_peak_1615	chr1	31885644	31887008	+	4813	NA	promoter-TSS (SERINC2)	#NAME?	363	SERINC2	SERINC2	NM_001199037			SERINC2			NA
ASCL1_0_R1_peak_28674	chr2	107502463	107504284	+	4813	NA	promoter-TSS (ST6GAL2)	#NAME?	190	ST6GAL2	ST6GAL2	NM_032528			ST6GAL2			NA
ASCL1_0_R1_peak_26872	chr19	56153771	56154589	+	4813	NA	promoter-TSS (ZNF581)	#NAME?	-806	ZNF581	ZNF581	NM_016535			ZNF581			NA
ASCL1_0_R1_peak_205	chr1	1259327	1260741	+	4812	NA	promoter-TSS (CPTP)	#NAME?	33	CPSF3L	CPSF3L	NM_001256463			CPSF3L			NA
ASCL1_0_R1_peak_42558	chr6	69344702	69345326	+	4809	NA	promoter-TSS (ADGRB3)	#NAME?	-618	ADGRB3	ADGRB3	NM_001704			ADGRB3			NA
ASCL1_0_R1_peak_25566	chr19	35758851	35761074	+	4802	NA	promoter-TSS (USF2)	#NAME?	66	USF2	USF2	NM_003367			USF2			NA
ASCL1_0_R1_peak_33638	chr22	38794013	38795417	+	4796	NA	promoter-TSS (LOC400927-CSNK1E)	-promoter-TSS (LOC400927-CSNK1E)	-188	LOC400927-CSNK1E	LOC400927-CSNK1E	NM_001289912			LOC400927-CSNK1E			NA
ASCL1_0_R1_peak_23115	chr18	59992030	59992873	+	4796	NA	promoter-TSS (TNFRSF11A)	#NAME?	-69	TNFRSF11A	TNFRSF11A	NM_003839			TNFRSF11A			NA
ASCL1_0_R1_peak_13948	chr14	24604868	24605912	+	4789	NA	promoter-TSS (PSME1)	#NAME?	23	PSME1	PSME1	NM_001281529			PSME1			NA
ASCL1_0_R1_peak_22436	chr18	8367095	8367774	+	4784	NA	promoter-TSS (LOC100192426)	#NAME?	-402	LOC100192426	LOC100192426	NR_024419			LOC100192426			NA
ASCL1_0_R1_peak_43999	chr7	1543467	1544496	+	4783	NA	promoter-TSS (INTS1)	#NAME?	37	INTS1	INTS1	NM_001080453			INTS1			NA
ASCL1_0_R1_peak_5975	chr10	79397226	79398622	+	4783	NA	promoter-TSS (KCNMA1)	#NAME?	-347	KCNMA1	KCNMA1	NM_001271521			KCNMA1			NA
ASCL1_0_R1_peak_35469	chr3	128598096	128598684	+	4783	NA	promoter-TSS (ACAD9)	#NAME?	57	ACAD9	ACAD9	NM_014049			ACAD9			NA
ASCL1_0_R1_peak_18478	chr16	67678612	67679367	+	4777	NA	promoter-TSS (RLTPR)	#NAME?	-41	RLTPR	RLTPR	NM_001013838			RLTPR			NA
ASCL1_0_R1_peak_28292	chr2	85788262	85788854	+	4776	NA	promoter-TSS (GGCX)	#NAME?	99	GGCX	GGCX	NM_000821			GGCX			NA
ASCL1_0_R1_peak_25626	chr19	36346834	36347356	+	4775	NA	promoter-TSS (KIRREL2)	#NAME?	-715	KIRREL2	KIRREL2	NM_199179			KIRREL2			NA
ASCL1_0_R1_peak_28456	chr2	96804017	96804758	+	4773	NA	promoter-TSS (ASTL)	#NAME?	-212	ASTL	ASTL	NM_001002036			ASTL			NA
ASCL1_0_R1_peak_22029	chr17	79790581	79791663	+	4771	NA	promoter-TSS (FAM195B)	#NAME?	48	FAM195B	FAM195B	NM_001093767			FAM195B			NA
ASCL1_0_R1_peak_47868	chr8	74658388	74659936	+	4771	NA	promoter-TSS (STAU2)	#NAME?	0	STAU2	STAU2	NM_001164384			STAU2			NA
ASCL1_0_R1_peak_25885	chr19	40732154	40732955	+	4769	NA	promoter-TSS (CNTD2)	#NAME?	43	CNTD2	CNTD2	NM_024877			CNTD2			NA
ASCL1_0_R1_peak_51299	chr9	139760167	139761223	+	4769	NA	promoter-TSS (EDF1)	#NAME?	93	EDF1	EDF1	NM_001281297			EDF1			NA
ASCL1_0_R1_peak_48186	chr8	103250695	103252200	+	4763	NA	promoter-TSS (RRM2B)	#NAME?	-101	RRM2B	RRM2B	NM_001172478			RRM2B			NA
ASCL1_0_R1_peak_8791	chr11	65264661	65265422	+	4757	NA	promoter-TSS (MALAT1)	#NAME?	-192	MALAT1	MALAT1	NR_002819			MALAT1			NA
ASCL1_0_R1_peak_310	chr1	1709364	1710781	+	4752	NA	promoter-TSS (NADK)	#NAME?	-163	NADK	NADK	NM_001198994			NADK			NA
ASCL1_0_R1_peak_48538	chr8	140714556	140717133	+	4749	NA	promoter-TSS (KCNK9)	#NAME?	-545	KCNK9	KCNK9	NM_001282534			KCNK9			NA
ASCL1_0_R1_peak_11277	chr12	53447775	53448494	+	4748	NA	promoter-TSS (LOC283335)	#NAME?	88	LOC283335	LOC283335	NR_033854			LOC283335			NA
ASCL1_0_R1_peak_15866	chr15	52471519	52472604	+	4746	NA	promoter-TSS (LOC100129973)	#NAME?	-162	LOC100129973	LOC100129973	NR_102751			LOC100129973			NA
ASCL1_0_R1_peak_51731	chrX	21391726	21392925	+	4746	NA	promoter-TSS (CNKSR2)	#NAME?	-211	CNKSR2	CNKSR2	NM_001168647			CNKSR2			NA
ASCL1_0_R1_peak_1451	chr1	26437234	26439032	+	4743	NA	promoter-TSS (PDIK1L)	#NAME?	-135	PDIK1L	PDIK1L	NM_001243532			PDIK1L			NA
ASCL1_0_R1_peak_3515	chr1	165599438	165600776	+	4730	NA	promoter-TSS (MGST3)	#NAME?	-3	MGST3	MGST3	NM_004528			MGST3			NA
ASCL1_0_R1_peak_3472	chr1	162039157	162040016	+	4729	NA	promoter-TSS (NOS1AP)	#NAME?	5	NOS1AP	NOS1AP	NM_001126060			NOS1AP			NA
ASCL1_0_R1_peak_24931	chr19	14182690	14184757	+	4724	NA	promoter-TSS (LOC113230)	#NAME?	-98	LOC113230	LOC113230	NM_001291291			LOC113230			NA
ASCL1_0_R1_peak_50320	chr9	126030252	126031441	+	4718	NA	promoter-TSS (STRBP)	#NAME?	-3	STRBP	STRBP	NM_001171137			STRBP			NA
ASCL1_0_R1_peak_49371	chr9	32384340	32384969	+	4712	NA	promoter-TSS (ACO1)	#NAME?	53	ACO1	ACO1	NM_002197			ACO1			NA
ASCL1_0_R1_peak_14234	chr14	53618743	53620292	+	4710	NA	promoter-TSS (LOC101927620)	#NAME?	529	DDHD1	DDHD1	NM_001160147			DDHD1			NA
ASCL1_0_R1_peak_8199	chr11	33278592	33280220	+	4705	NA	promoter-TSS (HIPK3)	#NAME?	538	HIPK3	HIPK3	NM_001278162			HIPK3			NA
ASCL1_0_R1_peak_33046	chr21	47648202	47649691	+	4700	NA	promoter-TSS (LSS)	#NAME?	-199	MCM3AP-AS1	MCM3AP-AS1	NR_002776			MCM3AP-AS1			NA
ASCL1_0_R1_peak_14246	chr14	54423260	54423994	+	4700	NA	promoter-TSS (BMP4)	#NAME?	-2357	BMP4	BMP4	NM_130850			BMP4			NA
ASCL1_0_R1_peak_33311	chr22	24092881	24093677	+	4694	NA	promoter-TSS (ZNF70)	#NAME?	0	ZNF70	ZNF70	NM_021916			ZNF70			NA
ASCL1_0_R1_peak_30059	chr2	220143712	220144529	+	4691	NA	promoter-TSS (DNAJB2)	#NAME?	80	DNAJB2	DNAJB2	NM_001039550			DNAJB2			NA
ASCL1_0_R1_peak_12341	chr12	122063893	122065120	+	4684	NA	promoter-TSS (ORAI1)	#NAME?	51	ORAI1	ORAI1	NM_032790			ORAI1			NA
ASCL1_0_R1_peak_22323	chr18	158045	158988	+	4683	NA	promoter-TSS (USP14)	#NAME?	33	USP14	USP14	NM_001037334			USP14			NA
ASCL1_0_R1_peak_21369	chr17	73401085	73402222	+	4682	NA	promoter-TSS (MIR3678)	#NAME?	137	GRB2	GRB2	NM_203506			GRB2			NA
ASCL1_0_R1_peak_45771	chr7	100449684	100450671	+	4682	NA	promoter-TSS (SLC12A9)	#NAME?	-164	SLC12A9	SLC12A9	NM_020246			SLC12A9			NA
ASCL1_0_R1_peak_12261	chr12	120105328	120106107	+	4671	NA	promoter-TSS (PRKAB1)	#NAME?	-44	PRKAB1	PRKAB1	NM_006253			PRKAB1			NA
ASCL1_0_R1_peak_31015	chr20	16553724	16554407	+	4669	NA	promoter-TSS (KIF16B)	#NAME?	14	KIF16B	KIF16B	NM_001199865			KIF16B			NA
ASCL1_0_R1_peak_627	chr1	3773145	3774492	+	4668	NA	promoter-TSS (DFFB)	#NAME?	-13	DFFB	DFFB	NM_004402			DFFB			NA
ASCL1_0_R1_peak_42694	chr6	83902654	83903483	+	4668	NA	promoter-TSS (PGM3)	#NAME?	36	RWDD2A	RWDD2A	NM_033411			RWDD2A			NA
ASCL1_0_R1_peak_28546	chr2	99552069	99553897	+	4667	NA	promoter-TSS (KIAA1211L)	#NAME?	-299	KIAA1211L	KIAA1211L	NM_207362			KIAA1211L			NA
ASCL1_0_R1_peak_25564	chr19	35738495	35740177	+	4665	NA	promoter-TSS (LSR)	#NAME?	-223	LSR	LSR	NM_001260490			LSR			NA
ASCL1_0_R1_peak_46006	chr7	116311784	116312762	+	4664	NA	promoter-TSS (MET)	#NAME?	-186	MET	MET	NM_001127500			MET			NA
ASCL1_0_R1_peak_49063	chr8	145637952	145639872	+	4659	NA	promoter-TSS (SLC39A4)	#NAME?	3367	SLC39A4	SLC39A4	NM_130849			SLC39A4			NA
ASCL1_0_R1_peak_3716	chr1	182573128	182573897	+	4658	NA	promoter-TSS (RGS16)	#NAME?	36	RGS16	RGS16	NM_002928			RGS16			NA
ASCL1_0_R1_peak_22866	chr18	43913520	43914535	+	4654	NA	promoter-TSS (RNF165)	#NAME?	-160	RNF165	RNF165	NM_001256758			RNF165			NA
ASCL1_0_R1_peak_50812	chr9	136024139	136025284	+	4648	NA	promoter-TSS (RALGDS)	#NAME?	14621	GBGT1	GBGT1	NM_001288572			GBGT1			NA
ASCL1_0_R1_peak_17917	chr16	28935875	28937041	+	4648	NA	promoter-TSS (RABEP2)	#NAME?	74	RABEP2	RABEP2	NM_024816			RABEP2			NA
ASCL1_0_R1_peak_37968	chr4	99181824	99183167	+	4647	NA	promoter-TSS (RAP1GDS1)	#NAME?	-32	RAP1GDS1	RAP1GDS1	NM_001100427			RAP1GDS1			NA
ASCL1_0_R1_peak_17191	chr16	1727723	1728877	+	4646	NA	promoter-TSS (HN1L)	#NAME?	22	HN1L	HN1L	NM_144570			HN1L			NA
ASCL1_0_R1_peak_31743	chr20	49347267	49348692	+	4642	NA	promoter-TSS (PARD6B)	#NAME?	-102	PARD6B	PARD6B	NM_032521			PARD6B			NA
ASCL1_0_R1_peak_19823	chr17	16945205	16946438	+	4636	NA	promoter-TSS (MPRIP)	#NAME?	-253	MPRIP	MPRIP	NM_015134			MPRIP			NA
ASCL1_0_R1_peak_37919	chr4	89205642	89206185	+	4632	NA	promoter-TSS (PPM1K)	#NAME?	70	PPM1K	PPM1K	NM_152542			PPM1K			NA
ASCL1_0_R1_peak_36372	chr3	197806963	197808862	+	4630	NA	promoter-TSS (ANKRD18DP)	#NAME?	-370	ANKRD18DP	ANKRD18DP	NR_003291			ANKRD18DP			NA
ASCL1_0_R1_peak_31328	chr20	32398833	32399445	+	4630	NA	promoter-TSS (CHMP4B)	#NAME?	29	CHMP4B	CHMP4B	NM_176812			CHMP4B			NA
ASCL1_0_R1_peak_36022	chr3	179754445	179755195	+	4628	NA	promoter-TSS (PEX5L)	#NAME?	21	PEX5L	PEX5L	NM_001256750			PEX5L			NA
ASCL1_0_R1_peak_2529	chr1	84971267	84972569	+	4625	NA	promoter-TSS (SPATA1)	#NAME?	-66	SPATA1	SPATA1	NM_001310156			SPATA1			NA
ASCL1_0_R1_peak_8636	chr11	63933003	63934306	+	4618	NA	promoter-TSS (MACROD1)	#NAME?	-69	MACROD1	MACROD1	NM_014067			MACROD1			NA
ASCL1_0_R1_peak_45237	chr7	72971343	72972346	+	4618	NA	promoter-TSS (BCL7B)	#NAME?	-242	BCL7B	BCL7B	NM_001197244			BCL7B			NA
ASCL1_0_R1_peak_38692	chr4	186063962	186064886	+	4615	NA	promoter-TSS (SLC25A4)	#NAME?	7	SLC25A4	SLC25A4	NM_001151			SLC25A4			NA
ASCL1_0_R1_peak_43882	chr7	984891	985912	+	4610	NA	promoter-TSS (ADAP1)	#NAME?	8918	ADAP1	ADAP1	NM_001284308			ADAP1			NA
ASCL1_0_R1_peak_39660	chr5	68788105	68789121	+	4607	NA	promoter-TSS (OCLN)	#NAME?	494	OCLN	OCLN	NM_002538			OCLN			NA
ASCL1_0_R1_peak_42266	chr6	42928086	42929093	+	4606	NA	promoter-TSS (GNMT)	#NAME?	89	GNMT	GNMT	NM_018960			GNMT			NA
ASCL1_0_R1_peak_1826	chr1	38273331	38274592	+	4606	NA	promoter-TSS (YRDC)	#NAME?	-96	YRDC	YRDC	NM_024640			YRDC			NA
ASCL1_0_R1_peak_16522	chr15	85523519	85525679	+	4602	NA	promoter-TSS (PDE8A)	#NAME?	-606	PDE8A	PDE8A	NM_173454			PDE8A			NA
ASCL1_0_R1_peak_12134	chr12	113659021	113659882	+	4601	NA	promoter-TSS (IQCD)	#NAME?	208	TPCN1	TPCN1	NM_001143819			TPCN1			NA
ASCL1_0_R1_peak_32374	chr21	18884819	18885829	+	4594	NA	promoter-TSS (CXADR)	#NAME?	100	CXADR	CXADR	NM_001207066			CXADR			NA
ASCL1_0_R1_peak_40227	chr5	131746090	131747005	+	4592	NA	promoter-TSS (C5orf56)	-promoter-TSS (C5orf56)	82	C5orf56	C5orf56	NR_045116			C5orf56			NA
ASCL1_0_R1_peak_26338	chr19	47729231	47730146	+	4590	NA	promoter-TSS (MIR3190)	#NAME?	-511	MIR3190	MIR3190	NR_036158			MIR3190			NA
ASCL1_0_R1_peak_50933	chr9	136932331	136933946	+	4589	NA	promoter-TSS (BRD3)	#NAME?	3	BRD3	BRD3	NM_007371			BRD3			NA
ASCL1_0_R1_peak_31752	chr20	49548124	49548662	+	4588	NA	promoter-TSS (ADNP)	#NAME?	-866	ADNP	ADNP	NM_181442			ADNP			NA
ASCL1_0_R1_peak_44846	chr7	43965759	43966610	+	4585	NA	promoter-TSS (URGCP)	#NAME?	149	UBE2D4	UBE2D4	NM_015983			UBE2D4			NA
ASCL1_0_R1_peak_10856	chr12	29936005	29937525	+	4582	NA	promoter-TSS (TMTC1)	#NAME?	927	TMTC1	TMTC1	NM_175861			TMTC1			NA
ASCL1_0_R1_peak_18802	chr16	84681622	84682767	+	4570	NA	promoter-TSS (KLHL36)	#NAME?	77	KLHL36	KLHL36	NM_024731			KLHL36			NA
ASCL1_0_R1_peak_42337	chr6	44191070	44191761	+	4566	NA	promoter-TSS (SLC29A1)	#NAME?	4173	SLC29A1	SLC29A1	NM_001304465			SLC29A1			NA
ASCL1_0_R1_peak_40063	chr5	114505141	114506267	+	4565	NA	promoter-TSS (TRIM36)	#NAME?	10539	TRIM36	TRIM36	NM_018700			TRIM36			NA
ASCL1_0_R1_peak_5042	chr10	6018941	6020276	+	4561	NA	promoter-TSS (IL15RA)	#NAME?	542	IL15RA	IL15RA	NM_001243539			IL15RA			NA
ASCL1_0_R1_peak_43507	chr6	160147719	160149059	+	4554	NA	promoter-TSS (WTAP)	#NAME?	359	WTAP	WTAP	NM_004906			WTAP			NA
ASCL1_0_R1_peak_20909	chr17	52977688	52978337	+	4549	NA	promoter-TSS (TOM1L1)	#NAME?	-40	TOM1L1	TOM1L1	NM_005486			TOM1L1			NA
ASCL1_0_R1_peak_21184	chr17	66507693	66508339	+	4547	NA	promoter-TSS (PRKAR1A)	#NAME?	-504	PRKAR1A	PRKAR1A	NM_001276290			PRKAR1A			NA
ASCL1_0_R1_peak_20076	chr17	28256782	28257595	+	4544	NA	promoter-TSS (SSH2)	#NAME?	-130	SSH2	SSH2	NM_001282129			SSH2			NA
ASCL1_0_R1_peak_9075	chr11	67980004	67982043	+	4538	NA	promoter-TSS (SUV420H1)	#NAME?	-211	SUV420H1	SUV420H1	NM_001300908			SUV420H1			NA
ASCL1_0_R1_peak_48459	chr8	130951589	130952643	+	4535	NA	promoter-TSS (FAM49B)	#NAME?	68583	MIR5194	MIR5194	NR_049826			MIR5194			NA
ASCL1_0_R1_peak_41244	chr5	180236927	180238174	+	4530	NA	promoter-TSS (MGAT1)	#NAME?	-7502	MGAT1	MGAT1	NM_001114617			MGAT1			NA
ASCL1_0_R1_peak_39555	chr5	56468943	56470062	+	4530	NA	promoter-TSS (GPBP1)	#NAME?	-273	GPBP1	GPBP1	NM_022913			GPBP1			NA
ASCL1_0_R1_peak_44905	chr7	45039010	45040349	+	4529	NA	promoter-TSS (CCM2)	#NAME?	334	CCM2	CCM2	NM_031443			CCM2			NA
ASCL1_0_R1_peak_31275	chr20	31070342	31072707	+	4528	NA	promoter-TSS (NOL4L)	#NAME?	-139	NOL4L	NOL4L	NM_001256798			NOL4L			NA
ASCL1_0_R1_peak_13959	chr14	24779755	24780824	+	4526	NA	promoter-TSS (LTB4R)	#NAME?	287	CIDEB	CIDEB	NM_014430			CIDEB			NA
ASCL1_0_R1_peak_20966	chr17	56429419	56429973	+	4526	NA	promoter-TSS (SUPT4H1)	#NAME?	-97	SUPT4H1	SUPT4H1	NM_003168			SUPT4H1			NA
ASCL1_0_R1_peak_43307	chr6	146135406	146136283	+	4526	NA	promoter-TSS (FBXO30)	#NAME?	77	FBXO30	FBXO30	NM_032145			FBXO30			NA
ASCL1_0_R1_peak_27485	chr2	27294312	27295031	+	4525	NA	promoter-TSS (OST4)	#NAME?	-104	OST4	OST4	NM_001134693			OST4			NA
ASCL1_0_R1_peak_48203	chr8	103876301	103876986	+	4515	NA	promoter-TSS (AZIN1)	#NAME?	144	AZIN1-AS1	AZIN1-AS1	NR_126338			AZIN1-AS1			NA
ASCL1_0_R1_peak_27762	chr2	46925783	46926888	+	4514	NA	promoter-TSS (SOCS5)	#NAME?	-14	SOCS5	SOCS5	NM_144949			SOCS5			NA
ASCL1_0_R1_peak_52001	chrX	48659706	48660456	+	4510	NA	promoter-TSS (HDAC6)	#NAME?	-406	HDAC6	HDAC6	NM_006044			HDAC6			NA
ASCL1_0_R1_peak_2610	chr1	91182936	91183821	+	4501	NA	promoter-TSS (BARHL2)	#NAME?	-584	BARHL2	BARHL2	NM_020063			BARHL2			NA
ASCL1_0_R1_peak_4333	chr1	223537345	223538459	+	4498	NA	promoter-TSS (SUSD4)	#NAME?	-358	SUSD4	SUSD4	NM_017982			SUSD4			NA
ASCL1_0_R1_peak_24107	chr19	3061740	3062963	+	4497	NA	promoter-TSS (AES)	#NAME?	20	AES	AES	NM_198969			AES			NA
ASCL1_0_R1_peak_11885	chr12	100593137	100594161	+	4497	NA	promoter-TSS (ACTR6)	#NAME?	-906	ACTR6	ACTR6	NM_022496			ACTR6			NA
ASCL1_0_R1_peak_20210	chr17	35969012	35969827	+	4494	NA	promoter-TSS (SYNRG)	#NAME?	67	SYNRG	SYNRG	NM_007247			SYNRG			NA
ASCL1_0_R1_peak_37412	chr4	36245613	36246521	+	4492	NA	promoter-TSS (ARAP2)	#NAME?	-88	ARAP2	ARAP2	NM_015230			ARAP2			NA
ASCL1_0_R1_peak_32535	chr21	37527853	37529928	+	4483	NA	promoter-TSS (CBR3-AS1)	-promoter-TSS (CBR3-AS1)	-284	CBR3-AS1	CBR3-AS1	NR_038893			CBR3-AS1			NA
ASCL1_0_R1_peak_24243	chr19	4007010	4008035	+	4479	NA	promoter-TSS (PIAS4)	#NAME?	-74	PIAS4	PIAS4	NM_015897			PIAS4			NA
ASCL1_0_R1_peak_49389	chr9	33523300	33524318	+	4472	NA	promoter-TSS (ANKRD18B)	#NAME?	-602	ANKRD18B	ANKRD18B	NM_001244752			ANKRD18B			NA
ASCL1_0_R1_peak_48043	chr8	94928452	94930148	+	4472	NA	promoter-TSS (PDP1)	#NAME?	217	PDP1	PDP1	NM_018444			PDP1			NA
ASCL1_0_R1_peak_15581	chr15	34659102	34660034	+	4468	NA	promoter-TSS (LPCAT4)	#NAME?	-173	LPCAT4	LPCAT4	NM_153613			LPCAT4			NA
ASCL1_0_R1_peak_30058	chr2	220118537	220119495	+	4468	NA	promoter-TSS (TUBA4A)	#NAME?	-348	TUBA4A	TUBA4A	NM_001278552			TUBA4A			NA
ASCL1_0_R1_peak_7319	chr11	842052	843403	+	4464	NA	promoter-TSS (TSPAN4)	#NAME?	-97	TSPAN4	TSPAN4	NM_001025234			TSPAN4			NA
ASCL1_0_R1_peak_21180	chr17	66453295	66454207	+	4462	NA	promoter-TSS (WIPI1)	#NAME?	-98	WIPI1	WIPI1	NM_017983			WIPI1			NA
ASCL1_0_R1_peak_1264	chr1	21671239	21672687	+	4460	NA	promoter-TSS (ECE1)	#NAME?	52180	LOC100506801	LOC100506801	NR_038404			LOC100506801			NA
ASCL1_0_R1_peak_36841	chr4	2935402	2937077	+	4458	NA	promoter-TSS (MFSD10)	#NAME?	347	MFSD10	MFSD10	NM_001146069			MFSD10			NA
ASCL1_0_R1_peak_22005	chr17	79678634	79679903	+	4454	NA	promoter-TSS (SLC25A10)	#NAME?	2	SLC25A10	SLC25A10	NM_001270953			SLC25A10			NA
ASCL1_0_R1_peak_39493	chr5	50678725	50679476	+	4453	NA	promoter-TSS (LOC642366)	#NAME?	66	LOC642366	LOC642366	NR_046243			LOC642366			NA
ASCL1_0_R1_peak_28378	chr2	89064405	89065467	+	4450	NA	promoter-TSS (ANKRD36BP2)	#NAME?	-483	ANKRD36BP2	ANKRD36BP2	NR_015424			ANKRD36BP2			NA
ASCL1_0_R1_peak_1891	chr1	40942699	40943323	+	4450	NA	promoter-TSS (ZFP69)	#NAME?	-291	ZFP69	ZFP69	NM_198494			ZFP69			NA
ASCL1_0_R1_peak_6234	chr10	97320821	97321565	+	4447	NA	promoter-TSS (SORBS1)	#NAME?	-16	SORBS1	SORBS1	NM_015385			SORBS1			NA
ASCL1_0_R1_peak_2599	chr1	90286079	90287673	+	4435	NA	promoter-TSS (LRRC8D)	#NAME?	-604	LRRC8D	LRRC8D	NM_018103			LRRC8D			NA
ASCL1_0_R1_peak_21276	chr17	72321856	72322642	+	4433	NA	promoter-TSS (KIF19)	#NAME?	-102	KIF19	KIF19	NM_153209			KIF19			NA
ASCL1_0_R1_peak_17351	chr16	2389830	2391279	+	4426	NA	promoter-TSS (ABCA17P)	#NAME?	193	ABCA3	ABCA3	NM_001089			ABCA3			NA
ASCL1_0_R1_peak_9313	chr11	73693589	73694905	+	4426	NA	promoter-TSS (UCP2)	#NAME?	-358	UCP2	UCP2	NM_003355			UCP2			NA
ASCL1_0_R1_peak_24168	chr19	3556850	3558131	+	4422	NA	promoter-TSS (MFSD12)	#NAME?	92	MFSD12	MFSD12	NM_001287529			MFSD12			NA
ASCL1_0_R1_peak_5096	chr10	11059467	11060378	+	4420	NA	promoter-TSS (CELF2)	#NAME?	29	CELF2	CELF2	NM_001025076			CELF2			NA
ASCL1_0_R1_peak_21112	chr17	63096547	63097198	+	4420	NA	promoter-TSS (LOC100507002)	#NAME?	-58	LOC100507002	LOC100507002	NR_110801			LOC100507002			NA
ASCL1_0_R1_peak_19139	chr16	88922660	88923721	+	4417	NA	promoter-TSS (TRAPPC2L)	#NAME?	184	GALNS	GALNS	NM_000512			GALNS			NA
ASCL1_0_R1_peak_29138	chr2	133173480	133174505	+	4417	NA	promoter-TSS (GPR39)	#NAME?	-155	GPR39	GPR39	NM_001508			GPR39			NA
ASCL1_0_R1_peak_21585	chr17	76374251	76375232	+	4414	NA	promoter-TSS (PGS1)	#NAME?	42	PGS1	PGS1	NR_111989			PGS1			NA
ASCL1_0_R1_peak_7476	chr11	1410040	1412235	+	4411	NA	promoter-TSS (BRSK2)	#NAME?	8	BRSK2	BRSK2	NM_003957			BRSK2			NA
ASCL1_0_R1_peak_38463	chr4	157997092	157997807	+	4406	NA	promoter-TSS (GLRB)	#NAME?	172	GLRB	GLRB	NM_000824			GLRB			NA
[truncated: 8,372 more rows]

## Sheet: Fig 1 NEUROD1 ChIPseq
PeakID (cmd=annotatePeaks.pl NEUROD1_0_R1_peaks.narrowPeak hg19 -gid -gtf genes.gtf -annStats NEUROD1_0_R1_peaks.narrowPeak_stat.txt)	Chr	Start	End	Strand	Peak Score	Focus Ratio/Region Size	Annotation	Detailed Annotation	Distance to TSS	Nearest PromoterID	Entrez ID	Nearest Unigene	Nearest Refseq	Nearest Ensembl	Gene Name	Gene Alias	Gene Description	Gene Type
[truncated: 8,252 more rows]

[truncated: 2 more sheets: Fig 1 ASCL1 + RNAseq, Fig1 NEUROD1 + RNAseq]
