# Supplementary material for: Promoters of ASCL1‐ and NEUROD1‐dependent genes are specific targets of lurbinectedin in SCLC cells
Source: EMBO Mol Med. 2022 Mar 9;14(4):e14841. doi: 10.15252/emmm.202114841 (PMC8988166; doi:10.15252/emmm.202114841)
Supplement: Supplementary file 7 — Source Data for Figure 3 [file EMMM-14-e14841-s008.xlsx]

## Sheet: content
Source data files
data Fig 3F
data Fig 3G
data Fig 3H

## Sheet: Data Fig 3F
	count	position
0	151	-2000
1	185	-1840.12
2	242	-1680.24
3	205	-1520.36
4	255	-1360.48
5	320	-1200.6
6	434	-1040.72
7	624	-880.84
8	888	-720.96
9	1803	-561.08
10	3312	-401.2
11	4567	-241.32
12	6634	-81.44
13	4416	78.44
14	3396	238.32
15	1831	398.2
16	959	558.08
17	655	717.96
18	446	877.84
19	307	1037.72
20	304	1197.6
21	231	1357.48
22	165	1517.36
23	175	1677.24
24	113	1837.12

## Sheet: Dta Fig 3G
	count	position
0	67	-1994
1	95	-1834.4
2	137	-1674.8
3	113	-1515.2
4	163	-1355.6
5	211	-1196
6	348	-1036.4
7	470	-876.8
8	818	-717.2
9	1428	-557.6
10	3124	-398
11	8034	-238.4
12	10735	-78.8
13	8070	80.8
14	2852	240.4
15	1378	400
16	718	559.6
17	423	719.2
18	287	878.8
19	252	1038.4
20	200	1198
21	145	1357.6
22	118	1517.2
23	120	1676.8
24	91	1836.4

## Sheet: Data Fig 3H
	Lur	RNAPII 0h	RNAPII 4h
<0.1 Kb	0.212416	0.317688	0.320395
0.1-1 Kb	0.604587	0.590584	0.586509
1-5 Kb	0.182997	0.091728	0.093095
