# Supplementary material for: Promoters of ASCL1‐ and NEUROD1‐dependent genes are specific targets of lurbinectedin in SCLC cells
Source: EMBO Mol Med. 2022 Mar 9;14(4):e14841. doi: 10.15252/emmm.202114841 (PMC8988166; doi:10.15252/emmm.202114841)
Supplement: Supplementary file 8 — Source Data for Figure 4 [file EMMM-14-e14841-s001.xlsx]

## Sheet: content
Source data files
data Fig 4A
Uncropped Western Blots for Fig 4A
Original pictures for Fig 4B
Uncropped Western Blots for Fig 4D
Uncropped Western Blots for Fig4E

## Sheet: Data Fig 4A
	Ctrl			Lur
A549	0.286984	1.60216	0.933621	0.052927	0.461404	0.257353
NCI-H460	0.3538	1.68688	0.962768	0.116587	0.432374	0.29679
IMR90	0.178432	0.940828	0.800198	0.095626	0.582564	0.286601
NCI-H146	0.85628	0.687548	1.27283	0.152472	0.088495	0.638879
NCI-H82	0.571002	0.830282	1.2663	0.190744	0.076441	0.587715
DMS-53	0.365234	0.795023	0.84625	0.097933	0.050016	0.341815
NCI-H510	2.06854	1.58829	0.858582	1.76024	0.723719	0.450993
NCI-H526	0.502941	1.44202	0.560716	0.249512	0.53406	0.274646
SHP-77	1.19973	1.98783	0.63912	0.400985	1.46212	0.252804
