# Supplementary material for: Promoters of ASCL1‐ and NEUROD1‐dependent genes are specific targets of lurbinectedin in SCLC cells
Source: EMBO Mol Med. 2022 Mar 9;14(4):e14841. doi: 10.15252/emmm.202114841 (PMC8988166; doi:10.15252/emmm.202114841)
Supplement: Supplementary file 9 — Source Data for Table 1 [file EMMM-14-e14841-s002.xlsx]

## Sheet: ASCL1 Ctl
PeakID (cmd=annotatePeaks.pl ASCL1_0_R2_peaks.narrowPeak hg19 -gid -gtf genes.gtf -annStats ASCL1_0_R2_peaks.narrowPeak_stat.txt)	Chr	Start	End	Strand	Peak Score	Focus Ratio/Region Size	Annotation	Detailed Annotation	Distance to TSS	Nearest PromoterID	Entrez ID	Nearest Unigene	Nearest Refseq	Nearest Ensembl	Gene Name	Gene Alias	Gene Description	Gene Type
ASCL1_0_R1_peak_49492	chr9	37650481	37651334	+	7881	NA	promoter-TSS (FRMPD1)	#NAME?	-145	FRMPD1	FRMPD1	NM_014907			FRMPD1			NA
ASCL1_0_R1_peak_18646	chr16	74808225	74809270	+	7872	NA	promoter-TSS (FA2H)	#NAME?	-18	FA2H	FA2H	NM_024306			FA2H			NA
ASCL1_0_R1_peak_44892	chr7	44787823	44789324	+	7703	NA	promoter-TSS (ZMIZ2)	#NAME?	-7214	ZMIZ2	ZMIZ2	NM_031449			ZMIZ2			NA
ASCL1_0_R1_peak_24692	chr19	10735809	10736503	+	7658	NA	promoter-TSS (SLC44A2)	#NAME?	-15	SLC44A2	SLC44A2	NM_001145056			SLC44A2			NA
ASCL1_0_R1_peak_8328	chr11	45943355	45945159	+	7562	NA	promoter-TSS (GYLTL1B)	#NAME?	1085	GYLTL1B	GYLTL1B	NM_001300722			GYLTL1B			NA
ASCL1_0_R1_peak_38223	chr4	129732145	129733877	+	7369	NA	promoter-TSS (JADE1)	#NAME?	2233	JADE1	JADE1	NM_001287443			JADE1			NA
ASCL1_0_R1_peak_15689	chr15	41219659	41222325	+	7270	NA	promoter-TSS (DLL4)	#NAME?	-539	DLL4	DLL4	NM_019074			DLL4			NA
ASCL1_0_R1_peak_3801	chr1	192777535	192778305	+	7216	NA	promoter-TSS (RGS2)	#NAME?	-249	RGS2	RGS2	NM_002923			RGS2			NA
ASCL1_0_R1_peak_27866	chr2	55646724	55647546	+	7196	NA	promoter-TSS (CCDC88A)	#NAME?	-78	CCDC88A	CCDC88A	NM_001135597			CCDC88A			NA
ASCL1_0_R1_peak_32570	chr21	38639030	38640575	+	7101	NA	promoter-TSS (DSCR3)	#NAME?	31	DSCR3	DSCR3	NM_006052			DSCR3			NA
ASCL1_0_R1_peak_31706	chr20	48598893	48599787	+	7081	NA	promoter-TSS (SNAI1)	#NAME?	-173	SNAI1	SNAI1	NM_005985			SNAI1			NA
ASCL1_0_R1_peak_25179	chr19	18390913	18393109	+	6942	NA	promoter-TSS (MIR3188)	#NAME?	455	JUND	JUND	NM_005354			JUND			NA
ASCL1_0_R1_peak_24685	chr19	10653906	10655016	+	6912	NA	promoter-TSS (ATG4D)	#NAME?	-109	ATG4D	ATG4D	NM_001281504			ATG4D			NA
ASCL1_0_R1_peak_21050	chr17	60885329	60886041	+	6876	NA	promoter-TSS (MARCH10)	#NAME?	57	MARCH10	MARCH10	NM_001288780			MARCH10			NA
ASCL1_0_R1_peak_35935	chr3	170074373	170076061	+	6846	NA	promoter-TSS (SKIL)	#NAME?	-256	SKIL	SKIL	NM_001145098			SKIL			NA
ASCL1_0_R1_peak_7999	chr11	17410131	17411609	+	6831	NA	promoter-TSS (KCNJ11)	#NAME?	8	KCNJ11	KCNJ11	NM_001166290			KCNJ11			NA
ASCL1_0_R1_peak_14470	chr14	69950170	69951822	+	6779	NA	promoter-TSS (PLEKHD1)	#NAME?	-475	PLEKHD1	PLEKHD1	NM_001161498			PLEKHD1			NA
ASCL1_0_R1_peak_38139	chr4	120549669	120550370	+	6739	NA	promoter-TSS (PDE5A)	#NAME?	-780	PDE5A	PDE5A	NM_001083			PDE5A			NA
ASCL1_0_R1_peak_25175	chr19	18365725	18366598	+	6732	NA	promoter-TSS (LOC729966)	#NAME?	68	LOC729966	LOC729966	NR_036575			LOC729966			NA
ASCL1_0_R1_peak_51516	chr9	140335609	140336507	+	6692	NA	promoter-TSS (ENTPD8)	#NAME?	-157	ENTPD8	ENTPD8	NM_001033113			ENTPD8			NA
ASCL1_0_R1_peak_32637	chr21	42688196	42689273	+	6677	NA	promoter-TSS (FAM3B)	#NAME?	73	FAM3B	FAM3B	NM_206964			FAM3B			NA
ASCL1_0_R1_peak_21297	chr17	72426694	72427476	+	6661	NA	promoter-TSS (GPRC5C)	#NAME?	-582	GPRC5C	GPRC5C	NM_022036			GPRC5C			NA
ASCL1_0_R1_peak_29742	chr2	198380363	198381195	+	6639	NA	promoter-TSS (MOB4)	#NAME?	484	MOB4	MOB4	NM_001100819			MOB4			NA
ASCL1_0_R1_peak_19092	chr16	88752392	88753326	+	6629	NA	promoter-TSS (SNAI3)	#NAME?	23	SNAI3	SNAI3	NM_178310			SNAI3			NA
ASCL1_0_R1_peak_46427	chr7	148981790	148982727	+	6604	NA	promoter-TSS (LOC155060)	#NAME?	-114	LOC155060	LOC155060	NR_036573			LOC155060			NA
ASCL1_0_R1_peak_12841	chr12	133286867	133288057	+	6529	NA	promoter-TSS (PGAM5)	#NAME?	69	PGAM5	PGAM5	NM_001170544			PGAM5			NA
ASCL1_0_R1_peak_10185	chr11	130029139	130030272	+	6529	NA	promoter-TSS (ST14)	#NAME?	23	ST14	ST14	NM_021978			ST14			NA
ASCL1_0_R1_peak_33923	chr22	44893436	44894463	+	6516	NA	promoter-TSS (LDOC1L)	#NAME?	56	LDOC1L	LDOC1L	NM_032287			LDOC1L			NA
ASCL1_0_R1_peak_26452	chr19	49054934	49055913	+	6498	NA	promoter-TSS (SULT2B1)	#NAME?	-6	SULT2B1	SULT2B1	NM_177973			SULT2B1			NA
ASCL1_0_R1_peak_5932	chr10	76870994	76871596	+	6490	NA	promoter-TSS (SAMD8)	#NAME?	-98	SAMD8	SAMD8	NM_001174156			SAMD8			NA
ASCL1_0_R1_peak_29870	chr2	208489287	208491116	+	6486	NA	promoter-TSS (METTL21A)	#NAME?	-505	METTL21A	METTL21A	NM_001308021			METTL21A			NA
ASCL1_0_R1_peak_42516	chr6	62995696	62996531	+	6470	NA	promoter-TSS (KHDRBS2)	#NAME?	-13	KHDRBS2	KHDRBS2	NM_152688			KHDRBS2			NA
ASCL1_0_R1_peak_27216	chr2	10587592	10589238	+	6445	NA	promoter-TSS (ODC1)	#NAME?	265	ODC1	ODC1	NM_002539			ODC1			NA
ASCL1_0_R1_peak_10173	chr11	129685329	129686316	+	6429	NA	promoter-TSS (TMEM45B)	#NAME?	81	TMEM45B	TMEM45B	NM_138788			TMEM45B			NA
ASCL1_0_R1_peak_42086	chr6	36097784	36098690	+	6427	NA	promoter-TSS (MAPK13)	#NAME?	-24	MAPK13	MAPK13	NM_002754			MAPK13			NA
ASCL1_0_R1_peak_11178	chr12	51785181	51785988	+	6421	NA	promoter-TSS (GALNT6)	#NAME?	-384	GALNT6	GALNT6	NM_007210			GALNT6			NA
ASCL1_0_R1_peak_48029	chr8	93114985	93116147	+	6416	NA	promoter-TSS (RUNX1T1)	#NAME?	64173	MIR7641-2	MIR7641-2	NR_106988_26			MIR7641-2			NA
ASCL1_0_R1_peak_40208	chr5	130599221	130600119	+	6400	NA	promoter-TSS (CDC42SE2)	#NAME?	-32	CDC42SE2	CDC42SE2	NM_020240			CDC42SE2			NA
ASCL1_0_R1_peak_17193	chr16	1755599	1756880	+	6303	NA	promoter-TSS (MAPK8IP3)	#NAME?	18	MAPK8IP3	MAPK8IP3	NM_015133			MAPK8IP3			NA
ASCL1_0_R1_peak_703	chr1	6295453	6296458	+	6303	NA	promoter-TSS (ICMT)	#NAME?	89	ICMT	ICMT	NM_012405			ICMT			NA
ASCL1_0_R1_peak_45476	chr7	86781475	86782339	+	6273	NA	promoter-TSS (DMTF1)	#NAME?	230	DMTF1	DMTF1	NM_001142326			DMTF1			NA
ASCL1_0_R1_peak_5073	chr10	7860053	7860985	+	6267	NA	promoter-TSS (TAF3)	#NAME?	52	TAF3	TAF3	NM_031923			TAF3			NA
ASCL1_0_R1_peak_45282	chr7	73588128	73589290	+	6254	NA	promoter-TSS (EIF4H)	#NAME?	3	EIF4H	EIF4H	NM_031992			EIF4H			NA
ASCL1_0_R1_peak_51441	chr9	140134630	140135686	+	6241	NA	promoter-TSS (TUBB4B)	#NAME?	-553	TUBB4B	TUBB4B	NM_006088			TUBB4B			NA
ASCL1_0_R1_peak_27225	chr2	10861049	10862367	+	6236	NA	promoter-TSS (ATP6V1C2)	#NAME?	-67	ATP6V1C2	ATP6V1C2	NM_144583			ATP6V1C2			NA
ASCL1_0_R1_peak_42967	chr6	110678952	110679803	+	6204	NA	promoter-TSS (METTL24)	#NAME?	98	METTL24	METTL24	NM_001123364			METTL24			NA
ASCL1_0_R1_peak_36806	chr4	2419847	2421075	+	6188	NA	promoter-TSS (ZFYVE28)	#NAME?	-91	ZFYVE28	ZFYVE28	NM_020972			ZFYVE28			NA
ASCL1_0_R1_peak_34778	chr3	49058835	49059878	+	6180	NA	promoter-TSS (DALRD3)	#NAME?	-852	DALRD3	DALRD3	NM_018114			DALRD3			NA
ASCL1_0_R1_peak_46478	chr7	150064758	150066515	+	6138	NA	promoter-TSS (REPIN1)	#NAME?	1600	RNU6-33P	RNU6-33P	NR_046491			RNU6-33P			NA
ASCL1_0_R1_peak_45474	chr7	86688471	86689412	+	6129	NA	promoter-TSS (KIAA1324L)	#NAME?	-92736	DMTF1	DMTF1	NM_001142326			DMTF1			NA
ASCL1_0_R1_peak_11600	chr12	70132220	70133537	+	6119	NA	promoter-TSS (RAB3IP)	#NAME?	-292	RAB3IP	RAB3IP	NM_022456			RAB3IP			NA
ASCL1_0_R1_peak_28747	chr2	112811803	112813708	+	6119	NA	promoter-TSS (TMEM87B)	#NAME?	-45	TMEM87B	TMEM87B	NM_032824			TMEM87B			NA
ASCL1_0_R1_peak_7235	chr11	567854	569227	+	6105	NA	promoter-TSS (MIR210)	#NAME?	-83	MIR210HG	MIR210HG	NR_038262			MIR210HG			NA
ASCL1_0_R1_peak_43494	chr6	159290542	159291256	+	6102	NA	promoter-TSS (C6orf99)	-promoter-TSS (C6orf99)	0	C6orf99	C6orf99	NM_001302839			C6orf99			NA
ASCL1_0_R1_peak_49944	chr9	99179402	99181820	+	6093	NA	promoter-TSS (ZNF367)	#NAME?	58	ZNF367	ZNF367	NM_153695			ZNF367			NA
ASCL1_0_R1_peak_3558	chr1	169074656	169076405	+	6089	NA	promoter-TSS (ATP1B1)	#NAME?	-417	ATP1B1	ATP1B1	NM_001677			ATP1B1			NA
ASCL1_0_R1_peak_6924	chr10	133999029	134000678	+	6077	NA	promoter-TSS (DPYSL4)	#NAME?	-561	DPYSL4	DPYSL4	NM_006426			DPYSL4			NA
ASCL1_0_R1_peak_8971	chr11	67158937	67159744	+	6070	NA	promoter-TSS (RAD9A)	#NAME?	-83	RAD9A	RAD9A	NM_001243224			RAD9A			NA
ASCL1_0_R1_peak_1854	chr1	39956337	39958308	+	6051	NA	promoter-TSS (BMP8A)	#NAME?	4	BMP8A	BMP8A	NM_181809			BMP8A			NA
ASCL1_0_R1_peak_42579	chr6	71377219	71378277	+	6049	NA	promoter-TSS (SMAP1)	#NAME?	274	SMAP1	SMAP1	NM_021940			SMAP1			NA
ASCL1_0_R1_peak_12268	chr12	120426385	120428156	+	6048	NA	promoter-TSS (CCDC64)	#NAME?	-378	CCDC64	CCDC64	NM_207311			CCDC64			NA
ASCL1_0_R1_peak_48567	chr8	141467070	141468830	+	6039	NA	promoter-TSS (TRAPPC9)	#NAME?	728	TRAPPC9	TRAPPC9	NM_031466			TRAPPC9			NA
ASCL1_0_R1_peak_46506	chr7	150675953	150676750	+	6034	NA	promoter-TSS (KCNH2)	#NAME?	-14541	NOS3	NOS3	NM_000603			NOS3			NA
ASCL1_0_R1_peak_37330	chr4	25863852	25865804	+	6026	NA	promoter-TSS (SEL1L3)	#NAME?	-175	SEL1L3	SEL1L3	NM_001297592			SEL1L3			NA
ASCL1_0_R1_peak_1135	chr1	17445583	17446262	+	6026	NA	promoter-TSS (PADI2)	#NAME?	26	PADI2	PADI2	NM_007365			PADI2			NA
ASCL1_0_R1_peak_5843	chr10	72647609	72648596	+	6021	NA	promoter-TSS (PCBD1)	#NAME?	-91	PCBD1	PCBD1	NM_000281			PCBD1			NA
ASCL1_0_R1_peak_21273	chr17	72209313	72210133	+	6015	NA	promoter-TSS (TTYH2)	#NAME?	-263	MGC16275	MGC16275	NR_026914			MGC16275			NA
ASCL1_0_R1_peak_49308	chr9	21559198	21560194	+	6015	NA	promoter-TSS (MIR31HG)	#NAME?	1	MIR31HG	MIR31HG	NR_027054			MIR31HG			NA
ASCL1_0_R1_peak_11268	chr12	53342400	53343142	+	6010	NA	promoter-TSS (KRT18)	#NAME?	116	KRT18	KRT18	NM_199187			KRT18			NA
ASCL1_0_R1_peak_42379	chr6	46458547	46459882	+	6006	NA	promoter-TSS (RCAN2)	#NAME?	-575	LOC101926898	LOC101926898	NR_125837			LOC101926898			NA
ASCL1_0_R1_peak_1038	chr1	16062284	16063431	+	5990	NA	promoter-TSS (SLC25A34)	#NAME?	48	SLC25A34	SLC25A34	NM_207348			SLC25A34			NA
ASCL1_0_R1_peak_50492	chr9	130547246	130548949	+	5981	NA	promoter-TSS (CDK9)	#NAME?	-15	MIR3960	MIR3960	NR_039767			MIR3960			NA
ASCL1_0_R1_peak_48414	chr8	126441367	126443673	+	5976	NA	promoter-TSS (TRIB1)	#NAME?	-43	TRIB1	TRIB1	NM_001282985			TRIB1			NA
ASCL1_0_R1_peak_24733	chr19	11494642	11495333	+	5976	NA	promoter-TSS (EPOR)	#NAME?	31	EPOR	EPOR	NM_000121			EPOR			NA
ASCL1_0_R1_peak_39194	chr5	10353333	10354365	+	5971	NA	promoter-TSS (MARCH6)	#NAME?	98	MARCH6	MARCH6	NM_001270661			MARCH6			NA
ASCL1_0_R1_peak_47631	chr8	56013493	56015851	+	5970	NA	promoter-TSS (XKR4)	#NAME?	-345	XKR4	XKR4	NM_052898			XKR4			NA
ASCL1_0_R1_peak_12231	chr12	118406423	118407620	+	5965	NA	promoter-TSS (KSR2)	#NAME?	-993	KSR2	KSR2	NM_173598			KSR2			NA
ASCL1_0_R1_peak_2596	chr1	89989814	89991111	+	5961	NA	promoter-TSS (LRRC8B)	#NAME?	-33810	LRRC8B	LRRC8B	NM_015350			LRRC8B			NA
ASCL1_0_R1_peak_42636	chr6	75915295	75916043	+	5959	NA	promoter-TSS (COL12A1)	#NAME?	-46	COL12A1	COL12A1	NM_080645			COL12A1			NA
ASCL1_0_R1_peak_18924	chr16	85722153	85723626	+	5955	NA	promoter-TSS (GINS2)	#NAME?	-301	GINS2	GINS2	NM_016095			GINS2			NA
ASCL1_0_R1_peak_7264	chr11	693786	696204	+	5947	NA	promoter-TSS (TMEM80)	#NAME?	-596	TMEM80	TMEM80	NM_001276274			TMEM80			NA
ASCL1_0_R1_peak_2154	chr1	51701529	51702495	+	5913	NA	promoter-TSS (RNF11)	#NAME?	67	RNF11	RNF11	NM_014372			RNF11			NA
ASCL1_0_R1_peak_20134	chr17	30813140	30814767	+	5908	NA	promoter-TSS (CDK5R1)	#NAME?	-152	CDK5R1	CDK5R1	NM_003885			CDK5R1			NA
ASCL1_0_R1_peak_10570	chr12	7341995	7343119	+	5905	NA	promoter-TSS (PEX5)	#NAME?	116	PEX5	PEX5	NM_001131026			PEX5			NA
ASCL1_0_R1_peak_51968	chrX	46618029	46619101	+	5905	NA	promoter-TSS (SLC9A7)	#NAME?	42	SLC9A7	SLC9A7	NM_001257291			SLC9A7			NA
ASCL1_0_R1_peak_15249	chr14	105647203	105648111	+	5892	NA	promoter-TSS (NUDT14)	#NAME?	3	NUDT14	NUDT14	NM_177533			NUDT14			NA
ASCL1_0_R1_peak_37104	chr4	8200616	8201635	+	5887	NA	promoter-TSS (SH3TC1)	#NAME?	65	SH3TC1	SH3TC1	NM_018986			SH3TC1			NA
ASCL1_0_R1_peak_14719	chr14	89020800	89021738	+	5885	NA	promoter-TSS (PTPN21)	#NAME?	-146	PTPN21	PTPN21	NM_007039			PTPN21			NA
ASCL1_0_R1_peak_32777	chr21	45284009	45285975	+	5884	NA	promoter-TSS (AGPAT3)	#NAME?	-124	AGPAT3	AGPAT3	NM_020132			AGPAT3			NA
ASCL1_0_R1_peak_37294	chr4	22517049	22518123	+	5866	NA	promoter-TSS (ADGRA3)	#NAME?	91	ADGRA3	ADGRA3	NM_145290			ADGRA3			NA
ASCL1_0_R1_peak_48970	chr8	145015239	145018627	+	5858	NA	promoter-TSS (PLEC)	#NAME?	2514	MIR661	MIR661	NR_030383			MIR661			NA
ASCL1_0_R1_peak_31717	chr20	48769942	48770751	+	5847	NA	promoter-TSS (TMEM189)	#NAME?	-11	TMEM189-UBE2V1	TMEM189-UBE2V1	NM_199203			TMEM189-UBE2V1			NA
ASCL1_0_R1_peak_38174	chr4	124318552	124320078	+	5844	NA	promoter-TSS (SPRY1)	#NAME?	1365	SPRY1	SPRY1	NM_005841			SPRY1			NA
ASCL1_0_R1_peak_49489	chr9	37575989	37576733	+	5839	NA	promoter-TSS (FBXO10)	#NAME?	-111	FBXO10	FBXO10	NM_012166			FBXO10			NA
ASCL1_0_R1_peak_2522	chr1	84464426	84465300	+	5832	NA	promoter-TSS (TTLL7)	#NAME?	-30	TTLL7	TTLL7	NM_024686			TTLL7			NA
ASCL1_0_R1_peak_41374	chr6	3456107	3457865	+	5830	NA	promoter-TSS (SLC22A23)	#NAME?	-11739	SLC22A23	SLC22A23	NM_015482			SLC22A23			NA
ASCL1_0_R1_peak_5544	chr10	46992527	46993473	+	5809	NA	promoter-TSS (GPRIN2)	#NAME?	-546	GPRIN2	GPRIN2	NM_014696			GPRIN2			NA
ASCL1_0_R1_peak_47677	chr8	59323589	59324247	+	5809	NA	promoter-TSS (UBXN2B)	#NAME?	95	UBXN2B	UBXN2B	NM_001077619			UBXN2B			NA
ASCL1_0_R1_peak_25849	chr19	39988264	39989116	+	5799	NA	promoter-TSS (DLL3)	#NAME?	-867	DLL3	DLL3	NM_203486			DLL3			NA
ASCL1_0_R1_peak_51501	chr9	140316904	140318761	+	5789	NA	promoter-TSS (NOXA1)	#NAME?	-15	NOXA1	NOXA1	NM_006647			NOXA1			NA
ASCL1_0_R1_peak_13241	chr13	39611536	39612350	+	5787	NA	promoter-TSS (NHLRC3)	#NAME?	270	PROSER1	PROSER1	NM_025138			PROSER1			NA
ASCL1_0_R1_peak_8901	chr11	66313029	66313952	+	5783	NA	promoter-TSS (ACTN3)	#NAME?	181	ZDHHC24	ZDHHC24	NM_207340			ZDHHC24			NA
ASCL1_0_R1_peak_16444	chr15	80351646	80352714	+	5782	NA	promoter-TSS (ZFAND6)	#NAME?	270	ZFAND6	ZFAND6	NM_019006			ZFAND6			NA
ASCL1_0_R1_peak_4369	chr1	225840198	225841584	+	5780	NA	promoter-TSS (ENAH)	#NAME?	-46	ENAH	ENAH	NM_001008493			ENAH			NA
ASCL1_0_R1_peak_12949	chr13	22244971	22245598	+	5780	NA	promoter-TSS (FGF9)	#NAME?	69	FGF9	FGF9	NM_002010			FGF9			NA
ASCL1_0_R1_peak_24178	chr19	3606080	3607290	+	5763	NA	promoter-TSS (CACTIN-AS1)	-promoter-TSS (CACTIN-AS1)	146	TBXA2R	TBXA2R	NM_201636			TBXA2R			NA
ASCL1_0_R1_peak_31133	chr20	22564954	22566186	+	5762	NA	promoter-TSS (FOXA2)	#NAME?	531	FOXA2	FOXA2	NM_153675			FOXA2			NA
ASCL1_0_R1_peak_30627	chr2	241835037	241836758	+	5760	NA	promoter-TSS (C2orf54)	-promoter-TSS (C2orf54)	-4442	C2orf54	C2orf54	NM_001085437			C2orf54			NA
ASCL1_0_R1_peak_30469	chr2	239147516	239150325	+	5754	NA	promoter-TSS (HES6)	#NAME?	-155	HES6	HES6	NM_001142853			HES6			NA
ASCL1_0_R1_peak_10871	chr12	30907405	30908474	+	5754	NA	promoter-TSS (CAPRIN2)	#NAME?	-491	CAPRIN2	CAPRIN2	NM_001002259			CAPRIN2			NA
ASCL1_0_R1_peak_51931	chrX	40943614	40945875	+	5753	NA	promoter-TSS (USP9X)	#NAME?	-144	USP9X	USP9X	NM_001039590			USP9X			NA
ASCL1_0_R1_peak_38401	chr4	152329828	152330499	+	5753	NA	promoter-TSS (FAM160A1)	#NAME?	-235	FAM160A1	FAM160A1	NM_001109977			FAM160A1			NA
ASCL1_0_R1_peak_40247	chr5	132298753	132299807	+	5751	NA	promoter-TSS (AFF4)	#NAME?	74	AFF4	AFF4	NM_014423			AFF4			NA
ASCL1_0_R1_peak_37490	chr4	41362015	41363317	+	5749	NA	promoter-TSS (LIMCH1)	#NAME?	-136	LIMCH1	LIMCH1	NM_001289122			LIMCH1			NA
ASCL1_0_R1_peak_42249	chr6	42419980	42421348	+	5745	NA	promoter-TSS (TRERF1)	#NAME?	-875	TRERF1	TRERF1	NM_033502			TRERF1			NA
ASCL1_0_R1_peak_13058	chr13	26624627	26626325	+	5739	NA	promoter-TSS (SHISA2)	#NAME?	-278	SHISA2	SHISA2	NM_001007538			SHISA2			NA
ASCL1_0_R1_peak_19299	chr16	90085069	90086487	+	5738	NA	promoter-TSS (GAS8)	#NAME?	-3230	GAS8	GAS8	NM_001286208			GAS8			NA
ASCL1_0_R1_peak_7311	chr11	826912	828214	+	5729	NA	promoter-TSS (CRACR2B)	#NAME?	-697	CRACR2B	CRACR2B	NM_001286606			CRACR2B			NA
ASCL1_0_R1_peak_48913	chr8	144897003	144898528	+	5710	NA	promoter-TSS (SCRIB)	#NAME?	-216	SCRIB	SCRIB	NM_182706			SCRIB			NA
ASCL1_0_R1_peak_19548	chr17	4981449	4982141	+	5709	NA	promoter-TSS (ZFP3)	#NAME?	41	ZFP3	ZFP3	NM_153018			ZFP3			NA
ASCL1_0_R1_peak_18208	chr16	52580419	52581475	+	5707	NA	promoter-TSS (TOX3)	#NAME?	767	TOX3	TOX3	NM_001146188			TOX3			NA
ASCL1_0_R1_peak_30041	chr2	219866069	219868123	+	5701	NA	promoter-TSS (MIR375)	#NAME?	159	LOC100129175	LOC100129175	NR_046086			LOC100129175			NA
ASCL1_0_R1_peak_36754	chr4	2010314	2011537	+	5689	NA	promoter-TSS (NELFA)	#NAME?	37	NELFA	NELFA	NM_005663			NELFA			NA
ASCL1_0_R1_peak_44387	chr7	10979898	10980477	+	5683	NA	promoter-TSS (NDUFA4)	#NAME?	-374	NDUFA4	NDUFA4	NM_002489			NDUFA4			NA
ASCL1_0_R1_peak_33768	chr22	41763008	41763742	+	5681	NA	promoter-TSS (TEF)	#NAME?	-14558	TEF	TEF	NM_003216			TEF			NA
ASCL1_0_R1_peak_40834	chr5	167718332	167719748	+	5677	NA	promoter-TSS (WWC1)	#NAME?	-25	WWC1	WWC1	NM_015238			WWC1			NA
ASCL1_0_R1_peak_630	chr1	3816323	3817061	+	5669	NA	promoter-TSS (LINC01134)	#NAME?	165	C1orf174	C1orf174	NM_207356			C1orf174			NA
ASCL1_0_R1_peak_308	chr1	1689767	1690888	+	5664	NA	promoter-TSS (NADK)	#NAME?	-12889	SLC35E2	SLC35E2	NM_001199787			SLC35E2			NA
ASCL1_0_R1_peak_37821	chr4	79697013	79698047	+	5663	NA	promoter-TSS (BMP2K)	#NAME?	-2	BMP2K	BMP2K	NM_198892			BMP2K			NA
ASCL1_0_R1_peak_32104	chr20	61847037	61848184	+	5659	NA	promoter-TSS (YTHDF1)	#NAME?	-72	YTHDF1	YTHDF1	NM_017798			YTHDF1			NA
ASCL1_0_R1_peak_39913	chr5	94982211	94983007	+	5657	NA	promoter-TSS (RFESD)	#NAME?	26	RFESD	RFESD	NM_173362			RFESD			NA
ASCL1_0_R1_peak_21403	chr17	73716938	73717996	+	5636	NA	promoter-TSS (ITGB4)	#NAME?	-49	ITGB4	ITGB4	NM_001005619			ITGB4			NA
ASCL1_0_R1_peak_3552	chr1	168194902	168195636	+	5635	NA	promoter-TSS (SFT2D2)	#NAME?	14	SFT2D2	SFT2D2	NM_199344			SFT2D2			NA
ASCL1_0_R1_peak_36071	chr3	183145834	183147004	+	5627	NA	promoter-TSS (MCF2L2)	#NAME?	-362	MCF2L2	MCF2L2	NM_015078			MCF2L2			NA
ASCL1_0_R1_peak_45641	chr7	97840305	97841212	+	5621	NA	promoter-TSS (BHLHA15)	#NAME?	-808	BHLHA15	BHLHA15	NM_177455			BHLHA15			NA
ASCL1_0_R1_peak_37052	chr4	7043469	7045878	+	5615	NA	promoter-TSS (TADA2B)	#NAME?	55	CCDC96	CCDC96	NM_153376			CCDC96			NA
ASCL1_0_R1_peak_46594	chr7	152160467	152161944	+	5615	NA	promoter-TSS (LINC01003)	#NAME?	-4	LINC01003	LINC01003	NR_027387			LINC01003			NA
ASCL1_0_R1_peak_41928	chr6	31869193	31870545	+	5600	NA	promoter-TSS (ZBTB12)	#NAME?	-100	ZBTB12	ZBTB12	NM_181842			ZBTB12			NA
ASCL1_0_R1_peak_45257	chr7	73152750	73153873	+	5596	NA	promoter-TSS (ABHD11)	#NAME?	-121	ABHD11	ABHD11	NM_001145364			ABHD11			NA
ASCL1_0_R1_peak_1003	chr1	14075388	14076556	+	5595	NA	promoter-TSS (PRDM2)	#NAME?	44622	PRDM2	PRDM2	NM_001135610			PRDM2			NA
ASCL1_0_R1_peak_20956	chr17	56031974	56033389	+	5585	NA	promoter-TSS (CUEDC1)	#NAME?	32934	VEZF1	VEZF1	NM_007146			VEZF1			NA
ASCL1_0_R1_peak_23622	chr19	750615	751405	+	5583	NA	promoter-TSS (MISP)	#NAME?	-136	MISP	MISP	NM_173481			MISP			NA
ASCL1_0_R1_peak_11371	chr12	56122557	56123234	+	5581	NA	promoter-TSS (CD63)	#NAME?	27	CD63	CD63	NM_001257389			CD63			NA
ASCL1_0_R1_peak_7307	chr11	804939	805740	+	5581	NA	promoter-TSS (PIDD1)	#NAME?	-89	PIDD1	PIDD1	NM_145887			PIDD1			NA
ASCL1_0_R1_peak_36138	chr3	185826413	185827197	+	5571	NA	promoter-TSS (ETV5)	#NAME?	96	ETV5	ETV5	NM_004454			ETV5			NA
ASCL1_0_R1_peak_36345	chr3	196728943	196730517	+	5568	NA	promoter-TSS (MFI2-AS1)	-promoter-TSS (MFI2-AS1)	-47	MFI2-AS1	MFI2-AS1	NR_038285			MFI2-AS1			NA
ASCL1_0_R1_peak_18295	chr16	57318036	57318975	+	5560	NA	promoter-TSS (PLLP)	#NAME?	79	PLLP	PLLP	NM_015993			PLLP			NA
ASCL1_0_R1_peak_42186	chr6	40555129	40556047	+	5535	NA	promoter-TSS (LRFN2)	#NAME?	-385	LRFN2	LRFN2	NM_020737			LRFN2			NA
ASCL1_0_R1_peak_50171	chr9	116111521	116112257	+	5529	NA	promoter-TSS (BSPRY)	#NAME?	77	BSPRY	BSPRY	NM_017688			BSPRY			NA
ASCL1_0_R1_peak_40427	chr5	139486993	139488060	+	5528	NA	promoter-TSS (LINC01024)	#NAME?	71	LINC01024	LINC01024	NR_102741			LINC01024			NA
ASCL1_0_R1_peak_36087	chr3	183947068	183949155	+	5518	NA	promoter-TSS (VWA5B2)	#NAME?	-206	VWA5B2	VWA5B2	NM_138345			VWA5B2			NA
ASCL1_0_R1_peak_4788	chr1	244211015	244212973	+	5517	NA	promoter-TSS (ZBTB18)	#NAME?	-2567	ZBTB18	ZBTB18	NM_205768			ZBTB18			NA
ASCL1_0_R1_peak_2533	chr1	85155605	85156754	+	5512	NA	promoter-TSS (SSX2IP)	#NAME?	61	SSX2IP	SSX2IP	NM_001166294			SSX2IP			NA
ASCL1_0_R1_peak_50864	chr9	136399013	136400710	+	5500	NA	promoter-TSS (ADAMTSL2)	#NAME?	-114	ADAMTSL2	ADAMTSL2	NM_001145320			ADAMTSL2			NA
ASCL1_0_R1_peak_46162	chr7	128577501	128578588	+	5497	NA	promoter-TSS (IRF5)	#NAME?	-227	IRF5	IRF5	NM_032643			IRF5			NA
ASCL1_0_R1_peak_6067	chr10	83634030	83635353	+	5495	NA	promoter-TSS (NRG3)	#NAME?	-2752	NRG3	NRG3	NM_001010848			NRG3			NA
ASCL1_0_R1_peak_14465	chr14	69619514	69620472	+	5492	NA	promoter-TSS (DCAF5)	#NAME?	-79	DCAF5	DCAF5	NM_003861			DCAF5			NA
ASCL1_0_R1_peak_45876	chr7	103968604	103969505	+	5478	NA	promoter-TSS (LHFPL3)	#NAME?	-50	LHFPL3	LHFPL3	NM_199000			LHFPL3			NA
ASCL1_0_R1_peak_49977	chr9	100395624	100396394	+	5474	NA	promoter-TSS (TSTD2)	#NAME?	-47	TSTD2	TSTD2	NM_139246			TSTD2			NA
ASCL1_0_R1_peak_10608	chr12	9216619	9218227	+	5465	NA	promoter-TSS (A2M-AS1)	-promoter-TSS (A2M-AS1)	243	LINC00612	LINC00612	NR_034140			LINC00612			NA
ASCL1_0_R1_peak_37337	chr4	26320827	26321778	+	5463	NA	promoter-TSS (RBPJ)	#NAME?	-1127	RBPJ	RBPJ	NM_015874			RBPJ			NA
ASCL1_0_R1_peak_41878	chr6	30851618	30852717	+	5462	NA	promoter-TSS (DDR1)	#NAME?	-4298	DDR1	DDR1	NM_001954_2			DDR1			NA
ASCL1_0_R1_peak_25698	chr19	38145935	38147192	+	5459	NA	promoter-TSS (ZFP30)	#NAME?	-250	ZFP30	ZFP30	NM_014898			ZFP30			NA
ASCL1_0_R1_peak_40373	chr5	138533733	138534396	+	5459	NA	promoter-TSS (SIL1)	#NAME?	1	SIL1	SIL1	NM_022464			SIL1			NA
ASCL1_0_R1_peak_46219	chr7	130794446	130795194	+	5455	NA	promoter-TSS (MKLN1)	#NAME?	196597	LOC100506860	LOC100506860	NR_109780			LOC100506860			NA
ASCL1_0_R1_peak_12407	chr12	123450750	123451485	+	5452	NA	promoter-TSS (ABCB9)	#NAME?	-61	ABCB9	ABCB9	NM_019624			ABCB9			NA
ASCL1_0_R1_peak_9869	chr11	116643327	116644138	+	5452	NA	promoter-TSS (BUD13)	#NAME?	-18	BUD13	BUD13	NM_001159736			BUD13			NA
ASCL1_0_R1_peak_37463	chr4	39640092	39640922	+	5439	NA	promoter-TSS (SMIM14)	#NAME?	-26	SMIM14	SMIM14	NM_174921			SMIM14			NA
ASCL1_0_R1_peak_31024	chr20	17549600	17551350	+	5432	NA	promoter-TSS (DSTN)	#NAME?	-124	DSTN	DSTN	NM_001011546			DSTN			NA
ASCL1_0_R1_peak_23069	chr18	56806798	56807506	+	5431	NA	promoter-TSS (SEC11C)	#NAME?	63	SEC11C	SEC11C	NM_033280			SEC11C			NA
ASCL1_0_R1_peak_39905	chr5	94619318	94621139	+	5430	NA	promoter-TSS (MCTP1)	#NAME?	51	MCTP1	MCTP1	NM_024717			MCTP1			NA
ASCL1_0_R1_peak_36822	chr4	2757482	2758482	+	5424	NA	promoter-TSS (TNIP2)	#NAME?	121	TNIP2	TNIP2	NM_024309			TNIP2			NA
ASCL1_0_R1_peak_4708	chr1	236849410	236850299	+	5424	NA	promoter-TSS (ACTN2)	#NAME?	100	ACTN2	ACTN2	NM_001103			ACTN2			NA
ASCL1_0_R1_peak_36530	chr4	1002807	1006608	+	5418	NA	promoter-TSS (FGFRL1)	#NAME?	-1545	FGFRL1	FGFRL1	NM_001004358			FGFRL1			NA
ASCL1_0_R1_peak_30141	chr2	224701855	224702929	+	5411	NA	promoter-TSS (AP1S3)	#NAME?	-73	AP1S3	AP1S3	NM_001039569			AP1S3			NA
ASCL1_0_R1_peak_29836	chr2	205409955	205411105	+	5409	NA	promoter-TSS (PARD3B)	#NAME?	14	PARD3B	PARD3B	NM_152526			PARD3B			NA
ASCL1_0_R1_peak_45534	chr7	91569824	91570592	+	5400	NA	promoter-TSS (AKAP9)	#NAME?	19	AKAP9	AKAP9	NM_005751			AKAP9			NA
ASCL1_0_R1_peak_18469	chr16	67464339	67465593	+	5395	NA	promoter-TSS (HSD11B2)	#NAME?	-70	HSD11B2	HSD11B2	NM_000196			HSD11B2			NA
ASCL1_0_R1_peak_3365	chr1	156830340	156831191	+	5393	NA	promoter-TSS (NTRK1)	#NAME?	94	NTRK1	NTRK1	NM_001007792			NTRK1			NA
ASCL1_0_R1_peak_9415	chr11	76777461	76778432	+	5364	NA	promoter-TSS (CAPN5)	#NAME?	-46	CAPN5	CAPN5	NM_004055			CAPN5			NA
ASCL1_0_R1_peak_23441	chr18	77438877	77440458	+	5361	NA	promoter-TSS (CTDP1)	#NAME?	-134	CTDP1	CTDP1	NM_004715			CTDP1			NA
ASCL1_0_R1_peak_1810	chr1	37939725	37940683	+	5348	NA	promoter-TSS (ZC3H12A)	#NAME?	85	ZC3H12A	ZC3H12A	NM_025079			ZC3H12A			NA
ASCL1_0_R1_peak_6449	chr10	104401907	104405065	+	5348	NA	promoter-TSS (TRIM8)	#NAME?	-766	TRIM8	TRIM8	NM_030912			TRIM8			NA
ASCL1_0_R1_peak_7218	chr11	506341	507986	+	5342	NA	promoter-TSS (RNH1)	#NAME?	120	RNH1	RNH1	NM_203386			RNH1			NA
ASCL1_0_R1_peak_22516	chr18	11980464	11982074	+	5340	NA	promoter-TSS (IMPA2)	#NAME?	-158	IMPA2	IMPA2	NM_014214			IMPA2			NA
ASCL1_0_R1_peak_43612	chr6	167039906	167041695	+	5329	NA	promoter-TSS (RPS6KA2)	#NAME?	-74	RPS6KA2	RPS6KA2	NM_001006932			RPS6KA2			NA
ASCL1_0_R1_peak_21226	chr17	70636473	70637113	+	5328	NA	promoter-TSS (LINC00511)	#NAME?	-182	LINC00511	LINC00511	NR_033876			LINC00511			NA
ASCL1_0_R1_peak_49211	chr9	5450240	5450783	+	5327	NA	promoter-TSS (CD274)	#NAME?	8	CD274	CD274	NM_001267706			CD274			NA
ASCL1_0_R1_peak_27842	chr2	54197573	54198575	+	5314	NA	promoter-TSS (PSME4)	#NAME?	-97	PSME4	PSME4	NM_014614			PSME4			NA
ASCL1_0_R1_peak_29118	chr2	132558815	132559745	+	5300	NA	promoter-TSS (C2orf27B)	-promoter-TSS (C2orf27B)	-46	C2orf27B	C2orf27B	NM_214461			C2orf27B			NA
ASCL1_0_R1_peak_24590	chr19	8477720	8478509	+	5286	NA	promoter-TSS (MARCH2)	#NAME?	-73	MARCH2	MARCH2	NM_001005415			MARCH2			NA
ASCL1_0_R1_peak_29372	chr2	167232060	167232864	+	5279	NA	promoter-TSS (SCN9A)	#NAME?	35	SCN9A	SCN9A	NM_002977			SCN9A			NA
ASCL1_0_R1_peak_21522	chr17	75276862	75277862	+	5279	NA	promoter-TSS (SEPT9)	#NAME?	-38235	SEPT9	SEPT9	NM_001113492			SEPT9			NA
ASCL1_0_R1_peak_13750	chr13	113622605	113623743	+	5277	NA	promoter-TSS (MCF2L)	#NAME?	-222	MCF2L-AS1	MCF2L-AS1	NR_034002			MCF2L-AS1			NA
ASCL1_0_R1_peak_8726	chr11	64611683	64612632	+	5258	NA	promoter-TSS (CDC42BPG)	#NAME?	-116	CDC42BPG	CDC42BPG	NM_017525			CDC42BPG			NA
ASCL1_0_R1_peak_48872	chr8	144699237	144700648	+	5251	NA	promoter-TSS (TSTA3)	#NAME?	-210	TSTA3	TSTA3	NM_003313			TSTA3			NA
ASCL1_0_R1_peak_29297	chr2	160142692	160143480	+	5251	NA	promoter-TSS (WDSUB1)	#NAME?	-23	WDSUB1	WDSUB1	NM_001128212			WDSUB1			NA
ASCL1_0_R1_peak_49564	chr9	71319617	71321021	+	5250	NA	promoter-TSS (PIP5K1B)	#NAME?	-11	PIP5K1B	PIP5K1B	NM_001278253			PIP5K1B			NA
ASCL1_0_R1_peak_29821	chr2	203879125	203879854	+	5247	NA	promoter-TSS (NBEAL1)	#NAME?	-113	NBEAL1	NBEAL1	NM_001114132			NBEAL1			NA
ASCL1_0_R1_peak_1825	chr1	38259048	38260393	+	5237	NA	promoter-TSS (MANEAL)	#NAME?	-1440	MANEAL	MANEAL	NM_001113482			MANEAL			NA
ASCL1_0_R1_peak_22046	chr17	79868731	79869920	+	5236	NA	promoter-TSS (PCYT2)	#NAME?	28	PCYT2	PCYT2	NM_002861			PCYT2			NA
ASCL1_0_R1_peak_16148	chr15	68724215	68724840	+	5234	NA	promoter-TSS (ITGA11)	#NAME?	-35	ITGA11	ITGA11	NM_001004439			ITGA11			NA
ASCL1_0_R1_peak_30949	chr20	10015230	10016057	+	5229	NA	promoter-TSS (ANKEF1)	#NAME?	-4	ANKEF1	ANKEF1	NM_001303472			ANKEF1			NA
ASCL1_0_R1_peak_29301	chr2	160568481	160569648	+	5229	NA	promoter-TSS (MARCH7)	#NAME?	96	MARCH7	MARCH7	NM_001282806			MARCH7			NA
ASCL1_0_R1_peak_47845	chr8	72987316	72988218	+	5225	NA	promoter-TSS (TRPA1)	#NAME?	52	TRPA1	TRPA1	NM_007332			TRPA1			NA
ASCL1_0_R1_peak_5694	chr10	60935820	60937066	+	5225	NA	promoter-TSS (PHYHIPL)	#NAME?	95	PHYHIPL	PHYHIPL	NM_032439			PHYHIPL			NA
ASCL1_0_R1_peak_19544	chr17	4900288	4901847	+	5218	NA	promoter-TSS (INCA1)	#NAME?	-162	INCA1	INCA1	NM_213726			INCA1			NA
ASCL1_0_R1_peak_29438	chr2	172750606	172751167	+	5211	NA	promoter-TSS (SLC25A12)	#NAME?	-70	SLC25A12	SLC25A12	NM_003705			SLC25A12			NA
ASCL1_0_R1_peak_17549	chr16	4742980	4744520	+	5208	NA	promoter-TSS (NUDT16L1)	#NAME?	56	NUDT16L1	NUDT16L1	NM_032349			NUDT16L1			NA
ASCL1_0_R1_peak_20489	chr17	41132379	41133261	+	5207	NA	promoter-TSS (PTGES3L-AARSD1)	-promoter-TSS (PTGES3L-AARSD1)	238	RUNDC1	RUNDC1	NM_173079			RUNDC1			NA
ASCL1_0_R1_peak_25905	chr19	40948952	40949611	+	5204	NA	promoter-TSS (SERTAD3)	#NAME?	1001	SERTAD3	SERTAD3	NM_203344			SERTAD3			NA
ASCL1_0_R1_peak_31876	chr20	57617435	57618316	+	5200	NA	promoter-TSS (SLMO2)	#NAME?	26	SLMO2	SLMO2	NM_001256403			SLMO2			NA
ASCL1_0_R1_peak_41864	chr6	30654937	30655773	+	5190	NA	promoter-TSS (PPP1R18)	#NAME?	317	PPP1R18	PPP1R18	NM_001134870_7			PPP1R18			NA
ASCL1_0_R1_peak_30799	chr20	2632667	2633780	+	5188	NA	promoter-TSS (NOP56)	#NAME?	45	NOP56	NOP56	NM_006392			NOP56			NA
ASCL1_0_R1_peak_17893	chr16	28303487	28304153	+	5181	NA	promoter-TSS (SBK1)	#NAME?	-20	SBK1	SBK1	NM_001024401			SBK1			NA
ASCL1_0_R1_peak_26670	chr19	51529422	51530200	+	5180	NA	promoter-TSS (KLK11)	#NAME?	1074	KLK11	KLK11	NM_001167605			KLK11			NA
ASCL1_0_R1_peak_50386	chr9	127702868	127703928	+	5179	NA	promoter-TSS (GOLGA1)	#NAME?	-12	GOLGA1	GOLGA1	NM_002077			GOLGA1			NA
ASCL1_0_R1_peak_14334	chr14	60715184	60716850	+	5169	NA	promoter-TSS (PPM1A)	#NAME?	3547	PPM1A	PPM1A	NM_177952			PPM1A			NA
ASCL1_0_R1_peak_47648	chr8	57123578	57125030	+	5164	NA	promoter-TSS (CHCHD7)	#NAME?	-11	CHCHD7	CHCHD7	NM_024300			CHCHD7			NA
ASCL1_0_R1_peak_17304	chr16	2197538	2199318	+	5163	NA	promoter-TSS (RAB26)	#NAME?	-223	RAB26	RAB26	NM_001308053			RAB26			NA
ASCL1_0_R1_peak_41905	chr6	31628264	31628867	+	5158	NA	promoter-TSS (C6orf47)	-promoter-TSS (C6orf47)	-16	C6orf47	C6orf47	NM_021184_6			C6orf47			NA
ASCL1_0_R1_peak_10902	chr12	31742933	31744400	+	5153	NA	promoter-TSS (DENND5B)	#NAME?	286	DENND5B	DENND5B	NM_144973			DENND5B			NA
ASCL1_0_R1_peak_41009	chr5	175843000	175844027	+	5152	NA	promoter-TSS (CLTB)	#NAME?	57	CLTB	CLTB	NM_001834			CLTB			NA
ASCL1_0_R1_peak_21313	chr17	72772290	72772933	+	5152	NA	promoter-TSS (NAT9)	#NAME?	-11	TMEM104	TMEM104	NM_017728			TMEM104			NA
ASCL1_0_R1_peak_36337	chr3	196438856	196439664	+	5150	NA	promoter-TSS (PIGX)	#NAME?	15	PIGX	PIGX	NM_017861			PIGX			NA
ASCL1_0_R1_peak_24421	chr19	5904605	5905261	+	5144	NA	promoter-TSS (VMAC)	#NAME?	81	VMAC	VMAC	NM_001017921			VMAC			NA
ASCL1_0_R1_peak_2787	chr1	109505617	109506430	+	5132	NA	promoter-TSS (CLCC1)	#NAME?	98	CLCC1	CLCC1	NM_001048210			CLCC1			NA
ASCL1_0_R1_peak_38006	chr4	103748236	103749005	+	5125	NA	promoter-TSS (UBE2D3)	#NAME?	-592	LOC105377348	LOC105377348	NR_131186			LOC105377348			NA
ASCL1_0_R1_peak_47968	chr8	85095137	85095787	+	5109	NA	promoter-TSS (RALYL)	#NAME?	-124	RALYL	RALYL	NM_001287243			RALYL			NA
ASCL1_0_R1_peak_30087	chr2	220407739	220409061	+	5107	NA	promoter-TSS (TMEM198)	#NAME?	15	TMEM198	TMEM198	NM_001303098			TMEM198			NA
ASCL1_0_R1_peak_39963	chr5	101631855	101632464	+	5096	NA	promoter-TSS (SLCO4C1)	#NAME?	94	SLCO4C1	SLCO4C1	NM_180991			SLCO4C1			NA
ASCL1_0_R1_peak_21381	chr17	73520850	73522504	+	5079	NA	promoter-TSS (LLGL2)	#NAME?	-106	LLGL2	LLGL2	NM_004524			LLGL2			NA
ASCL1_0_R1_peak_4589	chr1	231113772	231115037	+	5072	NA	promoter-TSS (ARV1)	#NAME?	214	TTC13	TTC13	NM_001122835			TTC13			NA
ASCL1_0_R1_peak_48265	chr8	110551599	110552620	+	5071	NA	promoter-TSS (EBAG9)	#NAME?	180	EBAG9	EBAG9	NM_004215			EBAG9			NA
ASCL1_0_R1_peak_48011	chr8	90914068	90915345	+	5071	NA	promoter-TSS (OSGIN2)	#NAME?	610	OSGIN2	OSGIN2	NM_001126111			OSGIN2			NA
ASCL1_0_R1_peak_42396	chr6	47445099	47446065	+	5065	NA	promoter-TSS (CD2AP)	#NAME?	57	CD2AP	CD2AP	NM_012120			CD2AP			NA
ASCL1_0_R1_peak_20308	chr17	38020116	38020749	+	5064	NA	promoter-TSS (IKZF3)	#NAME?	9	IKZF3	IKZF3	NM_183231			IKZF3			NA
ASCL1_0_R1_peak_8599	chr11	63683739	63685185	+	5059	NA	promoter-TSS (RCOR2)	#NAME?	-146	RCOR2	RCOR2	NM_173587			RCOR2			NA
ASCL1_0_R1_peak_2326	chr1	60279913	60281181	+	5054	NA	promoter-TSS (HOOK1)	#NAME?	14	HOOK1	HOOK1	NM_015888			HOOK1			NA
ASCL1_0_R1_peak_15028	chr14	102829109	102829871	+	5054	NA	promoter-TSS (CINP)	#NAME?	190	TECPR2	TECPR2	NM_014844			TECPR2			NA
ASCL1_0_R1_peak_39771	chr5	78365120	78365807	+	5051	NA	promoter-TSS (BHMT2)	#NAME?	34	DMGDH	DMGDH	NM_013391			DMGDH			NA
ASCL1_0_R1_peak_19541	chr17	4852085	4853621	+	5044	NA	promoter-TSS (PFN1)	#NAME?	-472	PFN1	PFN1	NM_005022			PFN1			NA
ASCL1_0_R1_peak_29675	chr2	191512881	191514485	+	5042	NA	promoter-TSS (NAB1)	#NAME?	-165	NAB1	NAB1	NM_005966			NAB1			NA
ASCL1_0_R1_peak_46465	chr7	149570311	149571484	+	5031	NA	promoter-TSS (ATP6V0E2-AS1)	-promoter-TSS (ATP6V0E2-AS1)	54	ATP6V0E2-AS1	ATP6V0E2-AS1	NR_027040			ATP6V0E2-AS1			NA
ASCL1_0_R1_peak_26022	chr19	42497944	42498726	+	5031	NA	promoter-TSS (ATP1A3)	#NAME?	93	ATP1A3	ATP1A3	NM_001256214			ATP1A3			NA
ASCL1_0_R1_peak_17970	chr16	30107180	30107897	+	5029	NA	promoter-TSS (YPEL3)	#NAME?	-17	YPEL3	YPEL3	NM_001145524			YPEL3			NA
ASCL1_0_R1_peak_49832	chr9	95087957	95088572	+	5026	NA	promoter-TSS (NOL8)	#NAME?	-388	NOL8	NOL8	NM_001256394			NOL8			NA
ASCL1_0_R1_peak_3806	chr1	193028176	193028973	+	5021	NA	promoter-TSS (TROVE2)	#NAME?	22	TROVE2	TROVE2	NM_001042369			TROVE2			NA
ASCL1_0_R1_peak_37471	chr4	40057544	40059156	+	5014	NA	promoter-TSS (N4BP2)	#NAME?	-174	N4BP2	N4BP2	NM_018177			N4BP2			NA
ASCL1_0_R1_peak_32756	chr21	45079076	45079880	+	5012	NA	promoter-TSS (HSF2BP)	#NAME?	46	RRP1B	RRP1B	NM_015056			RRP1B			NA
ASCL1_0_R1_peak_37132	chr4	8442257	8442992	+	5012	NA	promoter-TSS (ACOX3)	#NAME?	92	TRMT44	TRMT44	NM_152544			TRMT44			NA
ASCL1_0_R1_peak_10981	chr12	44229248	44230279	+	5011	NA	promoter-TSS (TMEM117)	#NAME?	99	TMEM117	TMEM117	NM_001286213			TMEM117			NA
ASCL1_0_R1_peak_6118	chr10	88515528	88517286	+	5011	NA	promoter-TSS (BMPR1A)	#NAME?	11	BMPR1A	BMPR1A	NM_004329			BMPR1A			NA
ASCL1_0_R1_peak_44485	chr7	21984939	21986077	+	5009	NA	promoter-TSS (CDCA7L)	#NAME?	34	CDCA7L	CDCA7L	NM_001127371			CDCA7L			NA
ASCL1_0_R1_peak_46574	chr7	151328824	151330248	+	5009	NA	promoter-TSS (PRKAG2)	#NAME?	-192	PRKAG2	PRKAG2	NM_016203			PRKAG2			NA
ASCL1_0_R1_peak_40440	chr5	139943678	139944341	+	5002	NA	promoter-TSS (SLC35A4)	#NAME?	-141	SLC35A4	SLC35A4	NM_080670			SLC35A4			NA
ASCL1_0_R1_peak_33667	chr22	39267370	39269329	+	5000	NA	promoter-TSS (CBX6)	#NAME?	-10	CBX6	CBX6	NM_014292			CBX6			NA
ASCL1_0_R1_peak_17206	chr16	1822518	1824037	+	4999	NA	promoter-TSS (EME2)	#NAME?	48	EME2	EME2	NM_001257370			EME2			NA
ASCL1_0_R1_peak_13202	chr13	35515790	35517216	+	4998	NA	promoter-TSS (NBEA)	#NAME?	79	NBEA	NBEA	NM_001204197			NBEA			NA
ASCL1_0_R1_peak_12059	chr12	110906397	110907106	+	4997	NA	promoter-TSS (GPN3)	#NAME?	519	FAM216A	FAM216A	NM_013300			FAM216A			NA
ASCL1_0_R1_peak_37489	chr4	41258682	41259982	+	4996	NA	promoter-TSS (UCHL1-AS1)	-promoter-TSS (UCHL1-AS1)	434	UCHL1	UCHL1	NM_004181			UCHL1			NA
ASCL1_0_R1_peak_2083	chr1	47184412	47185253	+	4980	NA	promoter-TSS (EFCAB14)	#NAME?	-96	EFCAB14	EFCAB14	NM_014774			EFCAB14			NA
ASCL1_0_R1_peak_41365	chr6	3227475	3228853	+	4978	NA	promoter-TSS (TUBB2B)	#NAME?	-196	TUBB2B	TUBB2B	NM_178012			TUBB2B			NA
ASCL1_0_R1_peak_20932	chr17	55162196	55163387	+	4978	NA	promoter-TSS (AKAP1)	#NAME?	238	AKAP1	AKAP1	NM_003488			AKAP1			NA
ASCL1_0_R1_peak_18474	chr16	67562384	67563351	+	4971	NA	promoter-TSS (FAM65A)	#NAME?	150	FAM65A	FAM65A	NM_024519			FAM65A			NA
ASCL1_0_R1_peak_24513	chr19	7701567	7702338	+	4964	NA	promoter-TSS (STXBP2)	#NAME?	-35	STXBP2	STXBP2	NM_001272034			STXBP2			NA
ASCL1_0_R1_peak_3902	chr1	201475698	201476585	+	4962	NA	promoter-TSS (CSRP1)	#NAME?	246	CSRP1	CSRP1	NM_001193570			CSRP1			NA
ASCL1_0_R1_peak_44658	chr7	29724169	29725436	+	4960	NA	promoter-TSS (LOC646762)	#NAME?	32	DPY19L2P3	DPY19L2P3	NR_036482			DPY19L2P3			NA
ASCL1_0_R1_peak_8888	chr11	66138705	66139789	+	4958	NA	promoter-TSS (SLC29A2)	#NAME?	44	SLC29A2	SLC29A2	NM_001300869			SLC29A2			NA
ASCL1_0_R1_peak_33769	chr22	41777220	41778424	+	4956	NA	promoter-TSS (TEF)	#NAME?	-111	TEF	TEF	NM_003216			TEF			NA
ASCL1_0_R1_peak_41135	chr5	177557459	177558529	+	4948	NA	promoter-TSS (RMND5B)	#NAME?	32	RMND5B	RMND5B	NM_001288794			RMND5B			NA
ASCL1_0_R1_peak_41708	chr6	24666919	24667482	+	4940	NA	promoter-TSS (ACOT13)	#NAME?	-63	ACOT13	ACOT13	NM_001160094			ACOT13			NA
ASCL1_0_R1_peak_32559	chr21	38361986	38363027	+	4932	NA	promoter-TSS (HLCS)	#NAME?	-9242	HLCS	HLCS	NM_000411			HLCS			NA
ASCL1_0_R1_peak_14038	chr14	34419451	34420501	+	4918	NA	promoter-TSS (EGLN3)	#NAME?	308	EGLN3	EGLN3	NM_022073			EGLN3			NA
ASCL1_0_R1_peak_22402	chr18	5628374	5630964	+	4917	NA	promoter-TSS (EPB41L3)	#NAME?	-85360	EPB41L3	EPB41L3	NM_001281535			EPB41L3			NA
ASCL1_0_R1_peak_50275	chr9	124030171	124030765	+	4915	NA	promoter-TSS (GSN)	#NAME?	88	GSN	GSN	NM_198252			GSN			NA
ASCL1_0_R1_peak_30410	chr2	238599838	238601548	+	4908	NA	promoter-TSS (LRRFIP1)	#NAME?	-114	LRRFIP1	LRRFIP1	NM_001137551			LRRFIP1			NA
ASCL1_0_R1_peak_18482	chr16	67694604	67695208	+	4901	NA	promoter-TSS (PARD6A)	#NAME?	55	PARD6A	PARD6A	NM_001037281			PARD6A			NA
ASCL1_0_R1_peak_44405	chr7	12726116	12727298	+	4882	NA	promoter-TSS (ARL4A)	#NAME?	255	ARL4A	ARL4A	NM_005738			ARL4A			NA
ASCL1_0_R1_peak_14231	chr14	53196491	53197429	+	4877	NA	promoter-TSS (STYX)	#NAME?	77	STYX	STYX	NM_145251			STYX			NA
ASCL1_0_R1_peak_1434	chr1	25942516	25944778	+	4876	NA	promoter-TSS (MAN1C1)	#NAME?	-312	MAN1C1	MAN1C1	NM_001289010			MAN1C1			NA
ASCL1_0_R1_peak_43621	chr6	167369335	167371100	+	4874	NA	promoter-TSS (RNASET2)	#NAME?	-140	RNASET2	RNASET2	NM_003730			RNASET2			NA
ASCL1_0_R1_peak_10833	chr12	27932573	27933929	+	4867	NA	promoter-TSS (KLHL42)	#NAME?	64	KLHL42	KLHL42	NM_020782			KLHL42			NA
ASCL1_0_R1_peak_8744	chr11	64691892	64692557	+	4859	NA	promoter-TSS (PPP2R5B)	#NAME?	81	PPP2R5B	PPP2R5B	NM_006244			PPP2R5B			NA
ASCL1_0_R1_peak_18444	chr16	67204076	67204834	+	4856	NA	promoter-TSS (NOL3)	#NAME?	-3301	NOL3	NOL3	NM_001276311			NOL3			NA
ASCL1_0_R1_peak_2661	chr1	94311741	94313200	+	4850	NA	promoter-TSS (MIR760)	#NAME?	82	MIR760	MIR760	NR_030621			MIR760			NA
ASCL1_0_R1_peak_43102	chr6	125474708	125475261	+	4841	NA	promoter-TSS (TPD52L1)	#NAME?	105	TPD52L1	TPD52L1	NM_003287			TPD52L1			NA
ASCL1_0_R1_peak_19618	chr17	7197289	7198558	+	4840	NA	promoter-TSS (YBX2)	#NAME?	-47	YBX2	YBX2	NM_015982			YBX2			NA
ASCL1_0_R1_peak_424	chr1	2322560	2323729	+	4838	NA	promoter-TSS (MORN1)	#NAME?	46	MORN1	MORN1	NM_001301060			MORN1			NA
ASCL1_0_R1_peak_11592	chr12	69326593	69327566	+	4825	NA	promoter-TSS (CPM)	#NAME?	-100	CPM	CPM	NM_001874			CPM			NA
ASCL1_0_R1_peak_29666	chr2	191044847	191046101	+	4821	NA	promoter-TSS (C2orf88)	-promoter-TSS (C2orf88)	-207	C2orf88	C2orf88	NM_032321			C2orf88			NA
ASCL1_0_R1_peak_16069	chr15	65578584	65579559	+	4820	NA	promoter-TSS (PARP16)	#NAME?	-53	PARP16	PARP16	NM_017851			PARP16			NA
ASCL1_0_R1_peak_46255	chr7	134854907	134855876	+	4818	NA	promoter-TSS (C7orf49)	-promoter-TSS (C7orf49)	187	C7orf49	C7orf49	NM_001305629			C7orf49			NA
ASCL1_0_R1_peak_41527	chr6	11537399	11538890	+	4818	NA	promoter-TSS (TMEM170B)	#NAME?	-316	TMEM170B	TMEM170B	NM_001100829			TMEM170B			NA
ASCL1_0_R1_peak_39736	chr5	76114516	76115329	+	4815	NA	promoter-TSS (F2RL1)	#NAME?	89	F2RL1	F2RL1	NM_005242			F2RL1			NA
ASCL1_0_R1_peak_39856	chr5	89854252	89855106	+	4813	NA	promoter-TSS (ADGRV1)	#NAME?	62	ADGRV1	ADGRV1	NM_032119			ADGRV1			NA
ASCL1_0_R1_peak_1615	chr1	31885644	31887008	+	4813	NA	promoter-TSS (SERINC2)	#NAME?	363	SERINC2	SERINC2	NM_001199037			SERINC2			NA
ASCL1_0_R1_peak_28674	chr2	107502463	107504284	+	4813	NA	promoter-TSS (ST6GAL2)	#NAME?	190	ST6GAL2	ST6GAL2	NM_032528			ST6GAL2			NA
ASCL1_0_R1_peak_26872	chr19	56153771	56154589	+	4813	NA	promoter-TSS (ZNF581)	#NAME?	-806	ZNF581	ZNF581	NM_016535			ZNF581			NA
ASCL1_0_R1_peak_205	chr1	1259327	1260741	+	4812	NA	promoter-TSS (CPTP)	#NAME?	33	CPSF3L	CPSF3L	NM_001256463			CPSF3L			NA
ASCL1_0_R1_peak_42558	chr6	69344702	69345326	+	4809	NA	promoter-TSS (ADGRB3)	#NAME?	-618	ADGRB3	ADGRB3	NM_001704			ADGRB3			NA
ASCL1_0_R1_peak_25566	chr19	35758851	35761074	+	4802	NA	promoter-TSS (USF2)	#NAME?	66	USF2	USF2	NM_003367			USF2			NA
ASCL1_0_R1_peak_33638	chr22	38794013	38795417	+	4796	NA	promoter-TSS (LOC400927-CSNK1E)	-promoter-TSS (LOC400927-CSNK1E)	-188	LOC400927-CSNK1E	LOC400927-CSNK1E	NM_001289912			LOC400927-CSNK1E			NA
ASCL1_0_R1_peak_23115	chr18	59992030	59992873	+	4796	NA	promoter-TSS (TNFRSF11A)	#NAME?	-69	TNFRSF11A	TNFRSF11A	NM_003839			TNFRSF11A			NA
ASCL1_0_R1_peak_13948	chr14	24604868	24605912	+	4789	NA	promoter-TSS (PSME1)	#NAME?	23	PSME1	PSME1	NM_001281529			PSME1			NA
ASCL1_0_R1_peak_22436	chr18	8367095	8367774	+	4784	NA	promoter-TSS (LOC100192426)	#NAME?	-402	LOC100192426	LOC100192426	NR_024419			LOC100192426			NA
ASCL1_0_R1_peak_43999	chr7	1543467	1544496	+	4783	NA	promoter-TSS (INTS1)	#NAME?	37	INTS1	INTS1	NM_001080453			INTS1			NA
ASCL1_0_R1_peak_5975	chr10	79397226	79398622	+	4783	NA	promoter-TSS (KCNMA1)	#NAME?	-347	KCNMA1	KCNMA1	NM_001271521			KCNMA1			NA
ASCL1_0_R1_peak_35469	chr3	128598096	128598684	+	4783	NA	promoter-TSS (ACAD9)	#NAME?	57	ACAD9	ACAD9	NM_014049			ACAD9			NA
ASCL1_0_R1_peak_18478	chr16	67678612	67679367	+	4777	NA	promoter-TSS (RLTPR)	#NAME?	-41	RLTPR	RLTPR	NM_001013838			RLTPR			NA
ASCL1_0_R1_peak_28292	chr2	85788262	85788854	+	4776	NA	promoter-TSS (GGCX)	#NAME?	99	GGCX	GGCX	NM_000821			GGCX			NA
ASCL1_0_R1_peak_25626	chr19	36346834	36347356	+	4775	NA	promoter-TSS (KIRREL2)	#NAME?	-715	KIRREL2	KIRREL2	NM_199179			KIRREL2			NA
ASCL1_0_R1_peak_28456	chr2	96804017	96804758	+	4773	NA	promoter-TSS (ASTL)	#NAME?	-212	ASTL	ASTL	NM_001002036			ASTL			NA
ASCL1_0_R1_peak_22029	chr17	79790581	79791663	+	4771	NA	promoter-TSS (FAM195B)	#NAME?	48	FAM195B	FAM195B	NM_001093767			FAM195B			NA
ASCL1_0_R1_peak_47868	chr8	74658388	74659936	+	4771	NA	promoter-TSS (STAU2)	#NAME?	0	STAU2	STAU2	NM_001164384			STAU2			NA
ASCL1_0_R1_peak_25885	chr19	40732154	40732955	+	4769	NA	promoter-TSS (CNTD2)	#NAME?	43	CNTD2	CNTD2	NM_024877			CNTD2			NA
ASCL1_0_R1_peak_51299	chr9	139760167	139761223	+	4769	NA	promoter-TSS (EDF1)	#NAME?	93	EDF1	EDF1	NM_001281297			EDF1			NA
ASCL1_0_R1_peak_48186	chr8	103250695	103252200	+	4763	NA	promoter-TSS (RRM2B)	#NAME?	-101	RRM2B	RRM2B	NM_001172478			RRM2B			NA
ASCL1_0_R1_peak_8791	chr11	65264661	65265422	+	4757	NA	promoter-TSS (MALAT1)	#NAME?	-192	MALAT1	MALAT1	NR_002819			MALAT1			NA
ASCL1_0_R1_peak_310	chr1	1709364	1710781	+	4752	NA	promoter-TSS (NADK)	#NAME?	-163	NADK	NADK	NM_001198994			NADK			NA
ASCL1_0_R1_peak_48538	chr8	140714556	140717133	+	4749	NA	promoter-TSS (KCNK9)	#NAME?	-545	KCNK9	KCNK9	NM_001282534			KCNK9			NA
ASCL1_0_R1_peak_11277	chr12	53447775	53448494	+	4748	NA	promoter-TSS (LOC283335)	#NAME?	88	LOC283335	LOC283335	NR_033854			LOC283335			NA
ASCL1_0_R1_peak_15866	chr15	52471519	52472604	+	4746	NA	promoter-TSS (LOC100129973)	#NAME?	-162	LOC100129973	LOC100129973	NR_102751			LOC100129973			NA
ASCL1_0_R1_peak_51731	chrX	21391726	21392925	+	4746	NA	promoter-TSS (CNKSR2)	#NAME?	-211	CNKSR2	CNKSR2	NM_001168647			CNKSR2			NA
ASCL1_0_R1_peak_1451	chr1	26437234	26439032	+	4743	NA	promoter-TSS (PDIK1L)	#NAME?	-135	PDIK1L	PDIK1L	NM_001243532			PDIK1L			NA
ASCL1_0_R1_peak_3515	chr1	165599438	165600776	+	4730	NA	promoter-TSS (MGST3)	#NAME?	-3	MGST3	MGST3	NM_004528			MGST3			NA
ASCL1_0_R1_peak_3472	chr1	162039157	162040016	+	4729	NA	promoter-TSS (NOS1AP)	#NAME?	5	NOS1AP	NOS1AP	NM_001126060			NOS1AP			NA
ASCL1_0_R1_peak_24931	chr19	14182690	14184757	+	4724	NA	promoter-TSS (LOC113230)	#NAME?	-98	LOC113230	LOC113230	NM_001291291			LOC113230			NA
ASCL1_0_R1_peak_50320	chr9	126030252	126031441	+	4718	NA	promoter-TSS (STRBP)	#NAME?	-3	STRBP	STRBP	NM_001171137			STRBP			NA
ASCL1_0_R1_peak_49371	chr9	32384340	32384969	+	4712	NA	promoter-TSS (ACO1)	#NAME?	53	ACO1	ACO1	NM_002197			ACO1			NA
ASCL1_0_R1_peak_14234	chr14	53618743	53620292	+	4710	NA	promoter-TSS (LOC101927620)	#NAME?	529	DDHD1	DDHD1	NM_001160147			DDHD1			NA
ASCL1_0_R1_peak_8199	chr11	33278592	33280220	+	4705	NA	promoter-TSS (HIPK3)	#NAME?	538	HIPK3	HIPK3	NM_001278162			HIPK3			NA
ASCL1_0_R1_peak_33046	chr21	47648202	47649691	+	4700	NA	promoter-TSS (LSS)	#NAME?	-199	MCM3AP-AS1	MCM3AP-AS1	NR_002776			MCM3AP-AS1			NA
ASCL1_0_R1_peak_14246	chr14	54423260	54423994	+	4700	NA	promoter-TSS (BMP4)	#NAME?	-2357	BMP4	BMP4	NM_130850			BMP4			NA
ASCL1_0_R1_peak_33311	chr22	24092881	24093677	+	4694	NA	promoter-TSS (ZNF70)	#NAME?	0	ZNF70	ZNF70	NM_021916			ZNF70			NA
ASCL1_0_R1_peak_30059	chr2	220143712	220144529	+	4691	NA	promoter-TSS (DNAJB2)	#NAME?	80	DNAJB2	DNAJB2	NM_001039550			DNAJB2			NA
ASCL1_0_R1_peak_12341	chr12	122063893	122065120	+	4684	NA	promoter-TSS (ORAI1)	#NAME?	51	ORAI1	ORAI1	NM_032790			ORAI1			NA
ASCL1_0_R1_peak_22323	chr18	158045	158988	+	4683	NA	promoter-TSS (USP14)	#NAME?	33	USP14	USP14	NM_001037334			USP14			NA
ASCL1_0_R1_peak_21369	chr17	73401085	73402222	+	4682	NA	promoter-TSS (MIR3678)	#NAME?	137	GRB2	GRB2	NM_203506			GRB2			NA
ASCL1_0_R1_peak_45771	chr7	100449684	100450671	+	4682	NA	promoter-TSS (SLC12A9)	#NAME?	-164	SLC12A9	SLC12A9	NM_020246			SLC12A9			NA
ASCL1_0_R1_peak_12261	chr12	120105328	120106107	+	4671	NA	promoter-TSS (PRKAB1)	#NAME?	-44	PRKAB1	PRKAB1	NM_006253			PRKAB1			NA
ASCL1_0_R1_peak_31015	chr20	16553724	16554407	+	4669	NA	promoter-TSS (KIF16B)	#NAME?	14	KIF16B	KIF16B	NM_001199865			KIF16B			NA
ASCL1_0_R1_peak_627	chr1	3773145	3774492	+	4668	NA	promoter-TSS (DFFB)	#NAME?	-13	DFFB	DFFB	NM_004402			DFFB			NA
ASCL1_0_R1_peak_42694	chr6	83902654	83903483	+	4668	NA	promoter-TSS (PGM3)	#NAME?	36	RWDD2A	RWDD2A	NM_033411			RWDD2A			NA
ASCL1_0_R1_peak_28546	chr2	99552069	99553897	+	4667	NA	promoter-TSS (KIAA1211L)	#NAME?	-299	KIAA1211L	KIAA1211L	NM_207362			KIAA1211L			NA
ASCL1_0_R1_peak_25564	chr19	35738495	35740177	+	4665	NA	promoter-TSS (LSR)	#NAME?	-223	LSR	LSR	NM_001260490			LSR			NA
ASCL1_0_R1_peak_46006	chr7	116311784	116312762	+	4664	NA	promoter-TSS (MET)	#NAME?	-186	MET	MET	NM_001127500			MET			NA
ASCL1_0_R1_peak_49063	chr8	145637952	145639872	+	4659	NA	promoter-TSS (SLC39A4)	#NAME?	3367	SLC39A4	SLC39A4	NM_130849			SLC39A4			NA
ASCL1_0_R1_peak_3716	chr1	182573128	182573897	+	4658	NA	promoter-TSS (RGS16)	#NAME?	36	RGS16	RGS16	NM_002928			RGS16			NA
ASCL1_0_R1_peak_22866	chr18	43913520	43914535	+	4654	NA	promoter-TSS (RNF165)	#NAME?	-160	RNF165	RNF165	NM_001256758			RNF165			NA
ASCL1_0_R1_peak_50812	chr9	136024139	136025284	+	4648	NA	promoter-TSS (RALGDS)	#NAME?	14621	GBGT1	GBGT1	NM_001288572			GBGT1			NA
ASCL1_0_R1_peak_17917	chr16	28935875	28937041	+	4648	NA	promoter-TSS (RABEP2)	#NAME?	74	RABEP2	RABEP2	NM_024816			RABEP2			NA
ASCL1_0_R1_peak_37968	chr4	99181824	99183167	+	4647	NA	promoter-TSS (RAP1GDS1)	#NAME?	-32	RAP1GDS1	RAP1GDS1	NM_001100427			RAP1GDS1			NA
ASCL1_0_R1_peak_17191	chr16	1727723	1728877	+	4646	NA	promoter-TSS (HN1L)	#NAME?	22	HN1L	HN1L	NM_144570			HN1L			NA
ASCL1_0_R1_peak_31743	chr20	49347267	49348692	+	4642	NA	promoter-TSS (PARD6B)	#NAME?	-102	PARD6B	PARD6B	NM_032521			PARD6B			NA
ASCL1_0_R1_peak_19823	chr17	16945205	16946438	+	4636	NA	promoter-TSS (MPRIP)	#NAME?	-253	MPRIP	MPRIP	NM_015134			MPRIP			NA
ASCL1_0_R1_peak_37919	chr4	89205642	89206185	+	4632	NA	promoter-TSS (PPM1K)	#NAME?	70	PPM1K	PPM1K	NM_152542			PPM1K			NA
ASCL1_0_R1_peak_36372	chr3	197806963	197808862	+	4630	NA	promoter-TSS (ANKRD18DP)	#NAME?	-370	ANKRD18DP	ANKRD18DP	NR_003291			ANKRD18DP			NA
ASCL1_0_R1_peak_31328	chr20	32398833	32399445	+	4630	NA	promoter-TSS (CHMP4B)	#NAME?	29	CHMP4B	CHMP4B	NM_176812			CHMP4B			NA
ASCL1_0_R1_peak_36022	chr3	179754445	179755195	+	4628	NA	promoter-TSS (PEX5L)	#NAME?	21	PEX5L	PEX5L	NM_001256750			PEX5L			NA
ASCL1_0_R1_peak_2529	chr1	84971267	84972569	+	4625	NA	promoter-TSS (SPATA1)	#NAME?	-66	SPATA1	SPATA1	NM_001310156			SPATA1			NA
ASCL1_0_R1_peak_8636	chr11	63933003	63934306	+	4618	NA	promoter-TSS (MACROD1)	#NAME?	-69	MACROD1	MACROD1	NM_014067			MACROD1			NA
ASCL1_0_R1_peak_45237	chr7	72971343	72972346	+	4618	NA	promoter-TSS (BCL7B)	#NAME?	-242	BCL7B	BCL7B	NM_001197244			BCL7B			NA
ASCL1_0_R1_peak_38692	chr4	186063962	186064886	+	4615	NA	promoter-TSS (SLC25A4)	#NAME?	7	SLC25A4	SLC25A4	NM_001151			SLC25A4			NA
ASCL1_0_R1_peak_43882	chr7	984891	985912	+	4610	NA	promoter-TSS (ADAP1)	#NAME?	8918	ADAP1	ADAP1	NM_001284308			ADAP1			NA
ASCL1_0_R1_peak_39660	chr5	68788105	68789121	+	4607	NA	promoter-TSS (OCLN)	#NAME?	494	OCLN	OCLN	NM_002538			OCLN			NA
ASCL1_0_R1_peak_42266	chr6	42928086	42929093	+	4606	NA	promoter-TSS (GNMT)	#NAME?	89	GNMT	GNMT	NM_018960			GNMT			NA
ASCL1_0_R1_peak_1826	chr1	38273331	38274592	+	4606	NA	promoter-TSS (YRDC)	#NAME?	-96	YRDC	YRDC	NM_024640			YRDC			NA
ASCL1_0_R1_peak_16522	chr15	85523519	85525679	+	4602	NA	promoter-TSS (PDE8A)	#NAME?	-606	PDE8A	PDE8A	NM_173454			PDE8A			NA
ASCL1_0_R1_peak_12134	chr12	113659021	113659882	+	4601	NA	promoter-TSS (IQCD)	#NAME?	208	TPCN1	TPCN1	NM_001143819			TPCN1			NA
ASCL1_0_R1_peak_32374	chr21	18884819	18885829	+	4594	NA	promoter-TSS (CXADR)	#NAME?	100	CXADR	CXADR	NM_001207066			CXADR			NA
ASCL1_0_R1_peak_40227	chr5	131746090	131747005	+	4592	NA	promoter-TSS (C5orf56)	-promoter-TSS (C5orf56)	82	C5orf56	C5orf56	NR_045116			C5orf56			NA
ASCL1_0_R1_peak_26338	chr19	47729231	47730146	+	4590	NA	promoter-TSS (MIR3190)	#NAME?	-511	MIR3190	MIR3190	NR_036158			MIR3190			NA
ASCL1_0_R1_peak_50933	chr9	136932331	136933946	+	4589	NA	promoter-TSS (BRD3)	#NAME?	3	BRD3	BRD3	NM_007371			BRD3			NA
ASCL1_0_R1_peak_31752	chr20	49548124	49548662	+	4588	NA	promoter-TSS (ADNP)	#NAME?	-866	ADNP	ADNP	NM_181442			ADNP			NA
ASCL1_0_R1_peak_44846	chr7	43965759	43966610	+	4585	NA	promoter-TSS (URGCP)	#NAME?	149	UBE2D4	UBE2D4	NM_015983			UBE2D4			NA
ASCL1_0_R1_peak_10856	chr12	29936005	29937525	+	4582	NA	promoter-TSS (TMTC1)	#NAME?	927	TMTC1	TMTC1	NM_175861			TMTC1			NA
ASCL1_0_R1_peak_18802	chr16	84681622	84682767	+	4570	NA	promoter-TSS (KLHL36)	#NAME?	77	KLHL36	KLHL36	NM_024731			KLHL36			NA
ASCL1_0_R1_peak_42337	chr6	44191070	44191761	+	4566	NA	promoter-TSS (SLC29A1)	#NAME?	4173	SLC29A1	SLC29A1	NM_001304465			SLC29A1			NA
ASCL1_0_R1_peak_40063	chr5	114505141	114506267	+	4565	NA	promoter-TSS (TRIM36)	#NAME?	10539	TRIM36	TRIM36	NM_018700			TRIM36			NA
ASCL1_0_R1_peak_5042	chr10	6018941	6020276	+	4561	NA	promoter-TSS (IL15RA)	#NAME?	542	IL15RA	IL15RA	NM_001243539			IL15RA			NA
ASCL1_0_R1_peak_43507	chr6	160147719	160149059	+	4554	NA	promoter-TSS (WTAP)	#NAME?	359	WTAP	WTAP	NM_004906			WTAP			NA
ASCL1_0_R1_peak_20909	chr17	52977688	52978337	+	4549	NA	promoter-TSS (TOM1L1)	#NAME?	-40	TOM1L1	TOM1L1	NM_005486			TOM1L1			NA
ASCL1_0_R1_peak_21184	chr17	66507693	66508339	+	4547	NA	promoter-TSS (PRKAR1A)	#NAME?	-504	PRKAR1A	PRKAR1A	NM_001276290			PRKAR1A			NA
ASCL1_0_R1_peak_20076	chr17	28256782	28257595	+	4544	NA	promoter-TSS (SSH2)	#NAME?	-130	SSH2	SSH2	NM_001282129			SSH2			NA
ASCL1_0_R1_peak_9075	chr11	67980004	67982043	+	4538	NA	promoter-TSS (SUV420H1)	#NAME?	-211	SUV420H1	SUV420H1	NM_001300908			SUV420H1			NA
ASCL1_0_R1_peak_48459	chr8	130951589	130952643	+	4535	NA	promoter-TSS (FAM49B)	#NAME?	68583	MIR5194	MIR5194	NR_049826			MIR5194			NA
ASCL1_0_R1_peak_41244	chr5	180236927	180238174	+	4530	NA	promoter-TSS (MGAT1)	#NAME?	-7502	MGAT1	MGAT1	NM_001114617			MGAT1			NA
ASCL1_0_R1_peak_39555	chr5	56468943	56470062	+	4530	NA	promoter-TSS (GPBP1)	#NAME?	-273	GPBP1	GPBP1	NM_022913			GPBP1			NA
ASCL1_0_R1_peak_44905	chr7	45039010	45040349	+	4529	NA	promoter-TSS (CCM2)	#NAME?	334	CCM2	CCM2	NM_031443			CCM2			NA
ASCL1_0_R1_peak_31275	chr20	31070342	31072707	+	4528	NA	promoter-TSS (NOL4L)	#NAME?	-139	NOL4L	NOL4L	NM_001256798			NOL4L			NA
ASCL1_0_R1_peak_13959	chr14	24779755	24780824	+	4526	NA	promoter-TSS (LTB4R)	#NAME?	287	CIDEB	CIDEB	NM_014430			CIDEB			NA
ASCL1_0_R1_peak_20966	chr17	56429419	56429973	+	4526	NA	promoter-TSS (SUPT4H1)	#NAME?	-97	SUPT4H1	SUPT4H1	NM_003168			SUPT4H1			NA
ASCL1_0_R1_peak_43307	chr6	146135406	146136283	+	4526	NA	promoter-TSS (FBXO30)	#NAME?	77	FBXO30	FBXO30	NM_032145			FBXO30			NA
ASCL1_0_R1_peak_27485	chr2	27294312	27295031	+	4525	NA	promoter-TSS (OST4)	#NAME?	-104	OST4	OST4	NM_001134693			OST4			NA
ASCL1_0_R1_peak_48203	chr8	103876301	103876986	+	4515	NA	promoter-TSS (AZIN1)	#NAME?	144	AZIN1-AS1	AZIN1-AS1	NR_126338			AZIN1-AS1			NA
ASCL1_0_R1_peak_27762	chr2	46925783	46926888	+	4514	NA	promoter-TSS (SOCS5)	#NAME?	-14	SOCS5	SOCS5	NM_144949			SOCS5			NA
ASCL1_0_R1_peak_52001	chrX	48659706	48660456	+	4510	NA	promoter-TSS (HDAC6)	#NAME?	-406	HDAC6	HDAC6	NM_006044			HDAC6			NA
ASCL1_0_R1_peak_2610	chr1	91182936	91183821	+	4501	NA	promoter-TSS (BARHL2)	#NAME?	-584	BARHL2	BARHL2	NM_020063			BARHL2			NA
ASCL1_0_R1_peak_4333	chr1	223537345	223538459	+	4498	NA	promoter-TSS (SUSD4)	#NAME?	-358	SUSD4	SUSD4	NM_017982			SUSD4			NA
ASCL1_0_R1_peak_24107	chr19	3061740	3062963	+	4497	NA	promoter-TSS (AES)	#NAME?	20	AES	AES	NM_198969			AES			NA
ASCL1_0_R1_peak_11885	chr12	100593137	100594161	+	4497	NA	promoter-TSS (ACTR6)	#NAME?	-906	ACTR6	ACTR6	NM_022496			ACTR6			NA
ASCL1_0_R1_peak_20210	chr17	35969012	35969827	+	4494	NA	promoter-TSS (SYNRG)	#NAME?	67	SYNRG	SYNRG	NM_007247			SYNRG			NA
ASCL1_0_R1_peak_37412	chr4	36245613	36246521	+	4492	NA	promoter-TSS (ARAP2)	#NAME?	-88	ARAP2	ARAP2	NM_015230			ARAP2			NA
ASCL1_0_R1_peak_32535	chr21	37527853	37529928	+	4483	NA	promoter-TSS (CBR3-AS1)	-promoter-TSS (CBR3-AS1)	-284	CBR3-AS1	CBR3-AS1	NR_038893			CBR3-AS1			NA
ASCL1_0_R1_peak_24243	chr19	4007010	4008035	+	4479	NA	promoter-TSS (PIAS4)	#NAME?	-74	PIAS4	PIAS4	NM_015897			PIAS4			NA
ASCL1_0_R1_peak_49389	chr9	33523300	33524318	+	4472	NA	promoter-TSS (ANKRD18B)	#NAME?	-602	ANKRD18B	ANKRD18B	NM_001244752			ANKRD18B			NA
ASCL1_0_R1_peak_48043	chr8	94928452	94930148	+	4472	NA	promoter-TSS (PDP1)	#NAME?	217	PDP1	PDP1	NM_018444			PDP1			NA
ASCL1_0_R1_peak_15581	chr15	34659102	34660034	+	4468	NA	promoter-TSS (LPCAT4)	#NAME?	-173	LPCAT4	LPCAT4	NM_153613			LPCAT4			NA
ASCL1_0_R1_peak_30058	chr2	220118537	220119495	+	4468	NA	promoter-TSS (TUBA4A)	#NAME?	-348	TUBA4A	TUBA4A	NM_001278552			TUBA4A			NA
ASCL1_0_R1_peak_7319	chr11	842052	843403	+	4464	NA	promoter-TSS (TSPAN4)	#NAME?	-97	TSPAN4	TSPAN4	NM_001025234			TSPAN4			NA
ASCL1_0_R1_peak_21180	chr17	66453295	66454207	+	4462	NA	promoter-TSS (WIPI1)	#NAME?	-98	WIPI1	WIPI1	NM_017983			WIPI1			NA
ASCL1_0_R1_peak_1264	chr1	21671239	21672687	+	4460	NA	promoter-TSS (ECE1)	#NAME?	52180	LOC100506801	LOC100506801	NR_038404			LOC100506801			NA
ASCL1_0_R1_peak_36841	chr4	2935402	2937077	+	4458	NA	promoter-TSS (MFSD10)	#NAME?	347	MFSD10	MFSD10	NM_001146069			MFSD10			NA
ASCL1_0_R1_peak_22005	chr17	79678634	79679903	+	4454	NA	promoter-TSS (SLC25A10)	#NAME?	2	SLC25A10	SLC25A10	NM_001270953			SLC25A10			NA
ASCL1_0_R1_peak_39493	chr5	50678725	50679476	+	4453	NA	promoter-TSS (LOC642366)	#NAME?	66	LOC642366	LOC642366	NR_046243			LOC642366			NA
ASCL1_0_R1_peak_28378	chr2	89064405	89065467	+	4450	NA	promoter-TSS (ANKRD36BP2)	#NAME?	-483	ANKRD36BP2	ANKRD36BP2	NR_015424			ANKRD36BP2			NA
ASCL1_0_R1_peak_1891	chr1	40942699	40943323	+	4450	NA	promoter-TSS (ZFP69)	#NAME?	-291	ZFP69	ZFP69	NM_198494			ZFP69			NA
ASCL1_0_R1_peak_6234	chr10	97320821	97321565	+	4447	NA	promoter-TSS (SORBS1)	#NAME?	-16	SORBS1	SORBS1	NM_015385			SORBS1			NA
ASCL1_0_R1_peak_2599	chr1	90286079	90287673	+	4435	NA	promoter-TSS (LRRC8D)	#NAME?	-604	LRRC8D	LRRC8D	NM_018103			LRRC8D			NA
ASCL1_0_R1_peak_21276	chr17	72321856	72322642	+	4433	NA	promoter-TSS (KIF19)	#NAME?	-102	KIF19	KIF19	NM_153209			KIF19			NA
ASCL1_0_R1_peak_17351	chr16	2389830	2391279	+	4426	NA	promoter-TSS (ABCA17P)	#NAME?	193	ABCA3	ABCA3	NM_001089			ABCA3			NA
ASCL1_0_R1_peak_9313	chr11	73693589	73694905	+	4426	NA	promoter-TSS (UCP2)	#NAME?	-358	UCP2	UCP2	NM_003355			UCP2			NA
ASCL1_0_R1_peak_24168	chr19	3556850	3558131	+	4422	NA	promoter-TSS (MFSD12)	#NAME?	92	MFSD12	MFSD12	NM_001287529			MFSD12			NA
ASCL1_0_R1_peak_5096	chr10	11059467	11060378	+	4420	NA	promoter-TSS (CELF2)	#NAME?	29	CELF2	CELF2	NM_001025076			CELF2			NA
ASCL1_0_R1_peak_21112	chr17	63096547	63097198	+	4420	NA	promoter-TSS (LOC100507002)	#NAME?	-58	LOC100507002	LOC100507002	NR_110801			LOC100507002			NA
ASCL1_0_R1_peak_19139	chr16	88922660	88923721	+	4417	NA	promoter-TSS (TRAPPC2L)	#NAME?	184	GALNS	GALNS	NM_000512			GALNS			NA
ASCL1_0_R1_peak_29138	chr2	133173480	133174505	+	4417	NA	promoter-TSS (GPR39)	#NAME?	-155	GPR39	GPR39	NM_001508			GPR39			NA
ASCL1_0_R1_peak_21585	chr17	76374251	76375232	+	4414	NA	promoter-TSS (PGS1)	#NAME?	42	PGS1	PGS1	NR_111989			PGS1			NA
ASCL1_0_R1_peak_7476	chr11	1410040	1412235	+	4411	NA	promoter-TSS (BRSK2)	#NAME?	8	BRSK2	BRSK2	NM_003957			BRSK2			NA
ASCL1_0_R1_peak_38463	chr4	157997092	157997807	+	4406	NA	promoter-TSS (GLRB)	#NAME?	172	GLRB	GLRB	NM_000824			GLRB			NA
ASCL1_0_R1_peak_4007	chr1	204182774	204183593	+	4406	NA	promoter-TSS (GOLT1A)	#NAME?	37	GOLT1A	GOLT1A	NM_198447			GOLT1A			NA
ASCL1_0_R1_peak_49724	chr9	88356476	88357232	+	4390	NA	promoter-TSS (AGTPBP1)	#NAME?	90	AGTPBP1	AGTPBP1	NM_001286715			AGTPBP1			NA
ASCL1_0_R1_peak_11161	chr12	50677093	50677565	+	4388	NA	promoter-TSS (LIMA1)	#NAME?	24	LIMA1	LIMA1	NM_016357			LIMA1			NA
ASCL1_0_R1_peak_17809	chr16	21531359	21532210	+	4381	NA	promoter-TSS (SLC7A5P2)	#NAME?	-19	SLC7A5P2	SLC7A5P2	NR_002594			SLC7A5P2			NA
ASCL1_0_R1_peak_50121	chr9	112402598	112403467	+	4379	NA	promoter-TSS (PALM2)	#NAME?	-129207	MIR3927	MIR3927	NR_037493			MIR3927			NA
ASCL1_0_R1_peak_34476	chr3	15247292	15248393	+	4372	NA	promoter-TSS (COL6A4P1)	#NAME?	109	CAPN7	CAPN7	NM_014296			CAPN7			NA
ASCL1_0_R1_peak_13387	chr13	53024095	53025034	+	4359	NA	promoter-TSS (VPS36)	#NAME?	249	VPS36	VPS36	NM_016075			VPS36			NA
ASCL1_0_R1_peak_33677	chr22	39548106	39549411	+	4353	NA	promoter-TSS (CBX7)	#NAME?	-220	CBX7	CBX7	NM_175709			CBX7			NA
ASCL1_0_R1_peak_45870	chr7	103086332	103086951	+	4350	NA	promoter-TSS (SLC26A5)	#NAME?	987	LOC101927870	LOC101927870	NR_110141			LOC101927870			NA
ASCL1_0_R1_peak_875	chr1	10458479	10459710	+	4347	NA	promoter-TSS (PGD)	#NAME?	45	PGD	PGD	NM_001304452			PGD			NA
ASCL1_0_R1_peak_13335	chr13	50069837	50070557	+	4342	NA	promoter-TSS (PHF11)	#NAME?	-331	PHF11	PHF11	NM_001040443			PHF11			NA
ASCL1_0_R1_peak_2640	chr1	92950855	92952698	+	4335	NA	promoter-TSS (GFI1)	#NAME?	657	GFI1	GFI1	NM_005263			GFI1			NA
ASCL1_0_R1_peak_39582	chr5	60457939	60458741	+	4331	NA	promoter-TSS (SMIM15)	#NAME?	-38	SMIM15	SMIM15	NM_001048249			SMIM15			NA
ASCL1_0_R1_peak_42962	chr6	110299120	110299788	+	4330	NA	promoter-TSS (GPR6)	#NAME?	-5	GPR6	GPR6	NM_005284			GPR6			NA
ASCL1_0_R1_peak_37192	chr4	11430131	11431235	+	4326	NA	promoter-TSS (HS3ST1)	#NAME?	-146	HS3ST1	HS3ST1	NM_005114			HS3ST1			NA
ASCL1_0_R1_peak_10035	chr11	121163129	121164106	+	4325	NA	promoter-TSS (SC5D)	#NAME?	229	SC5D	SC5D	NM_001024956			SC5D			NA
ASCL1_0_R1_peak_24531	chr19	7938744	7939868	+	4321	NA	promoter-TSS (PRR36)	#NAME?	20	PRR36	PRR36	NM_001190467			PRR36			NA
ASCL1_0_R1_peak_22984	chr18	48494143	48494803	+	4317	NA	promoter-TSS (ELAC1)	#NAME?	86	ELAC1	ELAC1	NM_018696			ELAC1			NA
ASCL1_0_R1_peak_10534	chr12	6832983	6833564	+	4315	NA	promoter-TSS (COPS7A)	#NAME?	123	COPS7A	COPS7A	NM_001164093			COPS7A			NA
ASCL1_0_R1_peak_44633	chr7	28218939	28220789	+	4312	NA	promoter-TSS (JAZF1-AS1)	-promoter-TSS (JAZF1-AS1)	-212	JAZF1-AS1	JAZF1-AS1	NR_034097			JAZF1-AS1			NA
ASCL1_0_R1_peak_38831	chr5	442931	444527	+	4311	NA	promoter-TSS (EXOC3-AS1)	-promoter-TSS (EXOC3-AS1)	395	EXOC3	EXOC3	NM_007277			EXOC3			NA
ASCL1_0_R1_peak_30406	chr2	238535550	238536870	+	4305	NA	promoter-TSS (LRRFIP1)	#NAME?	-36441	RAB17	RAB17	NM_022449			RAB17			NA
ASCL1_0_R1_peak_8763	chr11	64948185	64949905	+	4302	NA	promoter-TSS (CAPN1)	#NAME?	-259	CAPN1	CAPN1	NM_005186			CAPN1			NA
ASCL1_0_R1_peak_1888	chr1	40839134	40840411	+	4302	NA	promoter-TSS (SMAP2)	#NAME?	394	SMAP2	SMAP2	NM_022733			SMAP2			NA
ASCL1_0_R1_peak_28134	chr2	73459990	73461056	+	4299	NA	promoter-TSS (CCT7)	#NAME?	-167	PRADC1	PRADC1	NM_032319			PRADC1			NA
ASCL1_0_R1_peak_45924	chr7	107204024	107204783	+	4297	NA	promoter-TSS (DUS4L)	#NAME?	1	DUS4L	DUS4L	NM_181581			DUS4L			NA
ASCL1_0_R1_peak_11522	chr12	63328124	63329267	+	4297	NA	promoter-TSS (PPM1H)	#NAME?	-30	PPM1H	PPM1H	NM_020700			PPM1H			NA
ASCL1_0_R1_peak_4555	chr1	229693707	229695069	+	4295	NA	promoter-TSS (ABCB10)	#NAME?	54	ABCB10	ABCB10	NM_012089			ABCB10			NA
ASCL1_0_R1_peak_11228	chr12	52585397	52586117	+	4287	NA	promoter-TSS (KRT80)	#NAME?	27	KRT80	KRT80	NM_001081492			KRT80			NA
ASCL1_0_R1_peak_40342	chr5	137089519	137090896	+	4286	NA	promoter-TSS (HNRNPA0)	#NAME?	-168	HNRNPA0	HNRNPA0	NM_006805			HNRNPA0			NA
ASCL1_0_R1_peak_3436	chr1	160990718	160991362	+	4276	NA	promoter-TSS (F11R)	#NAME?	93	F11R	F11R	NM_016946			F11R			NA
ASCL1_0_R1_peak_21114	chr17	63133152	63133721	+	4275	NA	promoter-TSS (RGS9)	#NAME?	-20	RGS9	RGS9	NM_001081955			RGS9			NA
ASCL1_0_R1_peak_48894	chr8	144815320	144816680	+	4270	NA	promoter-TSS (FAM83H)	#NAME?	-86	FAM83H	FAM83H	NM_198488			FAM83H			NA
ASCL1_0_R1_peak_4525	chr1	228644896	228645591	+	4267	NA	promoter-TSS (HIST3H2BB)	#NAME?	317	HIST3H2A	HIST3H2A	NM_033445			HIST3H2A			NA
ASCL1_0_R1_peak_8602	chr11	63705920	63706955	+	4263	NA	promoter-TSS (NAA40)	#NAME?	-5	NAA40	NAA40	NM_001300800			NAA40			NA
ASCL1_0_R1_peak_41247	chr5	180287996	180288955	+	4263	NA	promoter-TSS (ZFP62)	#NAME?	-189	ZFP62	ZFP62	NM_001172638			ZFP62			NA
ASCL1_0_R1_peak_28861	chr2	120189127	120189784	+	4260	NA	promoter-TSS (TMEM37)	#NAME?	9	TMEM37	TMEM37	NM_183240			TMEM37			NA
ASCL1_0_R1_peak_10909	chr12	32259297	32260157	+	4258	NA	promoter-TSS (BICD1)	#NAME?	-458	BICD1	BICD1	NM_001714			BICD1			NA
ASCL1_0_R1_peak_23765	chr19	1173967	1174583	+	4258	NA	promoter-TSS (SBNO2)	#NAME?	7	SBNO2	SBNO2	NM_014963			SBNO2			NA
ASCL1_0_R1_peak_12325	chr12	121733897	121735306	+	4257	NA	promoter-TSS (CAMKK2)	#NAME?	-45	CAMKK2	CAMKK2	NM_153500			CAMKK2			NA
ASCL1_0_R1_peak_38345	chr4	146100574	146102215	+	4257	NA	promoter-TSS (OTUD4)	#NAME?	-5498	OTUD4	OTUD4	NM_001102653			OTUD4			NA
ASCL1_0_R1_peak_12439	chr12	124068796	124069543	+	4256	NA	promoter-TSS (TMED2)	#NAME?	93	TMED2	TMED2	NM_006815			TMED2			NA
ASCL1_0_R1_peak_28441	chr2	96068135	96068818	+	4250	NA	promoter-TSS (FAHD2A)	#NAME?	28	FAHD2A	FAHD2A	NM_016044			FAHD2A			NA
ASCL1_0_R1_peak_2538	chr1	85666096	85667657	+	4244	NA	promoter-TSS (SYDE2)	#NAME?	-148	SYDE2	SYDE2	NM_032184			SYDE2			NA
ASCL1_0_R1_peak_8921	chr11	66511761	66512467	+	4240	NA	promoter-TSS (C11orf80)	-promoter-TSS (C11orf80)	-93	C11orf80	C11orf80	NM_001302084			C11orf80			NA
ASCL1_0_R1_peak_51851	chrX	38662970	38664772	+	4235	NA	promoter-TSS (MID1IP1-AS1)	-promoter-TSS (MID1IP1-AS1)	-735	MID1IP1-AS1	MID1IP1-AS1	NR_046706			MID1IP1-AS1			NA
ASCL1_0_R1_peak_15277	chr14	105766544	105768209	+	4216	NA	promoter-TSS (BRF1)	#NAME?	-13376	PACS2	PACS2	NM_015197			PACS2			NA
ASCL1_0_R1_peak_48803	chr8	144511214	144514137	+	4215	NA	promoter-TSS (MAFA)	#NAME?	-73	MAFA	MAFA	NM_201589			MAFA			NA
ASCL1_0_R1_peak_37908	chr4	87855868	87856598	+	4214	NA	promoter-TSS (AFF1)	#NAME?	-231	LOC100506746	LOC100506746	NR_038841			LOC100506746			NA
ASCL1_0_R1_peak_23495	chr18	77724141	77725083	+	4213	NA	promoter-TSS (HSBP1L1)	#NAME?	30	HSBP1L1	HSBP1L1	NM_001136180			HSBP1L1			NA
ASCL1_0_R1_peak_30578	chr2	241507326	241508767	+	4213	NA	promoter-TSS (RNPEPL1)	#NAME?	42	RNPEPL1	RNPEPL1	NM_018226			RNPEPL1			NA
ASCL1_0_R1_peak_37024	chr4	6576612	6577273	+	4208	NA	promoter-TSS (MAN2B2)	#NAME?	41	MAN2B2	MAN2B2	NM_001292038			MAN2B2			NA
ASCL1_0_R1_peak_15519	chr15	29862088	29863721	+	4206	NA	promoter-TSS (FAM189A1)	#NAME?	23	FAM189A1	FAM189A1	NM_015307			FAM189A1			NA
ASCL1_0_R1_peak_30864	chr20	3800657	3801498	+	4201	NA	promoter-TSS (AP5S1)	#NAME?	-94	AP5S1	AP5S1	NM_018347			AP5S1			NA
ASCL1_0_R1_peak_44957	chr7	48074684	48075515	+	4200	NA	promoter-TSS (C7orf57)	-promoter-TSS (C7orf57)	-9	C7orf57	C7orf57	NM_001267866			C7orf57			NA
ASCL1_0_R1_peak_22735	chr18	30050062	30051215	+	4198	NA	promoter-TSS (GAREM)	#NAME?	-191	GAREM	GAREM	NM_022751			GAREM			NA
ASCL1_0_R1_peak_22197	chr17	80375856	80376825	+	4195	NA	promoter-TSS (HEXDC)	#NAME?	88	HEXDC	HEXDC	NM_173620			HEXDC			NA
ASCL1_0_R1_peak_37879	chr4	84255608	84256409	+	4193	NA	promoter-TSS (HPSE)	#NAME?	298	HPSE	HPSE	NM_006665			HPSE			NA
ASCL1_0_R1_peak_39644	chr5	67510657	67512430	+	4190	NA	promoter-TSS (PIK3R1)	#NAME?	25839	LOC102467655	LOC102467655	NR_105003			LOC102467655			NA
ASCL1_0_R1_peak_11051	chr12	48298537	48299443	+	4189	NA	promoter-TSS (VDR)	#NAME?	-176	VDR	VDR	NM_001017535			VDR			NA
ASCL1_0_R1_peak_24205	chr19	3721419	3721991	+	4177	NA	promoter-TSS (TJP3)	#NAME?	8	TJP3	TJP3	NM_001267560			TJP3			NA
ASCL1_0_R1_peak_8193	chr11	32851083	32852023	+	4174	NA	promoter-TSS (PRRG4)	#NAME?	72	PRRG4	PRRG4	NM_024081			PRRG4			NA
ASCL1_0_R1_peak_46341	chr7	140772348	140774690	+	4173	NA	promoter-TSS (TMEM178B)	#NAME?	-513	TMEM178B	TMEM178B	NM_001195278			TMEM178B			NA
ASCL1_0_R1_peak_23083	chr18	57026110	57026869	+	4172	NA	promoter-TSS (LMAN1)	#NAME?	19	LMAN1	LMAN1	NM_005570			LMAN1			NA
ASCL1_0_R1_peak_112	chr1	1071796	1072925	+	4167	NA	promoter-TSS (LINC01342)	#NAME?	-37	LINC01342	LINC01342	NR_038869			LINC01342			NA
ASCL1_0_R1_peak_11005	chr12	46383626	46385228	+	4167	NA	promoter-TSS (SCAF11)	#NAME?	-26	SCAF11	SCAF11	NM_004719			SCAF11			NA
ASCL1_0_R1_peak_44575	chr7	27135391	27136324	+	4163	NA	promoter-TSS (HOXA1)	#NAME?	144	HOTAIRM1	HOTAIRM1	NR_038367			HOTAIRM1			NA
ASCL1_0_R1_peak_24680	chr19	10613200	10614299	+	4161	NA	promoter-TSS (KEAP1)	#NAME?	305	KEAP1	KEAP1	NM_203500			KEAP1			NA
ASCL1_0_R1_peak_38159	chr4	122617757	122618483	+	4158	NA	promoter-TSS (ANXA5)	#NAME?	27	ANXA5	ANXA5	NM_001154			ANXA5			NA
ASCL1_0_R1_peak_11003	chr12	46122465	46124432	+	4154	NA	promoter-TSS (ARID2)	#NAME?	-172	ARID2	ARID2	NM_152641			ARID2			NA
ASCL1_0_R1_peak_35421	chr3	127309636	127310263	+	4153	NA	promoter-TSS (TPRA1)	#NAME?	-347	TPRA1	TPRA1	NR_073377			TPRA1			NA
ASCL1_0_R1_peak_2160	chr1	51795718	51796658	+	4151	NA	promoter-TSS (TTC39A)	#NAME?	862	TTC39A-AS1	TTC39A-AS1	NR_123731			TTC39A-AS1			NA
ASCL1_0_R1_peak_19717	chr17	8151128	8151894	+	4144	NA	promoter-TSS (CTC1)	#NAME?	-98	CTC1	CTC1	NM_025099			CTC1			NA
ASCL1_0_R1_peak_11132	chr12	50016934	50017651	+	4141	NA	promoter-TSS (PRPF40B)	#NAME?	-111	PRPF40B	PRPF40B	NM_001031698			PRPF40B			NA
ASCL1_0_R1_peak_2364	chr1	63787854	63790379	+	4141	NA	promoter-TSS (FOXD3-AS1)	-promoter-TSS (FOXD3-AS1)	386	FOXD3	FOXD3	NM_012183			FOXD3			NA
ASCL1_0_R1_peak_27468	chr2	26784981	26785609	+	4140	NA	promoter-TSS (C2orf70)	-promoter-TSS (C2orf70)	-186	C2orf70	C2orf70	NM_001105519			C2orf70			NA
ASCL1_0_R1_peak_9884	chr11	117102427	117103910	+	4138	NA	promoter-TSS (RNF214)	#NAME?	73	PCSK7	PCSK7	NM_004716			PCSK7			NA
ASCL1_0_R1_peak_40617	chr5	148930701	148931460	+	4135	NA	promoter-TSS (CSNK1A1)	#NAME?	35	CSNK1A1	CSNK1A1	NM_001892			CSNK1A1			NA
ASCL1_0_R1_peak_49199	chr9	4984448	4985687	+	4132	NA	promoter-TSS (JAK2)	#NAME?	-178	JAK2	JAK2	NM_004972			JAK2			NA
ASCL1_0_R1_peak_6740	chr10	124638994	124639774	+	4131	NA	promoter-TSS (FAM24B)	#NAME?	-227	FAM24B	FAM24B	NR_037911			FAM24B			NA
ASCL1_0_R1_peak_16054	chr15	65203671	65204426	+	4122	NA	promoter-TSS (ANKDD1A)	#NAME?	-53	ANKDD1A	ANKDD1A	NM_182703			ANKDD1A			NA
ASCL1_0_R1_peak_48396	chr8	125486840	125487625	+	4122	NA	promoter-TSS (RNF139-AS1)	-promoter-TSS (RNF139-AS1)	224	RNF139	RNF139	NM_007218			RNF139			NA
ASCL1_0_R1_peak_47088	chr8	17658353	17659411	+	4121	NA	promoter-TSS (MTUS1)	#NAME?	94031	FGL1	FGL1	NM_004467			FGL1			NA
ASCL1_0_R1_peak_3938	chr1	202162840	202163396	+	4121	NA	promoter-TSS (LGR6)	#NAME?	-9787	LGR6	LGR6	NM_001017404			LGR6			NA
ASCL1_0_R1_peak_47952	chr8	82633253	82633903	+	4120	NA	promoter-TSS (ZFAND1)	#NAME?	-39	ZFAND1	ZFAND1	NM_001170797			ZFAND1			NA
ASCL1_0_R1_peak_38568	chr4	170678794	170679303	+	4119	NA	promoter-TSS (C4orf27)	-promoter-TSS (C4orf27)	45	C4orf27	C4orf27	NM_017867			C4orf27			NA
ASCL1_0_R1_peak_42958	chr6	110011457	110012019	+	4117	NA	promoter-TSS (FIG4)	#NAME?	677	AK9	AK9	NM_001145128			AK9			NA
ASCL1_0_R1_peak_50518	chr9	130742554	130743596	+	4113	NA	promoter-TSS (FAM102A)	#NAME?	-30082	FAM102A	FAM102A	NM_001035254			FAM102A			NA
ASCL1_0_R1_peak_22636	chr18	20512975	20513970	+	4112	NA	promoter-TSS (RBBP8)	#NAME?	160	MIR4741	MIR4741	NR_039895			MIR4741			NA
ASCL1_0_R1_peak_37862	chr4	83294620	83295892	+	4112	NA	promoter-TSS (HNRNPD)	#NAME?	-107	HNRNPD	HNRNPD	NM_031370			HNRNPD			NA
ASCL1_0_R1_peak_11881	chr12	100378228	100378999	+	4107	NA	promoter-TSS (ANKS1B)	#NAME?	158029	UHRF1BP1L	UHRF1BP1L	NM_001006947			UHRF1BP1L			NA
ASCL1_0_R1_peak_10559	chr12	7055365	7056049	+	4101	NA	promoter-TSS (PTPN6)	#NAME?	2727	C12orf57	C12orf57	NM_001301837			C12orf57			NA
ASCL1_0_R1_peak_22240	chr17	80692797	80693930	+	4099	NA	promoter-TSS (FN3K)	#NAME?	-89	FN3K	FN3K	NM_022158			FN3K			NA
ASCL1_0_R1_peak_28182	chr2	74730043	74730820	+	4095	NA	promoter-TSS (LBX2)	#NAME?	687	LBX2-AS1	LBX2-AS1	NR_024606			LBX2-AS1			NA
ASCL1_0_R1_peak_32791	chr21	45431714	45432882	+	4091	NA	promoter-TSS (TRAPPC10)	#NAME?	92	TRAPPC10	TRAPPC10	NM_003274			TRAPPC10			NA
ASCL1_0_R1_peak_24821	chr19	12912222	12913097	+	4091	NA	promoter-TSS (PRDX2)	#NAME?	65	PRDX2	PRDX2	NM_005809			PRDX2			NA
ASCL1_0_R1_peak_9545	chr11	86382722	86383589	+	4090	NA	promoter-TSS (ME3)	#NAME?	272	ME3	ME3	NM_001161586			ME3			NA
ASCL1_0_R1_peak_18549	chr16	69372975	69373480	+	4090	NA	promoter-TSS (NIP7)	#NAME?	-188	NIP7	NIP7	NM_001199434			NIP7			NA
ASCL1_0_R1_peak_26237	chr19	46272441	46273013	+	4085	NA	promoter-TSS (SIX5)	#NAME?	-230	SIX5	SIX5	NM_175875			SIX5			NA
ASCL1_0_R1_peak_8490	chr11	60928533	60929267	+	4075	NA	promoter-TSS (VPS37C)	#NAME?	16	VPS37C	VPS37C	NM_017966			VPS37C			NA
ASCL1_0_R1_peak_24834	chr19	13029893	13030418	+	4073	NA	promoter-TSS (SYCE2)	#NAME?	-69	SYCE2	SYCE2	NM_001105578			SYCE2			NA
ASCL1_0_R1_peak_9913	chr11	117856549	117857370	+	4071	NA	promoter-TSS (IL10RA)	#NAME?	-147	IL10RA	IL10RA	NM_001558			IL10RA			NA
ASCL1_0_R1_peak_7862	chr11	9025171	9026527	+	4066	NA	promoter-TSS (NRIP3)	#NAME?	-253	NRIP3	NRIP3	NM_020645			NRIP3			NA
ASCL1_0_R1_peak_31175	chr20	25227948	25229485	+	4057	NA	promoter-TSS (PYGB)	#NAME?	10	PYGB	PYGB	NM_002862			PYGB			NA
ASCL1_0_R1_peak_34893	chr3	52719336	52720091	+	4053	NA	promoter-TSS (GNL3)	#NAME?	153	PBRM1	PBRM1	NM_018313			PBRM1			NA
ASCL1_0_R1_peak_26802	chr19	55769691	55770884	+	4052	NA	promoter-TSS (PPP6R1)	#NAME?	-249	PPP6R1	PPP6R1	NM_014931			PPP6R1			NA
ASCL1_0_R1_peak_33968	chr22	45680515	45681150	+	4049	NA	promoter-TSS (UPK3A)	#NAME?	-36	UPK3A	UPK3A	NM_006953			UPK3A			NA
ASCL1_0_R1_peak_48981	chr8	145050127	145052446	+	4048	NA	promoter-TSS (PLEC)	#NAME?	9349	PARP10	PARP10	NM_032789			PARP10			NA
ASCL1_0_R1_peak_46593	chr7	152132148	152134137	+	4042	NA	promoter-TSS (KMT2C)	#NAME?	-52	KMT2C	KMT2C	NM_170606			KMT2C			NA
ASCL1_0_R1_peak_6445	chr10	104220823	104221448	+	4041	NA	promoter-TSS (TMEM180)	#NAME?	-35	TMEM180	TMEM180	NM_024789			TMEM180			NA
ASCL1_0_R1_peak_2183	chr1	52831282	52832336	+	4040	NA	promoter-TSS (CC2D1B)	#NAME?	68	CC2D1B	CC2D1B	NM_032449			CC2D1B			NA
ASCL1_0_R1_peak_48570	chr8	141520640	141522571	+	4038	NA	promoter-TSS (CHRAC1)	#NAME?	-476	CHRAC1	CHRAC1	NM_017444			CHRAC1			NA
ASCL1_0_R1_peak_18968	chr16	87416535	87418382	+	4031	NA	promoter-TSS (FBXO31)	#NAME?	-59	FBXO31	FBXO31	NM_001282683			FBXO31			NA
ASCL1_0_R1_peak_39027	chr5	1344542	1345548	+	4029	NA	promoter-TSS (CLPTM1L)	#NAME?	-43	CLPTM1L	CLPTM1L	NM_030782			CLPTM1L			NA
ASCL1_0_R1_peak_42890	chr6	106533942	106534555	+	4027	NA	promoter-TSS (PRDM1)	#NAME?	-12489	PRDM1	PRDM1	NM_182907			PRDM1			NA
ASCL1_0_R1_peak_2179	chr1	52521553	52522468	+	4025	NA	promoter-TSS (TXNDC12)	#NAME?	153	BTF3L4	BTF3L4	NM_152265			BTF3L4			NA
ASCL1_0_R1_peak_7889	chr11	10328853	10330011	+	4022	NA	promoter-TSS (CAND1.11)	#NAME?	-428	CAND1.11	100130460	Hs.501890	NR_103765		CAND1.11	-	uncharacterized LOC100130460	ncRNA
ASCL1_0_R1_peak_14400	chr14	64969950	64972160	+	4017	NA	promoter-TSS (ZBTB1)	#NAME?	-237	ZBTB1	ZBTB1	NM_014950			ZBTB1			NA
ASCL1_0_R1_peak_48770	chr8	144372978	144374007	+	4004	NA	promoter-TSS (ZNF696)	#NAME?	-67	ZNF696	ZNF696	NM_030895			ZNF696			NA
ASCL1_0_R1_peak_10254	chr11	134094158	134095068	+	4004	NA	promoter-TSS (NCAPD3)	#NAME?	114	VPS26B	VPS26B	NM_052875			VPS26B			NA
ASCL1_0_R1_peak_47378	chr8	38758213	38759326	+	3996	NA	promoter-TSS (PLEKHA2)	#NAME?	16	PLEKHA2	PLEKHA2	NM_021623			PLEKHA2			NA
ASCL1_0_R1_peak_2149	chr1	51433556	51435363	+	3996	NA	promoter-TSS (CDKN2C)	#NAME?	-1183	CDKN2C	CDKN2C	NM_078626			CDKN2C			NA
ASCL1_0_R1_peak_37211	chr4	13545348	13546704	+	3994	NA	promoter-TSS (NKX3-2)	-promoter-TSS (NKX3-2)	88	NKX3-2	NKX3-2	NM_001189			NKX3-2			NA
ASCL1_0_R1_peak_29569	chr2	179314984	179316202	+	3993	NA	promoter-TSS (DFNB59)	#NAME?	365	PRKRA	PRKRA	NM_003690			PRKRA			NA
ASCL1_0_R1_peak_50772	chr9	135229996	135230906	+	3990	NA	promoter-TSS (SETX)	#NAME?	-79	SETX	SETX	NM_015046			SETX			NA
ASCL1_0_R1_peak_1235	chr1	20812588	20814010	+	3989	NA	promoter-TSS (CAMK2N1)	#NAME?	-571	CAMK2N1	CAMK2N1	NM_018584			CAMK2N1			NA
ASCL1_0_R1_peak_50474	chr9	130341166	130341747	+	3988	NA	promoter-TSS (FAM129B)	#NAME?	-10060	FAM129B	FAM129B	NM_001035534			FAM129B			NA
ASCL1_0_R1_peak_17795	chr16	20817443	20818059	+	3987	NA	promoter-TSS (ERI2)	#NAME?	-16	LOC81691	LOC81691	NM_001144924			LOC81691			NA
ASCL1_0_R1_peak_12994	chr13	24152727	24154165	+	3985	NA	promoter-TSS (TNFRSF19)	#NAME?	8937	TNFRSF19	TNFRSF19	NM_148957			TNFRSF19			NA
ASCL1_0_R1_peak_9921	chr11	118401051	118402179	+	3974	NA	promoter-TSS (TMEM25)	#NAME?	-188	TMEM25	TMEM25	NM_001144037			TMEM25			NA
ASCL1_0_R1_peak_13922	chr14	24020797	24021278	+	3969	NA	promoter-TSS (ZFHX2)	#NAME?	-179	ZFHX2	ZFHX2	NM_033400			ZFHX2			NA
ASCL1_0_R1_peak_46826	chr7	158497179	158498292	+	3965	NA	promoter-TSS (NCAPG2)	#NAME?	-213	NCAPG2	NCAPG2	NM_001281932			NCAPG2			NA
ASCL1_0_R1_peak_47721	chr8	62626498	62627674	+	3964	NA	promoter-TSS (MIR4470)	#NAME?	-261	MIR4470	MIR4470	NR_039680			MIR4470			NA
ASCL1_0_R1_peak_23386	chr18	76828567	76829936	+	3963	NA	promoter-TSS (ATP9B)	#NAME?	-24	ATP9B	ATP9B	NM_198531			ATP9B			NA
ASCL1_0_R1_peak_1864	chr1	40156795	40157410	+	3961	NA	promoter-TSS (HPCAL4)	#NAME?	280	HPCAL4	HPCAL4	NM_016257			HPCAL4			NA
ASCL1_0_R1_peak_49578	chr9	72286730	72288044	+	3953	NA	promoter-TSS (APBA1)	#NAME?	-112	APBA1	APBA1	NM_001163			APBA1			NA
ASCL1_0_R1_peak_27494	chr2	27434525	27435449	+	3950	NA	promoter-TSS (ATRAID)	#NAME?	88	ATRAID	ATRAID	NM_016085			ATRAID			NA
ASCL1_0_R1_peak_22728	chr18	29671537	29673273	+	3950	NA	promoter-TSS (RNF138)	#NAME?	-164	RNF138	RNF138	NM_016271			RNF138			NA
ASCL1_0_R1_peak_22720	chr18	28681250	28682014	+	3950	NA	promoter-TSS (DSCAS)	#NAME?	81	DSCAS	DSCAS	NR_110785			DSCAS			NA
ASCL1_0_R1_peak_36833	chr4	2819280	2820572	+	3949	NA	promoter-TSS (SH3BP2)	#NAME?	-615	SH3BP2	SH3BP2	NM_003023			SH3BP2			NA
ASCL1_0_R1_peak_23050	chr18	55469629	55471064	+	3944	NA	promoter-TSS (ATP8B1)	#NAME?	-19	ATP8B1	ATP8B1	NM_005603			ATP8B1			NA
ASCL1_0_R1_peak_19613	chr17	7146170	7146676	+	3939	NA	promoter-TSS (GABARAP)	#NAME?	-670	GABARAP	GABARAP	NM_007278			GABARAP			NA
ASCL1_0_R1_peak_40355	chr5	137774413	137775072	+	3936	NA	promoter-TSS (REEP2)	#NAME?	52	REEP2	REEP2	NM_001271803			REEP2			NA
ASCL1_0_R1_peak_15993	chr15	62352006	62353158	+	3928	NA	promoter-TSS (VPS13C)	#NAME?	82	VPS13C	VPS13C	NM_017684			VPS13C			NA
ASCL1_0_R1_peak_1656	chr1	32403363	32404443	+	3926	NA	promoter-TSS (PTP4A2)	#NAME?	85	PTP4A2	PTP4A2	NM_080391			PTP4A2			NA
ASCL1_0_R1_peak_5528	chr10	45869338	45870093	+	3925	NA	promoter-TSS (ALOX5)	#NAME?	91	ALOX5	ALOX5	NM_001256154			ALOX5			NA
ASCL1_0_R1_peak_29554	chr2	178257014	178257855	+	3917	NA	promoter-TSS (AGPS)	#NAME?	-15	LOC100130691	LOC100130691	NR_026966			LOC100130691			NA
ASCL1_0_R1_peak_40100	chr5	118323759	118324459	+	3916	NA	promoter-TSS (DTWD2)	#NAME?	191	DTWD2	DTWD2	NM_173666			DTWD2			NA
ASCL1_0_R1_peak_22455	chr18	9135890	9137763	+	3908	NA	promoter-TSS (ANKRD12)	#NAME?	75	ANKRD12	ANKRD12	NM_001204056			ANKRD12			NA
ASCL1_0_R1_peak_8833	chr11	65547395	65549200	+	3901	NA	promoter-TSS (AP5B1)	#NAME?	-235	AP5B1	AP5B1	NM_138368			AP5B1			NA
ASCL1_0_R1_peak_37849	chr4	82392450	82393577	+	3898	NA	promoter-TSS (RASGEF1B)	#NAME?	69	RASGEF1B	RASGEF1B	NM_001300736			RASGEF1B			NA
ASCL1_0_R1_peak_30197	chr2	230135686	230136251	+	3898	NA	promoter-TSS (PID1)	#NAME?	89	PID1	PID1	NM_001100818			PID1			NA
ASCL1_0_R1_peak_940	chr1	11332863	11333557	+	3896	NA	promoter-TSS (UBIAD1)	#NAME?	-45	UBIAD1	UBIAD1	NM_013319			UBIAD1			NA
ASCL1_0_R1_peak_5258	chr10	23480405	23482375	+	3896	NA	promoter-TSS (PTF1A)	#NAME?	-70	PTF1A	PTF1A	NM_178161			PTF1A			NA
ASCL1_0_R1_peak_52639	chrX	136647698	136648559	+	3893	NA	promoter-TSS (ZIC3)	#NAME?	-218	ZIC3	ZIC3	NM_003413			ZIC3			NA
ASCL1_0_R1_peak_26870	chr19	56151351	56152043	+	3890	NA	promoter-TSS (ZNF580)	#NAME?	-695	ZNF580	ZNF580	NM_016202			ZNF580			NA
ASCL1_0_R1_peak_47450	chr8	42128641	42129342	+	3890	NA	promoter-TSS (LOC101929897)	#NAME?	171	IKBKB	IKBKB	NM_001242778			IKBKB			NA
ASCL1_0_R1_peak_7532	chr11	1592176	1594706	+	3890	NA	promoter-TSS (DUSP8)	#NAME?	-291	DUSP8	DUSP8	NM_004420			DUSP8			NA
ASCL1_0_R1_peak_35986	chr3	176914740	176915947	+	3888	NA	promoter-TSS (TBL1XR1)	#NAME?	-295	TBL1XR1	TBL1XR1	NM_024665			TBL1XR1			NA
ASCL1_0_R1_peak_45544	chr7	92157280	92158040	+	3888	NA	promoter-TSS (RBM48)	#NAME?	185	PEX1	PEX1	NM_001282677			PEX1			NA
ASCL1_0_R1_peak_52453	chrX	117861072	117862156	+	3887	NA	promoter-TSS (IL13RA1)	#NAME?	55	IL13RA1	IL13RA1	NM_001560			IL13RA1			NA
ASCL1_0_R1_peak_49112	chr8	145751981	145753418	+	3887	NA	promoter-TSS (LRRC24)	#NAME?	-283	LRRC24	LRRC24	NM_001024678			LRRC24			NA
ASCL1_0_R1_peak_28071	chr2	71114653	71115291	+	3884	NA	promoter-TSS (LINC01143)	#NAME?	-29	LINC01143	LINC01143	NR_126384			LINC01143			NA
ASCL1_0_R1_peak_10164	chr11	129245241	129246085	+	3883	NA	promoter-TSS (BARX2)	#NAME?	-218	BARX2	BARX2	NM_003658			BARX2			NA
ASCL1_0_R1_peak_37049	chr4	6910981	6912053	+	3878	NA	promoter-TSS (TBC1D14)	#NAME?	22	TBC1D14	TBC1D14	NM_020773			TBC1D14			NA
ASCL1_0_R1_peak_28526	chr2	98703239	98703917	+	3871	NA	promoter-TSS (VWA3B)	#NAME?	-17	VWA3B	VWA3B	NM_144992			VWA3B			NA
ASCL1_0_R1_peak_5311	chr10	27541231	27541930	+	3870	NA	promoter-TSS (LRRC37A6P)	#NAME?	-345	LRRC37A6P	LRRC37A6P	NR_003525			LRRC37A6P			NA
ASCL1_0_R1_peak_1912	chr1	41826699	41828346	+	3870	NA	promoter-TSS (FOXO6)	#NAME?	-81	FOXO6	FOXO6	NM_001291281			FOXO6			NA
ASCL1_0_R1_peak_22858	chr18	43547156	43547826	+	3868	NA	promoter-TSS (EPG5)	#NAME?	-186	EPG5	EPG5	NM_020964			EPG5			NA
ASCL1_0_R1_peak_31987	chr20	60941499	60943591	+	3868	NA	promoter-TSS (LAMA5)	#NAME?	-177	LAMA5	LAMA5	NM_005560			LAMA5			NA
ASCL1_0_R1_peak_37557	chr4	48018414	48019071	+	3864	NA	promoter-TSS (NIPAL1)	#NAME?	-49	NIPAL1	NIPAL1	NM_207330			NIPAL1			NA
ASCL1_0_R1_peak_28068	chr2	70994221	70995619	+	3856	NA	promoter-TSS (ADD2)	#NAME?	455	ADD2	ADD2	NM_001185055			ADD2			NA
ASCL1_0_R1_peak_44339	chr7	6654702	6656298	+	3854	NA	promoter-TSS (ZNF853)	#NAME?	-27	ZNF853	ZNF853	NM_017560			ZNF853			NA
ASCL1_0_R1_peak_3234	chr1	154974528	154975479	+	3852	NA	promoter-TSS (ZBTB7B)	#NAME?	-103	ZBTB7B	ZBTB7B	NM_001252406			ZBTB7B			NA
ASCL1_0_R1_peak_10655	chr12	12509768	12510544	+	3851	NA	promoter-TSS (LOH12CR2)	#NAME?	143	LOH12CR1	LOH12CR1	NM_058169			LOH12CR1			NA
ASCL1_0_R1_peak_35452	chr3	128206386	128207650	+	3850	NA	promoter-TSS (GATA2)	#NAME?	-1028	GATA2-AS1	GATA2-AS1	NR_125398			GATA2-AS1			NA
ASCL1_0_R1_peak_8948	chr11	66885161	66887393	+	3848	NA	promoter-TSS (KDM2A)	#NAME?	-463	KDM2A	KDM2A	NM_012308			KDM2A			NA
ASCL1_0_R1_peak_16493	chr15	83775832	83776918	+	3845	NA	promoter-TSS (TM6SF1)	#NAME?	51	TM6SF1	TM6SF1	NM_001144903			TM6SF1			NA
ASCL1_0_R1_peak_36737	chr4	1857180	1858684	+	3838	NA	promoter-TSS (LETM1)	#NAME?	42	LETM1	LETM1	NM_012318			LETM1			NA
ASCL1_0_R1_peak_7916	chr11	11643146	11643970	+	3834	NA	promoter-TSS (GALNT18)	#NAME?	3	GALNT18	GALNT18	NM_198516			GALNT18			NA
ASCL1_0_R1_peak_5413	chr10	35103084	35104923	+	3827	NA	promoter-TSS (PARD3-AS1)	-promoter-TSS (PARD3-AS1)	250	PARD3	PARD3	NM_019619			PARD3			NA
ASCL1_0_R1_peak_35709	chr3	146186953	146187877	+	3826	NA	promoter-TSS (PLSCR2)	#NAME?	26363	PLSCR2	PLSCR2	NM_001199979			PLSCR2			NA
ASCL1_0_R1_peak_9068	chr11	67811196	67811977	+	3826	NA	promoter-TSS (MIR6753)	#NAME?	-675	MIR6753	MIR6753	NR_106811			MIR6753			NA
ASCL1_0_R1_peak_31536	chr20	42295322	42296043	+	3825	NA	promoter-TSS (MYBL2)	#NAME?	23	MYBL2	MYBL2	NM_002466			MYBL2			NA
ASCL1_0_R1_peak_10015	chr11	120206282	120207667	+	3823	NA	promoter-TSS (ARHGEF12)	#NAME?	-644	ARHGEF12	ARHGEF12	NM_001301084			ARHGEF12			NA
ASCL1_0_R1_peak_45658	chr7	98030031	98030822	+	3818	NA	promoter-TSS (BAIAP2L1)	#NAME?	1	BAIAP2L1	BAIAP2L1	NM_018842			BAIAP2L1			NA
ASCL1_0_R1_peak_45160	chr7	66093307	66094533	+	3807	NA	promoter-TSS (KCTD7)	#NAME?	52	KCTD7	KCTD7	NM_001167961			KCTD7			NA
ASCL1_0_R1_peak_46906	chr8	1771246	1772598	+	3803	NA	promoter-TSS (ARHGEF10)	#NAME?	-220	ARHGEF10	ARHGEF10	NM_001308153			ARHGEF10			NA
ASCL1_0_R1_peak_4310	chr1	221915500	221916966	+	3800	NA	promoter-TSS (DUSP10)	#NAME?	-715	DUSP10	DUSP10	NM_007207			DUSP10			NA
ASCL1_0_R1_peak_34645	chr3	39850751	39851472	+	3800	NA	promoter-TSS (MYRIP)	#NAME?	-40	MYRIP	MYRIP	NM_015460			MYRIP			NA
ASCL1_0_R1_peak_30991	chr20	13975668	13977114	+	3798	NA	promoter-TSS (SEL1L2)	#NAME?	245	MACROD2	MACROD2	NM_001033087			MACROD2			NA
ASCL1_0_R1_peak_8938	chr11	66725386	66726320	+	3797	NA	promoter-TSS (PC)	#NAME?	-16901	C11orf86	C11orf86	NM_001136485			C11orf86			NA
ASCL1_0_R1_peak_23040	chr18	55253450	55254329	+	3796	NA	promoter-TSS (FECH)	#NAME?	80	FECH	FECH	NM_000140			FECH			NA
ASCL1_0_R1_peak_3630	chr1	177139885	177140657	+	3791	NA	promoter-TSS (BRINP2)	#NAME?	-253	BRINP2	BRINP2	NM_021165			BRINP2			NA
ASCL1_0_R1_peak_13670	chr13	108867445	108868132	+	3783	NA	promoter-TSS (LIG4)	#NAME?	94	LIG4	LIG4	NM_001098268			LIG4			NA
ASCL1_0_R1_peak_11284	chr12	53574113	53575081	+	3780	NA	promoter-TSS (ZNF740)	#NAME?	62	ZNF740	ZNF740	NM_001004304			ZNF740			NA
ASCL1_0_R1_peak_27981	chr2	65282825	65284245	+	3779	NA	promoter-TSS (CEP68)	#NAME?	40	CEP68	CEP68	NM_015147			CEP68			NA
ASCL1_0_R1_peak_45909	chr7	105752228	105753229	+	3778	NA	promoter-TSS (SYPL1)	#NAME?	63	SYPL1	SYPL1	NM_006754			SYPL1			NA
ASCL1_0_R1_peak_9684	chr11	101785537	101786143	+	3777	NA	promoter-TSS (CEP126)	#NAME?	94	CEP126	CEP126	NM_020802			CEP126			NA
ASCL1_0_R1_peak_31929	chr20	60696530	60698443	+	3777	NA	promoter-TSS (LSM14B)	#NAME?	-31	LSM14B	LSM14B	NM_144703			LSM14B			NA
ASCL1_0_R1_peak_42483	chr6	55443735	55444342	+	3777	NA	promoter-TSS (HMGCLL1)	#NAME?	-26	HMGCLL1	HMGCLL1	NM_001287741			HMGCLL1			NA
ASCL1_0_R1_peak_4563	chr1	230202369	230203472	+	3772	NA	promoter-TSS (GALNT2)	#NAME?	-22	GALNT2	GALNT2	NM_004481			GALNT2			NA
ASCL1_0_R1_peak_12376	chr12	122667345	122668130	+	3771	NA	promoter-TSS (LRRC43)	#NAME?	-8991	IL31	IL31	NM_001014336			IL31			NA
ASCL1_0_R1_peak_1441	chr1	26146108	26147142	+	3768	NA	promoter-TSS (MTFR1L)	#NAME?	-59	MTFR1L	MTFR1L	NM_019557			MTFR1L			NA
ASCL1_0_R1_peak_41667	chr6	20403300	20404158	+	3767	NA	promoter-TSS (E2F3)	#NAME?	1592	E2F3	E2F3	NM_001949			E2F3			NA
ASCL1_0_R1_peak_40546	chr5	142782179	142784232	+	3762	NA	promoter-TSS (NR3C1)	#NAME?	49	NR3C1	NR3C1	NM_001018075			NR3C1			NA
ASCL1_0_R1_peak_34499	chr3	18467026	18467614	+	3761	NA	promoter-TSS (SATB1)	#NAME?	-491	SATB1	SATB1	NM_001131010			SATB1			NA
ASCL1_0_R1_peak_40056	chr5	113696514	113698937	+	3759	NA	promoter-TSS (KCNN2)	#NAME?	-71502	KCNN2	KCNN2	NM_170775			KCNN2			NA
ASCL1_0_R1_peak_2810	chr1	110025866	110027048	+	3759	NA	promoter-TSS (ATXN7L2)	#NAME?	-104	ATXN7L2	ATXN7L2	NM_153340			ATXN7L2			NA
ASCL1_0_R1_peak_20520	chr17	42081854	42083668	+	3754	NA	promoter-TSS (PYY)	#NAME?	729	NAGS	NAGS	NM_153006			NAGS			NA
ASCL1_0_R1_peak_11490	chr12	58335004	58335771	+	3747	NA	promoter-TSS (XRCC6BP1)	#NAME?	-58	XRCC6BP1	XRCC6BP1	NM_033276			XRCC6BP1			NA
ASCL1_0_R1_peak_2457	chr1	74663645	74664188	+	3746	NA	promoter-TSS (LRRIQ3)	#NAME?	20	FPGT	FPGT	NM_001199328			FPGT			NA
ASCL1_0_R1_peak_47953	chr8	82644095	82645148	+	3742	NA	promoter-TSS (CHMP4C)	#NAME?	-67	CHMP4C	CHMP4C	NM_152284			CHMP4C			NA
ASCL1_0_R1_peak_6316	chr10	101190357	101191118	+	3740	NA	promoter-TSS (GOT1)	#NAME?	-207	GOT1	GOT1	NM_002079			GOT1			NA
ASCL1_0_R1_peak_30260	chr2	232572334	232573275	+	3740	NA	promoter-TSS (PTMA)	#NAME?	-431	PTMA	PTMA	NM_001099285			PTMA			NA
ASCL1_0_R1_peak_18270	chr16	56651024	56651620	+	3735	NA	promoter-TSS (MT1L)	#NAME?	-51	MT1L	MT1L	NR_001447			MT1L			NA
ASCL1_0_R1_peak_51238	chr9	139581051	139582861	+	3732	NA	promoter-TSS (AGPAT2)	#NAME?	-45	AGPAT2	AGPAT2	NM_001012727			AGPAT2			NA
ASCL1_0_R1_peak_15103	chr14	104313174	104314984	+	3728	NA	promoter-TSS (PPP1R13B)	#NAME?	21	LINC00637	LINC00637	NR_038436			LINC00637			NA
ASCL1_0_R1_peak_46336	chr7	140372417	140373614	+	3723	NA	promoter-TSS (ADCK2)	#NAME?	62	ADCK2	ADCK2	NM_052853			ADCK2			NA
ASCL1_0_R1_peak_47917	chr8	80679538	80681326	+	3721	NA	promoter-TSS (HEY1)	#NAME?	55	LINC01607	LINC01607	NR_125410			LINC01607			NA
ASCL1_0_R1_peak_967	chr1	11865251	11866666	+	3717	NA	promoter-TSS (CLCN6)	#NAME?	-195	CLCN6	CLCN6	NM_001256959			CLCN6			NA
ASCL1_0_R1_peak_13505	chr13	79177069	79178134	+	3711	NA	promoter-TSS (POU4F1)	#NAME?	94	POU4F1	POU4F1	NM_006237			POU4F1			NA
ASCL1_0_R1_peak_27012	chr2	263794	265069	+	3710	NA	promoter-TSS (ACP1)	#NAME?	-438	ACP1	ACP1	NM_007099			ACP1			NA
ASCL1_0_R1_peak_49071	chr8	145654420	145654943	+	3703	NA	promoter-TSS (VPS28)	#NAME?	-735	VPS28	VPS28	NM_016208			VPS28			NA
ASCL1_0_R1_peak_31144	chr20	23338433	23339229	+	3695	NA	promoter-TSS (LINC01431)	#NAME?	-67	LINC01431	LINC01431	NR_109884			LINC01431			NA
ASCL1_0_R1_peak_11540	chr12	65003722	65005035	+	3694	NA	promoter-TSS (RASSF3)	#NAME?	85	RASSF3	RASSF3	NM_178169			RASSF3			NA
ASCL1_0_R1_peak_47833	chr8	71519645	71520974	+	3693	NA	promoter-TSS (LACTB2-AS1)	-promoter-TSS (LACTB2-AS1)	385	TRAM1	TRAM1	NM_014294			TRAM1			NA
ASCL1_0_R1_peak_42661	chr6	79944150	79944672	+	3689	NA	promoter-TSS (HMGN3)	#NAME?	44	HMGN3	HMGN3	NM_001201362			HMGN3			NA
ASCL1_0_R1_peak_4142	chr1	209979264	209979727	+	3689	NA	promoter-TSS (IRF6)	#NAME?	25	IRF6	IRF6	NM_001206696			IRF6			NA
ASCL1_0_R1_peak_21173	chr17	66254921	66255701	+	3685	NA	promoter-TSS (ARSG)	#NAME?	-12	ARSG	ARSG	NM_014960			ARSG			NA
ASCL1_0_R1_peak_48869	chr8	144691350	144692244	+	3684	NA	promoter-TSS (PYCRL)	#NAME?	-13	PYCRL	PYCRL	NM_023078			PYCRL			NA
ASCL1_0_R1_peak_52152	chrX	68723821	68725634	+	3678	NA	promoter-TSS (FAM155B)	#NAME?	-351	FAM155B	FAM155B	NM_015686			FAM155B			NA
ASCL1_0_R1_peak_3020	chr1	145589021	145589668	+	3676	NA	promoter-TSS (NUDT17)	#NAME?	91	NUDT17	NUDT17	NM_001012758			NUDT17			NA
ASCL1_0_R1_peak_20215	chr17	36413066	36413780	+	3671	NA	promoter-TSS (LOC440434)	#NAME?	-167	LOC440434	LOC440434	NR_036750			LOC440434			NA
ASCL1_0_R1_peak_47680	chr8	59571561	59572575	+	3668	NA	promoter-TSS (NSMAF)	#NAME?	336	NSMAF	NSMAF	NM_003580			NSMAF			NA
ASCL1_0_R1_peak_46699	chr7	156802114	156804362	+	3665	NA	promoter-TSS (MNX1-AS1)	-promoter-TSS (MNX1-AS1)	109	MNX1	MNX1	NM_005515			MNX1			NA
ASCL1_0_R1_peak_26288	chr19	47104153	47104933	+	3665	NA	promoter-TSS (PPP5D1)	#NAME?	31	CALM3	CALM3	NM_005184			CALM3			NA
ASCL1_0_R1_peak_25956	chr19	41283815	41284389	+	3661	NA	promoter-TSS (RAB4B)	#NAME?	-22	RAB4B-EGLN2	RAB4B-EGLN2	NR_037791			RAB4B-EGLN2			NA
ASCL1_0_R1_peak_34902	chr3	53194656	53195698	+	3659	NA	promoter-TSS (PRKCD)	#NAME?	-46	PRKCD	PRKCD	NM_212539			PRKCD			NA
ASCL1_0_R1_peak_8543	chr11	61658059	61659775	+	3658	NA	promoter-TSS (FADS3)	#NAME?	100	FADS3	FADS3	NM_021727			FADS3			NA
ASCL1_0_R1_peak_46956	chr8	6263631	6264439	+	3658	NA	promoter-TSS (MCPH1)	#NAME?	34	LOC100287015	LOC100287015	NR_040040			LOC100287015			NA
ASCL1_0_R1_peak_43465	chr6	158402357	158403602	+	3658	NA	promoter-TSS (SYNJ2)	#NAME?	91	SYNJ2	SYNJ2	NM_001178088			SYNJ2			NA
ASCL1_0_R1_peak_33370	chr22	26879527	26880184	+	3649	NA	promoter-TSS (SRRD)	#NAME?	5	SRRD	SRRD	NM_001013694			SRRD			NA
ASCL1_0_R1_peak_48857	chr8	144654501	144655463	+	3646	NA	promoter-TSS (MROH6)	#NAME?	-54	MROH6	MROH6	NM_001100878			MROH6			NA
ASCL1_0_R1_peak_17699	chr16	14164706	14165614	+	3646	NA	promoter-TSS (MKL2)	#NAME?	-10	MKL2	MKL2	NM_001308142			MKL2			NA
ASCL1_0_R1_peak_41196	chr5	179232363	179234556	+	3645	NA	promoter-TSS (SQSTM1)	#NAME?	-3584	MGAT4B	MGAT4B	NM_014275			MGAT4B			NA
ASCL1_0_R1_peak_36961	chr4	4291662	4292504	+	3642	NA	promoter-TSS (LYAR)	#NAME?	159	ZBTB49	ZBTB49	NM_145291			ZBTB49			NA
ASCL1_0_R1_peak_44432	chr7	16792928	16793958	+	3642	NA	promoter-TSS (TSPAN13)	#NAME?	92	TSPAN13	TSPAN13	NM_014399			TSPAN13			NA
ASCL1_0_R1_peak_3545	chr1	167904955	167905610	+	3639	NA	promoter-TSS (DCAF6)	#NAME?	157	MPC2	MPC2	NM_015415			MPC2			NA
ASCL1_0_R1_peak_9734	chr11	108368706	108369417	+	3639	NA	promoter-TSS (KDELC2)	#NAME?	98	KDELC2	KDELC2	NM_153705			KDELC2			NA
ASCL1_0_R1_peak_39652	chr5	68462496	68463228	+	3637	NA	promoter-TSS (CCNB1)	#NAME?	25	CCNB1	CCNB1	NM_031966			CCNB1			NA
ASCL1_0_R1_peak_17983	chr16	30406195	30407364	+	3627	NA	promoter-TSS (ZNF48)	#NAME?	39	ZNF48	ZNF48	NM_001214907			ZNF48			NA
ASCL1_0_R1_peak_11462	chr12	57984661	57985360	+	3625	NA	promoter-TSS (PIP4K2C)	#NAME?	68	PIP4K2C	PIP4K2C	NM_001146258			PIP4K2C			NA
ASCL1_0_R1_peak_48407	chr8	126010299	126011162	+	3625	NA	promoter-TSS (SQLE)	#NAME?	10	SQLE	SQLE	NM_003129			SQLE			NA
ASCL1_0_R1_peak_30584	chr2	241525694	241526821	+	3625	NA	promoter-TSS (CAPN10-AS1)	-promoter-TSS (CAPN10-AS1)	124	CAPN10	CAPN10	NM_023083			CAPN10			NA
ASCL1_0_R1_peak_20113	chr17	29885657	29886867	+	3616	NA	promoter-TSS (MIR193A)	#NAME?	-753	MIR193A	MIR193A	NR_029710			MIR193A			NA
ASCL1_0_R1_peak_33560	chr22	36902680	36903437	+	3604	NA	promoter-TSS (FOXRED2)	#NAME?	32	FOXRED2	FOXRED2	NM_001102371			FOXRED2			NA
ASCL1_0_R1_peak_52262	chrX	84498785	84499372	+	3600	NA	promoter-TSS (ZNF711)	#NAME?	81	ZNF711	ZNF711	NM_021998			ZNF711			NA
ASCL1_0_R1_peak_7810	chr11	6411348	6412061	+	3599	NA	promoter-TSS (SMPD1)	#NAME?	60	SMPD1	SMPD1	NM_001007593			SMPD1			NA
ASCL1_0_R1_peak_27539	chr2	29092927	29093498	+	3597	NA	promoter-TSS (TRMT61B)	#NAME?	-37	TRMT61B	TRMT61B	NM_017910			TRMT61B			NA
ASCL1_0_R1_peak_39527	chr5	54603207	54603845	+	3597	NA	promoter-TSS (SKIV2L2)	#NAME?	-5	DHX29	DHX29	NM_019030			DHX29			NA
ASCL1_0_R1_peak_51156	chr9	139377072	139379255	+	3588	NA	promoter-TSS (SEC16A)	#NAME?	216	C9orf163	C9orf163	NM_152571			C9orf163			NA
ASCL1_0_R1_peak_36093	chr3	183978668	183979785	+	3587	NA	promoter-TSS (CAMK2N2)	#NAME?	25	CAMK2N2	CAMK2N2	NM_033259			CAMK2N2			NA
ASCL1_0_R1_peak_49635	chr9	79073809	79074433	+	3585	NA	promoter-TSS (GCNT1)	#NAME?	53	GCNT1	GCNT1	NM_001097633			GCNT1			NA
ASCL1_0_R1_peak_12110	chr12	113376040	113376617	+	3584	NA	promoter-TSS (OAS3)	#NAME?	90	OAS3	OAS3	NM_006187			OAS3			NA
ASCL1_0_R1_peak_2362	chr1	63782418	63783489	+	3584	NA	promoter-TSS (LINC00466)	#NAME?	-52	LINC00466	LINC00466	NR_038252			LINC00466			NA
ASCL1_0_R1_peak_13790	chr13	113951118	113951922	+	3582	NA	promoter-TSS (LAMP1)	#NAME?	51	LAMP1	LAMP1	NM_005561			LAMP1			NA
ASCL1_0_R1_peak_38270	chr4	140005278	140005910	+	3582	NA	promoter-TSS (ELF2)	#NAME?	55036	ELF2	ELF2	NM_201999			ELF2			NA
ASCL1_0_R1_peak_25772	chr19	39137971	39138662	+	3581	NA	promoter-TSS (ACTN4)	#NAME?	49	ACTN4	ACTN4	NM_004924			ACTN4			NA
ASCL1_0_R1_peak_9192	chr11	70244223	70245125	+	3577	NA	promoter-TSS (CTTN)	#NAME?	62	CTTN	CTTN	NM_001184740			CTTN			NA
ASCL1_0_R1_peak_36132	chr3	185541931	185544133	+	3575	NA	promoter-TSS (IGF2BP2)	#NAME?	-205	IGF2BP2	IGF2BP2	NM_001291869			IGF2BP2			NA
ASCL1_0_R1_peak_22457	chr18	9334125	9335337	+	3562	NA	promoter-TSS (TWSG1)	#NAME?	-34	TWSG1	TWSG1	NM_020648			TWSG1			NA
ASCL1_0_R1_peak_5488	chr10	43892014	43893039	+	3559	NA	promoter-TSS (HNRNPF)	#NAME?	12130	HNRNPF	HNRNPF	NM_001098204			HNRNPF			NA
ASCL1_0_R1_peak_4176	chr1	211751052	211753208	+	3558	NA	promoter-TSS (SLC30A1)	#NAME?	-31	SLC30A1	SLC30A1	NM_021194			SLC30A1			NA
ASCL1_0_R1_peak_21198	chr17	68165005	68165800	+	3557	NA	promoter-TSS (KCNJ2)	#NAME?	141	KCNJ2-AS1	KCNJ2-AS1	NR_036534			KCNJ2-AS1			NA
ASCL1_0_R1_peak_33905	chr22	44287533	44288251	+	3557	NA	promoter-TSS (PNPLA5)	#NAME?	1	PNPLA5	PNPLA5	NM_138814			PNPLA5			NA
ASCL1_0_R1_peak_19542	chr17	4871027	4871507	+	3557	NA	promoter-TSS (SPAG7)	#NAME?	-135	SPAG7	SPAG7	NM_004890			SPAG7			NA
ASCL1_0_R1_peak_14105	chr14	38063772	38064930	+	3556	NA	promoter-TSS (TTC6)	#NAME?	-26	FOXA1	FOXA1	NM_004496			FOXA1			NA
ASCL1_0_R1_peak_16294	chr15	75018227	75019094	+	3554	NA	promoter-TSS (CYP1A1)	#NAME?	-783	CYP1A1	CYP1A1	NM_000499			CYP1A1			NA
ASCL1_0_R1_peak_41070	chr5	176730234	176731142	+	3553	NA	promoter-TSS (RAB24)	#NAME?	57	RAB24	RAB24	NM_130781			RAB24			NA
ASCL1_0_R1_peak_44491	chr7	22395999	22397153	+	3550	NA	promoter-TSS (RAPGEF5)	#NAME?	-43	RAPGEF5	RAPGEF5	NM_012294			RAPGEF5			NA
ASCL1_0_R1_peak_18118	chr16	46917677	46919030	+	3545	NA	promoter-TSS (GPT2)	#NAME?	61	GPT2	GPT2	NM_001142466			GPT2			NA
ASCL1_0_R1_peak_22702	chr18	24443057	24443657	+	3542	NA	promoter-TSS (AQP4)	#NAME?	-782	AQP4	AQP4	NM_001650			AQP4			NA
ASCL1_0_R1_peak_45502	chr7	89783414	89784139	+	3534	NA	promoter-TSS (STEAP1)	#NAME?	87	STEAP1	STEAP1	NM_012449			STEAP1			NA
ASCL1_0_R1_peak_52860	chrX	153625691	153626743	+	3534	NA	promoter-TSS (RPL10)	#NAME?	-189	RPL10	RPL10	NM_001256577			RPL10			NA
ASCL1_0_R1_peak_37724	chr4	71704674	71705845	+	3520	NA	promoter-TSS (GRSF1)	#NAME?	368	GRSF1	GRSF1	NM_002092			GRSF1			NA
ASCL1_0_R1_peak_50482	chr9	130477106	130477702	+	3520	NA	promoter-TSS (TTC16)	#NAME?	532	PTRH1	PTRH1	NM_001002913			PTRH1			NA
ASCL1_0_R1_peak_42349	chr6	44280708	44281413	+	3520	NA	promoter-TSS (AARS2)	#NAME?	3	AARS2	AARS2	NM_020745			AARS2			NA
ASCL1_0_R1_peak_48155	chr8	101962732	101965694	+	3516	NA	promoter-TSS (YWHAZ)	#NAME?	144	YWHAZ	YWHAZ	NM_003406			YWHAZ			NA
ASCL1_0_R1_peak_28699	chr2	109745234	109746730	+	3514	NA	promoter-TSS (SH3RF3)	#NAME?	-15	SH3RF3	SH3RF3	NM_001099289			SH3RF3			NA
ASCL1_0_R1_peak_2026	chr1	45265420	45266531	+	3514	NA	promoter-TSS (PLK3)	#NAME?	-61	PLK3	PLK3	NM_004073			PLK3			NA
ASCL1_0_R1_peak_44721	chr7	33148480	33149400	+	3508	NA	promoter-TSS (RP9)	#NAME?	62	RP9	RP9	NM_203288			RP9			NA
ASCL1_0_R1_peak_2281	chr1	57110506	57111486	+	3497	NA	promoter-TSS (PRKAA2)	#NAME?	6	PRKAA2	PRKAA2	NM_006252			PRKAA2			NA
ASCL1_0_R1_peak_6170	chr10	93392728	93393299	+	3496	NA	promoter-TSS (PPP1R3C)	#NAME?	-155	PPP1R3C	PPP1R3C	NM_005398			PPP1R3C			NA
ASCL1_0_R1_peak_16970	chr16	733631	735781	+	3494	NA	promoter-TSS (JMJD8)	#NAME?	-267	JMJD8	JMJD8	NM_001005920			JMJD8			NA
ASCL1_0_R1_peak_2875	chr1	112280856	112282671	+	3488	NA	promoter-TSS (FAM212B-AS1)	-promoter-TSS (FAM212B-AS1)	-700	FAM212B-AS1	FAM212B-AS1	NR_038951			FAM212B-AS1			NA
ASCL1_0_R1_peak_19891	chr17	18266432	18267253	+	3486	NA	promoter-TSS (SHMT1)	#NAME?	35	SHMT1	SHMT1	NM_004169			SHMT1			NA
ASCL1_0_R1_peak_48020	chr8	91803660	91804257	+	3483	NA	promoter-TSS (NECAB1)	#NAME?	37	NECAB1	NECAB1	NM_022351			NECAB1			NA
ASCL1_0_R1_peak_39536	chr5	55290459	55291352	+	3482	NA	promoter-TSS (IL6ST)	#NAME?	-84	IL6ST	IL6ST	NM_001190981			IL6ST			NA
ASCL1_0_R1_peak_2645	chr1	93426462	93427781	+	3480	NA	promoter-TSS (FAM69A)	#NAME?	-42	FAM69A	FAM69A	NM_001006605			FAM69A			NA
ASCL1_0_R1_peak_2481	chr1	77747313	77748120	+	3479	NA	promoter-TSS (AK5)	#NAME?	54	AK5	AK5	NM_012093			AK5			NA
ASCL1_0_R1_peak_29782	chr2	201374427	201375072	+	3474	NA	promoter-TSS (KCTD18)	#NAME?	43	KCTD18	KCTD18	NM_152387			KCTD18			NA
ASCL1_0_R1_peak_43234	chr6	138724999	138725846	+	3473	NA	promoter-TSS (HEBP2)	#NAME?	86	HEBP2	HEBP2	NM_014320			HEBP2			NA
ASCL1_0_R1_peak_24744	chr19	11591368	11592191	+	3472	NA	promoter-TSS (ELAVL3)	#NAME?	24	ELAVL3	ELAVL3	NM_001420			ELAVL3			NA
ASCL1_0_R1_peak_1785	chr1	36771708	36772725	+	3470	NA	promoter-TSS (SH3D21)	#NAME?	-492	SH3D21	SH3D21	NM_001162530			SH3D21			NA
ASCL1_0_R1_peak_29790	chr2	201728831	201729728	+	3470	NA	promoter-TSS (CLK1)	#NAME?	188	CLK1	CLK1	NM_004071			CLK1			NA
ASCL1_0_R1_peak_21053	chr17	61522901	61524379	+	3466	NA	promoter-TSS (CYB561)	#NAME?	82	CYB561	CYB561	NM_001915			CYB561			NA
ASCL1_0_R1_peak_16645	chr15	91475507	91475987	+	3463	NA	promoter-TSS (HDDC3)	#NAME?	52	HDDC3	HDDC3	NM_198527			HDDC3			NA
ASCL1_0_R1_peak_40588	chr5	146614233	146614784	+	3460	NA	promoter-TSS (STK32A)	#NAME?	-71	STK32A	STK32A	NM_001287740			STK32A			NA
ASCL1_0_R1_peak_41114	chr5	177026654	177027480	+	3460	NA	promoter-TSS (B4GALT7)	#NAME?	-52	B4GALT7	B4GALT7	NM_007255			B4GALT7			NA
ASCL1_0_R1_peak_5433	chr10	38264996	38265751	+	3454	NA	promoter-TSS (ZNF25)	#NAME?	80	ZNF25	ZNF25	NM_145011			ZNF25			NA
ASCL1_0_R1_peak_20035	chr17	27052713	27054265	+	3454	NA	promoter-TSS (TLCD1)	#NAME?	-259	TLCD1	TLCD1	NM_001160407			TLCD1			NA
ASCL1_0_R1_peak_50921	chr9	136856392	136859028	+	3443	NA	promoter-TSS (VAV2)	#NAME?	-264	VAV2	VAV2	NM_001134398			VAV2			NA
ASCL1_0_R1_peak_9304	chr11	73471338	73472480	+	3442	NA	promoter-TSS (RAB6A)	#NAME?	292	RAB6A	RAB6A	NM_001243718			RAB6A			NA
ASCL1_0_R1_peak_48218	chr8	105235196	105236000	+	3441	NA	promoter-TSS (RIMS2)	#NAME?	-116426	DCSTAMP	DCSTAMP	NM_030788			DCSTAMP			NA
ASCL1_0_R1_peak_11013	chr12	46776773	46778034	+	3440	NA	promoter-TSS (LOC100288798)	#NAME?	-487	LOC100288798	LOC100288798	NR_125380			LOC100288798			NA
ASCL1_0_R1_peak_27858	chr2	55276678	55277869	+	3435	NA	promoter-TSS (RTN4)	#NAME?	-947	RTN4	RTN4	NM_153828			RTN4			NA
ASCL1_0_R1_peak_51897	chrX	39955790	39958038	+	3435	NA	promoter-TSS (BCOR)	#NAME?	-195	BCOR	BCOR	NM_001123383			BCOR			NA
ASCL1_0_R1_peak_13980	chr14	25518773	25519614	+	3426	NA	promoter-TSS (STXBP6)	#NAME?	-98	STXBP6	STXBP6	NM_001304476			STXBP6			NA
ASCL1_0_R1_peak_1609	chr1	31538423	31539099	+	3426	NA	promoter-TSS (PUM1)	#NAME?	-197	PUM1	PUM1	NM_014676			PUM1			NA
ASCL1_0_R1_peak_19731	chr17	8533963	8534975	+	3425	NA	promoter-TSS (MYH10)	#NAME?	-390	MYH10	MYH10	NM_005964			MYH10			NA
ASCL1_0_R1_peak_36281	chr3	195163247	195164260	+	3424	NA	promoter-TSS (ACAP2)	#NAME?	64	ACAP2	ACAP2	NM_012287			ACAP2			NA
ASCL1_0_R1_peak_39918	chr5	95296803	95297767	+	3422	NA	promoter-TSS (LOC101929710)	#NAME?	-420	LOC101929710	LOC101929710	NR_130776			LOC101929710			NA
ASCL1_0_R1_peak_1677	chr1	32826925	32828010	+	3422	NA	promoter-TSS (TSSK3)	#NAME?	377	FAM229A	FAM229A	NM_001167676			FAM229A			NA
ASCL1_0_R1_peak_50524	chr9	130830198	130830935	+	3417	NA	promoter-TSS (SLC25A25)	#NAME?	-967	NAIF1	NAIF1	NM_197956			NAIF1			NA
ASCL1_0_R1_peak_4355	chr1	224621278	224622833	+	3412	NA	promoter-TSS (WDR26)	#NAME?	-54	WDR26	WDR26	NM_025160			WDR26			NA
ASCL1_0_R1_peak_41852	chr6	30294164	30295149	+	3407	NA	promoter-TSS (TRIM39)	#NAME?	277	HCG18	HCG18	NR_024053_2			HCG18			NA
ASCL1_0_R1_peak_38379	chr4	148604962	148605677	+	3406	NA	promoter-TSS (PRMT9)	#NAME?	62	PRMT9	PRMT9	NM_138364			PRMT9			NA
ASCL1_0_R1_peak_19543	chr17	4890090	4891107	+	3402	NA	promoter-TSS (CAMTA2)	#NAME?	362	CAMTA2	CAMTA2	NM_001171166			CAMTA2			NA
ASCL1_0_R1_peak_41799	chr6	28249080	28249636	+	3401	NA	promoter-TSS (PGBD1)	#NAME?	44	PGBD1	PGBD1	NM_032507			PGBD1			NA
ASCL1_0_R1_peak_23498	chr18	77793369	77794778	+	3392	NA	promoter-TSS (RBFA)	#NAME?	-273	RBFA	RBFA	NM_024805			RBFA			NA
ASCL1_0_R1_peak_16662	chr15	91643177	91643847	+	3391	NA	promoter-TSS (SV2B)	#NAME?	-27	SV2B	SV2B	NM_014848			SV2B			NA
ASCL1_0_R1_peak_32671	chr21	43638893	43640068	+	3391	NA	promoter-TSS (ABCG1)	#NAME?	3293	ABCG1	ABCG1	NM_207174			ABCG1			NA
ASCL1_0_R1_peak_36334	chr3	196366244	196366972	+	3390	NA	promoter-TSS (NRROS)	#NAME?	41	NRROS	NRROS	NM_198565			NRROS			NA
ASCL1_0_R1_peak_35612	chr3	137482818	137483609	+	3390	NA	promoter-TSS (SOX14)	#NAME?	79	SOX14	SOX14	NM_004189			SOX14			NA
ASCL1_0_R1_peak_7860	chr11	8932367	8933408	+	3388	NA	promoter-TSS (ST5)	#NAME?	148	AKIP1	AKIP1	NM_001206646			AKIP1			NA
ASCL1_0_R1_peak_16888	chr16	451578	452189	+	3386	NA	promoter-TSS (DECR2)	#NAME?	25	DECR2	DECR2	NM_020664			DECR2			NA
ASCL1_0_R1_peak_51371	chr9	139947927	139949805	+	3383	NA	promoter-TSS (ENTPD2)	#NAME?	-363	ENTPD2	ENTPD2	NM_001246			ENTPD2			NA
ASCL1_0_R1_peak_17489	chr16	3929600	3931289	+	3377	NA	promoter-TSS (CREBBP)	#NAME?	-323	CREBBP	CREBBP	NM_001079846			CREBBP			NA
ASCL1_0_R1_peak_29637	chr2	187558440	187559265	+	3376	NA	promoter-TSS (FAM171B)	#NAME?	63	FAM171B	FAM171B	NM_177454			FAM171B			NA
ASCL1_0_R1_peak_42362	chr6	45389385	45390945	+	3375	NA	promoter-TSS (RUNX2)	#NAME?	-44377	SUPT3H	SUPT3H	NM_181356			SUPT3H			NA
ASCL1_0_R1_peak_2043	chr1	46016261	46016733	+	3371	NA	promoter-TSS (AKR1A1)	#NAME?	42	AKR1A1	AKR1A1	NM_153326			AKR1A1			NA
ASCL1_0_R1_peak_6469	chr10	105211779	105212489	+	3368	NA	promoter-TSS (CALHM2)	#NAME?	28	CALHM2	CALHM2	NR_024552			CALHM2			NA
ASCL1_0_R1_peak_27244	chr2	11294938	11296087	+	3366	NA	promoter-TSS (PQLC3)	#NAME?	14	PQLC3	PQLC3	NM_152391			PQLC3			NA
ASCL1_0_R1_peak_24023	chr19	2328414	2329092	+	3365	NA	promoter-TSS (LSM7)	#NAME?	124	SPPL2B	SPPL2B	NM_152988			SPPL2B			NA
ASCL1_0_R1_peak_38084	chr4	113206748	113207403	+	3363	NA	promoter-TSS (TIFA)	#NAME?	-16	TIFA	TIFA	NM_052864			TIFA			NA
ASCL1_0_R1_peak_2683	chr1	95582732	95583638	+	3360	NA	promoter-TSS (TMEM56-RWDD3)	-promoter-TSS (TMEM56-RWDD3)	291	TMEM56	TMEM56	NM_152487			TMEM56			NA
ASCL1_0_R1_peak_22480	chr18	10454022	10455264	+	3360	NA	promoter-TSS (APCDD1)	#NAME?	18	APCDD1	APCDD1	NM_153000			APCDD1			NA
ASCL1_0_R1_peak_30472	chr2	239196950	239198089	+	3360	NA	promoter-TSS (PER2)	#NAME?	-312	PER2	PER2	NM_022817			PER2			NA
ASCL1_0_R1_peak_10178	chr11	129872830	129873464	+	3359	NA	promoter-TSS (PRDM10)	#NAME?	628	LINC00167	LINC00167	NR_024233			LINC00167			NA
ASCL1_0_R1_peak_2521	chr1	84326194	84326971	+	3356	NA	promoter-TSS (LOC101927560)	#NAME?	97	LOC101927587	LOC101927587	NR_119375			LOC101927587			NA
ASCL1_0_R1_peak_16288	chr15	74833315	74833903	+	3355	NA	promoter-TSS (ARID3B)	#NAME?	91	ARID3B	ARID3B	NM_001307939			ARID3B			NA
ASCL1_0_R1_peak_36104	chr3	184097437	184098736	+	3348	NA	promoter-TSS (THPO)	#NAME?	225	CHRD	CHRD	NM_003741			CHRD			NA
ASCL1_0_R1_peak_39217	chr5	12574548	12575178	+	3347	NA	promoter-TSS (LINC01194)	#NAME?	-106	LINC01194	LINC01194	NR_033383			LINC01194			NA
ASCL1_0_R1_peak_39786	chr5	79950065	79950991	+	3347	NA	promoter-TSS (MSH3)	#NAME?	61	MSH3	MSH3	NM_002439			MSH3			NA
ASCL1_0_R1_peak_39559	chr5	57755282	57756755	+	3347	NA	promoter-TSS (PLK2)	#NAME?	-52	PLK2	PLK2	NM_006622			PLK2			NA
ASCL1_0_R1_peak_5114	chr10	12110535	12111375	+	3345	NA	promoter-TSS (DHTKD1)	#NAME?	39	DHTKD1	DHTKD1	NM_018706			DHTKD1			NA
ASCL1_0_R1_peak_9282	chr11	72928938	72929889	+	3344	NA	promoter-TSS (P2RY2)	#NAME?	70	P2RY2	P2RY2	NM_176072			P2RY2			NA
ASCL1_0_R1_peak_37004	chr4	6200890	6203090	+	3344	NA	promoter-TSS (LOC285484)	#NAME?	328	JAKMIP1	JAKMIP1	NM_144720			JAKMIP1			NA
ASCL1_0_R1_peak_34964	chr3	61546811	61547719	+	3339	NA	promoter-TSS (PTPRG)	#NAME?	22	PTPRG	PTPRG	NM_002841			PTPRG			NA
ASCL1_0_R1_peak_29491	chr2	175260352	175260881	+	3339	NA	promoter-TSS (CIR1)	#NAME?	159	SCRN3	SCRN3	NM_001193528			SCRN3			NA
ASCL1_0_R1_peak_28211	chr2	75937573	75938234	+	3338	NA	promoter-TSS (GCFC2)	#NAME?	208	GCFC2	GCFC2	NM_001201335			GCFC2			NA
ASCL1_0_R1_peak_44571	chr7	26903915	26904675	+	3335	NA	promoter-TSS (SKAP2)	#NAME?	67	SKAP2	SKAP2	NM_003930			SKAP2			NA
ASCL1_0_R1_peak_2210	chr1	53791784	53794068	+	3327	NA	promoter-TSS (LOC105378732)	#NAME?	895	LRP8	LRP8	NM_033300			LRP8			NA
ASCL1_0_R1_peak_38532	chr4	166248391	166249217	+	3319	NA	promoter-TSS (MSMO1)	#NAME?	-14	MSMO1	MSMO1	NM_001017369			MSMO1			NA
ASCL1_0_R1_peak_49011	chr8	145158290	145160102	+	3314	NA	promoter-TSS (SHARPIN)	#NAME?	-58	SHARPIN	SHARPIN	NM_030974			SHARPIN			NA
ASCL1_0_R1_peak_4288	chr1	220445551	220446109	+	3311	NA	promoter-TSS (RAB3GAP2)	#NAME?	13	RAB3GAP2	RAB3GAP2	NM_012414			RAB3GAP2			NA
ASCL1_0_R1_peak_1386	chr1	24151655	24152167	+	3306	NA	promoter-TSS (HMGCL)	#NAME?	38	HMGCL	HMGCL	NM_000191			HMGCL			NA
ASCL1_0_R1_peak_22976	chr18	47901146	47901720	+	3303	NA	promoter-TSS (SKA1)	#NAME?	41	SKA1	SKA1	NM_145060			SKA1			NA
ASCL1_0_R1_peak_28859	chr2	120124170	120124720	+	3300	NA	promoter-TSS (C2orf76)	-promoter-TSS (C2orf76)	-179	DBI	DBI	NM_020548			DBI			NA
ASCL1_0_R1_peak_2125	chr1	48937525	48938135	+	3298	NA	promoter-TSS (SPATA6)	#NAME?	50	SPATA6	SPATA6	NM_019073			SPATA6			NA
ASCL1_0_R1_peak_13630	chr13	101240684	101241305	+	3295	NA	promoter-TSS (GGACT)	#NAME?	-54938	GGACT	GGACT	NM_001195087			GGACT			NA
ASCL1_0_R1_peak_49269	chr9	15510367	15511139	+	3295	NA	promoter-TSS (PSIP1)	#NAME?	250	PSIP1	PSIP1	NM_001128217			PSIP1			NA
ASCL1_0_R1_peak_3284	chr1	155292584	155293797	+	3294	NA	promoter-TSS (RUSC1)	#NAME?	748	RUSC1-AS1	RUSC1-AS1	NM_001039517			RUSC1-AS1			NA
ASCL1_0_R1_peak_14199	chr14	50697876	50698898	+	3294	NA	promoter-TSS (SOS2)	#NAME?	-288	SOS2	SOS2	NM_006939			SOS2			NA
ASCL1_0_R1_peak_1281	chr1	21978065	21978797	+	3293	NA	promoter-TSS (RAP1GAP)	#NAME?	17425	RAP1GAP	RAP1GAP	NM_001145657			RAP1GAP			NA
ASCL1_0_R1_peak_9606	chr11	93394448	93395371	+	3292	NA	promoter-TSS (CEP295)	#NAME?	93	CEP295	CEP295	NM_033395			CEP295			NA
ASCL1_0_R1_peak_35338	chr3	125238533	125239390	+	3287	NA	promoter-TSS (SNX4)	#NAME?	97	SNX4	SNX4	NM_003794			SNX4			NA
ASCL1_0_R1_peak_40498	chr5	141016253	141017463	+	3287	NA	promoter-TSS (HDAC3)	#NAME?	341	RELL2	RELL2	NM_001130029			RELL2			NA
ASCL1_0_R1_peak_24094	chr19	2977148	2977757	+	3287	NA	promoter-TSS (TLE6)	#NAME?	-84	TLE6	TLE6	NM_024760			TLE6			NA
ASCL1_0_R1_peak_29875	chr2	208634022	208635019	+	3287	NA	promoter-TSS (FZD5)	#NAME?	-377	FZD5	FZD5	NM_003468			FZD5			NA
ASCL1_0_R1_peak_6401	chr10	103347483	103348066	+	3285	NA	promoter-TSS (DPCD)	#NAME?	253	POLL	POLL	NR_033406			POLL			NA
ASCL1_0_R1_peak_37430	chr4	37891869	37893246	+	3284	NA	promoter-TSS (TBC1D1)	#NAME?	-148	TBC1D1	TBC1D1	NM_001253914			TBC1D1			NA
ASCL1_0_R1_peak_26172	chr19	45663999	45664520	+	3281	NA	promoter-TSS (NKPD1)	#NAME?	-851	NKPD1	NKPD1	NM_198478			NKPD1			NA
ASCL1_0_R1_peak_10536	chr12	6861889	6862547	+	3276	NA	promoter-TSS (MLF2)	#NAME?	418	MLF2	MLF2	NR_026581			MLF2			NA
ASCL1_0_R1_peak_6947	chr10	134145261	134146086	+	3274	NA	promoter-TSS (LRRC27)	#NAME?	-4938	LRRC27	LRRC27	NM_030626			LRRC27			NA
ASCL1_0_R1_peak_23052	chr18	55710825	55712183	+	3274	NA	promoter-TSS (NEDD4L)	#NAME?	-106	NEDD4L	NEDD4L	NM_015277			NEDD4L			NA
ASCL1_0_R1_peak_20612	chr17	43324664	43325864	+	3273	NA	promoter-TSS (MAP3K14-AS1)	-promoter-TSS (MAP3K14-AS1)	-28	MAP3K14-AS1	MAP3K14-AS1	NR_024434			MAP3K14-AS1			NA
ASCL1_0_R1_peak_39198	chr5	10562820	10565142	+	3268	NA	promoter-TSS (ANKRD33B)	#NAME?	-454	ANKRD33B	ANKRD33B	NM_001164440			ANKRD33B			NA
ASCL1_0_R1_peak_41700	chr6	24126081	24126638	+	3267	NA	promoter-TSS (NRSN1)	#NAME?	-55	NRSN1	NRSN1	NM_080723			NRSN1			NA
ASCL1_0_R1_peak_21110	chr17	62971364	62972301	+	3263	NA	promoter-TSS (AMZ2P1)	#NAME?	-129	AMZ2P1	AMZ2P1	NR_026903			AMZ2P1			NA
ASCL1_0_R1_peak_43454	chr6	157801100	157803082	+	3262	NA	promoter-TSS (ZDHHC14)	#NAME?	-466	ZDHHC14	ZDHHC14	NM_024630			ZDHHC14			NA
ASCL1_0_R1_peak_39424	chr5	37839594	37840674	+	3254	NA	promoter-TSS (GDNF)	#NAME?	-4541	GDNF	GDNF	NM_000514			GDNF			NA
ASCL1_0_R1_peak_40908	chr5	172197441	172198842	+	3254	NA	promoter-TSS (DUSP1)	#NAME?	62	DUSP1	DUSP1	NM_004417			DUSP1			NA
ASCL1_0_R1_peak_11086	chr12	49350851	49351610	+	3253	NA	promoter-TSS (ARF3)	#NAME?	22	ARF3	ARF3	NM_001659			ARF3			NA
ASCL1_0_R1_peak_936	chr1	11119447	11120541	+	3244	NA	promoter-TSS (SRM)	#NAME?	97	SRM	SRM	NM_003132			SRM			NA
ASCL1_0_R1_peak_31407	chr20	35089432	35090353	+	3244	NA	promoter-TSS (DLGAP4)	#NAME?	-294	DLGAP4	DLGAP4	NM_014902			DLGAP4			NA
ASCL1_0_R1_peak_32236	chr20	62368419	62372767	+	3232	NA	promoter-TSS (SLC2A4RG)	#NAME?	-618	SLC2A4RG	SLC2A4RG	NM_020062			SLC2A4RG			NA
ASCL1_0_R1_peak_49150	chr8	146126283	146128027	+	3232	NA	promoter-TSS (ZNF250)	#NAME?	-309	ZNF250	ZNF250	NM_021061			ZNF250			NA
ASCL1_0_R1_peak_43228	chr6	138482691	138483601	+	3231	NA	promoter-TSS (ARFGEF3)	#NAME?	93	ARFGEF3	ARFGEF3	NM_020340			ARFGEF3			NA
ASCL1_0_R1_peak_39774	chr5	78809339	78810683	+	3230	NA	promoter-TSS (HOMER1)	#NAME?	-352	HOMER1	HOMER1	NM_004272			HOMER1			NA
ASCL1_0_R1_peak_2720	chr1	100315404	100316070	+	3229	NA	promoter-TSS (AGL)	#NAME?	-794	AGL	AGL	NM_000028			AGL			NA
ASCL1_0_R1_peak_1399	chr1	24513506	24514060	+	3227	NA	promoter-TSS (IFNLR1)	#NAME?	-18	IFNLR1	IFNLR1	NM_170743			IFNLR1			NA
ASCL1_0_R1_peak_47506	chr8	48873179	48874031	+	3226	NA	promoter-TSS (PRKDC)	#NAME?	842	MCM4	MCM4	NM_005914			MCM4			NA
ASCL1_0_R1_peak_9784	chr11	111749470	111750035	+	3224	NA	promoter-TSS (C11orf1)	-promoter-TSS (C11orf1)	-196	C11orf1	C11orf1	NM_022761			C11orf1			NA
ASCL1_0_R1_peak_48193	chr8	103667710	103669211	+	3213	NA	promoter-TSS (KLF10)	#NAME?	-2268	KLF10	KLF10	NM_005655			KLF10			NA
ASCL1_0_R1_peak_7563	chr11	1855233	1855916	+	3211	NA	promoter-TSS (SYT8)	#NAME?	34	SYT8	SYT8	NM_001290333			SYT8			NA
ASCL1_0_R1_peak_9536	chr11	85565754	85566406	+	3210	NA	promoter-TSS (CCDC83)	#NAME?	-64	CCDC83	CCDC83	NM_173556			CCDC83			NA
ASCL1_0_R1_peak_21058	chr17	61600126	61600839	+	3208	NA	promoter-TSS (KCNH6)	#NAME?	-213	KCNH6	KCNH6	NM_173092			KCNH6			NA
ASCL1_0_R1_peak_10455	chr12	4429847	4430598	+	3208	NA	promoter-TSS (TIGAR)	#NAME?	-137	TIGAR	TIGAR	NM_020375			TIGAR			NA
ASCL1_0_R1_peak_34347	chr3	5019894	5021533	+	3208	NA	promoter-TSS (BHLHE40)	#NAME?	-384	BHLHE40	BHLHE40	NM_003670			BHLHE40			NA
ASCL1_0_R1_peak_1659	chr1	32538115	32538878	+	3207	NA	promoter-TSS (TMEM39B)	#NAME?	-7	TMEM39B	TMEM39B	NM_018056			TMEM39B			NA
ASCL1_0_R1_peak_15757	chr15	43802878	43803485	+	3206	NA	promoter-TSS (TP53BP1)	#NAME?	-474	TP53BP1	TP53BP1	NM_005657			TP53BP1			NA
ASCL1_0_R1_peak_20958	chr17	56064988	56066107	+	3205	NA	promoter-TSS (VEZF1)	#NAME?	68	VEZF1	VEZF1	NM_007146			VEZF1			NA
ASCL1_0_R1_peak_2890	chr1	113249220	113250277	+	3201	NA	promoter-TSS (RHOC)	#NAME?	277	RHOC	RHOC	NM_175744			RHOC			NA
ASCL1_0_R1_peak_29449	chr2	172966918	172967960	+	3200	NA	promoter-TSS (DLX2)	#NAME?	39	DLX2	DLX2	NM_004405			DLX2			NA
ASCL1_0_R1_peak_8496	chr11	61100204	61100950	+	3194	NA	promoter-TSS (TKFC)	#NAME?	-77	TKFC	TKFC	NM_015533			TKFC			NA
ASCL1_0_R1_peak_51940	chrX	41782285	41783327	+	3194	NA	promoter-TSS (CASK)	#NAME?	-519	CASK	CASK	NM_003688			CASK			NA
ASCL1_0_R1_peak_675	chr1	6085471	6086560	+	3188	NA	promoter-TSS (KCNAB2)	#NAME?	-58	KCNAB2	KCNAB2	NM_001199863			KCNAB2			NA
ASCL1_0_R1_peak_46008	chr7	116593329	116594407	+	3188	NA	promoter-TSS (ST7-OT4)	-promoter-TSS (ST7-OT4)	-85	ST7-OT4	ST7-OT4	NR_002329			ST7-OT4			NA
ASCL1_0_R1_peak_49295	chr9	19408553	19409496	+	3188	NA	promoter-TSS (ACER2)	#NAME?	99	ACER2	ACER2	NM_001010887			ACER2			NA
ASCL1_0_R1_peak_14616	chr14	77227611	77228738	+	3185	NA	promoter-TSS (VASH1)	#NAME?	-61	VASH1	VASH1	NM_014909			VASH1			NA
ASCL1_0_R1_peak_16157	chr15	69113134	69113939	+	3183	NA	promoter-TSS (ANP32A)	#NAME?	-275	ANP32A	ANP32A	NM_006305			ANP32A			NA
ASCL1_0_R1_peak_44110	chr7	2442703	2443874	+	3183	NA	promoter-TSS (CHST12)	#NAME?	93	CHST12	CHST12	NM_001243795			CHST12			NA
ASCL1_0_R1_peak_40429	chr5	139493133	139494417	+	3182	NA	promoter-TSS (PURA)	#NAME?	67	PURA	PURA	NM_005859			PURA			NA
ASCL1_0_R1_peak_28174	chr2	74684431	74685094	+	3182	NA	promoter-TSS (WBP1)	#NAME?	-765	WBP1	WBP1	NM_012477			WBP1			NA
ASCL1_0_R1_peak_17944	chr16	29874026	29874669	+	3181	NA	promoter-TSS (CDIPT-AS1)	-promoter-TSS (CDIPT-AS1)	262	CDIPT	CDIPT	NM_001286585			CDIPT			NA
ASCL1_0_R1_peak_19133	chr16	88877593	88879078	+	3179	NA	promoter-TSS (APRT)	#NAME?	7	APRT	APRT	NM_001030018			APRT			NA
ASCL1_0_R1_peak_23237	chr18	70211451	70211927	+	3177	NA	promoter-TSS (CBLN2)	#NAME?	34	CBLN2	CBLN2	NM_182511			CBLN2			NA
ASCL1_0_R1_peak_27798	chr2	48982534	48983036	+	3174	NA	promoter-TSS (LHCGR)	#NAME?	95	LHCGR	LHCGR	NM_000233			LHCGR			NA
ASCL1_0_R1_peak_39565	chr5	58334877	58336001	+	3172	NA	promoter-TSS (PDE4D)	#NAME?	456500	RAB3C	RAB3C	NM_138453			RAB3C			NA
ASCL1_0_R1_peak_8643	chr11	63993457	63994692	+	3170	NA	promoter-TSS (TRPT1)	#NAME?	328	NUDT22	NUDT22	NM_001128612			NUDT22			NA
ASCL1_0_R1_peak_17954	chr16	30006342	30007141	+	3169	NA	promoter-TSS (INO80E)	#NAME?	676	HIRIP3	HIRIP3	NM_001197323			HIRIP3			NA
ASCL1_0_R1_peak_48059	chr8	95907241	95909119	+	3168	NA	promoter-TSS (CCNE2)	#NAME?	-698	CCNE2	CCNE2	NM_057749			CCNE2			NA
ASCL1_0_R1_peak_6946	chr10	134120458	134122417	+	3167	NA	promoter-TSS (STK32C)	#NAME?	40	STK32C	STK32C	NM_173575			STK32C			NA
ASCL1_0_R1_peak_39041	chr5	1444700	1446804	+	3166	NA	promoter-TSS (SLC6A3)	#NAME?	-209	SLC6A3	SLC6A3	NM_001044			SLC6A3			NA
ASCL1_0_R1_peak_17605	chr16	8962139	8963381	+	3165	NA	promoter-TSS (CARHSP1)	#NAME?	109	CARHSP1	CARHSP1	NM_014316			CARHSP1			NA
ASCL1_0_R1_peak_28881	chr2	121102571	121104702	+	3164	NA	promoter-TSS (INHBB)	#NAME?	-83	INHBB	INHBB	NM_002193			INHBB			NA
ASCL1_0_R1_peak_29544	chr2	177053020	177054228	+	3157	NA	promoter-TSS (HAGLR)	#NAME?	53	MIR7704	MIR7704	NR_106991			MIR7704			NA
ASCL1_0_R1_peak_22960	chr18	47339279	47340931	+	3152	NA	promoter-TSS (SCARNA17)	#NAME?	146	ACAA2	ACAA2	NM_006111			ACAA2			NA
ASCL1_0_R1_peak_44483	chr7	21582420	21583114	+	3150	NA	promoter-TSS (DNAH11)	#NAME?	-66	DNAH11	DNAH11	NM_001277115			DNAH11			NA
ASCL1_0_R1_peak_8943	chr11	66823847	66824697	+	3148	NA	promoter-TSS (RHOD)	#NAME?	-17	RHOD	RHOD	NM_014578			RHOD			NA
ASCL1_0_R1_peak_24938	chr19	14228329	14229387	+	3144	NA	promoter-TSS (PRKACA)	#NAME?	-3858	PRKACA	PRKACA	NM_002730			PRKACA			NA
ASCL1_0_R1_peak_34953	chr3	58477406	58478254	+	3143	NA	promoter-TSS (KCTD6)	#NAME?	-6262	KCTD6	KCTD6	NM_001128214			KCTD6			NA
ASCL1_0_R1_peak_30892	chr20	5591224	5591998	+	3141	NA	promoter-TSS (GPCPD1)	#NAME?	61	GPCPD1	GPCPD1	NM_019593			GPCPD1			NA
ASCL1_0_R1_peak_28548	chr2	99757149	99758601	+	3139	NA	promoter-TSS (C2orf15)	-promoter-TSS (C2orf15)	162	TSGA10	TSGA10	NM_025244			TSGA10			NA
ASCL1_0_R1_peak_7374	chr11	1036146	1037234	+	3139	NA	promoter-TSS (MUC6)	#NAME?	16	MUC6	MUC6	NM_005961			MUC6			NA
ASCL1_0_R1_peak_2908	chr1	114447333	114448179	+	3138	NA	promoter-TSS (AP4B1)	#NAME?	-10	AP4B1	AP4B1	NM_001253853			AP4B1			NA
ASCL1_0_R1_peak_49829	chr9	94903404	94903964	+	3134	NA	promoter-TSS (LINC00475)	#NAME?	-65	LINC00475	LINC00475	NR_027341			LINC00475			NA
ASCL1_0_R1_peak_45508	chr7	90224996	90226379	+	3133	NA	promoter-TSS (CDK14)	#NAME?	-113025	CDK14	CDK14	NM_001287137			CDK14			NA
ASCL1_0_R1_peak_10629	chr12	10364899	10365793	+	3133	NA	promoter-TSS (GABARAPL1)	#NAME?	-143	GABARAPL1	GABARAPL1	NM_031412			GABARAPL1			NA
ASCL1_0_R1_peak_346	chr1	1981235	1982464	+	3131	NA	promoter-TSS (PRKCZ)	#NAME?	-60	PRKCZ	PRKCZ	NM_002744			PRKCZ			NA
ASCL1_0_R1_peak_50569	chr9	131486227	131486892	+	3130	NA	promoter-TSS (ZDHHC12)	#NAME?	-151	ZDHHC12	ZDHHC12	NM_032799			ZDHHC12			NA
ASCL1_0_R1_peak_49799	chr9	93563676	93564551	+	3130	NA	promoter-TSS (SYK)	#NAME?	151	SYK	SYK	NM_001174168			SYK			NA
ASCL1_0_R1_peak_44659	chr7	29845854	29846673	+	3128	NA	promoter-TSS (WIPF3)	#NAME?	93	WIPF3	WIPF3	NM_001080529			WIPF3			NA
ASCL1_0_R1_peak_19008	chr16	87902480	87903520	+	3125	NA	promoter-TSS (SLC7A5)	#NAME?	100	SLC7A5	SLC7A5	NM_003486			SLC7A5			NA
ASCL1_0_R1_peak_45784	chr7	100728394	100728915	+	3118	NA	promoter-TSS (TRIM56)	#NAME?	-66	TRIM56	TRIM56	NM_030961			TRIM56			NA
ASCL1_0_R1_peak_31925	chr20	60638927	60639932	+	3115	NA	promoter-TSS (MIR3195)	#NAME?	-429	MIR3195	MIR3195	NR_130463			MIR3195			NA
ASCL1_0_R1_peak_32503	chr21	35445087	35446662	+	3115	NA	promoter-TSS (SLC5A3)	#NAME?	51	MRPS6	MRPS6	NM_032476			MRPS6			NA
ASCL1_0_R1_peak_36081	chr3	183872849	183873508	+	3111	NA	promoter-TSS (DVL3)	#NAME?	-106	DVL3	DVL3	NM_004423			DVL3			NA
ASCL1_0_R1_peak_20020	chr17	26732736	26733582	+	3104	NA	promoter-TSS (SLC46A1)	#NAME?	71	SLC46A1	SLC46A1	NM_001242366			SLC46A1			NA
ASCL1_0_R1_peak_26220	chr19	46146720	46147210	+	3104	NA	promoter-TSS (EML2)	#NAME?	2213	EML2-AS1	EML2-AS1	NR_130728			EML2-AS1			NA
ASCL1_0_R1_peak_28521	chr2	98611671	98612911	+	3097	NA	promoter-TSS (TMEM131)	#NAME?	63	TMEM131	TMEM131	NM_015348			TMEM131			NA
ASCL1_0_R1_peak_46557	chr7	151038492	151039238	+	3096	NA	promoter-TSS (NUB1)	#NAME?	18	NUB1	NUB1	NM_016118			NUB1			NA
ASCL1_0_R1_peak_36967	chr4	4543406	4544169	+	3096	NA	promoter-TSS (STX18)	#NAME?	-12	STX18	STX18	NM_016930			STX18			NA
ASCL1_0_R1_peak_51788	chrX	26575612	26576627	+	3095	NA	promoter-TSS (VENTXP1)	#NAME?	-335	VENTXP1	VENTXP1	NR_001559			VENTXP1			NA
ASCL1_0_R1_peak_27967	chr2	64455361	64455879	+	3091	NA	promoter-TSS (LOC100507006)	#NAME?	85	LOC100507006	LOC100507006	NR_120420			LOC100507006			NA
ASCL1_0_R1_peak_11477	chr12	58145784	58146513	+	3089	NA	promoter-TSS (CDK4)	#NAME?	82	CDK4	CDK4	NM_000075			CDK4			NA
ASCL1_0_R1_peak_4595	chr1	231297681	231299674	+	3088	NA	promoter-TSS (TRIM67)	#NAME?	3	TRIM67	TRIM67	NM_001300889			TRIM67			NA
ASCL1_0_R1_peak_10787	chr12	25403163	25404470	+	3086	NA	promoter-TSS (KRAS)	#NAME?	49	KRAS	KRAS	NM_004985			KRAS			NA
ASCL1_0_R1_peak_46294	chr7	138665725	138666923	+	3085	NA	promoter-TSS (KIAA1549)	#NAME?	-260	KIAA1549	KIAA1549	NM_020910			KIAA1549			NA
ASCL1_0_R1_peak_37228	chr4	15656309	15657782	+	3085	NA	promoter-TSS (FBXL5)	#NAME?	-10	FBXL5	FBXL5	NM_001193535			FBXL5			NA
ASCL1_0_R1_peak_41656	chr6	20212290	20213172	+	3081	NA	promoter-TSS (MBOAT1)	#NAME?	-36	MBOAT1	MBOAT1	NM_001080480			MBOAT1			NA
ASCL1_0_R1_peak_32604	chr21	40554917	40555997	+	3080	NA	promoter-TSS (PSMG1)	#NAME?	-17	PSMG1	PSMG1	NM_203433			PSMG1			NA
ASCL1_0_R1_peak_18756	chr16	82203579	82204141	+	3078	NA	promoter-TSS (MPHOSPH6)	#NAME?	-31	MPHOSPH6	MPHOSPH6	NM_005792			MPHOSPH6			NA
ASCL1_0_R1_peak_22583	chr18	14178499	14179349	+	3077	NA	promoter-TSS (ANKRD20A5P)	#NAME?	-172	ANKRD20A5P	ANKRD20A5P	NR_040113			ANKRD20A5P			NA
ASCL1_0_R1_peak_8834	chr11	65553745	65555260	+	3077	NA	promoter-TSS (OVOL1)	#NAME?	-3	OVOL1	OVOL1	NM_004561			OVOL1			NA
ASCL1_0_R1_peak_46361	chr7	143058701	143060090	+	3072	NA	promoter-TSS (FAM131B)	#NAME?	-222	FAM131B	FAM131B	NM_001031690			FAM131B			NA
ASCL1_0_R1_peak_30965	chr20	10654539	10655675	+	3070	NA	promoter-TSS (JAG1)	#NAME?	-413	JAG1	JAG1	NM_000214			JAG1			NA
ASCL1_0_R1_peak_48778	chr8	144450675	144451641	+	3068	NA	promoter-TSS (RHPN1-AS1)	-promoter-TSS (RHPN1-AS1)	133	RHPN1	RHPN1	NM_052924			RHPN1			NA
ASCL1_0_R1_peak_46677	chr7	156432784	156433826	+	3067	NA	promoter-TSS (RNF32)	#NAME?	43	C7orf13	C7orf13	NR_026865			C7orf13			NA
ASCL1_0_R1_peak_50006	chr9	101558224	101559224	+	3064	NA	promoter-TSS (ANKS6)	#NAME?	70	ANKS6	ANKS6	NM_173551			ANKS6			NA
ASCL1_0_R1_peak_50782	chr9	135457418	135458197	+	3063	NA	promoter-TSS (BARHL1)	#NAME?	-186	BARHL1	BARHL1	NM_020064			BARHL1			NA
ASCL1_0_R1_peak_10436	chr12	3861905	3862635	+	3059	NA	promoter-TSS (CRACR2A)	#NAME?	96	CRACR2A	CRACR2A	NM_032680			CRACR2A			NA
ASCL1_0_R1_peak_50720	chr9	134151881	134153797	+	3054	NA	promoter-TSS (FAM78A)	#NAME?	-933	FAM78A	FAM78A	NM_033387			FAM78A			NA
ASCL1_0_R1_peak_34704	chr3	45635060	45635977	+	3054	NA	promoter-TSS (LIMD1)	#NAME?	-805	LIMD1	LIMD1	NM_014240			LIMD1			NA
ASCL1_0_R1_peak_51379	chr9	139980414	139981947	+	3054	NA	promoter-TSS (MAN1B1)	#NAME?	89	MAN1B1-AS1	MAN1B1-AS1	NR_027447			MAN1B1-AS1			NA
ASCL1_0_R1_peak_33653	chr22	39096452	39097439	+	3054	NA	promoter-TSS (JOSD1)	#NAME?	-486	JOSD1	JOSD1	NM_014876			JOSD1			NA
ASCL1_0_R1_peak_28510	chr2	97778250	97779400	+	3053	NA	promoter-TSS (ANKRD36)	#NAME?	-408	ANKRD36	ANKRD36	NM_001164315			ANKRD36			NA
ASCL1_0_R1_peak_5196	chr10	17685899	17686375	+	3049	NA	promoter-TSS (STAM)	#NAME?	13	STAM	STAM	NM_003473			STAM			NA
ASCL1_0_R1_peak_19458	chr17	3461761	3462447	+	3046	NA	promoter-TSS (TRPV3)	#NAME?	-815	TRPV3	TRPV3	NM_001258205			TRPV3			NA
ASCL1_0_R1_peak_52408	chrX	110038864	110039495	+	3046	NA	promoter-TSS (CHRDL1)	#NAME?	-103	CHRDL1	CHRDL1	NM_001143983			CHRDL1			NA
ASCL1_0_R1_peak_41712	chr6	24911057	24911683	+	3045	NA	promoter-TSS (FAM65B)	#NAME?	-33777	FAM65B	FAM65B	NM_001286446			FAM65B			NA
ASCL1_0_R1_peak_40471	chr5	140305713	140306827	+	3045	NA	promoter-TSS (PCDHAC1)	#NAME?	-32	PCDHAC1	PCDHAC1	NM_018898			PCDHAC1			NA
ASCL1_0_R1_peak_52823	chrX	153059528	153060462	+	3042	NA	promoter-TSS (SSR4)	#NAME?	-17	IDH3G	IDH3G	NM_004135			IDH3G			NA
ASCL1_0_R1_peak_26578	chr19	50353702	50355251	+	3041	NA	promoter-TSS (PTOV1)	#NAME?	457	PTOV1-AS1	PTOV1-AS1	NR_040037			PTOV1-AS1			NA
ASCL1_0_R1_peak_31355	chr20	33460364	33460971	+	3040	NA	promoter-TSS (GGT7)	#NAME?	-6	GGT7	GGT7	NM_178026			GGT7			NA
ASCL1_0_R1_peak_17290	chr16	2140282	2142184	+	3036	NA	promoter-TSS (MIR1225)	#NAME?	-948	MIR1225	MIR1225	NR_030646			MIR1225			NA
ASCL1_0_R1_peak_8445	chr11	58873887	58874620	+	3036	NA	promoter-TSS (FAM111B)	#NAME?	-405	FAM111B	FAM111B	NM_001142703			FAM111B			NA
ASCL1_0_R1_peak_12593	chr12	130387657	130389176	+	3035	NA	promoter-TSS (TMEM132D)	#NAME?	-204	TMEM132D	TMEM132D	NM_133448			TMEM132D			NA
ASCL1_0_R1_peak_11300	chr12	53738374	53738943	+	3034	NA	promoter-TSS (SP7)	#NAME?	-9121	SP7	SP7	NM_001300837			SP7			NA
ASCL1_0_R1_peak_50493	chr9	130564730	130565571	+	3033	NA	promoter-TSS (FPGS)	#NAME?	13	FPGS	FPGS	NM_001288803			FPGS			NA
ASCL1_0_R1_peak_50559	chr9	131314341	131315528	+	3030	NA	promoter-TSS (SPTAN1)	#NAME?	97	SPTAN1	SPTAN1	NM_001195532			SPTAN1			NA
ASCL1_0_R1_peak_40120	chr5	121412782	121413770	+	3026	NA	promoter-TSS (LOX)	#NAME?	779	LOX	LOX	NM_002317			LOX			NA
ASCL1_0_R1_peak_1212	chr1	20126053	20126852	+	3026	NA	promoter-TSS (TMCO4)	#NAME?	-42	TMCO4	TMCO4	NM_181719			TMCO4			NA
ASCL1_0_R1_peak_6430	chr10	104153910	104155470	+	3025	NA	promoter-TSS (NFKB2)	#NAME?	-663	NFKB2	NFKB2	NM_001288724			NFKB2			NA
ASCL1_0_R1_peak_40199	chr5	129239711	129241263	+	3021	NA	promoter-TSS (CHSY3)	#NAME?	-36	CHSY3	CHSY3	NM_175856			CHSY3			NA
ASCL1_0_R1_peak_26199	chr19	45926726	45927325	+	3021	NA	promoter-TSS (ERCC1)	#NAME?	-205	ERCC1	ERCC1	NM_001983			ERCC1			NA
ASCL1_0_R1_peak_11655	chr12	77157388	77158427	+	3018	NA	promoter-TSS (ZDHHC17)	#NAME?	53	ZDHHC17	ZDHHC17	NM_015336			ZDHHC17			NA
ASCL1_0_R1_peak_13226	chr13	37573156	37573707	+	3015	NA	promoter-TSS (ALG5)	#NAME?	73	ALG5	ALG5	NM_001142364			ALG5			NA
ASCL1_0_R1_peak_19734	chr17	8702363	8702947	+	3015	NA	promoter-TSS (MFSD6L)	#NAME?	12	MFSD6L	MFSD6L	NM_152599			MFSD6L			NA
ASCL1_0_R1_peak_52348	chrX	103086935	103087398	+	3013	NA	promoter-TSS (RAB9B)	#NAME?	46	RAB9B	RAB9B	NM_016370			RAB9B			NA
ASCL1_0_R1_peak_5364	chr10	31321213	31321696	+	3013	NA	promoter-TSS (ZNF438)	#NAME?	-588	ZNF438	ZNF438	NM_182755			ZNF438			NA
ASCL1_0_R1_peak_5518	chr10	45454743	45455564	+	3002	NA	promoter-TSS (RASSF4)	#NAME?	-16	TMEM72-AS1	TMEM72-AS1	NR_033842			TMEM72-AS1			NA
ASCL1_0_R1_peak_36019	chr3	179370534	179371488	+	2998	NA	promoter-TSS (USP13)	#NAME?	78	USP13	USP13	NM_003940			USP13			NA
ASCL1_0_R1_peak_47363	chr8	38325073	38326472	+	2995	NA	promoter-TSS (FGFR1)	#NAME?	580	FGFR1	FGFR1	NM_023110			FGFR1			NA
ASCL1_0_R1_peak_16870	chr16	401867	403492	+	2994	NA	promoter-TSS (AXIN1)	#NAME?	-3	AXIN1	AXIN1	NM_181050			AXIN1			NA
ASCL1_0_R1_peak_39435	chr5	39073762	39075572	+	2991	NA	promoter-TSS (RICTOR)	#NAME?	-157	RICTOR	RICTOR	NM_001285439			RICTOR			NA
ASCL1_0_R1_peak_2410	chr1	67395572	67396407	+	2988	NA	promoter-TSS (MIER1)	#NAME?	5411	MIER1	MIER1	NM_001077703			MIER1			NA
ASCL1_0_R1_peak_21874	chr17	79196312	79197380	+	2983	NA	promoter-TSS (CEP131)	#NAME?	-95	CEP131	CEP131	NM_014984			CEP131			NA
ASCL1_0_R1_peak_42140	chr6	37665760	37667127	+	2983	NA	promoter-TSS (MDGA1)	#NAME?	-677	MDGA1	MDGA1	NM_153487			MDGA1			NA
ASCL1_0_R1_peak_33129	chr22	18632526	18633113	+	2981	NA	promoter-TSS (USP18)	#NAME?	61	USP18	USP18	NM_017414			USP18			NA
ASCL1_0_R1_peak_50385	chr9	127631041	127632128	+	2979	NA	promoter-TSS (ARPC5L)	#NAME?	100	ARPC5L	ARPC5L	NM_030978			ARPC5L			NA
ASCL1_0_R1_peak_8860	chr11	65779166	65779955	+	2979	NA	promoter-TSS (CST6)	#NAME?	98	CST6	CST6	NM_001323			CST6			NA
ASCL1_0_R1_peak_50155	chr9	115248717	115249869	+	2977	NA	promoter-TSS (KIAA1958)	#NAME?	45	KIAA1958	KIAA1958	NM_001287036			KIAA1958			NA
ASCL1_0_R1_peak_22328	chr18	596542	597303	+	2976	NA	promoter-TSS (CLUL1)	#NAME?	16579	CETN1	CETN1	NM_004066			CETN1			NA
ASCL1_0_R1_peak_19200	chr16	89237576	89238268	+	2975	NA	promoter-TSS (CDH15)	#NAME?	-241	CDH15	CDH15	NM_004933			CDH15			NA
ASCL1_0_R1_peak_3738	chr1	184020551	184021085	+	2973	NA	promoter-TSS (TSEN15)	#NAME?	33	TSEN15	TSEN15	NM_001127394			TSEN15			NA
ASCL1_0_R1_peak_47410	chr8	41347646	41348514	+	2973	NA	promoter-TSS (GOLGA7)	#NAME?	-1	GOLGA7	GOLGA7	NM_001174124			GOLGA7			NA
ASCL1_0_R1_peak_47141	chr8	22408696	22409806	+	2969	NA	promoter-TSS (SORBS3)	#NAME?	0	SORBS3	SORBS3	NM_005775			SORBS3			NA
ASCL1_0_R1_peak_47090	chr8	17941224	17941997	+	2969	NA	promoter-TSS (LOC101929066)	#NAME?	269	ASAH1	ASAH1	NM_001127505			ASAH1			NA
ASCL1_0_R1_peak_44364	chr7	8008118	8009519	+	2967	NA	promoter-TSS (LOC100505921)	#NAME?	-435	LOC100505921	LOC100505921	NR_110018			LOC100505921			NA
ASCL1_0_R1_peak_17478	chr16	3507461	3508458	+	2957	NA	promoter-TSS (NAA60)	#NAME?	-33	NAA60	NAA60	NM_001083601			NAA60			NA
ASCL1_0_R1_peak_44845	chr7	43945719	43946631	+	2957	NA	promoter-TSS (URGCP-MRPS24)	-promoter-TSS (URGCP-MRPS24)	56	URGCP-MRPS24	URGCP-MRPS24	NM_001204871			URGCP-MRPS24			NA
ASCL1_0_R1_peak_52149	chrX	68385067	68385600	+	2956	NA	promoter-TSS (PJA1)	#NAME?	32	PJA1	PJA1	NM_001032396			PJA1			NA
ASCL1_0_R1_peak_17056	chr16	1127956	1129054	+	2955	NA	promoter-TSS (SSTR5)	#NAME?	226	SSTR5-AS1	SSTR5-AS1	NR_027242			SSTR5-AS1			NA
ASCL1_0_R1_peak_5140	chr10	13341387	13342308	+	2955	NA	promoter-TSS (PHYH)	#NAME?	283	PHYH	PHYH	NM_006214			PHYH			NA
ASCL1_0_R1_peak_1501	chr1	27668251	27668717	+	2955	NA	promoter-TSS (SYTL1)	#NAME?	1	SYTL1	SYTL1	NM_032872			SYTL1			NA
ASCL1_0_R1_peak_7557	chr11	1784710	1785747	+	2951	NA	promoter-TSS (CTSD)	#NAME?	-6	CTSD	CTSD	NM_001909			CTSD			NA
ASCL1_0_R1_peak_11769	chr12	89918943	89920029	+	2945	NA	promoter-TSS (POC1B)	#NAME?	-142	POC1B	POC1B	NM_172240			POC1B			NA
ASCL1_0_R1_peak_46416	chr7	148787331	148788610	+	2945	NA	promoter-TSS (ZNF786)	#NAME?	-101	ZNF786	ZNF786	NM_152411			ZNF786			NA
ASCL1_0_R1_peak_1182	chr1	19281853	19283641	+	2943	NA	promoter-TSS (IFFO2)	#NAME?	79	IFFO2	IFFO2	NM_001136265			IFFO2			NA
ASCL1_0_R1_peak_47924	chr8	81083356	81084096	+	2943	NA	promoter-TSS (TPD52)	#NAME?	-291	TPD52	TPD52	NM_005079			TPD52			NA
ASCL1_0_R1_peak_45398	chr7	77166128	77167386	+	2943	NA	promoter-TSS (PTPN12)	#NAME?	-16	PTPN12	PTPN12	NM_001131009			PTPN12			NA
ASCL1_0_R1_peak_42311	chr6	43738263	43739906	+	2943	NA	promoter-TSS (VEGFA)	#NAME?	1138	VEGFA	VEGFA	NM_001033756			VEGFA			NA
ASCL1_0_R1_peak_8906	chr11	66359820	66360710	+	2942	NA	promoter-TSS (CCS)	#NAME?	289	CCDC87	CCDC87	NM_018219			CCDC87			NA
ASCL1_0_R1_peak_12378	chr12	122710254	122711374	+	2942	NA	promoter-TSS (DIABLO)	#NAME?	-175	LOC101593348	LOC101593348	NR_103497			LOC101593348			NA
ASCL1_0_R1_peak_8992	chr11	67210660	67211430	+	2937	NA	promoter-TSS (CORO1B)	#NAME?	-62	CORO1B	CORO1B	NM_001018070			CORO1B			NA
ASCL1_0_R1_peak_22086	chr17	79980272	79981942	+	2936	NA	promoter-TSS (STRA13)	#NAME?	-71	LRRC45	LRRC45	NM_144999			LRRC45			NA
ASCL1_0_R1_peak_50680	chr9	133454644	133455423	+	2936	NA	promoter-TSS (FUBP3)	#NAME?	73	FUBP3	FUBP3	NM_003934			FUBP3			NA
ASCL1_0_R1_peak_14868	chr14	96342103	96343591	+	2936	NA	promoter-TSS (TUNAR)	#NAME?	-262	TUNAR	TUNAR	NR_038861			TUNAR			NA
ASCL1_0_R1_peak_8884	chr11	66103969	66104798	+	2935	NA	promoter-TSS (RIN1)	#NAME?	-383	RIN1	RIN1	NM_004292			RIN1			NA
ASCL1_0_R1_peak_9288	chr11	73018350	73020773	+	2933	NA	promoter-TSS (ARHGEF17)	#NAME?	-102	ARHGEF17	ARHGEF17	NM_014786			ARHGEF17			NA
ASCL1_0_R1_peak_48139	chr8	101321622	101323013	+	2933	NA	promoter-TSS (RNF19A)	#NAME?	77	RNF19A	RNF19A	NM_001280539			RNF19A			NA
ASCL1_0_R1_peak_11818	chr12	95610836	95612154	+	2930	NA	promoter-TSS (VEZT)	#NAME?	-27	VEZT	VEZT	NM_017599			VEZT			NA
ASCL1_0_R1_peak_30286	chr2	233352064	233352877	+	2928	NA	promoter-TSS (ECEL1)	#NAME?	99	ECEL1	ECEL1	NM_004826			ECEL1			NA
ASCL1_0_R1_peak_50790	chr9	135545008	135546372	+	2927	NA	promoter-TSS (GTF3C4)	#NAME?	-38	GTF3C4	GTF3C4	NM_012204			GTF3C4			NA
ASCL1_0_R1_peak_1193	chr1	19638274	19639452	+	2927	NA	promoter-TSS (AKR7A2)	#NAME?	123	PQLC2	PQLC2	NR_109848			PQLC2			NA
ASCL1_0_R1_peak_34914	chr3	53879904	53880788	+	2926	NA	promoter-TSS (CHDH)	#NAME?	74	CHDH	CHDH	NM_018397			CHDH			NA
ASCL1_0_R1_peak_24479	chr19	7293431	7295086	+	2925	NA	promoter-TSS (INSR)	#NAME?	-247	INSR	INSR	NM_000208			INSR			NA
ASCL1_0_R1_peak_9211	chr11	71158843	71160207	+	2925	NA	promoter-TSS (DHCR7)	#NAME?	-48	DHCR7	DHCR7	NM_001163817			DHCR7			NA
ASCL1_0_R1_peak_2892	chr1	113257343	113258550	+	2925	NA	promoter-TSS (PPM1J)	#NAME?	4	PPM1J	PPM1J	NM_005167			PPM1J			NA
ASCL1_0_R1_peak_2487	chr1	78148561	78149496	+	2925	NA	promoter-TSS (ZZZ3)	#NAME?	-685	ZZZ3	ZZZ3	NM_001308237			ZZZ3			NA
ASCL1_0_R1_peak_33941	chr22	45148164	45148763	+	2924	NA	promoter-TSS (ARHGAP8)	#NAME?	25	ARHGAP8	ARHGAP8	NM_181335			ARHGAP8			NA
ASCL1_0_R1_peak_50979	chr9	138370658	138372484	+	2921	NA	promoter-TSS (PPP1R26)	#NAME?	-77	PPP1R26	PPP1R26	NM_014811			PPP1R26			NA
ASCL1_0_R1_peak_10652	chr12	12419497	12420536	+	2920	NA	promoter-TSS (LRP6)	#NAME?	-205	LRP6	LRP6	NM_002336			LRP6			NA
ASCL1_0_R1_peak_9063	chr11	67805533	67806712	+	2920	NA	promoter-TSS (TCIRG1)	#NAME?	-4325	TCIRG1	TCIRG1	NM_006019			TCIRG1			NA
ASCL1_0_R1_peak_14182	chr14	50087207	50088318	+	2917	NA	promoter-TSS (RPL36AL)	#NAME?	273	MGAT2	MGAT2	NM_002408			MGAT2			NA
ASCL1_0_R1_peak_1316	chr1	22468718	22470325	+	2912	NA	promoter-TSS (WNT4)	#NAME?	-2	WNT4	WNT4	NM_030761			WNT4			NA
ASCL1_0_R1_peak_43722	chr6	170124234	170125451	+	2912	NA	promoter-TSS (PHF10)	#NAME?	-736	PHF10	PHF10	NM_018288			PHF10			NA
ASCL1_0_R1_peak_1714	chr1	33647337	33648034	+	2908	NA	promoter-TSS (TRIM62)	#NAME?	-14	TRIM62	TRIM62	NM_018207			TRIM62			NA
ASCL1_0_R1_peak_48610	chr8	142238291	142239210	+	2907	NA	promoter-TSS (SLC45A4)	#NAME?	-77	SLC45A4	SLC45A4	NM_001286646			SLC45A4			NA
ASCL1_0_R1_peak_28639	chr2	105945750	105946805	+	2907	NA	promoter-TSS (TGFBRAP1)	#NAME?	-106	TGFBRAP1	TGFBRAP1	NM_001142621			TGFBRAP1			NA
ASCL1_0_R1_peak_42500	chr6	56707995	56709328	+	2901	NA	promoter-TSS (DST)	#NAME?	-123	LOC101930010	LOC101930010	NR_125866			LOC101930010			NA
ASCL1_0_R1_peak_38716	chr4	187476306	187476963	+	2898	NA	promoter-TSS (MTNR1A)	#NAME?	-97	MTNR1A	MTNR1A	NM_005958			MTNR1A			NA
ASCL1_0_R1_peak_47031	chr8	11324906	11325426	+	2898	NA	promoter-TSS (FAM167A)	#NAME?	-890	FAM167A	FAM167A	NM_053279			FAM167A			NA
ASCL1_0_R1_peak_31994	chr20	60961549	60962444	+	2897	NA	promoter-TSS (RPS21)	#NAME?	-125	RPS21	RPS21	NM_001024			RPS21			NA
ASCL1_0_R1_peak_47453	chr8	42195639	42196175	+	2897	NA	promoter-TSS (POLB)	#NAME?	-66	POLB	POLB	NM_002690			POLB			NA
ASCL1_0_R1_peak_18136	chr16	48418428	48419846	+	2897	NA	promoter-TSS (SIAH1)	#NAME?	92	SIAH1	SIAH1	NM_003031			SIAH1			NA
ASCL1_0_R1_peak_49062	chr8	145634264	145635290	+	2896	NA	promoter-TSS (CPSF1)	#NAME?	-44	CPSF1	CPSF1	NM_013291			CPSF1			NA
ASCL1_0_R1_peak_33661	chr22	39189793	39190373	+	2894	NA	promoter-TSS (DNAL4)	#NAME?	78	DNAL4	DNAL4	NM_005740			DNAL4			NA
ASCL1_0_R1_peak_15696	chr15	41245176	41245996	+	2894	NA	promoter-TSS (CHAC1)	#NAME?	-50	CHAC1	CHAC1	NM_001142776			CHAC1			NA
ASCL1_0_R1_peak_18222	chr16	53406850	53407818	+	2887	NA	promoter-TSS (LOC102723373)	#NAME?	-71	LOC102723373	LOC102723373	NR_119378			LOC102723373			NA
ASCL1_0_R1_peak_29401	chr2	170550791	170551417	+	2882	NA	promoter-TSS (CCDC173)	#NAME?	140	PHOSPHO2	PHOSPHO2	NM_001199287			PHOSPHO2			NA
ASCL1_0_R1_peak_38917	chr5	892507	893567	+	2882	NA	promoter-TSS (BRD9)	#NAME?	68	TRIP13	TRIP13	NM_004237			TRIP13			NA
ASCL1_0_R1_peak_19526	chr17	4642378	4643408	+	2878	NA	promoter-TSS (ZMYND15)	#NAME?	330	CXCL16	CXCL16	NM_001100812			CXCL16			NA
ASCL1_0_R1_peak_2811	chr1	110036479	110037028	+	2877	NA	promoter-TSS (CYB561D1)	#NAME?	52	CYB561D1	CYB561D1	NM_001134400			CYB561D1			NA
ASCL1_0_R1_peak_21366	chr17	73266700	73268090	+	2875	NA	promoter-TSS (MIF4GD)	#NAME?	15	LOC100287042	LOC100287042	NR_036520			LOC100287042			NA
ASCL1_0_R1_peak_45478	chr7	86848789	86850075	+	2874	NA	promoter-TSS (TMEM243)	#NAME?	-401	TMEM243	TMEM243	NM_024315			TMEM243			NA
ASCL1_0_R1_peak_50509	chr9	130689368	130690606	+	2873	NA	promoter-TSS (PIP5KL1)	#NAME?	-217	PIP5KL1	PIP5KL1	NM_001135219			PIP5KL1			NA
ASCL1_0_R1_peak_7861	chr11	8985458	8986623	+	2864	NA	promoter-TSS (TMEM9B-AS1)	-promoter-TSS (TMEM9B-AS1)	-182	TMEM9B-AS1	TMEM9B-AS1	NR_073431			TMEM9B-AS1			NA
ASCL1_0_R1_peak_4675	chr1	235324350	235324816	+	2863	NA	promoter-TSS (RBM34)	#NAME?	-12	RBM34	RBM34	NM_015014			RBM34			NA
ASCL1_0_R1_peak_15769	chr15	44486712	44487934	+	2858	NA	promoter-TSS (FRMD5)	#NAME?	169	FRMD5	FRMD5	NM_032892			FRMD5			NA
ASCL1_0_R1_peak_7807	chr11	6280561	6281367	+	2858	NA	promoter-TSS (CCKBR)	#NAME?	60	CCKBR	CCKBR	NM_176875			CCKBR			NA
ASCL1_0_R1_peak_28512	chr2	98206239	98207418	+	2857	NA	promoter-TSS (ANKRD36B)	#NAME?	-400	ANKRD36B	ANKRD36B	NM_025190			ANKRD36B			NA
ASCL1_0_R1_peak_7464	chr11	1330072	1331568	+	2854	NA	promoter-TSS (TOLLIP)	#NAME?	72	TOLLIP	TOLLIP	NM_019009			TOLLIP			NA
ASCL1_0_R1_peak_31561	chr20	43104194	43104764	+	2854	NA	promoter-TSS (TTPAL)	#NAME?	-47	TTPAL	TTPAL	NM_001261839			TTPAL			NA
ASCL1_0_R1_peak_17499	chr16	4303544	4304264	+	2854	NA	promoter-TSS (LINC01569)	#NAME?	-114	LINC01569	LINC01569	NR_039999			LINC01569			NA
ASCL1_0_R1_peak_48380	chr8	124428538	124429394	+	2833	NA	promoter-TSS (WDYHV1)	#NAME?	1	WDYHV1	WDYHV1	NM_018024			WDYHV1			NA
ASCL1_0_R1_peak_24687	chr19	10676338	10677086	+	2832	NA	promoter-TSS (KRI1)	#NAME?	-10	KRI1	KRI1	NM_023008			KRI1			NA
ASCL1_0_R1_peak_12725	chr12	132628088	132629524	+	2832	NA	promoter-TSS (NOC4L)	#NAME?	74	DDX51	DDX51	NM_175066			DDX51			NA
ASCL1_0_R1_peak_49468	chr9	36400134	36401064	+	2832	NA	promoter-TSS (RNF38)	#NAME?	321	RNF38	RNF38	NM_194330			RNF38			NA
ASCL1_0_R1_peak_29441	chr2	172864510	172865119	+	2831	NA	promoter-TSS (METAP1D)	#NAME?	10	METAP1D	METAP1D	NM_199227			METAP1D			NA
ASCL1_0_R1_peak_7514	chr11	1508291	1508754	+	2828	NA	promoter-TSS (MOB2)	#NAME?	-6406	MOB2	MOB2	NM_001172223			MOB2			NA
ASCL1_0_R1_peak_8896	chr11	66247488	66248274	+	2825	NA	promoter-TSS (LOC101928069)	#NAME?	-161	LOC101928069	LOC101928069	NR_120586			LOC101928069			NA
ASCL1_0_R1_peak_6191	chr10	94448875	94450530	+	2824	NA	promoter-TSS (HHEX)	#NAME?	21	HHEX	HHEX	NM_002729			HHEX			NA
ASCL1_0_R1_peak_48135	chr8	101170037	101170715	+	2823	NA	promoter-TSS (SPAG1)	#NAME?	113	SPAG1	SPAG1	NM_003114			SPAG1			NA
ASCL1_0_R1_peak_47445	chr8	42009904	42011159	+	2823	NA	promoter-TSS (AP3M2)	#NAME?	67	AP3M2	AP3M2	NM_001134296			AP3M2			NA
ASCL1_0_R1_peak_8776	chr11	65153788	65154409	+	2820	NA	promoter-TSS (FRMD8)	#NAME?	57	FRMD8	FRMD8	NM_031904			FRMD8			NA
ASCL1_0_R1_peak_16056	chr15	65281781	65282516	+	2820	NA	promoter-TSS (SPG21)	#NAME?	136	SPG21	SPG21	NM_016630			SPG21			NA
ASCL1_0_R1_peak_33150	chr22	19419043	19420245	+	2819	NA	promoter-TSS (HIRA)	#NAME?	-392	MRPL40	MRPL40	NM_003776			MRPL40			NA
ASCL1_0_R1_peak_16934	chr16	638543	640626	+	2814	NA	promoter-TSS (RAB40C)	#NAME?	-589	RAB40C	RAB40C	NM_021168			RAB40C			NA
ASCL1_0_R1_peak_19724	chr17	8279743	8280361	+	2808	NA	promoter-TSS (KRBA2)	#NAME?	-5194	KRBA2	KRBA2	NM_001304947			KRBA2			NA
ASCL1_0_R1_peak_27980	chr2	65215506	65217303	+	2807	NA	promoter-TSS (SLC1A4)	#NAME?	-91	SLC1A4	SLC1A4	NM_001193493			SLC1A4			NA
ASCL1_0_R1_peak_46322	chr7	139875293	139877465	+	2803	NA	promoter-TSS (JHDM1D-AS1)	-promoter-TSS (JHDM1D-AS1)	362	KDM7A	KDM7A	NM_030647			KDM7A			NA
ASCL1_0_R1_peak_25076	chr19	17355572	17357940	+	2801	NA	promoter-TSS (NR2F6)	#NAME?	-605	NR2F6	NR2F6	NM_005234			NR2F6			NA
ASCL1_0_R1_peak_48689	chr8	143483986	143485159	+	2800	NA	promoter-TSS (TSNARE1)	#NAME?	38	TSNARE1	TSNARE1	NM_001291931			TSNARE1			NA
ASCL1_0_R1_peak_19269	chr16	89786860	89789140	+	2800	NA	promoter-TSS (ZNF276)	#NAME?	50	ZNF276	ZNF276	NM_001113525			ZNF276			NA
ASCL1_0_R1_peak_17939	chr16	29816633	29817849	+	2799	NA	promoter-TSS (MAZ)	#NAME?	-617	MAZ	MAZ	NM_002383			MAZ			NA
ASCL1_0_R1_peak_12026	chr12	110010889	110011867	+	2799	NA	promoter-TSS (MVK)	#NAME?	-20	MMAB	MMAB	NM_052845			MMAB			NA
ASCL1_0_R1_peak_4215	chr1	213224397	213224888	+	2790	NA	promoter-TSS (RPS6KC1)	#NAME?	67	RPS6KC1	RPS6KC1	NM_001287218			RPS6KC1			NA
ASCL1_0_R1_peak_40180	chr5	126626155	126626612	+	2790	NA	promoter-TSS (MEGF10)	#NAME?	-73	MEGF10	MEGF10	NM_001256545			MEGF10			NA
ASCL1_0_R1_peak_37102	chr4	8159728	8161355	+	2788	NA	promoter-TSS (ABLIM2)	#NAME?	18	ABLIM2	ABLIM2	NM_001130088			ABLIM2			NA
ASCL1_0_R1_peak_28128	chr2	73339405	73340851	+	2787	NA	promoter-TSS (RAB11FIP5)	#NAME?	18	RAB11FIP5	RAB11FIP5	NM_015470			RAB11FIP5			NA
ASCL1_0_R1_peak_11074	chr12	49182358	49182979	+	2783	NA	promoter-TSS (LOC100506125)	#NAME?	152	ADCY6	ADCY6	NM_015270			ADCY6			NA
ASCL1_0_R1_peak_3934	chr1	202091726	202092394	+	2783	NA	promoter-TSS (GPR37L1)	#NAME?	31	GPR37L1	GPR37L1	NM_004767			GPR37L1			NA
ASCL1_0_R1_peak_48010	chr8	90769744	90770632	+	2783	NA	promoter-TSS (LOC101929709)	#NAME?	213	RIPK2	RIPK2	NM_003821			RIPK2			NA
ASCL1_0_R1_peak_11039	chr12	48152315	48153190	+	2783	NA	promoter-TSS (RAPGEF3)	#NAME?	-508	RAPGEF3	RAPGEF3	NM_001098531			RAPGEF3			NA
ASCL1_0_R1_peak_29796	chr2	202315832	202317133	+	2781	NA	promoter-TSS (STRADB)	#NAME?	90	STRADB	STRADB	NM_018571			STRADB			NA
ASCL1_0_R1_peak_9717	chr11	105948021	105948907	+	2780	NA	promoter-TSS (KBTBD3)	#NAME?	1	KBTBD3	KBTBD3	NM_152433			KBTBD3			NA
ASCL1_0_R1_peak_32518	chr21	36260277	36262928	+	2780	NA	promoter-TSS (RUNX1)	#NAME?	143480	LINC01426	LINC01426	NR_038885			LINC01426			NA
ASCL1_0_R1_peak_5942	chr10	77160956	77161798	+	2780	NA	promoter-TSS (ZNF503-AS2)	-promoter-TSS (ZNF503-AS2)	275	ZNF503	ZNF503	NM_032772			ZNF503			NA
ASCL1_0_R1_peak_49998	chr9	101017649	101018715	+	2777	NA	promoter-TSS (TBC1D2)	#NAME?	-179	TBC1D2	TBC1D2	NM_018421			TBC1D2			NA
ASCL1_0_R1_peak_34806	chr3	49940872	49941653	+	2776	NA	promoter-TSS (MST1R)	#NAME?	44	MST1R	MST1R	NM_002447			MST1R			NA
ASCL1_0_R1_peak_10113	chr11	126081430	126081860	+	2774	NA	promoter-TSS (RPUSD4)	#NAME?	26	FAM118B	FAM118B	NM_024556			FAM118B			NA
ASCL1_0_R1_peak_49264	chr9	14993076	14993580	+	2773	NA	promoter-TSS (LOC389705)	#NAME?	3	LOC389705	LOC389705	NR_003920			LOC389705			NA
ASCL1_0_R1_peak_8891	chr11	66188234	66188916	+	2772	NA	promoter-TSS (NPAS4)	#NAME?	100	NPAS4	NPAS4	NM_178864			NPAS4			NA
ASCL1_0_R1_peak_40364	chr5	138088469	138089831	+	2764	NA	promoter-TSS (CTNNA1)	#NAME?	65	CTNNA1	CTNNA1	NM_001290312			CTNNA1			NA
ASCL1_0_R1_peak_8755	chr11	64878694	64879636	+	2762	NA	promoter-TSS (TM7SF2)	#NAME?	-161	TM7SF2	TM7SF2	NM_003273			TM7SF2			NA
ASCL1_0_R1_peak_41203	chr5	179285153	179286378	+	2759	NA	promoter-TSS (C5orf45)	-promoter-TSS (C5orf45)	75	C5orf45	C5orf45	NM_016175			C5orf45			NA
ASCL1_0_R1_peak_5773	chr10	70091321	70092183	+	2758	NA	promoter-TSS (HNRNPH3)	#NAME?	-16	HNRNPH3	HNRNPH3	NM_021644			HNRNPH3			NA
ASCL1_0_R1_peak_22149	chr17	80193261	80194819	+	2758	NA	promoter-TSS (MIR6787)	#NAME?	-504	MIR6787	MIR6787	NR_106845			MIR6787			NA
ASCL1_0_R1_peak_13732	chr13	113343843	113345178	+	2755	NA	promoter-TSS (ATP11A)	#NAME?	-133	ATP11A	ATP11A	NM_032189			ATP11A			NA
ASCL1_0_R1_peak_13871	chr14	20881388	20881920	+	2755	NA	promoter-TSS (TEP1)	#NAME?	-75	TEP1	TEP1	NM_007110			TEP1			NA
ASCL1_0_R1_peak_42643	chr6	76458317	76459481	+	2753	NA	promoter-TSS (MYO6)	#NAME?	-10	MYO6	MYO6	NM_001300899			MYO6			NA
ASCL1_0_R1_peak_14402	chr14	65006866	65007472	+	2753	NA	promoter-TSS (HSPA2)	#NAME?	-17	HSPA2	HSPA2	NM_021979			HSPA2			NA
ASCL1_0_R1_peak_20183	chr17	34890502	34891551	+	2753	NA	promoter-TSS (PIGW)	#NAME?	279	MYO19	MYO19	NM_025109			MYO19			NA
ASCL1_0_R1_peak_1029	chr1	15850405	15851988	+	2752	NA	promoter-TSS (CASP9)	#NAME?	-256	CASP9	CASP9	NM_032996			CASP9			NA
ASCL1_0_R1_peak_15772	chr15	44580498	44581503	+	2751	NA	promoter-TSS (CASC4)	#NAME?	91	CASC4	CASC4	NM_177974			CASC4			NA
ASCL1_0_R1_peak_26998	chr19	59069552	59070503	+	2749	NA	promoter-TSS (MZF1-AS1)	-promoter-TSS (MZF1-AS1)	316	UBE2M	UBE2M	NM_003969			UBE2M			NA
ASCL1_0_R1_peak_616	chr1	3663045	3664303	+	2749	NA	promoter-TSS (TP73-AS1)	-promoter-TSS (TP73-AS1)	-339	TP73-AS1	TP73-AS1	NR_033712			TP73-AS1			NA
ASCL1_0_R1_peak_11803	chr12	94541665	94542241	+	2748	NA	promoter-TSS (PLXNC1)	#NAME?	-114344	PLXNC1	PLXNC1	NM_005761			PLXNC1			NA
ASCL1_0_R1_peak_48401	chr8	125740445	125741179	+	2747	NA	promoter-TSS (MTSS1)	#NAME?	-64	MTSS1	MTSS1	NM_014751			MTSS1			NA
ASCL1_0_R1_peak_6041	chr10	81964586	81965626	+	2745	NA	promoter-TSS (ANXA11)	#NAME?	222	ANXA11	ANXA11	NM_001278407			ANXA11			NA
ASCL1_0_R1_peak_7102	chr10	135121983	135124188	+	2744	NA	promoter-TSS (TUBGCP2)	#NAME?	692	ZNF511	ZNF511	NM_145806			ZNF511			NA
ASCL1_0_R1_peak_37552	chr4	47487002	47487456	+	2741	NA	promoter-TSS (ATP10D)	#NAME?	-181	ATP10D	ATP10D	NM_020453			ATP10D			NA
ASCL1_0_R1_peak_25284	chr19	19280790	19281410	+	2741	NA	promoter-TSS (MEF2B)	#NAME?	-2	MEF2B	MEF2B	NM_001145785			MEF2B			NA
ASCL1_0_R1_peak_8102	chr11	22850959	22851810	+	2734	NA	promoter-TSS (SVIP)	#NAME?	-2	SVIP	SVIP	NM_148893			SVIP			NA
ASCL1_0_R1_peak_28604	chr2	103235461	103236561	+	2729	NA	promoter-TSS (SLC9A2)	#NAME?	-137	SLC9A2	SLC9A2	NM_003048			SLC9A2			NA
ASCL1_0_R1_peak_1407	chr1	24882216	24882941	+	2727	NA	promoter-TSS (NCMAP)	#NAME?	11	NCMAP	NCMAP	NM_001010980			NCMAP			NA
ASCL1_0_R1_peak_44106	chr7	2353617	2354498	+	2722	NA	promoter-TSS (SNX8)	#NAME?	53	SNX8	SNX8	NM_013321			SNX8			NA
ASCL1_0_R1_peak_19334	chr17	882490	883480	+	2722	NA	promoter-TSS (NXN)	#NAME?	13	NXN	NXN	NM_022463			NXN			NA
ASCL1_0_R1_peak_198	chr1	1242714	1245443	+	2720	NA	promoter-TSS (ACAP3)	#NAME?	84	PUSL1	PUSL1	NM_153339			PUSL1			NA
ASCL1_0_R1_peak_22553	chr18	12656978	12658635	+	2716	NA	promoter-TSS (PSMG2)	#NAME?	106	SPIRE1	SPIRE1	NM_020148			SPIRE1			NA
ASCL1_0_R1_peak_7299	chr11	797698	798724	+	2712	NA	promoter-TSS (SLC25A22)	#NAME?	700	PANO1	PANO1	NM_001293167			PANO1			NA
ASCL1_0_R1_peak_18752	chr16	81812443	81813399	+	2707	NA	promoter-TSS (PLCG2)	#NAME?	58	PLCG2	PLCG2	NM_002661			PLCG2			NA
ASCL1_0_R1_peak_12354	chr12	122241375	122242458	+	2706	NA	promoter-TSS (SETD1B)	#NAME?	-526	LINC01089	LINC01089	NR_002809			LINC01089			NA
ASCL1_0_R1_peak_40526	chr5	141703888	141705149	+	2705	NA	promoter-TSS (SPRY4)	#NAME?	102	SPRY4	SPRY4	NM_030964			SPRY4			NA
ASCL1_0_R1_peak_11382	chr12	56472761	56473486	+	2702	NA	promoter-TSS (ERBB3)	#NAME?	-686	ERBB3	ERBB3	NM_001982			ERBB3			NA
ASCL1_0_R1_peak_41512	chr6	10747403	10748166	+	2696	NA	promoter-TSS (TMEM14B)	#NAME?	-208	TMEM14B	TMEM14B	NM_001286488			TMEM14B			NA
ASCL1_0_R1_peak_31390	chr20	34359628	34360405	+	2694	NA	promoter-TSS (PHF20)	#NAME?	93	PHF20	PHF20	NM_016436			PHF20			NA
ASCL1_0_R1_peak_14262	chr14	55493671	55494132	+	2694	NA	promoter-TSS (WDHD1)	#NAME?	57	SOCS4	SOCS4	NM_080867			SOCS4			NA
ASCL1_0_R1_peak_29344	chr2	164592473	164593476	+	2691	NA	promoter-TSS (FIGN)	#NAME?	-461	FIGN	FIGN	NM_018086			FIGN			NA
ASCL1_0_R1_peak_27205	chr2	10442183	10444036	+	2685	NA	promoter-TSS (HPCAL1)	#NAME?	-717	HPCAL1	HPCAL1	NM_134421			HPCAL1			NA
ASCL1_0_R1_peak_13280	chr13	44453192	44454428	+	2683	NA	promoter-TSS (CCDC122)	#NAME?	16	CCDC122	CCDC122	NM_144974			CCDC122			NA
ASCL1_0_R1_peak_1898	chr1	41249027	41250212	+	2682	NA	promoter-TSS (KCNQ4)	#NAME?	-65	KCNQ4	KCNQ4	NM_172163			KCNQ4			NA
ASCL1_0_R1_peak_2148	chr1	51425376	51426406	+	2680	NA	promoter-TSS (FAF1)	#NAME?	45	FAF1	FAF1	NM_007051			FAF1			NA
ASCL1_0_R1_peak_2679	chr1	95285634	95286439	+	2680	NA	promoter-TSS (SLC44A3)	#NAME?	-64	SLC44A3	SLC44A3	NM_152369			SLC44A3			NA
ASCL1_0_R1_peak_9026	chr11	67396778	67398300	+	2678	NA	promoter-TSS (NUDT8)	#NAME?	-131	NUDT8	NUDT8	NM_181843			NUDT8			NA
ASCL1_0_R1_peak_22095	chr17	80008195	80010165	+	2673	NA	promoter-TSS (GPS1)	#NAME?	470	RFNG	RFNG	NM_002917			RFNG			NA
ASCL1_0_R1_peak_19725	chr17	8286748	8287355	+	2673	NA	promoter-TSS (RPL26)	#NAME?	-486	RPL26	RPL26	NM_000987			RPL26			NA
ASCL1_0_R1_peak_8195	chr11	32913991	32915491	+	2672	NA	promoter-TSS (QSER1)	#NAME?	17	QSER1	QSER1	NM_001076786			QSER1			NA
ASCL1_0_R1_peak_27287	chr2	14774083	14775301	+	2667	NA	promoter-TSS (LOC653602)	#NAME?	-523	LOC653602	LOC653602	NM_001291410			LOC653602			NA
ASCL1_0_R1_peak_1468	chr1	26758421	26758976	+	2666	NA	promoter-TSS (DHDDS)	#NAME?	-75	DHDDS	DHDDS	NM_001243564			DHDDS			NA
ASCL1_0_R1_peak_47459	chr8	42396200	42397291	+	2663	NA	promoter-TSS (SMIM19)	#NAME?	27	SMIM19	SMIM19	NM_138436			SMIM19			NA
ASCL1_0_R1_peak_12126	chr12	113573062	113574021	+	2662	NA	promoter-TSS (RASAL1)	#NAME?	503	RASAL1	RASAL1	NM_001193520			RASAL1			NA
ASCL1_0_R1_peak_51432	chr9	140114470	140118534	+	2661	NA	promoter-TSS (RNF208)	#NAME?	-727	RNF208	RNF208	NM_031297			RNF208			NA
ASCL1_0_R1_peak_22761	chr18	32620964	32621657	+	2658	NA	promoter-TSS (MAPRE2)	#NAME?	-304	MAPRE2	MAPRE2	NM_001256420			MAPRE2			NA
ASCL1_0_R1_peak_18127	chr16	47176753	47178598	+	2658	NA	promoter-TSS (ITFG1-AS1)	-promoter-TSS (ITFG1-AS1)	261	NETO2	NETO2	NM_018092			NETO2			NA
ASCL1_0_R1_peak_1048	chr1	16173736	16175162	+	2658	NA	promoter-TSS (SPEN)	#NAME?	90	SPEN	SPEN	NM_015001			SPEN			NA
ASCL1_0_R1_peak_28173	chr2	74668650	74669469	+	2658	NA	promoter-TSS (RTKN)	#NAME?	-1349	RTKN	RTKN	NM_001015055			RTKN			NA
ASCL1_0_R1_peak_15580	chr15	34629657	34630433	+	2656	NA	promoter-TSS (SLC12A6)	#NAME?	-1000	SLC12A6	SLC12A6	NM_001042495			SLC12A6			NA
ASCL1_0_R1_peak_45278	chr7	73497518	73498820	+	2656	NA	promoter-TSS (LIMK1)	#NAME?	62	LIMK1	LIMK1	NM_002314			LIMK1			NA
ASCL1_0_R1_peak_28044	chr2	69968734	69969617	+	2651	NA	promoter-TSS (ANXA4)	#NAME?	48	ANXA4	ANXA4	NM_001153			ANXA4			NA
ASCL1_0_R1_peak_34907	chr3	53527848	53528933	+	2649	NA	promoter-TSS (CACNA1D)	#NAME?	-686	CACNA1D	CACNA1D	NM_001128839			CACNA1D			NA
ASCL1_0_R1_peak_14180	chr14	50065106	50065791	+	2648	NA	promoter-TSS (LRR1)	#NAME?	33	LRR1	LRR1	NM_152329			LRR1			NA
ASCL1_0_R1_peak_34658	chr3	41240238	41241611	+	2646	NA	promoter-TSS (CTNNB1)	#NAME?	-18	CTNNB1	CTNNB1	NM_001098210			CTNNB1			NA
ASCL1_0_R1_peak_38041	chr4	109089749	109090366	+	2646	NA	promoter-TSS (LEF1)	#NAME?	55	LEF1	LEF1	NM_016269			LEF1			NA
ASCL1_0_R1_peak_23873	chr19	1568341	1568798	+	2646	NA	promoter-TSS (MEX3D)	#NAME?	-512	MEX3D	MEX3D	NM_001174118			MEX3D			NA
ASCL1_0_R1_peak_7233	chr11	560301	561815	+	2645	NA	promoter-TSS (RASSF7)	#NAME?	-279	LMNTD2	LMNTD2	NM_173573			LMNTD2			NA
ASCL1_0_R1_peak_45336	chr7	75543976	75544850	+	2644	NA	promoter-TSS (POR)	#NAME?	-7	POR	POR	NM_000941			POR			NA
ASCL1_0_R1_peak_47901	chr8	77912440	77913098	+	2642	NA	promoter-TSS (PEX2)	#NAME?	511	PEX2	PEX2	NM_001172086			PEX2			NA
ASCL1_0_R1_peak_29354	chr2	165697383	165698911	+	2638	NA	promoter-TSS (COBLL1)	#NAME?	-219	COBLL1	COBLL1	NM_001278458			COBLL1			NA
ASCL1_0_R1_peak_52877	chrX	153774913	153775733	+	2636	NA	promoter-TSS (G6PD)	#NAME?	478	G6PD	G6PD	NM_001042351			G6PD			NA
ASCL1_0_R1_peak_41109	chr5	176936424	176937216	+	2633	NA	promoter-TSS (DOK3)	#NAME?	38	DOK3	DOK3	NM_001144876			DOK3			NA
ASCL1_0_R1_peak_24975	chr19	14800461	14801240	+	2632	NA	promoter-TSS (ZNF333)	#NAME?	-20	ZNF333	ZNF333	NM_001300912			ZNF333			NA
ASCL1_0_R1_peak_1679	chr1	32930368	32931119	+	2631	NA	promoter-TSS (ZBTB8B)	#NAME?	85	ZBTB8B	ZBTB8B	NM_001145720			ZBTB8B			NA
ASCL1_0_R1_peak_23497	chr18	77748000	77749012	+	2631	NA	promoter-TSS (TXNL4A)	#NAME?	86	TXNL4A	TXNL4A	NM_001305564			TXNL4A			NA
ASCL1_0_R1_peak_36203	chr3	192127216	192128056	+	2630	NA	promoter-TSS (FGF12)	#NAME?	-798	FGF12	FGF12	NM_004113			FGF12			NA
ASCL1_0_R1_peak_3097	chr1	150487910	150488506	+	2629	NA	promoter-TSS (FALEC)	#NAME?	-25	FALEC	FALEC	NR_051960			FALEC			NA
ASCL1_0_R1_peak_8323	chr11	45868603	45869441	+	2629	NA	promoter-TSS (CRY2)	#NAME?	65	CRY2	CRY2	NM_021117			CRY2			NA
ASCL1_0_R1_peak_37639	chr4	56502025	56502715	+	2629	NA	promoter-TSS (NMU)	#NAME?	495	NMU	NMU	NR_120489			NMU			NA
ASCL1_0_R1_peak_33581	chr22	37882198	37882746	+	2628	NA	promoter-TSS (MFNG)	#NAME?	6	MFNG	MFNG	NM_002405			MFNG			NA
ASCL1_0_R1_peak_34332	chr3	2140038	2140940	+	2628	NA	promoter-TSS (CNTN4)	#NAME?	45436	CNTN4-AS2	CNTN4-AS2	NR_046555			CNTN4-AS2			NA
ASCL1_0_R1_peak_1776	chr1	36554121	36554946	+	2626	NA	promoter-TSS (ADPRHL2)	#NAME?	80	ADPRHL2	ADPRHL2	NM_017825			ADPRHL2			NA
ASCL1_0_R1_peak_35579	chr3	134369619	134370159	+	2626	NA	promoter-TSS (KY)	#NAME?	-25	KY	KY	NM_178554			KY			NA
ASCL1_0_R1_peak_1761	chr1	36022423	36023632	+	2624	NA	promoter-TSS (NCDN)	#NAME?	10	KIAA0319L	KIAA0319L	NM_024874			KIAA0319L			NA
ASCL1_0_R1_peak_4976	chr10	3214596	3216025	+	2618	NA	promoter-TSS (PITRM1)	#NAME?	-277	PITRM1	PITRM1	NM_001242309			PITRM1			NA
ASCL1_0_R1_peak_5477	chr10	43632904	43634277	+	2617	NA	promoter-TSS (CSGALNACT2)	#NAME?	-303	CSGALNACT2	CSGALNACT2	NM_018590			CSGALNACT2			NA
ASCL1_0_R1_peak_19573	chr17	6347348	6348028	+	2616	NA	promoter-TSS (FAM64A)	#NAME?	-47	FAM64A	FAM64A	NM_001195228			FAM64A			NA
ASCL1_0_R1_peak_23311	chr18	74206778	74207782	+	2615	NA	promoter-TSS (C18orf65)	-promoter-TSS (C18orf65)	-134	ZNF516	ZNF516	NM_014643			ZNF516			NA
ASCL1_0_R1_peak_35861	chr3	160473024	160474143	+	2610	NA	promoter-TSS (PPM1L)	#NAME?	-413	PPM1L	PPM1L	NM_139245			PPM1L			NA
ASCL1_0_R1_peak_52889	chrX	154299099	154299969	+	2607	NA	promoter-TSS (CMC4)	#NAME?	13	CMC4	CMC4	NM_001018024			CMC4			NA
ASCL1_0_R1_peak_13881	chr14	21566026	21566680	+	2607	NA	promoter-TSS (TMEM253)	#NAME?	455	ZNF219	ZNF219	NM_001102454			ZNF219			NA
ASCL1_0_R1_peak_47354	chr8	38088420	38089949	+	2606	NA	promoter-TSS (DDHD2)	#NAME?	175	DDHD2	DDHD2	NM_015214			DDHD2			NA
ASCL1_0_R1_peak_44979	chr7	50517678	50518640	+	2606	NA	promoter-TSS (FIGNL1)	#NAME?	-71	FIGNL1	FIGNL1	NM_022116			FIGNL1			NA
ASCL1_0_R1_peak_13939	chr14	24505360	24505872	+	2606	NA	promoter-TSS (DHRS4L1)	#NAME?	-5	DHRS4L1	DHRS4L1	NM_001277864			DHRS4L1			NA
ASCL1_0_R1_peak_40618	chr5	148960770	148961429	+	2606	NA	promoter-TSS (ARHGEF37)	#NAME?	-36	ARHGEF37	ARHGEF37	NM_001001669			ARHGEF37			NA
ASCL1_0_R1_peak_3916	chr1	201798092	201798568	+	2605	NA	promoter-TSS (IPO9)	#NAME?	42	IPO9	IPO9	NM_018085			IPO9			NA
ASCL1_0_R1_peak_27850	chr2	54784881	54786039	+	2602	NA	promoter-TSS (SPTBN1)	#NAME?	-71	SPTBN1	SPTBN1	NM_003128			SPTBN1			NA
ASCL1_0_R1_peak_1924	chr1	41949889	41950692	+	2601	NA	promoter-TSS (EDN2)	#NAME?	64	EDN2	EDN2	NM_001956			EDN2			NA
ASCL1_0_R1_peak_2799	chr1	109792015	109792912	+	2598	NA	promoter-TSS (CELSR2)	#NAME?	-178	CELSR2	CELSR2	NM_001408			CELSR2			NA
ASCL1_0_R1_peak_38381	chr4	148652863	148654038	+	2597	NA	promoter-TSS (ARHGAP10)	#NAME?	-3	ARHGAP10	ARHGAP10	NM_024605			ARHGAP10			NA
ASCL1_0_R1_peak_49038	chr8	145550021	145551356	+	2593	NA	promoter-TSS (DGAT1)	#NAME?	-106	DGAT1	DGAT1	NM_012079			DGAT1			NA
ASCL1_0_R1_peak_19096	chr16	88772130	88773088	+	2592	NA	promoter-TSS (CTU2)	#NAME?	220	RNF166	RNF166	NM_001171815			RNF166			NA
ASCL1_0_R1_peak_971	chr1	11919246	11919676	+	2592	NA	promoter-TSS (NPPB)	#NAME?	-469	NPPB	NPPB	NM_002521			NPPB			NA
ASCL1_0_R1_peak_10950	chr12	40618264	40619130	+	2588	NA	promoter-TSS (LRRK2)	#NAME?	-116	LRRK2	LRRK2	NM_198578			LRRK2			NA
ASCL1_0_R1_peak_21354	chr17	73105481	73106203	+	2587	NA	promoter-TSS (ARMC7)	#NAME?	-205	ARMC7	ARMC7	NM_024585			ARMC7			NA
ASCL1_0_R1_peak_41953	chr6	32812372	32812910	+	2587	NA	promoter-TSS (PSMB8)	#NAME?	778	PSMB8-AS1	PSMB8-AS1	NR_037173			PSMB8-AS1			NA
ASCL1_0_R1_peak_8681	chr11	64109414	64110879	+	2586	NA	promoter-TSS (MIR7155)	#NAME?	-770	MIR7155	MIR7155	NR_106977			MIR7155			NA
ASCL1_0_R1_peak_34786	chr3	49377290	49378057	+	2585	NA	promoter-TSS (USP4)	#NAME?	-137	USP4	USP4	NM_003363			USP4			NA
ASCL1_0_R1_peak_48776	chr8	144416671	144417324	+	2584	NA	promoter-TSS (TOP1MT)	#NAME?	64	TOP1MT	TOP1MT	NM_001258447			TOP1MT			NA
ASCL1_0_R1_peak_45334	chr7	75508107	75508686	+	2584	NA	promoter-TSS (RHBDD2)	#NAME?	79	RHBDD2	RHBDD2	NM_001040456			RHBDD2			NA
ASCL1_0_R1_peak_19384	chr17	1619063	1619839	+	2583	NA	promoter-TSS (WDR81)	#NAME?	115	MIR22HG	MIR22HG	NR_028504			MIR22HG			NA
ASCL1_0_R1_peak_24239	chr19	3970722	3971500	+	2580	NA	promoter-TSS (DAPK3)	#NAME?	10	DAPK3	DAPK3	NM_001348			DAPK3			NA
ASCL1_0_R1_peak_28817	chr2	115918642	115920004	+	2579	NA	promoter-TSS (DPP10)	#NAME?	-403	DPP10-AS1	DPP10-AS1	NR_036580			DPP10-AS1			NA
ASCL1_0_R1_peak_5981	chr10	79685681	79687094	+	2574	NA	promoter-TSS (DLG5)	#NAME?	-39	DLG5	DLG5	NM_004747			DLG5			NA
ASCL1_0_R1_peak_37248	chr4	16227386	16229000	+	2574	NA	promoter-TSS (TAPT1)	#NAME?	-32	TAPT1	TAPT1	NM_153365			TAPT1			NA
ASCL1_0_R1_peak_15905	chr15	56757030	56757494	+	2572	NA	promoter-TSS (MNS1)	#NAME?	73	MNS1	MNS1	NM_018365			MNS1			NA
ASCL1_0_R1_peak_20988	chr17	57696445	57696937	+	2570	NA	promoter-TSS (CLTC)	#NAME?	-359	CLTC	CLTC	NM_004859			CLTC			NA
ASCL1_0_R1_peak_25830	chr19	39832473	39833482	+	2569	NA	promoter-TSS (SAMD4B)	#NAME?	-122	SAMD4B	SAMD4B	NM_001303614			SAMD4B			NA
ASCL1_0_R1_peak_47762	chr8	66753495	66755063	+	2568	NA	promoter-TSS (PDE7A)	#NAME?	-52950	PDE7A	PDE7A	NM_001242318			PDE7A			NA
ASCL1_0_R1_peak_51712	chrX	19532971	19533828	+	2567	NA	promoter-TSS (MAP3K15)	#NAME?	-20	MAP3K15	MAP3K15	NM_001001671			MAP3K15			NA
ASCL1_0_R1_peak_13484	chr13	76209700	76210902	+	2564	NA	promoter-TSS (LMO7)	#NAME?	-171	LMO7-AS1	LMO7-AS1	NR_120412			LMO7-AS1			NA
ASCL1_0_R1_peak_5437	chr10	38691328	38692187	+	2564	NA	promoter-TSS (SEPT7P9)	#NAME?	23	SEPT7P9	SEPT7P9	NR_027269			SEPT7P9			NA
ASCL1_0_R1_peak_20646	chr17	43972663	43973160	+	2562	NA	promoter-TSS (MAPT-AS1)	-promoter-TSS (MAPT-AS1)	-32	MAPT-AS1	MAPT-AS1	NR_024559_1			MAPT-AS1			NA
ASCL1_0_R1_peak_26035	chr19	42637125	42637805	+	2562	NA	promoter-TSS (POU2F2)	#NAME?	200	MIR4323	MIR4323	NR_036208			MIR4323			NA
ASCL1_0_R1_peak_4530	chr1	228674323	228675767	+	2556	NA	promoter-TSS (RNF187)	#NAME?	-23	RNF187	RNF187	NM_001010858			RNF187			NA
ASCL1_0_R1_peak_40284	chr5	134240139	134241334	+	2554	NA	promoter-TSS (PCBD2)	#NAME?	-74	PCBD2	PCBD2	NM_032151			PCBD2			NA
ASCL1_0_R1_peak_45480	chr7	86974569	86975139	+	2554	NA	promoter-TSS (CROT)	#NAME?	-46	TP53TG1	TP53TG1	NR_015381			TP53TG1			NA
ASCL1_0_R1_peak_41398	chr6	4775453	4777345	+	2553	NA	promoter-TSS (CDYL)	#NAME?	70006	CDYL	CDYL	NM_001143970			CDYL			NA
ASCL1_0_R1_peak_36073	chr3	183415333	183416079	+	2552	NA	promoter-TSS (YEATS2)	#NAME?	100	YEATS2	YEATS2	NM_018023			YEATS2			NA
ASCL1_0_R1_peak_25545	chr19	35521071	35522200	+	2551	NA	promoter-TSS (SCN1B)	#NAME?	43	SCN1B	SCN1B	NM_001037			SCN1B			NA
ASCL1_0_R1_peak_4556	chr1	229761163	229762337	+	2548	NA	promoter-TSS (TAF5L)	#NAME?	44	TAF5L	TAF5L	NM_001025247			TAF5L			NA
ASCL1_0_R1_peak_10321	chr12	568852	570234	+	2546	NA	promoter-TSS (B4GALNT3)	#NAME?	0	B4GALNT3	B4GALNT3	NM_173593			B4GALNT3			NA
ASCL1_0_R1_peak_24907	chr19	14016645	14017623	+	2546	NA	promoter-TSS (C19orf57)	-promoter-TSS (C19orf57)	178	CC2D1A	CC2D1A	NM_017721			CC2D1A			NA
ASCL1_0_R1_peak_37483	chr4	40858835	40859488	+	2544	NA	promoter-TSS (APBB2)	#NAME?	107247	NSUN7	NSUN7	NM_024677			NSUN7			NA
ASCL1_0_R1_peak_36384	chr4	329926	331299	+	2536	NA	promoter-TSS (ZNF141)	#NAME?	-984	ZNF141	ZNF141	NM_003441			ZNF141			NA
ASCL1_0_R1_peak_50829	chr9	136222972	136224115	+	2534	NA	promoter-TSS (SURF1)	#NAME?	122	SURF2	SURF2	NM_017503			SURF2			NA
ASCL1_0_R1_peak_6202	chr10	94833159	94834136	+	2530	NA	promoter-TSS (CYP26A1)	#NAME?	415	CYP26A1	CYP26A1	NM_057157			CYP26A1			NA
ASCL1_0_R1_peak_49817	chr9	94186056	94187120	+	2528	NA	promoter-TSS (NFIL3)	#NAME?	-444	NFIL3	NFIL3	NM_001290000			NFIL3			NA
ASCL1_0_R1_peak_7739	chr11	2949872	2951232	+	2525	NA	promoter-TSS (PHLDA2)	#NAME?	98	PHLDA2	PHLDA2	NM_003311			PHLDA2			NA
ASCL1_0_R1_peak_9677	chr11	100997926	100999703	+	2524	NA	promoter-TSS (LOC101054525)	#NAME?	980	PGR	PGR	NM_001271162			PGR			NA
ASCL1_0_R1_peak_22949	chr18	47013282	47013918	+	2523	NA	promoter-TSS (C18orf32)	-promoter-TSS (C18orf32)	44	C18orf32	C18orf32	NM_001199346			C18orf32			NA
ASCL1_0_R1_peak_11916	chr12	103350996	103351575	+	2523	NA	promoter-TSS (ASCL1)	#NAME?	-167	ASCL1	ASCL1	NM_004316			ASCL1			NA
ASCL1_0_R1_peak_22364	chr18	3261656	3262824	+	2522	NA	promoter-TSS (MYL12B)	#NAME?	117	LOC104968399	LOC104968399	NR_130145			LOC104968399			NA
ASCL1_0_R1_peak_2952	chr1	117909165	117910315	+	2522	NA	promoter-TSS (MAN1A2)	#NAME?	-345	MAN1A2	MAN1A2	NM_006699			MAN1A2			NA
ASCL1_0_R1_peak_28171	chr2	74667467	74667951	+	2516	NA	promoter-TSS (RTKN)	#NAME?	1	RTKN	RTKN	NM_001015055			RTKN			NA
ASCL1_0_R1_peak_50211	chr9	119449308	119449866	+	2516	NA	promoter-TSS (TRIM32)	#NAME?	6	TRIM32	TRIM32	NM_001099679			TRIM32			NA
ASCL1_0_R1_peak_12452	chr12	124456428	124458576	+	2513	NA	promoter-TSS (ZNF664)	#NAME?	30	CCDC92	CCDC92	NM_025140			CCDC92			NA
ASCL1_0_R1_peak_6276	chr10	99257466	99259535	+	2512	NA	promoter-TSS (MMS19)	#NAME?	-134	MMS19	MMS19	NM_001289405			MMS19			NA
ASCL1_0_R1_peak_2403	chr1	66998681	66999339	+	2512	NA	promoter-TSS (SGIP1)	#NAME?	-629	SGIP1	SGIP1	NM_001308203			SGIP1			NA
ASCL1_0_R1_peak_52212	chrX	71933849	71934416	+	2510	NA	promoter-TSS (PHKA1)	#NAME?	-103	PHKA1	PHKA1	NM_001172436			PHKA1			NA
ASCL1_0_R1_peak_31213	chr20	29611425	29611959	+	2509	NA	promoter-TSS (FRG1B)	#NAME?	-187	FRG1B	FRG1B	NR_003579			FRG1B			NA
ASCL1_0_R1_peak_9553	chr11	86748499	86749163	+	2505	NA	promoter-TSS (TMEM135)	#NAME?	-55	TMEM135	TMEM135	NM_022918			TMEM135			NA
ASCL1_0_R1_peak_11386	chr12	56511857	56512459	+	2502	NA	promoter-TSS (ZC3H10)	#NAME?	154	ZC3H10	ZC3H10	NM_001303124			ZC3H10			NA
ASCL1_0_R1_peak_9749	chr11	109963241	109964624	+	2501	NA	promoter-TSS (ZC3H12C)	#NAME?	-155	ZC3H12C	ZC3H12C	NM_033390			ZC3H12C			NA
ASCL1_0_R1_peak_11076	chr12	49208203	49209106	+	2499	NA	promoter-TSS (CACNB3)	#NAME?	439	CACNB3	CACNB3	NM_001206916			CACNB3			NA
ASCL1_0_R1_peak_18778	chr16	84150060	84151179	+	2499	NA	promoter-TSS (MBTPS1)	#NAME?	-71	MBTPS1	MBTPS1	NM_003791			MBTPS1			NA
ASCL1_0_R1_peak_37994	chr4	102267572	102269669	+	2497	NA	promoter-TSS (PPP3CA)	#NAME?	8	PPP3CA	PPP3CA	NM_001130691			PPP3CA			NA
ASCL1_0_R1_peak_26252	chr19	46367240	46367939	+	2497	NA	promoter-TSS (FOXA3)	#NAME?	71	FOXA3	FOXA3	NM_004497			FOXA3			NA
ASCL1_0_R1_peak_37457	chr4	39367625	39368284	+	2496	NA	promoter-TSS (RFC1)	#NAME?	47	RFC1	RFC1	NM_002913			RFC1			NA
ASCL1_0_R1_peak_5837	chr10	72431926	72432756	+	2492	NA	promoter-TSS (ADAMTS14)	#NAME?	-218	ADAMTS14	ADAMTS14	NM_139155			ADAMTS14			NA
ASCL1_0_R1_peak_15328	chr14	105956063	105957901	+	2488	NA	promoter-TSS (C14orf80)	-promoter-TSS (C14orf80)	790	C14orf80	C14orf80	NM_001134875			C14orf80			NA
ASCL1_0_R1_peak_4360	chr1	225116993	225117909	+	2487	NA	promoter-TSS (DNAH14)	#NAME?	88	DNAH14	DNAH14	NM_001373			DNAH14			NA
ASCL1_0_R1_peak_48212	chr8	104383392	104384245	+	2485	NA	promoter-TSS (CTHRC1)	#NAME?	75	CTHRC1	CTHRC1	NM_138455			CTHRC1			NA
ASCL1_0_R1_peak_49242	chr9	10612659	10613388	+	2480	NA	promoter-TSS (PTPRD)	#NAME?	-183	PTPRD-AS2	PTPRD-AS2	NR_110696			PTPRD-AS2			NA
ASCL1_0_R1_peak_34562	chr3	32022010	32023129	+	2480	NA	promoter-TSS (ZNF860)	#NAME?	-697	ZNF860	ZNF860	NM_001137674			ZNF860			NA
ASCL1_0_R1_peak_45056	chr7	56019342	56019848	+	2478	NA	promoter-TSS (MRPS17)	#NAME?	-16	MRPS17	MRPS17	NM_015969			MRPS17			NA
ASCL1_0_R1_peak_16228	chr15	72523222	72524163	+	2476	NA	promoter-TSS (PKM)	#NAME?	35	PKM	PKM	NM_182471			PKM			NA
ASCL1_0_R1_peak_4071	chr1	206223343	206224123	+	2475	NA	promoter-TSS (AVPR1B)	#NAME?	-550	AVPR1B	AVPR1B	NM_000707			AVPR1B			NA
ASCL1_0_R1_peak_20306	chr17	37895570	37896146	+	2472	NA	promoter-TSS (GRB7)	#NAME?	1696	GRB7	GRB7	NM_001242442			GRB7			NA
ASCL1_0_R1_peak_10919	chr12	33049267	33050275	+	2472	NA	promoter-TSS (PKP2)	#NAME?	9	PKP2	PKP2	NM_004572			PKP2			NA
ASCL1_0_R1_peak_45376	chr7	75987642	75988860	+	2470	NA	promoter-TSS (YWHAG)	#NAME?	91	YWHAG	YWHAG	NM_012479			YWHAG			NA
ASCL1_0_R1_peak_2793	chr1	109656326	109656921	+	2469	NA	promoter-TSS (C1orf194)	-promoter-TSS (C1orf194)	38	KIAA1324	KIAA1324	NM_020775			KIAA1324			NA
ASCL1_0_R1_peak_29687	chr2	192542477	192542989	+	2464	NA	promoter-TSS (NABP1)	#NAME?	-129	NABP1	NABP1	NM_001254736			NABP1			NA
ASCL1_0_R1_peak_29458	chr2	173599834	173601044	+	2464	NA	promoter-TSS (RAPGEF4)	#NAME?	-86	RAPGEF4	RAPGEF4	NM_001282899			RAPGEF4			NA
ASCL1_0_R1_peak_38419	chr4	154073255	154073625	+	2463	NA	promoter-TSS (TRIM2)	#NAME?	-52126	TRIM2	TRIM2	NM_001130067			TRIM2			NA
ASCL1_0_R1_peak_48060	chr8	95960673	95962433	+	2462	NA	promoter-TSS (TP53INP1)	#NAME?	62	TP53INP1	TP53INP1	NM_033285			TP53INP1			NA
ASCL1_0_R1_peak_29215	chr2	149401817	149402658	+	2461	NA	promoter-TSS (EPC2)	#NAME?	-323	EPC2	EPC2	NM_015630			EPC2			NA
ASCL1_0_R1_peak_14860	chr14	96000684	96001902	+	2460	NA	promoter-TSS (GLRX5)	#NAME?	-30	GLRX5	GLRX5	NM_016417			GLRX5			NA
ASCL1_0_R1_peak_32412	chr21	27542666	27543430	+	2459	NA	promoter-TSS (APP)	#NAME?	90	APP	APP	NM_001136131			APP			NA
ASCL1_0_R1_peak_6630	chr10	118031909	118032693	+	2459	NA	promoter-TSS (GFRA1)	#NAME?	-482	GFRA1	GFRA1	NM_005264			GFRA1			NA
ASCL1_0_R1_peak_5574	chr10	49514180	49515334	+	2453	NA	promoter-TSS (MAPK8)	#NAME?	-94898	MAPK8	MAPK8	NM_139049			MAPK8			NA
ASCL1_0_R1_peak_42230	chr6	41701536	41703518	+	2451	NA	promoter-TSS (TFEB)	#NAME?	271	TFEB	TFEB	NM_001167827			TFEB			NA
ASCL1_0_R1_peak_26863	chr19	56111442	56112167	+	2446	NA	promoter-TSS (FIZ1)	#NAME?	98	ZNF524	ZNF524	NM_153219			ZNF524			NA
ASCL1_0_R1_peak_49852	chr9	95946099	95947685	+	2446	NA	promoter-TSS (WNK2)	#NAME?	-320	WNK2	WNK2	NM_006648			WNK2			NA
ASCL1_0_R1_peak_25164	chr19	18284284	18284770	+	2444	NA	promoter-TSS (IFI30)	#NAME?	-63	IFI30	IFI30	NM_006332			IFI30			NA
ASCL1_0_R1_peak_42041	chr6	34433356	34434125	+	2444	NA	promoter-TSS (PACSIN1)	#NAME?	-98	PACSIN1	PACSIN1	NM_020804			PACSIN1			NA
ASCL1_0_R1_peak_19374	chr17	1531001	1533280	+	2441	NA	promoter-TSS (SLC43A2)	#NAME?	40	SLC43A2	SLC43A2	NM_152346			SLC43A2			NA
ASCL1_0_R1_peak_37038	chr4	6711420	6711942	+	2439	NA	promoter-TSS (MRFAP1L1)	#NAME?	-75	MRFAP1L1	MRFAP1L1	NM_203462			MRFAP1L1			NA
ASCL1_0_R1_peak_41759	chr6	26924093	26925063	+	2439	NA	promoter-TSS (GUSBP2)	#NAME?	-194	LINC00240	LINC00240	NR_026775			LINC00240			NA
ASCL1_0_R1_peak_11401	chr12	56862080	56862495	+	2439	NA	promoter-TSS (SPRYD4)	#NAME?	-14	SPRYD4	SPRYD4	NM_207344			SPRYD4			NA
ASCL1_0_R1_peak_14881	chr14	96670760	96671406	+	2433	NA	promoter-TSS (BDKRB2)	#NAME?	-52	BDKRB2	BDKRB2	NM_000623			BDKRB2			NA
ASCL1_0_R1_peak_28039	chr2	69613897	69614846	+	2433	NA	promoter-TSS (GFPT1)	#NAME?	15	GFPT1	GFPT1	NM_002056			GFPT1			NA
ASCL1_0_R1_peak_39863	chr5	90675811	90676326	+	2433	NA	promoter-TSS (ARRDC3-AS1)	-promoter-TSS (ARRDC3-AS1)	-96	ARRDC3-AS1	ARRDC3-AS1	NR_027435			ARRDC3-AS1			NA
ASCL1_0_R1_peak_42818	chr6	97372060	97372856	+	2433	NA	promoter-TSS (KLHL32)	#NAME?	-38	KLHL32	KLHL32	NM_001286251			KLHL32			NA
ASCL1_0_R1_peak_2912	chr1	114695104	114695631	+	2433	NA	promoter-TSS (SYT6)	#NAME?	-305	SYT6	SYT6	NM_001270805			SYT6			NA
ASCL1_0_R1_peak_36608	chr4	1339985	1341545	+	2429	NA	promoter-TSS (UVSSA)	#NAME?	-339	UVSSA	UVSSA	NM_020894			UVSSA			NA
ASCL1_0_R1_peak_4081	chr1	206785583	206786091	+	2429	NA	promoter-TSS (EIF2D)	#NAME?	67	EIF2D	EIF2D	NM_006893			EIF2D			NA
ASCL1_0_R1_peak_46491	chr7	150496794	150498353	+	2428	NA	promoter-TSS (TMEM176B)	#NAME?	-281	TMEM176A	TMEM176A	NM_018487			TMEM176A			NA
ASCL1_0_R1_peak_41707	chr6	24645939	24646641	+	2428	NA	promoter-TSS (KIAA0319)	#NAME?	93	KIAA0319	KIAA0319	NM_001168377			KIAA0319			NA
ASCL1_0_R1_peak_17536	chr16	4587836	4589022	+	2428	NA	promoter-TSS (CDIP1)	#NAME?	387	CDIP1	CDIP1	NM_001199056			CDIP1			NA
ASCL1_0_R1_peak_52836	chrX	153200048	153201013	+	2427	NA	promoter-TSS (NAA10)	#NAME?	77	NAA10	NAA10	NM_003491			NAA10			NA
ASCL1_0_R1_peak_13266	chr13	42534796	42535524	+	2427	NA	promoter-TSS (VWA8)	#NAME?	61	VWA8	VWA8	NM_001009814			VWA8			NA
ASCL1_0_R1_peak_52757	chrX	151806071	151806743	+	2426	NA	promoter-TSS (GABRQ)	#NAME?	-230	GABRQ	GABRQ	NM_018558			GABRQ			NA
ASCL1_0_R1_peak_1076	chr1	16563414	16563920	+	2426	NA	promoter-TSS (RSG1)	#NAME?	-8	RSG1	RSG1	NM_030907			RSG1			NA
ASCL1_0_R1_peak_52625	chrX	135579063	135579861	+	2422	NA	promoter-TSS (HTATSF1)	#NAME?	-209	HTATSF1	HTATSF1	NM_014500			HTATSF1			NA
ASCL1_0_R1_peak_33588	chr22	37915024	37915939	+	2422	NA	promoter-TSS (CARD10)	#NAME?	-271	CARD10	CARD10	NM_014550			CARD10			NA
ASCL1_0_R1_peak_23175	chr18	65183561	65184445	+	2420	NA	promoter-TSS (DSEL)	#NAME?	-36	DSEL	DSEL	NM_032160			DSEL			NA
ASCL1_0_R1_peak_41068	chr5	176558973	176561731	+	2417	NA	promoter-TSS (NSD1)	#NAME?	272	NSD1	NSD1	NM_172349			NSD1			NA
ASCL1_0_R1_peak_9301	chr11	73308695	73309643	+	2417	NA	promoter-TSS (FAM168A)	#NAME?	65	FAM168A	FAM168A	NM_001286051			FAM168A			NA
ASCL1_0_R1_peak_14017	chr14	31889085	31890077	+	2415	NA	promoter-TSS (LOC101927124)	#NAME?	207	HEATR5A	HEATR5A	NM_015473			HEATR5A			NA
ASCL1_0_R1_peak_14779	chr14	91883545	91885135	+	2415	NA	promoter-TSS (CCDC88C)	#NAME?	-152	CCDC88C	CCDC88C	NM_001080414			CCDC88C			NA
ASCL1_0_R1_peak_25310	chr19	19738654	19739785	+	2415	NA	promoter-TSS (LPAR2)	#NAME?	-180	LPAR2	LPAR2	NM_004720			LPAR2			NA
ASCL1_0_R1_peak_3439	chr1	161015124	161015756	+	2415	NA	promoter-TSS (USF1)	#NAME?	329	USF1	USF1	NM_207005			USF1			NA
ASCL1_0_R1_peak_31378	chr20	34042775	34043573	+	2415	NA	promoter-TSS (CEP250)	#NAME?	-49	CEP250	CEP250	NM_007186			CEP250			NA
ASCL1_0_R1_peak_49725	chr9	88419944	88420948	+	2411	NA	promoter-TSS (LOC389765)	#NAME?	-471	LOC389765	LOC389765	NR_029410			LOC389765			NA
ASCL1_0_R1_peak_10802	chr12	26111124	26112362	+	2411	NA	promoter-TSS (RASSF8)	#NAME?	-221	RASSF8	RASSF8	NM_007211			RASSF8			NA
ASCL1_0_R1_peak_38008	chr4	103789895	103790785	+	2411	NA	promoter-TSS (UBE2D3)	#NAME?	205	CISD2	CISD2	NM_001008388			CISD2			NA
ASCL1_0_R1_peak_11075	chr12	49183092	49183822	+	2409	NA	promoter-TSS (ADCY6)	#NAME?	98	LOC100506125	LOC100506125	NR_110020			LOC100506125			NA
ASCL1_0_R1_peak_25151	chr19	18208372	18208883	+	2408	NA	promoter-TSS (MAST3)	#NAME?	24	MAST3	MAST3	NM_015016			MAST3			NA
ASCL1_0_R1_peak_45503	chr7	89840854	89841518	+	2397	NA	promoter-TSS (STEAP2)	#NAME?	186	STEAP2	STEAP2	NM_001244946			STEAP2			NA
ASCL1_0_R1_peak_9077	chr11	68039106	68039900	+	2396	NA	promoter-TSS (C11orf24)	-promoter-TSS (C11orf24)	-34	C11orf24	C11orf24	NM_001300913			C11orf24			NA
ASCL1_0_R1_peak_22065	chr17	79934421	79936102	+	2395	NA	promoter-TSS (ASPSCR1)	#NAME?	-165	ASPSCR1	ASPSCR1	NM_001251888			ASPSCR1			NA
ASCL1_0_R1_peak_23593	chr19	639467	640396	+	2394	NA	promoter-TSS (FGF22)	#NAME?	5	FGF22	FGF22	NM_001300812			FGF22			NA
ASCL1_0_R1_peak_2382	chr1	65210136	65211370	+	2394	NA	promoter-TSS (RAVER2)	#NAME?	-25	RAVER2	RAVER2	NM_018211			RAVER2			NA
ASCL1_0_R1_peak_20972	chr17	56594957	56595496	+	2392	NA	promoter-TSS (MTMR4)	#NAME?	25	MTMR4	MTMR4	NM_004687			MTMR4			NA
ASCL1_0_R1_peak_18614	chr16	71928948	71929472	+	2392	NA	promoter-TSS (IST1)	#NAME?	-186	IST1	IST1	NM_001270979			IST1			NA
ASCL1_0_R1_peak_40189	chr5	127418525	127420512	+	2390	NA	promoter-TSS (SLC12A2)	#NAME?	35	SLC12A2	SLC12A2	NM_001256461			SLC12A2			NA
ASCL1_0_R1_peak_1090	chr1	16939503	16940539	+	2388	NA	promoter-TSS (NBPF1)	#NAME?	79	NBPF1	NBPF1	NM_017940			NBPF1			NA
ASCL1_0_R1_peak_36593	chr4	1241074	1243719	+	2385	NA	promoter-TSS (CTBP1-AS2)	-promoter-TSS (CTBP1-AS2)	512	CTBP1	CTBP1	NM_001328			CTBP1			NA
ASCL1_0_R1_peak_14932	chr14	100071050	100072025	+	2377	NA	promoter-TSS (CCDC85C)	#NAME?	-810	CCDC85C	CCDC85C	NM_001144995			CCDC85C			NA
ASCL1_0_R1_peak_6907	chr10	133794926	133796289	+	2377	NA	promoter-TSS (BNIP3)	#NAME?	-90	BNIP3	BNIP3	NM_004052			BNIP3			NA
ASCL1_0_R1_peak_32882	chr21	46130888	46132018	+	2374	NA	promoter-TSS (TSPEAR)	#NAME?	42	TSPEAR	TSPEAR	NM_144991			TSPEAR			NA
ASCL1_0_R1_peak_19632	chr17	7307139	7307666	+	2373	NA	promoter-TSS (TMEM256)	#NAME?	48	TMEM256-PLSCR3	TMEM256-PLSCR3	NR_037719			TMEM256-PLSCR3			NA
ASCL1_0_R1_peak_8783	chr11	65189505	65190284	+	2372	NA	promoter-TSS (NEAT1)	#NAME?	-375	NEAT1	NEAT1	NR_131012			NEAT1			NA
ASCL1_0_R1_peak_16030	chr15	63892779	63893882	+	2371	NA	promoter-TSS (USP3-AS1)	-promoter-TSS (USP3-AS1)	-304	USP3-AS1	USP3-AS1	NR_034080			USP3-AS1			NA
ASCL1_0_R1_peak_21172	chr17	66243650	66244443	+	2371	NA	promoter-TSS (AMZ2)	#NAME?	-99	AMZ2	AMZ2	NM_001033569			AMZ2			NA
ASCL1_0_R1_peak_18791	chr16	84401856	84402425	+	2371	NA	promoter-TSS (ATP2C2)	#NAME?	11	ATP2C2	ATP2C2	NM_001286527			ATP2C2			NA
ASCL1_0_R1_peak_23149	chr18	61616307	61616922	+	2370	NA	promoter-TSS (HMSD)	#NAME?	26	HMSD	HMSD	NM_001123366			HMSD			NA
ASCL1_0_R1_peak_8941	chr11	66790519	66791261	+	2370	NA	promoter-TSS (SYT12)	#NAME?	74	SYT12	SYT12	NM_177963			SYT12			NA
ASCL1_0_R1_peak_33803	chr22	42372342	42373328	+	2369	NA	promoter-TSS (SEPT3)	#NAME?	-96	SEPT3	SEPT3	NM_145733			SEPT3			NA
ASCL1_0_R1_peak_4358	chr1	224803658	224804418	+	2366	NA	promoter-TSS (CNIH3)	#NAME?	-141	CNIH3	CNIH3	NM_152495			CNIH3			NA
ASCL1_0_R1_peak_32810	chr21	45660121	45663229	+	2364	NA	promoter-TSS (ICOSLG)	#NAME?	-788	ICOSLG	ICOSLG	NM_015259			ICOSLG			NA
ASCL1_0_R1_peak_3670	chr1	180198363	180199447	+	2362	NA	promoter-TSS (LHX4)	#NAME?	-528	LHX4	LHX4	NM_033343			LHX4			NA
ASCL1_0_R1_peak_14823	chr14	93650636	93651807	+	2361	NA	promoter-TSS (TMEM251)	#NAME?	28	MOAP1	MOAP1	NM_022151			MOAP1			NA
ASCL1_0_R1_peak_10837	chr12	28122800	28123797	+	2359	NA	promoter-TSS (PTHLH)	#NAME?	-404	PTHLH	PTHLH	NM_198965			PTHLH			NA
ASCL1_0_R1_peak_36060	chr3	182816956	182817561	+	2358	NA	promoter-TSS (MCCC1)	#NAME?	-227	MCCC1	MCCC1	NM_020166			MCCC1			NA
ASCL1_0_R1_peak_37461	chr4	39528739	39529707	+	2357	NA	promoter-TSS (UGDH)	#NAME?	-5	UGDH	UGDH	NM_001184700			UGDH			NA
ASCL1_0_R1_peak_37429	chr4	37827941	37828650	+	2357	NA	promoter-TSS (PGM2)	#NAME?	13	PGM2	PGM2	NM_018290			PGM2			NA
ASCL1_0_R1_peak_47528	chr8	49647665	49648136	+	2353	NA	promoter-TSS (EFCAB1)	#NAME?	-30	EFCAB1	EFCAB1	NM_001142857			EFCAB1			NA
ASCL1_0_R1_peak_39853	chr5	89769627	89770866	+	2353	NA	promoter-TSS (POLR3G)	#NAME?	339	MBLAC2	MBLAC2	NM_203406			MBLAC2			NA
ASCL1_0_R1_peak_2366	chr1	63832890	63833567	+	2351	NA	promoter-TSS (ALG6)	#NAME?	-33	ALG6	ALG6	NM_013339			ALG6			NA
ASCL1_0_R1_peak_25200	chr19	18548027	18549155	+	2350	NA	promoter-TSS (ISYNA1)	#NAME?	381	ISYNA1	ISYNA1	NR_045573			ISYNA1			NA
ASCL1_0_R1_peak_48215	chr8	104511339	104512892	+	2346	NA	promoter-TSS (RIMS2)	#NAME?	-84552	SLC25A32	SLC25A32	NM_030780			SLC25A32			NA
ASCL1_0_R1_peak_28074	chr2	71127282	71128141	+	2344	NA	promoter-TSS (VAX2)	#NAME?	-9	VAX2	VAX2	NM_012476			VAX2			NA
ASCL1_0_R1_peak_29527	chr2	176986437	176988321	+	2342	NA	promoter-TSS (HOXD9)	#NAME?	-34	HOXD9	HOXD9	NM_014213			HOXD9			NA
ASCL1_0_R1_peak_15860	chr15	52043476	52044308	+	2341	NA	promoter-TSS (LYSMD2)	#NAME?	134	TMOD2	TMOD2	NM_001142885			TMOD2			NA
ASCL1_0_R1_peak_24574	chr19	8273495	8274988	+	2341	NA	promoter-TSS (CERS4)	#NAME?	24	CERS4	CERS4	NM_024552			CERS4			NA
ASCL1_0_R1_peak_33103	chr22	17601054	17602749	+	2341	NA	promoter-TSS (LOC100996342)	#NAME?	312	CECR6	CECR6	NM_001163079			CECR6			NA
ASCL1_0_R1_peak_8500	chr11	61196769	61197745	+	2340	NA	promoter-TSS (SDHAF2)	#NAME?	126	CPSF7	CPSF7	NM_001136040			CPSF7			NA
ASCL1_0_R1_peak_32767	chr21	45195663	45196845	+	2340	NA	promoter-TSS (CSTB)	#NAME?	2	CSTB	CSTB	NM_000100			CSTB			NA
ASCL1_0_R1_peak_22712	chr18	25756563	25758265	+	2339	NA	promoter-TSS (CDH2)	#NAME?	-4	CDH2	CDH2	NM_001792			CDH2			NA
ASCL1_0_R1_peak_3657	chr1	179560621	179561446	+	2338	NA	promoter-TSS (TDRD5)	#NAME?	276	TDRD5	TDRD5	NM_173533			TDRD5			NA
ASCL1_0_R1_peak_38347	chr4	146402657	146403732	+	2338	NA	promoter-TSS (SMAD1)	#NAME?	243	SMAD1	SMAD1	NM_001003688			SMAD1			NA
ASCL1_0_R1_peak_39928	chr5	96270409	96271302	+	2338	NA	promoter-TSS (LNPEP)	#NAME?	-23301	LNPEP	LNPEP	NM_175920			LNPEP			NA
ASCL1_0_R1_peak_46440	chr7	149411372	149412268	+	2337	NA	promoter-TSS (KRBA1)	#NAME?	-282	KRBA1	KRBA1	NM_001290187			KRBA1			NA
ASCL1_0_R1_peak_751	chr1	6614056	6614894	+	2337	NA	promoter-TSS (TAS1R1)	#NAME?	183	NOL9	NOL9	NM_024654			NOL9			NA
ASCL1_0_R1_peak_45251	chr7	73097658	73098210	+	2336	NA	promoter-TSS (WBSCR22)	#NAME?	36	WBSCR22	WBSCR22	NM_001202560			WBSCR22			NA
ASCL1_0_R1_peak_22787	chr18	33876864	33878655	+	2336	NA	promoter-TSS (FHOD3)	#NAME?	100	FHOD3	FHOD3	NM_025135			FHOD3			NA
ASCL1_0_R1_peak_13497	chr13	78271487	78272919	+	2335	NA	promoter-TSS (SLAIN1)	#NAME?	48	MIR3665	MIR3665	NR_037438			MIR3665			NA
ASCL1_0_R1_peak_27183	chr2	10090935	10092513	+	2334	NA	promoter-TSS (GRHL1)	#NAME?	-68	GRHL1	GRHL1	NM_198182			GRHL1			NA
ASCL1_0_R1_peak_42700	chr6	84418261	84419444	+	2334	NA	promoter-TSS (SNAP91)	#NAME?	275	SNAP91	SNAP91	NM_001256717			SNAP91			NA
ASCL1_0_R1_peak_30123	chr2	223288792	223289780	+	2329	NA	promoter-TSS (SGPP2)	#NAME?	-36	SGPP2	SGPP2	NM_152386			SGPP2			NA
ASCL1_0_R1_peak_36691	chr4	1722032	1724050	+	2328	NA	promoter-TSS (TMEM129)	#NAME?	43	TMEM129	TMEM129	NM_001127266			TMEM129			NA
ASCL1_0_R1_peak_3590	chr1	172501870	172502549	+	2324	NA	promoter-TSS (SUCO)	#NAME?	720	SUCO	SUCO	NM_001282750			SUCO			NA
ASCL1_0_R1_peak_33099	chr22	17565440	17566453	+	2320	NA	promoter-TSS (IL17RA)	#NAME?	97	IL17RA	IL17RA	NM_014339			IL17RA			NA
ASCL1_0_R1_peak_8645	chr11	64001531	64002778	+	2320	NA	promoter-TSS (VEGFB)	#NAME?	98	VEGFB	VEGFB	NM_001243733			VEGFB			NA
ASCL1_0_R1_peak_28876	chr2	121009971	121010960	+	2320	NA	promoter-TSS (RALB)	#NAME?	51	RALB	RALB	NM_002881			RALB			NA
ASCL1_0_R1_peak_2840	chr1	110752532	110754167	+	2319	NA	promoter-TSS (KCNC4)	#NAME?	13	KCNC4	KCNC4	NM_001039574			KCNC4			NA
ASCL1_0_R1_peak_9235	chr11	71639844	71640290	+	2317	NA	promoter-TSS (LOC100133315)	#NAME?	299	RNF121	RNF121	NM_018320			RNF121			NA
ASCL1_0_R1_peak_49190	chr9	4299758	4300359	+	2316	NA	promoter-TSS (GLIS3)	#NAME?	-147875	GLIS3	GLIS3	NM_001042413			GLIS3			NA
ASCL1_0_R1_peak_27274	chr2	12856536	12857190	+	2316	NA	promoter-TSS (TRIB2)	#NAME?	-135	TRIB2	TRIB2	NM_021643			TRIB2			NA
ASCL1_0_R1_peak_14399	chr14	64931806	64932369	+	2315	NA	promoter-TSS (AKAP5)	#NAME?	-130	AKAP5	AKAP5	NM_004857			AKAP5			NA
ASCL1_0_R1_peak_13065	chr13	27334480	27335307	+	2315	NA	promoter-TSS (GPR12)	#NAME?	29	GPR12	GPR12	NM_005288			GPR12			NA
ASCL1_0_R1_peak_27487	chr2	27308512	27310297	+	2311	NA	promoter-TSS (KHK)	#NAME?	-207	KHK	KHK	NM_006488			KHK			NA
ASCL1_0_R1_peak_20961	chr17	56296373	56296861	+	2310	NA	promoter-TSS (MKS1)	#NAME?	49	MKS1	MKS1	NM_001165927			MKS1			NA
ASCL1_0_R1_peak_39704	chr5	72921514	72922571	+	2310	NA	promoter-TSS (ARHGEF28)	#NAME?	60476	UTP15	UTP15	NM_001284431			UTP15			NA
ASCL1_0_R1_peak_39655	chr5	68628384	68628804	+	2310	NA	promoter-TSS (CCDC125)	#NAME?	-51	CCDC125	CCDC125	NM_001297697			CCDC125			NA
ASCL1_0_R1_peak_39063	chr5	1594148	1595070	+	2303	NA	promoter-TSS (SDHAP3)	#NAME?	37	SDHAP3	SDHAP3	NR_003263			SDHAP3			NA
ASCL1_0_R1_peak_38835	chr5	472321	473989	+	2302	NA	promoter-TSS (PP7080)	#NAME?	-75	PP7080	PP7080	NR_024158			PP7080			NA
ASCL1_0_R1_peak_18533	chr16	68770753	68771753	+	2302	NA	promoter-TSS (CDH1)	#NAME?	58	CDH1	CDH1	NM_004360			CDH1			NA
ASCL1_0_R1_peak_20414	chr17	39967451	39968815	+	2301	NA	promoter-TSS (FKBP10)	#NAME?	318	P3H4	P3H4	NM_006455			P3H4			NA
ASCL1_0_R1_peak_35228	chr3	114866633	114867186	+	2301	NA	promoter-TSS (ZBTB20)	#NAME?	47639	ZBTB20-AS4	ZBTB20-AS4	NR_046877			ZBTB20-AS4			NA
ASCL1_0_R1_peak_38685	chr4	185939054	185939766	+	2301	NA	promoter-TSS (HELT)	#NAME?	-585	HELT	HELT	NM_001300782			HELT			NA
ASCL1_0_R1_peak_45699	chr7	99679059	99679807	+	2301	NA	promoter-TSS (ZNF3)	#NAME?	-46	ZNF3	ZNF3	NM_001278287			ZNF3			NA
ASCL1_0_R1_peak_24704	chr19	11039011	11040326	+	2300	NA	promoter-TSS (YIPF2)	#NAME?	20	YIPF2	YIPF2	NM_024029			YIPF2			NA
ASCL1_0_R1_peak_7236	chr11	575260	577069	+	2299	NA	promoter-TSS (PHRF1)	#NAME?	-279	LOC143666	LOC143666	NR_026967			LOC143666			NA
ASCL1_0_R1_peak_18447	chr16	67217671	67219564	+	2296	NA	promoter-TSS (KIAA0895L)	#NAME?	-734	KIAA0895L	KIAA0895L	NM_001040715			KIAA0895L			NA
ASCL1_0_R1_peak_10694	chr12	14720244	14720834	+	2295	NA	promoter-TSS (PLBD1-AS1)	-promoter-TSS (PLBD1-AS1)	-127	PLBD1-AS1	PLBD1-AS1	NR_120465			PLBD1-AS1			NA
ASCL1_0_R1_peak_3809	chr1	193074183	193074884	+	2292	NA	promoter-TSS (GLRX2)	#NAME?	75	GLRX2	GLRX2	NM_016066			GLRX2			NA
ASCL1_0_R1_peak_51935	chrX	41192084	41192782	+	2289	NA	promoter-TSS (DDX3X)	#NAME?	-982	DDX3X	DDX3X	NR_126093			DDX3X			NA
ASCL1_0_R1_peak_4684	chr1	235812334	235814106	+	2286	NA	promoter-TSS (GNG4)	#NAME?	834	GNG4	GNG4	NM_004485			GNG4			NA
ASCL1_0_R1_peak_48202	chr8	103875247	103876148	+	2285	NA	promoter-TSS (AZIN1-AS1)	-promoter-TSS (AZIN1-AS1)	731	AZIN1	AZIN1	NM_001301668			AZIN1			NA
ASCL1_0_R1_peak_31349	chr20	33291669	33292536	+	2284	NA	promoter-TSS (TP53INP2)	#NAME?	-46	TP53INP2	TP53INP2	NM_021202			TP53INP2			NA
ASCL1_0_R1_peak_9949	chr11	118780989	118782200	+	2284	NA	promoter-TSS (BCL9L)	#NAME?	19	BCL9L	BCL9L	NM_182557			BCL9L			NA
ASCL1_0_R1_peak_12087	chr12	112450886	112452096	+	2282	NA	promoter-TSS (TMEM116)	#NAME?	339	ERP29	ERP29	NM_006817			ERP29			NA
ASCL1_0_R1_peak_52873	chrX	153718685	153719310	+	2281	NA	promoter-TSS (SLC10A3)	#NAME?	32	SLC10A3	SLC10A3	NM_001142391			SLC10A3			NA
ASCL1_0_R1_peak_31951	chr20	60877447	60878598	+	2277	NA	promoter-TSS (ADRM1)	#NAME?	70	ADRM1	ADRM1	NM_175573			ADRM1			NA
ASCL1_0_R1_peak_19293	chr16	90014223	90016161	+	2276	NA	promoter-TSS (DEF8)	#NAME?	53	DEF8	DEF8	NM_001242819			DEF8			NA
ASCL1_0_R1_peak_49359	chr9	29213287	29213782	+	2275	NA	promoter-TSS (LINGO2)	#NAME?	-324581	MIR873	MIR873	NR_030618			MIR873			NA
ASCL1_0_R1_peak_27779	chr2	47629802	47630741	+	2274	NA	promoter-TSS (MSH2)	#NAME?	65	MSH2	MSH2	NM_000251			MSH2			NA
ASCL1_0_R1_peak_1852	chr1	39874061	39875334	+	2272	NA	promoter-TSS (KIAA0754)	#NAME?	-479	KIAA0754	KIAA0754	NM_015038			KIAA0754			NA
ASCL1_0_R1_peak_37288	chr4	21950078	21950863	+	2272	NA	promoter-TSS (KCNIP4)	#NAME?	-95659	KCNIP4-IT1	KCNIP4-IT1	NR_002813			KCNIP4-IT1			NA
ASCL1_0_R1_peak_40279	chr5	133984139	133984994	+	2268	NA	promoter-TSS (SEC24A)	#NAME?	91	SEC24A	SEC24A	NM_021982			SEC24A			NA
ASCL1_0_R1_peak_28549	chr2	99771222	99771755	+	2267	NA	promoter-TSS (LIPT1)	#NAME?	70	LIPT1	LIPT1	NM_145197			LIPT1			NA
ASCL1_0_R1_peak_6251	chr10	98480016	98480806	+	2266	NA	promoter-TSS (PIK3AP1)	#NAME?	-132	PIK3AP1	PIK3AP1	NM_152309			PIK3AP1			NA
ASCL1_0_R1_peak_8518	chr11	61354765	61355650	+	2266	NA	promoter-TSS (LOC101927495)	#NAME?	-759	LOC101927495	LOC101927495	NR_110189			LOC101927495			NA
ASCL1_0_R1_peak_28493	chr2	97523218	97524216	+	2266	NA	promoter-TSS (ANKRD39)	#NAME?	39	ANKRD39	ANKRD39	NM_016466			ANKRD39			NA
ASCL1_0_R1_peak_13085	chr13	28024013	28024671	+	2260	NA	promoter-TSS (MTIF3)	#NAME?	397	MTIF3	MTIF3	NM_152912			MTIF3			NA
ASCL1_0_R1_peak_14885	chr14	96857396	96858756	+	2257	NA	promoter-TSS (AK7)	#NAME?	-372	AK7	AK7	NM_152327			AK7			NA
ASCL1_0_R1_peak_15893	chr15	55700046	55700861	+	2255	NA	promoter-TSS (C15orf65)	-promoter-TSS (C15orf65)	255	CCPG1	CCPG1	NM_020739			CCPG1			NA
ASCL1_0_R1_peak_25056	chr19	16999457	17000133	+	2255	NA	promoter-TSS (F2RL3)	#NAME?	-31	F2RL3	F2RL3	NM_003950			F2RL3			NA
ASCL1_0_R1_peak_33565	chr22	37415185	37416074	+	2252	NA	promoter-TSS (MPST)	#NAME?	-135	TST	TST	NM_001270483			TST			NA
ASCL1_0_R1_peak_25474	chr19	33792110	33794265	+	2252	NA	promoter-TSS (CEBPA-AS1)	-promoter-TSS (CEBPA-AS1)	283	CEBPA	CEBPA	NM_001287424			CEBPA			NA
ASCL1_0_R1_peak_20305	chr17	37894301	37894761	+	2251	NA	promoter-TSS (GRB7)	#NAME?	369	GRB7	GRB7	NM_001242442			GRB7			NA
ASCL1_0_R1_peak_39083	chr5	1801125	1801946	+	2250	NA	promoter-TSS (NDUFS6)	#NAME?	39	NDUFS6	NDUFS6	NM_004553			NDUFS6			NA
ASCL1_0_R1_peak_1192	chr1	19614865	19615574	+	2250	NA	promoter-TSS (AKR7A3)	#NAME?	61	AKR7A3	AKR7A3	NM_012067			AKR7A3			NA
ASCL1_0_R1_peak_16227	chr15	72522342	72522925	+	2248	NA	promoter-TSS (PKM)	#NAME?	1094	PKM	PKM	NM_182471			PKM			NA
ASCL1_0_R1_peak_44531	chr7	23719508	23720130	+	2248	NA	promoter-TSS (FAM221A)	#NAME?	86	FAM221A	FAM221A	NM_001300932			FAM221A			NA
ASCL1_0_R1_peak_46707	chr7	156931061	156932426	+	2248	NA	promoter-TSS (UBE3C)	#NAME?	88	UBE3C	UBE3C	NM_014671			UBE3C			NA
ASCL1_0_R1_peak_43774	chr6	170599607	170601376	+	2245	NA	promoter-TSS (DLL1)	#NAME?	-794	DLL1	DLL1	NM_005618			DLL1			NA
ASCL1_0_R1_peak_15142	chr14	105143849	105144689	+	2244	NA	promoter-TSS (MIR4710)	#NAME?	-183	MIR4710	MIR4710	NR_039860			MIR4710			NA
ASCL1_0_R1_peak_15527	chr15	30260468	30261532	+	2243	NA	promoter-TSS (TJP1)	#NAME?	-114158	GOLGA8J	GOLGA8J	NM_001282472			GOLGA8J			NA
ASCL1_0_R1_peak_34289	chr22	50963583	50965252	+	2239	NA	promoter-TSS (SCO2)	#NAME?	-383	SCO2	SCO2	NM_001169109			SCO2			NA
ASCL1_0_R1_peak_1627	chr1	32042609	32043090	+	2237	NA	promoter-TSS (TINAGL1)	#NAME?	763	TINAGL1	TINAGL1	NM_022164			TINAGL1			NA
ASCL1_0_R1_peak_38889	chr5	692646	694694	+	2237	NA	promoter-TSS (TPPP)	#NAME?	-160	TPPP	TPPP	NM_007030			TPPP			NA
ASCL1_0_R1_peak_33115	chr22	18256301	18257441	+	2236	NA	promoter-TSS (BID)	#NAME?	390	BID	BID	NM_001244567			BID			NA
ASCL1_0_R1_peak_26589	chr19	50390724	50392134	+	2236	NA	promoter-TSS (MIR4750)	#NAME?	-3	MIR4750	MIR4750	NR_039905			MIR4750			NA
ASCL1_0_R1_peak_43314	chr6	146864375	146865345	+	2233	NA	promoter-TSS (RAB32)	#NAME?	32	RAB32	RAB32	NM_006834			RAB32			NA
ASCL1_0_R1_peak_1686	chr1	33168049	33169056	+	2233	NA	promoter-TSS (SYNC)	#NAME?	-191	SYNC	SYNC	NM_030786			SYNC			NA
ASCL1_0_R1_peak_3003	chr1	145039730	145040201	+	2233	NA	promoter-TSS (PDE4DIP)	#NAME?	36221	PDE4DIP	PDE4DIP	NM_022359			PDE4DIP			NA
ASCL1_0_R1_peak_8866	chr11	65819197	65820199	+	2230	NA	promoter-TSS (SF3B2)	#NAME?	-118	SF3B2	SF3B2	NM_006842			SF3B2			NA
ASCL1_0_R1_peak_10777	chr12	24714872	24715883	+	2228	NA	promoter-TSS (SOX5)	#NAME?	21725	LINC00477	LINC00477	NR_029451			LINC00477			NA
ASCL1_0_R1_peak_29553	chr2	178128202	178129994	+	2228	NA	promoter-TSS (NFE2L2)	#NAME?	761	NFE2L2	NFE2L2	NM_006164			NFE2L2			NA
ASCL1_0_R1_peak_1972	chr1	43751076	43751738	+	2227	NA	promoter-TSS (C1orf210)	-promoter-TSS (C1orf210)	-157	C1orf210	C1orf210	NM_001164829			C1orf210			NA
ASCL1_0_R1_peak_22725	chr18	29264573	29265732	+	2227	NA	promoter-TSS (B4GALT6)	#NAME?	-466	B4GALT6	B4GALT6	NM_004775			B4GALT6			NA
ASCL1_0_R1_peak_40517	chr5	141302910	141303641	+	2226	NA	promoter-TSS (KIAA0141)	#NAME?	-110	KIAA0141	KIAA0141	NM_001142603			KIAA0141			NA
ASCL1_0_R1_peak_20466	chr17	40811037	40811669	+	2226	NA	promoter-TSS (TUBG2)	#NAME?	87	TUBG2	TUBG2	NM_016437			TUBG2			NA
ASCL1_0_R1_peak_4438	chr1	227915795	227916663	+	2223	NA	promoter-TSS (LOC100130093)	#NAME?	-11	LOC100130093	LOC100130093	NR_024486			LOC100130093			NA
ASCL1_0_R1_peak_8288	chr11	44586569	44587685	+	2223	NA	promoter-TSS (CD82)	#NAME?	-14	CD82	CD82	NM_001024844			CD82			NA
ASCL1_0_R1_peak_3421	chr1	160067967	160069119	+	2222	NA	promoter-TSS (IGSF8)	#NAME?	-104	IGSF8	IGSF8	NM_001206665			IGSF8			NA
ASCL1_0_R1_peak_37708	chr4	68566487	68567244	+	2219	NA	promoter-TSS (UBA6)	#NAME?	24	UBA6	UBA6	NM_018227			UBA6			NA
ASCL1_0_R1_peak_26985	chr19	58962545	58963413	+	2219	NA	promoter-TSS (ZNF324B)	#NAME?	8	ZNF324B	ZNF324B	NM_207395			ZNF324B			NA
ASCL1_0_R1_peak_12033	chr12	110151255	110152842	+	2219	NA	promoter-TSS (FAM222A)	#NAME?	-139	FAM222A	FAM222A	NM_032829			FAM222A			NA
ASCL1_0_R1_peak_43376	chr6	151186686	151188102	+	2217	NA	promoter-TSS (MTHFD1L)	#NAME?	579	MTHFD1L	MTHFD1L	NM_015440			MTHFD1L			NA
ASCL1_0_R1_peak_5163	chr10	14920394	14921411	+	2213	NA	promoter-TSS (SUV39H2)	#NAME?	120	SUV39H2	SUV39H2	NM_024670			SUV39H2			NA
ASCL1_0_R1_peak_42451	chr6	52535584	52536206	+	2213	NA	promoter-TSS (TMEM14A)	#NAME?	11	TMEM14A	TMEM14A	NM_014051			TMEM14A			NA
ASCL1_0_R1_peak_40520	chr5	141392348	141392840	+	2212	NA	promoter-TSS (GNPDA1)	#NAME?	26	GNPDA1	GNPDA1	NM_005471			GNPDA1			NA
ASCL1_0_R1_peak_9920	chr11	118306690	118307732	+	2209	NA	promoter-TSS (KMT2A)	#NAME?	6	KMT2A	KMT2A	NM_005933			KMT2A			NA
ASCL1_0_R1_peak_18492	chr16	67880280	67881470	+	2207	NA	promoter-TSS (NUTF2)	#NAME?	56	NUTF2	NUTF2	NM_005796			NUTF2			NA
ASCL1_0_R1_peak_47469	chr8	42751285	42753199	+	2204	NA	promoter-TSS (RNF170)	#NAME?	209	HOOK3	HOOK3	NM_032410			HOOK3			NA
ASCL1_0_R1_peak_36740	chr4	1871958	1874083	+	2202	NA	promoter-TSS (WHSC1)	#NAME?	-15046	LETM1	LETM1	NM_012318			LETM1			NA
ASCL1_0_R1_peak_38683	chr4	185746428	185747970	+	2202	NA	promoter-TSS (ACSL1)	#NAME?	69	ACSL1	ACSL1	NM_001995			ACSL1			NA
ASCL1_0_R1_peak_22126	chr17	80055027	80057824	+	2201	NA	promoter-TSS (FASN)	#NAME?	-319	FASN	FASN	NM_004104			FASN			NA
ASCL1_0_R1_peak_48866	chr8	144679099	144681932	+	2199	NA	promoter-TSS (EEF1D)	#NAME?	441	TIGD5	TIGD5	NM_032862			TIGD5			NA
ASCL1_0_R1_peak_42292	chr6	43336636	43337644	+	2198	NA	promoter-TSS (ZNF318)	#NAME?	41	ZNF318	ZNF318	NM_014345			ZNF318			NA
ASCL1_0_R1_peak_31926	chr20	60640021	60641814	+	2197	NA	promoter-TSS (TAF4)	#NAME?	-51	TAF4	TAF4	NM_003185			TAF4			NA
ASCL1_0_R1_peak_31572	chr20	43438684	43439560	+	2195	NA	promoter-TSS (RIMS4)	#NAME?	-143	RIMS4	RIMS4	NM_001205317			RIMS4			NA
ASCL1_0_R1_peak_38059	chr4	110650846	110651441	+	2194	NA	promoter-TSS (PLA2G12A)	#NAME?	99	PLA2G12A	PLA2G12A	NM_030821			PLA2G12A			NA
ASCL1_0_R1_peak_13075	chr13	27745024	27746515	+	2191	NA	promoter-TSS (USP12-AS2)	-promoter-TSS (USP12-AS2)	264	USP12	USP12	NM_182488			USP12			NA
ASCL1_0_R1_peak_33423	chr22	29784256	29784788	+	2190	NA	promoter-TSS (AP1B1)	#NAME?	50	AP1B1	AP1B1	NM_145730			AP1B1			NA
ASCL1_0_R1_peak_47190	chr8	25041795	25042721	+	2190	NA	promoter-TSS (DOCK5)	#NAME?	-29	DOCK5	DOCK5	NM_024940			DOCK5			NA
ASCL1_0_R1_peak_10480	chr12	5540975	5541742	+	2186	NA	promoter-TSS (NTF3)	#NAME?	-61940	NTF3	NTF3	NM_002527			NTF3			NA
ASCL1_0_R1_peak_29303	chr2	160760830	160761583	+	2184	NA	promoter-TSS (LY75-CD302)	-promoter-TSS (LY75-CD302)	61	LY75	LY75	NM_002349			LY75			NA
ASCL1_0_R1_peak_10497	chr12	6419350	6420295	+	2182	NA	promoter-TSS (PLEKHG6)	#NAME?	220	PLEKHG6	PLEKHG6	NM_001144856			PLEKHG6			NA
ASCL1_0_R1_peak_28057	chr2	70352201	70352639	+	2181	NA	promoter-TSS (LOC100133985)	#NAME?	28	LOC100133985	LOC100133985	NR_024444			LOC100133985			NA
ASCL1_0_R1_peak_41465	chr6	7389439	7389990	+	2177	NA	promoter-TSS (RIOK1)	#NAME?	228	CAGE1	CAGE1	NM_205864			CAGE1			NA
ASCL1_0_R1_peak_11395	chr12	56660548	56661182	+	2175	NA	promoter-TSS (COQ10A)	#NAME?	223	COQ10A	COQ10A	NM_144576			COQ10A			NA
ASCL1_0_R1_peak_18022	chr16	30886073	30886921	+	2170	NA	promoter-TSS (MIR762HG)	#NAME?	147	MIR4519	MIR4519	NR_039744			MIR4519			NA
ASCL1_0_R1_peak_44426	chr7	16460481	16461375	+	2164	NA	promoter-TSS (ISPD)	#NAME?	19	ISPD	ISPD	NM_001101417			ISPD			NA
ASCL1_0_R1_peak_41920	chr6	31802140	31802594	+	2164	NA	promoter-TSS (C6orf48)	-promoter-TSS (C6orf48)	-325	C6orf48	C6orf48	NM_001040437_4			C6orf48			NA
ASCL1_0_R1_peak_17505	chr16	4321635	4324205	+	2163	NA	promoter-TSS (TFAP4)	#NAME?	81	TFAP4	TFAP4	NM_003223			TFAP4			NA
ASCL1_0_R1_peak_8523	chr11	61447548	61448454	+	2161	NA	promoter-TSS (DAGLA)	#NAME?	96	DAGLA	DAGLA	NM_006133			DAGLA			NA
ASCL1_0_R1_peak_29900	chr2	210288324	210288918	+	2159	NA	promoter-TSS (MAP2)	#NAME?	-155782	MAP2	MAP2	NM_031845			MAP2			NA
ASCL1_0_R1_peak_10606	chr12	9102144	9102846	+	2157	NA	promoter-TSS (M6PR)	#NAME?	-138	M6PR	M6PR	NM_002355			M6PR			NA
ASCL1_0_R1_peak_30394	chr2	238395487	238396303	+	2155	NA	promoter-TSS (MLPH)	#NAME?	33	MLPH	MLPH	NM_001281474			MLPH			NA
ASCL1_0_R1_peak_15541	chr15	31283551	31284392	+	2152	NA	promoter-TSS (MTMR10)	#NAME?	-164	MTMR10	MTMR10	NM_017762			MTMR10			NA
ASCL1_0_R1_peak_15413	chr15	22892033	22893207	+	2151	NA	promoter-TSS (CYFIP1)	#NAME?	-29	CYFIP1	CYFIP1	NM_014608			CYFIP1			NA
ASCL1_0_R1_peak_34706	chr3	45730588	45731287	+	2149	NA	promoter-TSS (LIMD1-AS1)	-promoter-TSS (LIMD1-AS1)	183	SACM1L	SACM1L	NM_014016			SACM1L			NA
ASCL1_0_R1_peak_46444	chr7	149469451	149471369	+	2147	NA	promoter-TSS (ZNF467)	#NAME?	-115	ZNF467	ZNF467	NM_207336			ZNF467			NA
ASCL1_0_R1_peak_4849	chr1	247494175	247495916	+	2147	NA	promoter-TSS (ZNF496)	#NAME?	0	ZNF496	ZNF496	NM_032752			ZNF496			NA
ASCL1_0_R1_peak_34070	chr22	46932086	46933908	+	2144	NA	promoter-TSS (CELSR1)	#NAME?	70	CELSR1	CELSR1	NM_014246			CELSR1			NA
ASCL1_0_R1_peak_21678	chr17	77892713	77893375	+	2143	NA	promoter-TSS (LOC101928738)	#NAME?	-112	LOC101928738	LOC101928738	NR_110851			LOC101928738			NA
ASCL1_0_R1_peak_35290	chr3	122282929	122283607	+	2141	NA	promoter-TSS (PARP9)	#NAME?	83	DTX3L	DTX3L	NM_138287			DTX3L			NA
ASCL1_0_R1_peak_30981	chr20	13200918	13202776	+	2141	NA	promoter-TSS (ISM1)	#NAME?	-571	ISM1	ISM1	NM_080826			ISM1			NA
ASCL1_0_R1_peak_24648	chr19	10341408	10342392	+	2139	NA	promoter-TSS (S1PR2)	#NAME?	48	S1PR2	S1PR2	NM_004230			S1PR2			NA
ASCL1_0_R1_peak_20838	chr17	48555923	48556547	+	2139	NA	promoter-TSS (RSAD1)	#NAME?	74	RSAD1	RSAD1	NM_018346			RSAD1			NA
ASCL1_0_R1_peak_20687	chr17	45771052	45772599	+	2138	NA	promoter-TSS (TBKBP1)	#NAME?	-805	TBKBP1	TBKBP1	NM_014726			TBKBP1			NA
ASCL1_0_R1_peak_25677	chr19	37095598	37096634	+	2134	NA	promoter-TSS (ZNF529)	#NAME?	62	ZNF529	ZNF529	NM_001145650			ZNF529			NA
ASCL1_0_R1_peak_21509	chr17	74864188	74865069	+	2132	NA	promoter-TSS (MGAT5B)	#NAME?	-4101	MGAT5B	MGAT5B	NM_001199172			MGAT5B			NA
ASCL1_0_R1_peak_8671	chr11	64072528	64073542	+	2131	NA	promoter-TSS (ESRRA)	#NAME?	35	ESRRA	ESRRA	NM_004451			ESRRA			NA
ASCL1_0_R1_peak_11135	chr12	50100726	50101651	+	2130	NA	promoter-TSS (FMNL3)	#NAME?	9	FMNL3	FMNL3	NM_198900			FMNL3			NA
ASCL1_0_R1_peak_34391	chr3	9974440	9975775	+	2129	NA	promoter-TSS (CRELD1)	#NAME?	-417	CRELD1	CRELD1	NM_001077415			CRELD1			NA
ASCL1_0_R1_peak_49922	chr9	98270354	98271491	+	2128	NA	promoter-TSS (PTCH1)	#NAME?	-1441	PTCH1	PTCH1	NM_001083603			PTCH1			NA
ASCL1_0_R1_peak_18507	chr16	68118393	68118819	+	2126	NA	promoter-TSS (NFATC3)	#NAME?	-663	NFATC3	NFATC3	NM_173165			NFATC3			NA
ASCL1_0_R1_peak_20977	chr17	57183804	57184764	+	2125	NA	promoter-TSS (TRIM37)	#NAME?	-18	TRIM37	TRIM37	NM_015294			TRIM37			NA
ASCL1_0_R1_peak_33104	chr22	17639359	17640639	+	2124	NA	promoter-TSS (CECR5-AS1)	-promoter-TSS (CECR5-AS1)	170	CECR5	CECR5	NM_017829			CECR5			NA
ASCL1_0_R1_peak_29271	chr2	157291927	157293052	+	2123	NA	promoter-TSS (GPD2)	#NAME?	524	GPD2	GPD2	NM_001083112			GPD2			NA
ASCL1_0_R1_peak_49605	chr9	74979188	74980946	+	2122	NA	promoter-TSS (ZFAND5)	#NAME?	96	ZFAND5	ZFAND5	NM_006007			ZFAND5			NA
ASCL1_0_R1_peak_4428	chr1	227505560	227506730	+	2121	NA	promoter-TSS (CDC42BPA)	#NAME?	-319	CDC42BPA	CDC42BPA	NM_014826			CDC42BPA			NA
ASCL1_0_R1_peak_37727	chr4	71859013	71859703	+	2120	NA	promoter-TSS (DCK)	#NAME?	93	DCK	DCK	NM_000788			DCK			NA
ASCL1_0_R1_peak_51927	chrX	40594309	40595290	+	2120	NA	promoter-TSS (MED14)	#NAME?	5	MED14	MED14	NM_004229			MED14			NA
ASCL1_0_R1_peak_49153	chr8	146227887	146229019	+	2120	NA	promoter-TSS (ZNF252P)	#NAME?	-168	ZNF252P	ZNF252P	NR_023392			ZNF252P			NA
ASCL1_0_R1_peak_23725	chr19	1064823	1065328	+	2119	NA	promoter-TSS (HMHA1)	#NAME?	-2090	HMHA1	HMHA1	NM_001282334			HMHA1			NA
ASCL1_0_R1_peak_28369	chr2	88751214	88752705	+	2119	NA	promoter-TSS (FOXI3)	#NAME?	94	FOXI3	FOXI3	NM_001135649			FOXI3			NA
ASCL1_0_R1_peak_13091	chr13	28194120	28195380	+	2118	NA	promoter-TSS (POLR1D)	#NAME?	-30	LNX2	LNX2	NM_153371			LNX2			NA
ASCL1_0_R1_peak_3240	chr1	155035282	155035790	+	2118	NA	promoter-TSS (EFNA4)	#NAME?	-677	EFNA4	EFNA4	NM_182689			EFNA4			NA
ASCL1_0_R1_peak_51843	chrX	37544648	37545706	+	2113	NA	promoter-TSS (XK)	#NAME?	44	XK	XK	NM_021083			XK			NA
ASCL1_0_R1_peak_1946	chr1	42845969	42847000	+	2112	NA	promoter-TSS (RIMKLA)	#NAME?	16	RIMKLA	RIMKLA	NM_173642			RIMKLA			NA
ASCL1_0_R1_peak_18300	chr16	57481011	57481871	+	2111	NA	promoter-TSS (CIAPIN1)	#NAME?	-1	CIAPIN1	CIAPIN1	NM_001308347			CIAPIN1			NA
ASCL1_0_R1_peak_48192	chr8	103665979	103667376	+	2111	NA	promoter-TSS (KLF10)	#NAME?	-485	KLF10	KLF10	NM_005655			KLF10			NA
ASCL1_0_R1_peak_22090	chr17	79987794	79990263	+	2110	NA	promoter-TSS (RAC3)	#NAME?	-504	RAC3	RAC3	NM_005052			RAC3			NA
ASCL1_0_R1_peak_10386	chr12	3067950	3069414	+	2109	NA	promoter-TSS (TEAD4)	#NAME?	-66	TEAD4	TEAD4	NM_201441			TEAD4			NA
ASCL1_0_R1_peak_10078	chr11	124628209	124628648	+	2108	NA	promoter-TSS (LOC101929340)	#NAME?	3795	ESAM	ESAM	NM_138961			ESAM			NA
ASCL1_0_R1_peak_22951	chr18	47086962	47088489	+	2106	NA	promoter-TSS (LIPG)	#NAME?	-676	LIPG	LIPG	NM_001308006			LIPG			NA
ASCL1_0_R1_peak_25927	chr19	41102734	41103358	+	2105	NA	promoter-TSS (LTBP4)	#NAME?	3974	LTBP4	LTBP4	NM_003573			LTBP4			NA
ASCL1_0_R1_peak_19295	chr16	90038399	90039543	+	2105	NA	promoter-TSS (AFG3L1P)	#NAME?	-17	AFG3L1P	AFG3L1P	NR_003228			AFG3L1P			NA
ASCL1_0_R1_peak_51760	chrX	23925514	23926359	+	2105	NA	promoter-TSS (CXorf58)	#NAME?	121	APOO	APOO	NM_024122			APOO			NA
ASCL1_0_R1_peak_44134	chr7	2558273	2560139	+	2102	NA	promoter-TSS (LFNG)	#NAME?	1709	LFNG	LFNG	NM_001040168			LFNG			NA
ASCL1_0_R1_peak_25460	chr19	33684866	33686169	+	2102	NA	promoter-TSS (LRP3)	#NAME?	-82	LRP3	LRP3	NM_002333			LRP3			NA
ASCL1_0_R1_peak_12605	chr12	130646599	130647777	+	2101	NA	promoter-TSS (FZD10-AS1)	-promoter-TSS (FZD10-AS1)	184	FZD10	FZD10	NM_007197			FZD10			NA
ASCL1_0_R1_peak_14014	chr14	31495000	31496015	+	2101	NA	promoter-TSS (STRN3)	#NAME?	100	STRN3	STRN3	NM_001083893			STRN3			NA
ASCL1_0_R1_peak_10617	chr12	9600537	9601223	+	2101	NA	promoter-TSS (DDX12P)	#NAME?	-112	DDX12P	DDX12P	NR_033399			DDX12P			NA
ASCL1_0_R1_peak_10561	chr12	7071506	7072878	+	2101	NA	promoter-TSS (MIR200C)	#NAME?	-670	MIR200C	MIR200C	NR_029779			MIR200C			NA
ASCL1_0_R1_peak_2368	chr1	64058889	64060038	+	2101	NA	promoter-TSS (PGM1)	#NAME?	516	PGM1	PGM1	NM_001172819			PGM1			NA
ASCL1_0_R1_peak_29869	chr2	208393915	208395487	+	2098	NA	promoter-TSS (CREB1)	#NAME?	85	CREB1	CREB1	NM_134442			CREB1			NA
ASCL1_0_R1_peak_36845	chr4	2964743	2965970	+	2096	NA	promoter-TSS (GRK4)	#NAME?	13	GRK4	GRK4	NM_005307			GRK4			NA
ASCL1_0_R1_peak_18342	chr16	58033893	58035492	+	2095	NA	promoter-TSS (USB1)	#NAME?	-585	USB1	USB1	NM_001195302			USB1			NA
ASCL1_0_R1_peak_44754	chr7	36429151	36430248	+	2095	NA	promoter-TSS (KIAA0895)	#NAME?	287	ANLN	ANLN	NM_018685			ANLN			NA
ASCL1_0_R1_peak_45575	chr7	94953581	94954114	+	2095	NA	promoter-TSS (PON1)	#NAME?	37	PON1	PON1	NM_000446			PON1			NA
ASCL1_0_R1_peak_20626	chr17	43508113	43508639	+	2095	NA	promoter-TSS (ARHGAP27)	#NAME?	-5364	ARHGAP27	ARHGAP27	NM_174919_1			ARHGAP27			NA
ASCL1_0_R1_peak_39654	chr5	68513305	68514033	+	2090	NA	promoter-TSS (MRPS36)	#NAME?	96	MRPS36	MRPS36	NM_033281			MRPS36			NA
ASCL1_0_R1_peak_38128	chr4	119273169	119274505	+	2090	NA	promoter-TSS (PRSS12)	#NAME?	85	PRSS12	PRSS12	NM_003619			PRSS12			NA
ASCL1_0_R1_peak_40041	chr5	112073224	112073717	+	2089	NA	promoter-TSS (APC)	#NAME?	30268	APC	APC	NM_001127510			APC			NA
ASCL1_0_R1_peak_9939	chr11	118763099	118763589	+	2084	NA	promoter-TSS (CXCR5)	#NAME?	-757	CXCR5	CXCR5	NM_001716			CXCR5			NA
ASCL1_0_R1_peak_9408	chr11	76493932	76495318	+	2079	NA	promoter-TSS (LOC101928837)	#NAME?	340	TSKU	TSKU	NM_015516			TSKU			NA
ASCL1_0_R1_peak_49293	chr9	19230014	19231357	+	2077	NA	promoter-TSS (DENND4C)	#NAME?	-78	DENND4C	DENND4C	NM_017925			DENND4C			NA
ASCL1_0_R1_peak_15573	chr15	33486694	33487269	+	2077	NA	promoter-TSS (FMN1)	#NAME?	-47	FMN1	FMN1	NM_001277313			FMN1			NA
ASCL1_0_R1_peak_23493	chr18	77710729	77712866	+	2075	NA	promoter-TSS (PQLC1)	#NAME?	-144	PQLC1	PQLC1	NM_025078			PQLC1			NA
ASCL1_0_R1_peak_46083	chr7	124405640	124406529	+	2070	NA	promoter-TSS (GPR37)	#NAME?	-5	GPR37	GPR37	NM_005302			GPR37			NA
ASCL1_0_R1_peak_34461	chr3	14165926	14166491	+	2068	NA	promoter-TSS (TMEM43)	#NAME?	163	CHCHD4	CHCHD4	NM_001098502			CHCHD4			NA
ASCL1_0_R1_peak_44173	chr7	3340356	3341254	+	2068	NA	promoter-TSS (SDK1)	#NAME?	-275	SDK1	SDK1	NM_001079653			SDK1			NA
ASCL1_0_R1_peak_11595	chr12	69753322	69753857	+	2067	NA	promoter-TSS (YEATS4)	#NAME?	99	YEATS4	YEATS4	NM_001300950			YEATS4			NA
ASCL1_0_R1_peak_41003	chr5	175625848	175626841	+	2067	NA	promoter-TSS (LOC643201)	#NAME?	-46	LOC643201	LOC643201	NR_036494			LOC643201			NA
ASCL1_0_R1_peak_10523	chr12	6715307	6716924	+	2066	NA	promoter-TSS (CHD4)	#NAME?	-498	CHD4	CHD4	NM_001273			CHD4			NA
ASCL1_0_R1_peak_37802	chr4	77870268	77871305	+	2066	NA	promoter-TSS (SEPT11)	#NAME?	-81	SEPT11	SEPT11	NM_001306147			SEPT11			NA
ASCL1_0_R1_peak_48057	chr8	95731750	95732491	+	2065	NA	promoter-TSS (DPY19L4)	#NAME?	17	DPY19L4	DPY19L4	NM_181787			DPY19L4			NA
ASCL1_0_R1_peak_40727	chr5	154236906	154237526	+	2063	NA	promoter-TSS (CNOT8)	#NAME?	-863	CNOT8	CNOT8	NM_001301086			CNOT8			NA
ASCL1_0_R1_peak_34812	chr3	50191843	50193089	+	2063	NA	promoter-TSS (SEMA3F)	#NAME?	-382	SEMA3F	SEMA3F	NM_004186			SEMA3F			NA
ASCL1_0_R1_peak_9039	chr11	67572459	67573958	+	2062	NA	promoter-TSS (FAM86C2P)	#NAME?	-401	FAM86C2P	FAM86C2P	NR_024249			FAM86C2P			NA
ASCL1_0_R1_peak_31556	chr20	42984195	42984621	+	2062	NA	promoter-TSS (HNF4A)	#NAME?	18610	R3HDML	R3HDML	NM_178491			R3HDML			NA
ASCL1_0_R1_peak_28449	chr2	96657797	96658626	+	2062	NA	promoter-TSS (ANKRD36C)	#NAME?	-143	ANKRD36C	ANKRD36C	NM_001310154			ANKRD36C			NA
ASCL1_0_R1_peak_21152	chr17	65821190	65822328	+	2062	NA	promoter-TSS (BPTF)	#NAME?	-21	BPTF	BPTF	NM_004459			BPTF			NA
ASCL1_0_R1_peak_28332	chr2	87088727	87089182	+	2061	NA	promoter-TSS (CD8B)	#NAME?	6	ANAPC1P1	ANAPC1P1	NR_037931			ANAPC1P1			NA
ASCL1_0_R1_peak_42376	chr6	46138377	46139017	+	2059	NA	promoter-TSS (ENPP5)	#NAME?	50	ENPP5	ENPP5	NM_021572			ENPP5			NA
ASCL1_0_R1_peak_18521	chr16	68482111	68482705	+	2058	NA	promoter-TSS (SMPD3)	#NAME?	1	SMPD3	SMPD3	NM_018667			SMPD3			NA
ASCL1_0_R1_peak_42750	chr6	88875610	88877295	+	2058	NA	promoter-TSS (CNR1)	#NAME?	-21396	CNR1	CNR1	NM_001160226			CNR1			NA
ASCL1_0_R1_peak_43215	chr6	137365260	137366215	+	2053	NA	promoter-TSS (IL20RA)	#NAME?	580	IL20RA	IL20RA	NM_014432			IL20RA			NA
ASCL1_0_R1_peak_34483	chr3	15900370	15901767	+	2051	NA	promoter-TSS (ANKRD28)	#NAME?	-15	ANKRD28	ANKRD28	NM_015199			ANKRD28			NA
ASCL1_0_R1_peak_52058	chrX	53077302	53077871	+	2050	NA	promoter-TSS (GPR173)	#NAME?	-920	GPR173	GPR173	NM_018969			GPR173			NA
ASCL1_0_R1_peak_50169	chr9	116061127	116061701	+	2049	NA	promoter-TSS (RNF183)	#NAME?	-94	RNF183	RNF183	NM_145051			RNF183			NA
ASCL1_0_R1_peak_16127	chr15	67813212	67814258	+	2049	NA	promoter-TSS (IQCH-AS1)	-promoter-TSS (IQCH-AS1)	213	C15orf61	C15orf61	NM_001143936			C15orf61			NA
ASCL1_0_R1_peak_48018	chr8	91657489	91658842	+	2046	NA	promoter-TSS (TMEM64)	#NAME?	-32	TMEM64	TMEM64	NM_001146273			TMEM64			NA
ASCL1_0_R1_peak_16967	chr16	729126	730666	+	2043	NA	promoter-TSS (STUB1)	#NAME?	-215	STUB1	STUB1	NM_001293197			STUB1			NA
ASCL1_0_R1_peak_31095	chr20	20692767	20693617	+	2043	NA	promoter-TSS (RALGAPA2)	#NAME?	74	RALGAPA2	RALGAPA2	NM_020343			RALGAPA2			NA
ASCL1_0_R1_peak_39793	chr5	80689624	80690211	+	2042	NA	promoter-TSS (ACOT12)	#NAME?	71	ACOT12	ACOT12	NM_130767			ACOT12			NA
ASCL1_0_R1_peak_41532	chr6	12011431	12013480	+	2040	NA	promoter-TSS (HIVEP1)	#NAME?	-269	HIVEP1	HIVEP1	NM_002114			HIVEP1			NA
ASCL1_0_R1_peak_30940	chr20	9048905	9050178	+	2038	NA	promoter-TSS (PLCB4)	#NAME?	-148496	PLCB4	PLCB4	NM_000933			PLCB4			NA
ASCL1_0_R1_peak_50530	chr9	130889570	130890936	+	2037	NA	promoter-TSS (PTGES2-AS1)	-promoter-TSS (PTGES2-AS1)	488	PTGES2	PTGES2	NM_198938			PTGES2			NA
ASCL1_0_R1_peak_7166	chr11	368253	370559	+	2034	NA	promoter-TSS (B4GALNT4)	#NAME?	-389	B4GALNT4	B4GALNT4	NM_178537			B4GALNT4			NA
ASCL1_0_R1_peak_9376	chr11	75479485	75480233	+	2033	NA	promoter-TSS (DGAT2)	#NAME?	81	DGAT2	DGAT2	NM_032564			DGAT2			NA
ASCL1_0_R1_peak_36813	chr4	2470162	2471762	+	2033	NA	promoter-TSS (RNF4)	#NAME?	167	RNF4	RNF4	NM_002938			RNF4			NA
ASCL1_0_R1_peak_17221	chr16	1876061	1877579	+	2033	NA	promoter-TSS (FAHD1)	#NAME?	375	HAGH	HAGH	NM_001286249			HAGH			NA
ASCL1_0_R1_peak_786	chr1	7843488	7844796	+	2031	NA	promoter-TSS (PER3)	#NAME?	-347	PER3	PER3	NM_001289863			PER3			NA
ASCL1_0_R1_peak_52882	chrX	153978828	153979712	+	2030	NA	promoter-TSS (GAB3)	#NAME?	588	GAB3	GAB3	NR_104114			GAB3			NA
ASCL1_0_R1_peak_35555	chr3	133380494	133381070	+	2030	NA	promoter-TSS (TOPBP1)	#NAME?	-45	TOPBP1	TOPBP1	NM_007027			TOPBP1			NA
ASCL1_0_R1_peak_9275	chr11	72524905	72525913	+	2027	NA	promoter-TSS (ATG16L2)	#NAME?	-42	ATG16L2	ATG16L2	NM_033388			ATG16L2			NA
ASCL1_0_R1_peak_51332	chr9	139886324	139887391	+	2025	NA	promoter-TSS (C9orf142)	-promoter-TSS (C9orf142)	-13	C9orf142	C9orf142	NM_183241			C9orf142			NA
ASCL1_0_R1_peak_18419	chr16	66729815	66731285	+	2024	NA	promoter-TSS (CMTM4)	#NAME?	60	CMTM4	CMTM4	NM_181521			CMTM4			NA
ASCL1_0_R1_peak_10504	chr12	6484277	6484991	+	2023	NA	promoter-TSS (SCNN1A)	#NAME?	-244	SCNN1A	SCNN1A	NM_001159575			SCNN1A			NA
ASCL1_0_R1_peak_22972	chr18	47807703	47808550	+	2022	NA	promoter-TSS (MBD1)	#NAME?	18	MBD1	MBD1	NM_001204143			MBD1			NA
ASCL1_0_R1_peak_15702	chr15	41624357	41624850	+	2019	NA	promoter-TSS (NUSAP1)	#NAME?	216	OIP5	OIP5	NM_007280			OIP5			NA
ASCL1_0_R1_peak_49139	chr8	145980425	145981330	+	2017	NA	promoter-TSS (ZNF251)	#NAME?	93	ZNF251	ZNF251	NM_138367			ZNF251			NA
ASCL1_0_R1_peak_17440	chr16	3095624	3097033	+	2016	NA	promoter-TSS (MMP25)	#NAME?	-354	MMP25	MMP25	NM_022468			MMP25			NA
ASCL1_0_R1_peak_15670	chr15	41056002	41056762	+	2016	NA	promoter-TSS (GCHFR)	#NAME?	97	GCHFR	GCHFR	NM_005258			GCHFR			NA
ASCL1_0_R1_peak_869	chr1	9969798	9970833	+	2013	NA	promoter-TSS (CTNNBIP1)	#NAME?	1	CTNNBIP1	CTNNBIP1	NM_020248			CTNNBIP1			NA
ASCL1_0_R1_peak_18731	chr16	80837312	80838949	+	2011	NA	promoter-TSS (CDYL2)	#NAME?	45	CDYL2	CDYL2	NM_152342			CDYL2			NA
ASCL1_0_R1_peak_40069	chr5	114631829	114632708	+	2008	NA	promoter-TSS (CCDC112)	#NAME?	-281	CCDC112	CCDC112	NM_001040440			CCDC112			NA
ASCL1_0_R1_peak_23537	chr19	461641	462265	+	2005	NA	promoter-TSS (SHC2)	#NAME?	-957	SHC2	SHC2	NM_012435			SHC2			NA
ASCL1_0_R1_peak_13957	chr14	24740420	24741083	+	2005	NA	promoter-TSS (RABGGTA)	#NAME?	82	RABGGTA	RABGGTA	NM_182836			RABGGTA			NA
ASCL1_0_R1_peak_50548	chr9	131037754	131038701	+	2005	NA	promoter-TSS (SWI5)	#NAME?	41	GOLGA2	GOLGA2	NM_004486			GOLGA2			NA
ASCL1_0_R1_peak_40263	chr5	133450226	133451265	+	2004	NA	promoter-TSS (TCF7)	#NAME?	-605	TCF7	TCF7	NM_213648			TCF7			NA
ASCL1_0_R1_peak_30046	chr2	219924486	219926004	+	2004	NA	promoter-TSS (IHH)	#NAME?	-7	IHH	IHH	NM_002181			IHH			NA
ASCL1_0_R1_peak_13936	chr14	24457807	24458229	+	2004	NA	promoter-TSS (DHRS4L2)	#NAME?	-9	DHRS4L2	DHRS4L2	NM_001193635			DHRS4L2			NA
ASCL1_0_R1_peak_36308	chr3	195635399	195636894	+	2004	NA	promoter-TSS (TNK2)	#NAME?	-266	TNK2	TNK2	NM_005781			TNK2			NA
ASCL1_0_R1_peak_6427	chr10	104001076	104001662	+	2004	NA	promoter-TSS (PITX3)	#NAME?	-138	PITX3	PITX3	NM_005029			PITX3			NA
ASCL1_0_R1_peak_23981	chr19	2151105	2152004	+	2004	NA	promoter-TSS (AP3D1)	#NAME?	2	AP3D1	AP3D1	NM_003938			AP3D1			NA
ASCL1_0_R1_peak_12275	chr12	120632128	120632841	+	2003	NA	promoter-TSS (GCN1)	#NAME?	29	GCN1	GCN1	NM_006836			GCN1			NA
ASCL1_0_R1_peak_11533	chr12	64237311	64238396	+	2003	NA	promoter-TSS (SRGAP1)	#NAME?	-688	SRGAP1	SRGAP1	NM_020762			SRGAP1			NA
ASCL1_0_R1_peak_5802	chr10	71389732	71390429	+	2003	NA	promoter-TSS (C10orf35)	-promoter-TSS (C10orf35)	77	C10orf35	C10orf35	NM_145306			C10orf35			NA
ASCL1_0_R1_peak_49045	chr8	145581262	145582667	+	2000	NA	promoter-TSS (SLC52A2)	#NAME?	219	FBXL6	FBXL6	NM_024555			FBXL6			NA
ASCL1_0_R1_peak_32262	chr20	62526029	62527077	+	2000	NA	promoter-TSS (DNAJC5)	#NAME?	98	DNAJC5	DNAJC5	NM_025219			DNAJC5			NA
ASCL1_0_R1_peak_11766	chr12	89747042	89748208	+	2000	NA	promoter-TSS (DUSP6)	#NAME?	-989	DUSP6	DUSP6	NM_022652			DUSP6			NA
ASCL1_0_R1_peak_43467	chr6	158588865	158589553	+	1999	NA	promoter-TSS (GTF2H5)	#NAME?	103	SERAC1	SERAC1	NM_032861			SERAC1			NA
ASCL1_0_R1_peak_19931	chr17	19880719	19881579	+	1999	NA	promoter-TSS (AKAP10)	#NAME?	20	AKAP10	AKAP10	NM_007202			AKAP10			NA
ASCL1_0_R1_peak_49848	chr9	95857565	95859054	+	1999	NA	promoter-TSS (C9orf89)	-promoter-TSS (C9orf89)	-141	C9orf89	C9orf89	NM_032310			C9orf89			NA
ASCL1_0_R1_peak_20068	chr17	27919472	27920908	+	1999	NA	promoter-TSS (ANKRD13B)	#NAME?	-337	ANKRD13B	ANKRD13B	NM_152345			ANKRD13B			NA
ASCL1_0_R1_peak_19920	chr17	19551737	19552584	+	1998	NA	promoter-TSS (ALDH3A2)	#NAME?	96	ALDH3A2	ALDH3A2	NM_000382			ALDH3A2			NA
ASCL1_0_R1_peak_32281	chr20	62600568	62601759	+	1992	NA	promoter-TSS (ZNF512B)	#NAME?	60	ZNF512B	ZNF512B	NM_020713			ZNF512B			NA
ASCL1_0_R1_peak_30830	chr20	3218865	3220850	+	1992	NA	promoter-TSS (SLC4A11)	#NAME?	-1484	SLC4A11	SLC4A11	NM_001174089			SLC4A11			NA
ASCL1_0_R1_peak_42298	chr6	43445098	43445523	+	1992	NA	promoter-TSS (TJAP1)	#NAME?	49	TJAP1	TJAP1	NM_001146020			TJAP1			NA
ASCL1_0_R1_peak_19786	chr17	15902622	15903792	+	1990	NA	promoter-TSS (ZSWIM7)	#NAME?	-201	ZSWIM7	ZSWIM7	NM_001042697			ZSWIM7			NA
ASCL1_0_R1_peak_43589	chr6	166400459	166400823	+	1990	NA	promoter-TSS (LINC00602)	#NAME?	-398	LINC00602	LINC00602	NR_027284			LINC00602			NA
ASCL1_0_R1_peak_27783	chr2	47796969	47799094	+	1988	NA	promoter-TSS (KCNK12)	#NAME?	-561	KCNK12	KCNK12	NM_022055			KCNK12			NA
ASCL1_0_R1_peak_48235	chr8	106330397	106331570	+	1986	NA	promoter-TSS (ZFPM2)	#NAME?	-164	ZFPM2	ZFPM2	NM_012082			ZFPM2			NA
ASCL1_0_R1_peak_22050	chr17	79884339	79886514	+	1986	NA	promoter-TSS (MAFG-AS1)	-promoter-TSS (MAFG-AS1)	-279	MAFG-AS1	MAFG-AS1	NR_015454			MAFG-AS1			NA
ASCL1_0_R1_peak_14600	chr14	76448229	76449370	+	1986	NA	promoter-TSS (TGFB3)	#NAME?	-434	TGFB3	TGFB3	NM_003239			TGFB3			NA
ASCL1_0_R1_peak_19235	chr16	89573956	89575223	+	1984	NA	promoter-TSS (SPG7)	#NAME?	-207	SPG7	SPG7	NM_003119			SPG7			NA
ASCL1_0_R1_peak_24129	chr19	3224340	3225002	+	1984	NA	promoter-TSS (CELF5)	#NAME?	-812	CELF5	CELF5	NM_021938			CELF5			NA
ASCL1_0_R1_peak_24385	chr19	5622276	5623510	+	1981	NA	promoter-TSS (SAFB)	#NAME?	45	SAFB2	SAFB2	NM_014649			SAFB2			NA
ASCL1_0_R1_peak_18269	chr16	56642110	56642644	+	1979	NA	promoter-TSS (MT2A)	#NAME?	-101	MT2A	MT2A	NM_005953			MT2A			NA
ASCL1_0_R1_peak_49538	chr9	66493185	66494364	+	1973	NA	promoter-TSS (PTGER4P2-CDK2AP2P2)	-promoter-TSS (PTGER4P2-CDK2AP2P2)	-495	PTGER4P2-CDK2AP2P2	PTGER4P2-CDK2AP2P2	NR_024496			PTGER4P2-CDK2AP2P2			NA
ASCL1_0_R1_peak_11709	chr12	82752309	82752889	+	1971	NA	promoter-TSS (CCDC59)	#NAME?	-15	CCDC59	CCDC59	NR_033192			CCDC59			NA
ASCL1_0_R1_peak_13092	chr13	28195654	28196280	+	1969	NA	promoter-TSS (POLR1D)	#NAME?	51	POLR1D	POLR1D	NM_152705			POLR1D			NA
ASCL1_0_R1_peak_33620	chr22	38452980	38453716	+	1966	NA	promoter-TSS (PICK1)	#NAME?	86	PICK1	PICK1	NM_001039583			PICK1			NA
ASCL1_0_R1_peak_4	chr1	714008	714751	+	1966	NA	promoter-TSS (LOC100288069)	#NAME?	-311	LOC100288069	LOC100288069	NR_033908			LOC100288069			NA
ASCL1_0_R1_peak_38703	chr4	186456262	186457017	+	1966	NA	promoter-TSS (PDLIM3)	#NAME?	73	PDLIM3	PDLIM3	NM_014476			PDLIM3			NA
ASCL1_0_R1_peak_37647	chr4	57301380	57302715	+	1963	NA	promoter-TSS (PAICS)	#NAME?	132	PAICS	PAICS	NM_006452			PAICS			NA
ASCL1_0_R1_peak_38395	chr4	151936438	151937617	+	1963	NA	promoter-TSS (LRBA)	#NAME?	-378	LRBA	LRBA	NM_006726			LRBA			NA
ASCL1_0_R1_peak_51358	chr9	139922088	139923531	+	1962	NA	promoter-TSS (ABCA2)	#NAME?	565	ABCA2	ABCA2	NM_212533			ABCA2			NA
ASCL1_0_R1_peak_21506	chr17	74732436	74734252	+	1956	NA	promoter-TSS (MFSD11)	#NAME?	149	SRSF2	SRSF2	NM_003016			SRSF2			NA
ASCL1_0_R1_peak_26624	chr19	50979324	50980286	+	1952	NA	promoter-TSS (EMC10)	#NAME?	71	EMC10	EMC10	NM_206538			EMC10			NA
ASCL1_0_R1_peak_23888	chr19	1651527	1653269	+	1950	NA	promoter-TSS (TCF3)	#NAME?	-70	TCF3	TCF3	NM_003200			TCF3			NA
ASCL1_0_R1_peak_43275	chr6	143265554	143267879	+	1949	NA	promoter-TSS (HIVEP2)	#NAME?	-378	HIVEP2	HIVEP2	NM_006734			HIVEP2			NA
ASCL1_0_R1_peak_28945	chr2	122287472	122288166	+	1947	NA	promoter-TSS (RNU4ATAC)	#NAME?	-637	RNU4ATAC	RNU4ATAC	NR_023343			RNU4ATAC			NA
ASCL1_0_R1_peak_51027	chr9	138798398	138800400	+	1947	NA	promoter-TSS (CAMSAP1)	#NAME?	-394	CAMSAP1	CAMSAP1	NM_015447			CAMSAP1			NA
ASCL1_0_R1_peak_34395	chr3	10052455	10053180	+	1946	NA	promoter-TSS (LOC401052)	#NAME?	-38	LOC401052	LOC401052	NM_001008737			LOC401052			NA
ASCL1_0_R1_peak_34802	chr3	49839980	49841106	+	1946	NA	promoter-TSS (FAM212A)	#NAME?	-144	FAM212A	FAM212A	NM_203370			FAM212A			NA
ASCL1_0_R1_peak_27624	chr2	38152171	38152866	+	1945	NA	promoter-TSS (RMDN2)	#NAME?	-25069	RMDN2	RMDN2	NM_144713			RMDN2			NA
ASCL1_0_R1_peak_13606	chr13	99738238	99740176	+	1945	NA	promoter-TSS (DOCK9)	#NAME?	230	DOCK9-AS2	DOCK9-AS2	NR_047482			DOCK9-AS2			NA
ASCL1_0_R1_peak_49461	chr9	36136283	36137073	+	1945	NA	promoter-TSS (GLIPR2)	#NAME?	145	GLIPR2	GLIPR2	NM_001287010			GLIPR2			NA
ASCL1_0_R1_peak_32889	chr21	46221346	46221975	+	1942	NA	promoter-TSS (UBE2G2)	#NAME?	91	UBE2G2	UBE2G2	NM_003343			UBE2G2			NA
ASCL1_0_R1_peak_3148	chr1	151762682	151763331	+	1942	NA	promoter-TSS (TDRKH)	#NAME?	4	TDRKH	TDRKH	NM_001083963			TDRKH			NA
ASCL1_0_R1_peak_1948	chr1	42922024	42922651	+	1942	NA	promoter-TSS (ZMYND12)	#NAME?	172	PPCS	PPCS	NM_001287511			PPCS			NA
ASCL1_0_R1_peak_30807	chr20	2820482	2821760	+	1933	NA	promoter-TSS (VPS16)	#NAME?	-222	VPS16	VPS16	NM_080413			VPS16			NA
ASCL1_0_R1_peak_39252	chr5	14664242	14665286	+	1933	NA	promoter-TSS (OTULIN)	#NAME?	-19	OTULIN	OTULIN	NM_138348			OTULIN			NA
ASCL1_0_R1_peak_25597	chr19	36207934	36209672	+	1933	NA	promoter-TSS (KMT2B)	#NAME?	-118	KMT2B	KMT2B	NM_014727			KMT2B			NA
ASCL1_0_R1_peak_41100	chr5	176899795	176901008	+	1933	NA	promoter-TSS (DBN1)	#NAME?	-530	DBN1	DBN1	NM_004395			DBN1			NA
ASCL1_0_R1_peak_49008	chr8	145149461	145150521	+	1932	NA	promoter-TSS (CYC1)	#NAME?	53	CYC1	CYC1	NM_001916			CYC1			NA
ASCL1_0_R1_peak_5161	chr10	14879607	14881081	+	1932	NA	promoter-TSS (CDNF)	#NAME?	185	HSPA14	HSPA14	NM_016299			HSPA14			NA
ASCL1_0_R1_peak_19349	chr17	1011419	1013105	+	1930	NA	promoter-TSS (ABR)	#NAME?	71006	ABR	ABR	NM_001159746			ABR			NA
ASCL1_0_R1_peak_45900	chr7	105516911	105517661	+	1930	NA	promoter-TSS (ATXN7L1)	#NAME?	-255	ATXN7L1	ATXN7L1	NM_152749			ATXN7L1			NA
ASCL1_0_R1_peak_49741	chr9	90112406	90113797	+	1930	NA	promoter-TSS (DAPK1)	#NAME?	505	DAPK1	DAPK1	NM_001288731			DAPK1			NA
ASCL1_0_R1_peak_43291	chr6	144471091	144471860	+	1927	NA	promoter-TSS (STX11)	#NAME?	-179	STX11	STX11	NM_003764			STX11			NA
ASCL1_0_R1_peak_20926	chr17	54910421	54912563	+	1927	NA	promoter-TSS (C17orf67)	-promoter-TSS (C17orf67)	32	DGKE	DGKE	NM_003647			DGKE			NA
ASCL1_0_R1_peak_49085	chr8	145690522	145692764	+	1924	NA	promoter-TSS (CYHR1)	#NAME?	-77	KIFC2	KIFC2	NM_145754			KIFC2			NA
ASCL1_0_R1_peak_43249	chr6	139696326	139696676	+	1922	NA	promoter-TSS (CITED2)	#NAME?	-714	CITED2	CITED2	NM_006079			CITED2			NA
ASCL1_0_R1_peak_15525	chr15	30113731	30114898	+	1915	NA	promoter-TSS (TJP1)	#NAME?	392	TJP1	TJP1	NM_001301025			TJP1			NA
ASCL1_0_R1_peak_39409	chr5	36241270	36242738	+	1914	NA	promoter-TSS (NADK2)	#NAME?	377	NADK2	NADK2	NM_001287341			NADK2			NA
ASCL1_0_R1_peak_17960	chr16	30022007	30022930	+	1912	NA	promoter-TSS (DOC2A)	#NAME?	-67	DOC2A	DOC2A	NM_001282062			DOC2A			NA
ASCL1_0_R1_peak_11437	chr12	57609865	57611250	+	1912	NA	promoter-TSS (NXPH4)	#NAME?	-21	NXPH4	NXPH4	NM_007224			NXPH4			NA
ASCL1_0_R1_peak_30246	chr2	232378880	232379725	+	1911	NA	promoter-TSS (LINC00471)	#NAME?	-252	LINC00471	LINC00471	NR_024079			LINC00471			NA
ASCL1_0_R1_peak_2187	chr1	53098596	53099438	+	1910	NA	promoter-TSS (FAM159A)	#NAME?	-49	FAM159A	FAM159A	NM_001042693			FAM159A			NA
ASCL1_0_R1_peak_24022	chr19	2307858	2308550	+	1909	NA	promoter-TSS (LINGO3)	#NAME?	-48	LINGO3	LINGO3	NM_001101391			LINGO3			NA
ASCL1_0_R1_peak_1382	chr1	24104674	24105288	+	1909	NA	promoter-TSS (TCEB3-AS1)	-promoter-TSS (TCEB3-AS1)	105	PITHD1	PITHD1	NM_020362			PITHD1			NA
ASCL1_0_R1_peak_6327	chr10	101491789	101492263	+	1909	NA	promoter-TSS (CUTC)	#NAME?	68	CUTC	CUTC	NM_015960			CUTC			NA
ASCL1_0_R1_peak_31043	chr20	17948836	17949721	+	1909	NA	promoter-TSS (MGME1)	#NAME?	356	SNX5	SNX5	NM_001282454			SNX5			NA
ASCL1_0_R1_peak_50618	chr9	132250563	132251240	+	1907	NA	promoter-TSS (LINC00963)	#NAME?	-38	LINC00963	LINC00963	NR_038955			LINC00963			NA
ASCL1_0_R1_peak_31531	chr20	42135987	42136678	+	1903	NA	promoter-TSS (L3MBTL1)	#NAME?	12	L3MBTL1	L3MBTL1	NM_032107			L3MBTL1			NA
ASCL1_0_R1_peak_1000	chr1	12678247	12678773	+	1900	NA	promoter-TSS (DHRS3)	#NAME?	-773	DHRS3	DHRS3	NM_004753			DHRS3			NA
ASCL1_0_R1_peak_7819	chr11	6494916	6495605	+	1900	NA	promoter-TSS (TRIM3)	#NAME?	-46	TRIM3	TRIM3	NM_001248006			TRIM3			NA
ASCL1_0_R1_peak_37328	chr4	25657079	25657703	+	1899	NA	promoter-TSS (SLC34A2)	#NAME?	-44	SLC34A2	SLC34A2	NM_001177999			SLC34A2			NA
ASCL1_0_R1_peak_42586	chr6	72129673	72130773	+	1899	NA	promoter-TSS (LOC102724000)	#NAME?	225	LINC00472	LINC00472	NR_121612			LINC00472			NA
ASCL1_0_R1_peak_16126	chr15	67546600	67547438	+	1899	NA	promoter-TSS (IQCH)	#NAME?	55	AAGAB	AAGAB	NM_001271885			AAGAB			NA
ASCL1_0_R1_peak_36306	chr3	195622122	195623077	+	1898	NA	promoter-TSS (TNK2)	#NAME?	13281	TNK2	TNK2	NM_005781			TNK2			NA
ASCL1_0_R1_peak_41978	chr6	33377954	33379181	+	1896	NA	promoter-TSS (PHF1)	#NAME?	-206	PHF1	PHF1	NM_024165_1			PHF1			NA
ASCL1_0_R1_peak_25434	chr19	33165477	33166519	+	1895	NA	promoter-TSS (RGS9BP)	#NAME?	104	ANKRD27	ANKRD27	NM_032139			ANKRD27			NA
ASCL1_0_R1_peak_1538	chr1	28052015	28053010	+	1891	NA	promoter-TSS (FAM76A)	#NAME?	22	FAM76A	FAM76A	NM_152660			FAM76A			NA
ASCL1_0_R1_peak_20655	chr17	44270120	44271652	+	1891	NA	promoter-TSS (KANSL1)	#NAME?	-53	KANSL1-AS1	KANSL1-AS1	NR_034172_1			KANSL1-AS1			NA
ASCL1_0_R1_peak_52820	chrX	153046095	153046828	+	1890	NA	promoter-TSS (SRPK3)	#NAME?	5	SRPK3	SRPK3	NM_014370			SRPK3			NA
ASCL1_0_R1_peak_44851	chr7	44079950	44080577	+	1887	NA	promoter-TSS (RASA4CP)	#NAME?	-41	RASA4CP	RASA4CP	NR_024116			RASA4CP			NA
ASCL1_0_R1_peak_21379	chr17	73511025	73513233	+	1887	NA	promoter-TSS (CASKIN2)	#NAME?	-465	CASKIN2	CASKIN2	NM_020753			CASKIN2			NA
ASCL1_0_R1_peak_17218	chr16	1843335	1844017	+	1886	NA	promoter-TSS (IGFALS)	#NAME?	1233	IGFALS	IGFALS	NR_027389			IGFALS			NA
ASCL1_0_R1_peak_14646	chr14	77843018	77843669	+	1882	NA	promoter-TSS (SAMD15)	#NAME?	53	TMED8	TMED8	NM_213601			TMED8			NA
ASCL1_0_R1_peak_11952	chr12	105478045	105478694	+	1878	NA	promoter-TSS (ALDH1L2)	#NAME?	-28	ALDH1L2	ALDH1L2	NM_001034173			ALDH1L2			NA
ASCL1_0_R1_peak_51809	chrX	30671048	30672086	+	1878	NA	promoter-TSS (GK)	#NAME?	91	GK	GK	NM_203391			GK			NA
ASCL1_0_R1_peak_2778	chr1	109203616	109204312	+	1878	NA	promoter-TSS (HENMT1)	#NAME?	184	HENMT1	HENMT1	NM_144584			HENMT1			NA
ASCL1_0_R1_peak_17388	chr16	2802010	2803452	+	1875	NA	promoter-TSS (SRRM2-AS1)	-promoter-TSS (SRRM2-AS1)	-130	SRRM2-AS1	SRRM2-AS1	NR_027275			SRRM2-AS1			NA
ASCL1_0_R1_peak_10886	chr12	31226410	31226964	+	1875	NA	promoter-TSS (DDX11)	#NAME?	-92	DDX11	DDX11	NM_001257144			DDX11			NA
ASCL1_0_R1_peak_20716	chr17	46184764	46185285	+	1874	NA	promoter-TSS (SNX11)	#NAME?	104	SNX11	SNX11	NM_013323			SNX11			NA
ASCL1_0_R1_peak_16600	chr15	90543443	90544181	+	1872	NA	promoter-TSS (ZNF710)	#NAME?	-911	ZNF710	ZNF710	NM_198526			ZNF710			NA
ASCL1_0_R1_peak_38127	chr4	119199574	119199970	+	1867	NA	promoter-TSS (SNORA24)	#NAME?	-145	SNHG8	SNHG8	NR_034011			SNHG8			NA
ASCL1_0_R1_peak_23114	chr18	59854239	59855303	+	1867	NA	promoter-TSS (PIGN)	#NAME?	247	KIAA1468	KIAA1468	NM_020854			KIAA1468			NA
ASCL1_0_R1_peak_41005	chr5	175664995	175665774	+	1866	NA	promoter-TSS (SIMC1)	#NAME?	22	SIMC1	SIMC1	NR_131772			SIMC1			NA
ASCL1_0_R1_peak_1033	chr1	15943671	15944415	+	1866	NA	promoter-TSS (DDI2)	#NAME?	90	DDI2	DDI2	NM_032341			DDI2			NA
ASCL1_0_R1_peak_17346	chr16	2301075	2301987	+	1864	NA	promoter-TSS (ECI1)	#NAME?	71	ECI1	ECI1	NM_001919			ECI1			NA
ASCL1_0_R1_peak_42983	chr6	111803452	111805406	+	1863	NA	promoter-TSS (TRAF3IP2-AS1)	-promoter-TSS (TRAF3IP2-AS1)	-246	TRAF3IP2-AS1	TRAF3IP2-AS1	NR_034109			TRAF3IP2-AS1			NA
ASCL1_0_R1_peak_38697	chr4	186317037	186318037	+	1860	NA	promoter-TSS (ANKRD37)	#NAME?	-303	ANKRD37	ANKRD37	NM_181726			ANKRD37			NA
ASCL1_0_R1_peak_22139	chr17	80170276	80171308	+	1857	NA	promoter-TSS (CCDC57)	#NAME?	-103	CCDC57	CCDC57	NM_198082			CCDC57			NA
ASCL1_0_R1_peak_43341	chr6	149637952	149639556	+	1855	NA	promoter-TSS (TAB2)	#NAME?	-82741	SUMO4	SUMO4	NM_001002255			SUMO4			NA
ASCL1_0_R1_peak_28204	chr2	75426500	75427202	+	1852	NA	promoter-TSS (TACR1)	#NAME?	-206	TACR1	TACR1	NM_001058			TACR1			NA
ASCL1_0_R1_peak_33774	chr22	41842246	41843994	+	1850	NA	promoter-TSS (TOB2)	#NAME?	-93	TOB2	TOB2	NM_016272			TOB2			NA
ASCL1_0_R1_peak_35686	chr3	142442639	142443473	+	1848	NA	promoter-TSS (TRPC1)	#NAME?	-210	TRPC1	TRPC1	NM_003304			TRPC1			NA
ASCL1_0_R1_peak_51725	chrX	20284425	20285366	+	1848	NA	promoter-TSS (RPS6KA3)	#NAME?	-145	RPS6KA3	RPS6KA3	NM_004586			RPS6KA3			NA
ASCL1_0_R1_peak_14308	chr14	58666461	58667211	+	1848	NA	promoter-TSS (ACTR10)	#NAME?	3	ACTR10	ACTR10	NM_018477			ACTR10			NA
ASCL1_0_R1_peak_47116	chr8	21881457	21882755	+	1846	NA	promoter-TSS (NPM2)	#NAME?	-248	NPM2	NPM2	NM_001286680			NPM2			NA
ASCL1_0_R1_peak_47643	chr8	56986746	56987436	+	1842	NA	promoter-TSS (RPS20)	#NAME?	49	RPS20	RPS20	NM_001023			RPS20			NA
ASCL1_0_R1_peak_3639	chr1	178006843	178007385	+	1841	NA	promoter-TSS (LOC730102)	#NAME?	28	LOC730102	LOC730102	NR_037167			LOC730102			NA
ASCL1_0_R1_peak_1456	chr1	26551452	26552183	+	1840	NA	promoter-TSS (LOC101928303)	#NAME?	6	LOC101928303	LOC101928303	NR_110698			LOC101928303			NA
ASCL1_0_R1_peak_50652	chr9	132934254	132935578	+	1840	NA	promoter-TSS (NCS1)	#NAME?	59	NCS1	NCS1	NM_014286			NCS1			NA
ASCL1_0_R1_peak_45488	chr7	87849042	87849623	+	1840	NA	promoter-TSS (SRI)	#NAME?	3357	LOC102723885	LOC102723885	NR_120517			LOC102723885			NA
ASCL1_0_R1_peak_19664	chr17	7620296	7621178	+	1838	NA	promoter-TSS (DNAH2)	#NAME?	65	DNAH2	DNAH2	NM_020877			DNAH2			NA
ASCL1_0_R1_peak_38331	chr4	144257375	144258664	+	1834	NA	promoter-TSS (GAB1)	#NAME?	36	GAB1	GAB1	NM_207123			GAB1			NA
ASCL1_0_R1_peak_44852	chr7	44083903	44084689	+	1834	NA	promoter-TSS (DBNL)	#NAME?	57	DBNL	DBNL	NM_001284315			DBNL			NA
ASCL1_0_R1_peak_30666	chr2	242088997	242090370	+	1833	NA	promoter-TSS (PASK)	#NAME?	610	PPP1R7	PPP1R7	NM_001282413			PPP1R7			NA
ASCL1_0_R1_peak_2452	chr1	72748127	72748865	+	1833	NA	promoter-TSS (NEGR1)	#NAME?	-219	NEGR1	NEGR1	NM_173808			NEGR1			NA
ASCL1_0_R1_peak_36030	chr3	180629922	180630473	+	1833	NA	promoter-TSS (FXR1)	#NAME?	-37	FXR1	FXR1	NM_001013439			FXR1			NA
ASCL1_0_R1_peak_42507	chr6	56954483	56955172	+	1832	NA	promoter-TSS (ZNF451)	#NAME?	-1	ZNF451	ZNF451	NM_001031623			ZNF451			NA
ASCL1_0_R1_peak_47848	chr8	73448781	73449781	+	1832	NA	promoter-TSS (KCNB2)	#NAME?	-345	KCNB2	KCNB2	NM_004770			KCNB2			NA
ASCL1_0_R1_peak_45999	chr7	116139367	116140254	+	1830	NA	promoter-TSS (CAV2)	#NAME?	155	CAV2	CAV2	NM_198212			CAV2			NA
ASCL1_0_R1_peak_34689	chr3	44379548	44380485	+	1829	NA	promoter-TSS (TCAIM)	#NAME?	72	TCAIM	TCAIM	NM_001282914			TCAIM			NA
ASCL1_0_R1_peak_18601	chr16	71495981	71496416	+	1826	NA	promoter-TSS (ZNF23)	#NAME?	-72	ZNF23	ZNF23	NM_001304494			ZNF23			NA
ASCL1_0_R1_peak_33179	chr22	19949772	19950446	+	1826	NA	promoter-TSS (COMT)	#NAME?	39	COMT	COMT	NM_000754			COMT			NA
ASCL1_0_R1_peak_34774	chr3	49044415	49044833	+	1826	NA	promoter-TSS (WDR6)	#NAME?	-13	WDR6	WDR6	NM_018031			WDR6			NA
ASCL1_0_R1_peak_21107	chr17	62833006	62833517	+	1826	NA	promoter-TSS (PLEKHM1P)	#NAME?	41	PLEKHM1P	PLEKHM1P	NR_024386			PLEKHM1P			NA
ASCL1_0_R1_peak_32378	chr21	19617225	19617756	+	1826	NA	promoter-TSS (CHODL)	#NAME?	340	CHODL	CHODL	NM_001204178			CHODL			NA
ASCL1_0_R1_peak_34466	chr3	14443618	14444589	+	1826	NA	promoter-TSS (SLC6A6)	#NAME?	27	SLC6A6	SLC6A6	NM_003043			SLC6A6			NA
ASCL1_0_R1_peak_22054	chr17	79894533	79895652	+	1823	NA	promoter-TSS (PYCR1)	#NAME?	41	PYCR1	PYCR1	NM_001282279			PYCR1			NA
ASCL1_0_R1_peak_18932	chr16	85832641	85833774	+	1821	NA	promoter-TSS (EMC8)	#NAME?	34	COX4I1	COX4I1	NM_001861			COX4I1			NA
ASCL1_0_R1_peak_43848	chr7	855386	856799	+	1820	NA	promoter-TSS (SUN1)	#NAME?	-160	SUN1	SUN1	NM_001171944			SUN1			NA
ASCL1_0_R1_peak_52846	chrX	153284679	153285872	+	1820	NA	promoter-TSS (IRAK1)	#NAME?	67	IRAK1	IRAK1	NM_001025243			IRAK1			NA
ASCL1_0_R1_peak_5168	chr10	15130353	15131012	+	1817	NA	promoter-TSS (ACBD7)	#NAME?	93	ACBD7	ACBD7	NM_001039844			ACBD7			NA
ASCL1_0_R1_peak_44564	chr7	26331315	26331890	+	1817	NA	promoter-TSS (SNX10)	#NAME?	87	SNX10	SNX10	NM_001199835			SNX10			NA
ASCL1_0_R1_peak_22454	chr18	9102408	9102951	+	1817	NA	promoter-TSS (NDUFV2)	#NAME?	51	NDUFV2	NDUFV2	NM_021074			NDUFV2			NA
ASCL1_0_R1_peak_47843	chr8	72755713	72756473	+	1817	NA	promoter-TSS (MSC-AS1)	-promoter-TSS (MSC-AS1)	638	MSC	MSC	NM_005098			MSC			NA
ASCL1_0_R1_peak_1404	chr1	24741780	24742297	+	1817	NA	promoter-TSS (STPG1)	#NAME?	-207	NIPAL3	NIPAL3	NM_020448			NIPAL3			NA
ASCL1_0_R1_peak_47440	chr8	41753341	41755277	+	1817	NA	promoter-TSS (ANK1)	#NAME?	155235	KAT6A	KAT6A	NM_001305878			KAT6A			NA
ASCL1_0_R1_peak_8985	chr11	67195779	67196230	+	1817	NA	promoter-TSS (RPS6KB2)	#NAME?	69	RPS6KB2	RPS6KB2	NM_003952			RPS6KB2			NA
ASCL1_0_R1_peak_18561	chr16	70323087	70323670	+	1815	NA	promoter-TSS (DDX19B)	#NAME?	34	AARS	AARS	NM_001605			AARS			NA
ASCL1_0_R1_peak_26449	chr19	49016605	49017286	+	1815	NA	promoter-TSS (LMTK3)	#NAME?	-499	LMTK3	LMTK3	NM_001080434			LMTK3			NA
ASCL1_0_R1_peak_51286	chr9	139742241	139743273	+	1815	NA	promoter-TSS (PHPT1)	#NAME?	-511	PHPT1	PHPT1	NM_014172			PHPT1			NA
ASCL1_0_R1_peak_31323	chr20	32307813	32308507	+	1812	NA	promoter-TSS (PXMP4)	#NAME?	-24	PXMP4	PXMP4	NM_183397			PXMP4			NA
ASCL1_0_R1_peak_43283	chr6	143771548	143772047	+	1810	NA	promoter-TSS (PEX3)	#NAME?	44	ADAT2	ADAT2	NM_182503			ADAT2			NA
ASCL1_0_R1_peak_5119	chr10	12390370	12392248	+	1808	NA	promoter-TSS (CAMK1D)	#NAME?	-233	CAMK1D	CAMK1D	NM_153498			CAMK1D			NA
ASCL1_0_R1_peak_1557	chr1	28879214	28879743	+	1807	NA	promoter-TSS (TRNAU1AP)	#NAME?	-51	TRNAU1AP	TRNAU1AP	NM_017846			TRNAU1AP			NA
ASCL1_0_R1_peak_20241	chr17	36761601	36762975	+	1807	NA	promoter-TSS (SRCIN1)	#NAME?	-105	SRCIN1	SRCIN1	NM_025248			SRCIN1			NA
ASCL1_0_R1_peak_15968	chr15	60295975	60296990	+	1807	NA	promoter-TSS (FOXB1)	#NAME?	61	FOXB1	FOXB1	NM_012182			FOXB1			NA
ASCL1_0_R1_peak_42342	chr6	44224694	44225507	+	1807	NA	promoter-TSS (SLC35B2)	#NAME?	208	SLC35B2	SLC35B2	NM_001286511			SLC35B2			NA
ASCL1_0_R1_peak_1752	chr1	35394470	35396154	+	1806	NA	promoter-TSS (DLGAP3)	#NAME?	-126	DLGAP3	DLGAP3	NM_001080418			DLGAP3			NA
ASCL1_0_R1_peak_29045	chr2	128848572	128849066	+	1806	NA	promoter-TSS (UGGT1)	#NAME?	37	UGGT1	UGGT1	NM_020120			UGGT1			NA
ASCL1_0_R1_peak_20029	chr17	26971787	26972480	+	1806	NA	promoter-TSS (KIAA0100)	#NAME?	44	KIAA0100	KIAA0100	NM_014680			KIAA0100			NA
ASCL1_0_R1_peak_5710	chr10	62703469	62704613	+	1803	NA	promoter-TSS (RHOBTB1)	#NAME?	57157	RHOBTB1	RHOBTB1	NR_024555			RHOBTB1			NA
ASCL1_0_R1_peak_19651	chr17	7461286	7461781	+	1803	NA	promoter-TSS (TNFSF13)	#NAME?	-76	TNFSF13	TNFSF13	NM_172088			TNFSF13			NA
ASCL1_0_R1_peak_8197	chr11	33060587	33061753	+	1802	NA	promoter-TSS (TCP11L1)	#NAME?	207	TCP11L1	TCP11L1	NM_018393			TCP11L1			NA
ASCL1_0_R1_peak_14023	chr14	32545921	32547105	+	1802	NA	promoter-TSS (ARHGAP5)	#NAME?	18	ARHGAP5	ARHGAP5	NM_001173			ARHGAP5			NA
ASCL1_0_R1_peak_2385	chr1	65468145	65468710	+	1800	NA	promoter-TSS (LINC01359)	#NAME?	-268	LINC01359	LINC01359	NR_119383			LINC01359			NA
ASCL1_0_R1_peak_44681	chr7	30518038	30518716	+	1800	NA	promoter-TSS (NOD1)	#NAME?	16	NOD1	NOD1	NM_006092			NOD1			NA
ASCL1_0_R1_peak_21348	chr17	73043109	73043724	+	1799	NA	promoter-TSS (ATP5H)	#NAME?	-342	ATP5H	ATP5H	NM_006356			ATP5H			NA
ASCL1_0_R1_peak_33263	chr22	22089668	22090784	+	1796	NA	promoter-TSS (YPEL1)	#NAME?	-103	YPEL1	YPEL1	NR_130910			YPEL1			NA
ASCL1_0_R1_peak_41111	chr5	176944050	176944588	+	1794	NA	promoter-TSS (DDX41)	#NAME?	-352	DDX41	DDX41	NM_016222			DDX41			NA
ASCL1_0_R1_peak_48226	chr8	105600618	105602114	+	1790	NA	promoter-TSS (LRP12)	#NAME?	-114	LRP12	LRP12	NM_013437			LRP12			NA
ASCL1_0_R1_peak_50640	chr9	132597369	132598085	+	1790	NA	promoter-TSS (USP20)	#NAME?	31	USP20	USP20	NM_001110303			USP20			NA
ASCL1_0_R1_peak_52344	chrX	102862554	102863116	+	1790	NA	promoter-TSS (TCEAL3)	#NAME?	1	TCEAL3	TCEAL3	NM_001006933			TCEAL3			NA
ASCL1_0_R1_peak_3954	chr1	202779700	202780272	+	1788	NA	promoter-TSS (PCAT6)	#NAME?	-88	PCAT6	PCAT6	NR_046326			PCAT6			NA
ASCL1_0_R1_peak_19938	chr17	20223678	20224365	+	1786	NA	promoter-TSS (CCDC144CP)	#NAME?	-466	CCDC144CP	CCDC144CP	NR_023380			CCDC144CP			NA
ASCL1_0_R1_peak_4963	chr10	1779135	1780085	+	1783	NA	promoter-TSS (ADARB2)	#NAME?	60	ADARB2	ADARB2	NM_018702			ADARB2			NA
ASCL1_0_R1_peak_42508	chr6	57037035	57037840	+	1783	NA	promoter-TSS (LOC101927211)	#NAME?	333	BAG2	BAG2	NM_004282			BAG2			NA
ASCL1_0_R1_peak_45485	chr7	87504983	87506024	+	1781	NA	promoter-TSS (DBF4)	#NAME?	-41	DBF4	DBF4	NM_006716			DBF4			NA
ASCL1_0_R1_peak_5951	chr10	77191062	77191623	+	1779	NA	promoter-TSS (C10orf11)	-promoter-TSS (C10orf11)	22427	LOC101929234	LOC101929234	NR_110304			LOC101929234			NA
ASCL1_0_R1_peak_11065	chr12	48744259	48745080	+	1778	NA	promoter-TSS (ZNF641)	#NAME?	5	ZNF641	ZNF641	NM_001172682			ZNF641			NA
ASCL1_0_R1_peak_24426	chr19	5977570	5978588	+	1778	NA	promoter-TSS (LOC100128568)	#NAME?	241	RANBP3	RANBP3	NM_007322			RANBP3			NA
ASCL1_0_R1_peak_12312	chr12	121416051	121416845	+	1777	NA	promoter-TSS (HNF1A)	#NAME?	77	HNF1A	HNF1A	NM_001306179			HNF1A			NA
ASCL1_0_R1_peak_36988	chr4	5888785	5890688	+	1776	NA	promoter-TSS (CRMP1)	#NAME?	607	CRMP1	CRMP1	NM_001014809			CRMP1			NA
ASCL1_0_R1_peak_3956	chr1	202830044	202830992	+	1775	NA	promoter-TSS (LOC148709)	#NAME?	-364	LOC148709	LOC148709	NR_002929			LOC148709			NA
ASCL1_0_R1_peak_12787	chr12	133065790	133067606	+	1774	NA	promoter-TSS (FBRSL1)	#NAME?	-459	FBRSL1	FBRSL1	NM_001142641			FBRSL1			NA
ASCL1_0_R1_peak_13879	chr14	21539630	21540105	+	1771	NA	promoter-TSS (NDRG2)	#NAME?	1448	ARHGEF40	ARHGEF40	NM_001278530			ARHGEF40			NA
ASCL1_0_R1_peak_16139	chr15	68346302	68347002	+	1771	NA	promoter-TSS (PIAS1)	#NAME?	80	PIAS1	PIAS1	NM_016166			PIAS1			NA
ASCL1_0_R1_peak_2185	chr1	53018312	53019647	+	1770	NA	promoter-TSS (ZCCHC11)	#NAME?	-217	ZCCHC11	ZCCHC11	NM_001009881			ZCCHC11			NA
ASCL1_0_R1_peak_17533	chr16	4524219	4524856	+	1770	NA	promoter-TSS (HMOX2)	#NAME?	359	NMRAL1	NMRAL1	NM_020677			NMRAL1			NA
ASCL1_0_R1_peak_18807	chr16	84853237	84853784	+	1770	NA	promoter-TSS (CRISPLD2)	#NAME?	-77	CRISPLD2	CRISPLD2	NM_031476			CRISPLD2			NA
ASCL1_0_R1_peak_734	chr1	6525967	6526503	+	1770	NA	promoter-TSS (TNFRSF25)	#NAME?	20	TNFRSF25	TNFRSF25	NM_148970			TNFRSF25			NA
ASCL1_0_R1_peak_26475	chr19	49149313	49150107	+	1769	NA	promoter-TSS (CA11)	#NAME?	-259	CA11	CA11	NM_001217			CA11			NA
ASCL1_0_R1_peak_42881	chr6	105584238	105585277	+	1767	NA	promoter-TSS (BVES)	#NAME?	-536	BVES	BVES	NM_001199563			BVES			NA
ASCL1_0_R1_peak_17570	chr16	5007638	5008644	+	1764	NA	promoter-TSS (SEC14L5)	#NAME?	-177	SEC14L5	SEC14L5	NM_014692			SEC14L5			NA
ASCL1_0_R1_peak_46654	chr7	155436664	155437727	+	1764	NA	promoter-TSS (RBM33)	#NAME?	-8	RBM33	RBM33	NM_053043			RBM33			NA
ASCL1_0_R1_peak_51270	chr9	139685133	139686497	+	1764	NA	promoter-TSS (TMEM141)	#NAME?	38	TMEM141	TMEM141	NM_032928			TMEM141			NA
ASCL1_0_R1_peak_3604	chr1	174128273	174129306	+	1762	NA	promoter-TSS (LOC102724601)	#NAME?	237	RABGAP1L	RABGAP1L	NM_001243764			RABGAP1L			NA
ASCL1_0_R1_peak_45683	chr7	99070228	99070818	+	1762	NA	promoter-TSS (ZNF789)	#NAME?	8	ZNF789	ZNF789	NM_213603			ZNF789			NA
ASCL1_0_R1_peak_41553	chr6	13710984	13712636	+	1762	NA	promoter-TSS (RANBP9)	#NAME?	-14	RANBP9	RANBP9	NM_005493			RANBP9			NA
ASCL1_0_R1_peak_15627	chr15	39872363	39873555	+	1759	NA	promoter-TSS (THBS1)	#NAME?	-321	THBS1	THBS1	NM_003246			THBS1			NA
ASCL1_0_R1_peak_21582	chr17	76355727	76357192	+	1758	NA	promoter-TSS (SOCS3)	#NAME?	-70	LOC101928674	LOC101928674	NR_110847			LOC101928674			NA
ASCL1_0_R1_peak_43773	chr6	170598238	170599350	+	1757	NA	promoter-TSS (FAM120B)	#NAME?	903	DLL1	DLL1	NM_005618			DLL1			NA
ASCL1_0_R1_peak_27174	chr2	9695776	9696606	+	1756	NA	promoter-TSS (ADAM17)	#NAME?	-274	ADAM17	ADAM17	NM_003183			ADAM17			NA
ASCL1_0_R1_peak_30858	chr20	3779733	3780844	+	1756	NA	promoter-TSS (CDC25B)	#NAME?	3902	CDC25B	CDC25B	NM_004358			CDC25B			NA
ASCL1_0_R1_peak_3810	chr1	193090698	193091423	+	1749	NA	promoter-TSS (CDC73)	#NAME?	-28	CDC73	CDC73	NM_024529			CDC73			NA
ASCL1_0_R1_peak_32835	chr21	45758754	45759611	+	1749	NA	promoter-TSS (C21orf2)	-promoter-TSS (C21orf2)	103	C21orf2	C21orf2	NM_001271440			C21orf2			NA
ASCL1_0_R1_peak_16165	chr15	69591065	69591708	+	1749	NA	promoter-TSS (PAQR5)	#NAME?	92	PAQR5	PAQR5	NM_017705			PAQR5			NA
ASCL1_0_R1_peak_40932	chr5	172756470	172757076	+	1748	NA	promoter-TSS (STC2)	#NAME?	-267	STC2	STC2	NM_003714			STC2			NA
ASCL1_0_R1_peak_42698	chr6	84222044	84222531	+	1747	NA	promoter-TSS (PRSS35)	#NAME?	93	PRSS35	PRSS35	NM_001170423			PRSS35			NA
ASCL1_0_R1_peak_33480	chr22	31741256	31742418	+	1747	NA	promoter-TSS (LINC01521)	#NAME?	412	PATZ1	PATZ1	NM_032052			PATZ1			NA
ASCL1_0_R1_peak_30538	chr2	240321719	240323805	+	1746	NA	promoter-TSS (HDAC4)	#NAME?	-119	HDAC4	HDAC4	NM_006037			HDAC4			NA
ASCL1_0_R1_peak_12001	chr12	108908604	108909595	+	1745	NA	promoter-TSS (FICD)	#NAME?	48	FICD	FICD	NM_007076			FICD			NA
ASCL1_0_R1_peak_39444	chr5	40679695	40680408	+	1743	NA	promoter-TSS (PTGER4)	#NAME?	19	PTGER4	PTGER4	NM_000958			PTGER4			NA
ASCL1_0_R1_peak_25689	chr19	37568775	37569627	+	1740	NA	promoter-TSS (ZNF420)	#NAME?	-181	ZNF420	ZNF420	NM_144689			ZNF420			NA
ASCL1_0_R1_peak_49408	chr9	34458082	34458899	+	1740	NA	promoter-TSS (FAM219A)	#NAME?	78	FAM219A	FAM219A	NM_001184940			FAM219A			NA
ASCL1_0_R1_peak_31511	chr20	39968498	39968986	+	1740	NA	promoter-TSS (LPIN3)	#NAME?	-751	LPIN3	LPIN3	NM_001301860			LPIN3			NA
ASCL1_0_R1_peak_25120	chr19	17858289	17858826	+	1740	NA	promoter-TSS (FCHO1)	#NAME?	-3729	FCHO1	FCHO1	NM_001161359			FCHO1			NA
ASCL1_0_R1_peak_50429	chr9	129375888	129376873	+	1736	NA	promoter-TSS (LMX1B)	#NAME?	-342	LMX1B	LMX1B	NM_001174146			LMX1B			NA
ASCL1_0_R1_peak_15700	chr15	41522811	41523662	+	1735	NA	promoter-TSS (EXD1)	#NAME?	-201	CHP1	CHP1	NM_007236			CHP1			NA
ASCL1_0_R1_peak_13577	chr13	96329028	96329879	+	1732	NA	promoter-TSS (DNAJC3)	#NAME?	60	DNAJC3	DNAJC3	NM_006260			DNAJC3			NA
ASCL1_0_R1_peak_40614	chr5	148737171	148738001	+	1731	NA	promoter-TSS (PCYOX1L)	#NAME?	16	PCYOX1L	PCYOX1L	NM_001301054			PCYOX1L			NA
ASCL1_0_R1_peak_32304	chr20	62715957	62716506	+	1731	NA	promoter-TSS (LKAAEAR1)	#NAME?	-519	LKAAEAR1	LKAAEAR1	NM_001007125			LKAAEAR1			NA
ASCL1_0_R1_peak_24546	chr19	7991620	7992221	+	1731	NA	promoter-TSS (CTXN1)	#NAME?	-869	CTXN1	CTXN1	NM_206833			CTXN1			NA
ASCL1_0_R1_peak_5224	chr10	21814703	21815680	+	1731	NA	promoter-TSS (SKIDA1)	#NAME?	-580	SKIDA1	SKIDA1	NM_207371			SKIDA1			NA
ASCL1_0_R1_peak_2168	chr1	52194917	52195864	+	1730	NA	promoter-TSS (OSBPL9)	#NAME?	106684	MIR761	MIR761	NR_031580			MIR761			NA
ASCL1_0_R1_peak_15870	chr15	52970594	52971998	+	1724	NA	promoter-TSS (FAM214A)	#NAME?	-465	FAM214A	FAM214A	NM_019600			FAM214A			NA
ASCL1_0_R1_peak_44511	chr7	23145159	23145720	+	1724	NA	promoter-TSS (KLHL7)	#NAME?	86	KLHL7	KLHL7	NM_018846			KLHL7			NA
ASCL1_0_R1_peak_31054	chr20	18488360	18488856	+	1724	NA	promoter-TSS (SEC23B)	#NAME?	420	SEC23B	SEC23B	NM_001172745			SEC23B			NA
ASCL1_0_R1_peak_12432	chr12	123868280	123868992	+	1723	NA	promoter-TSS (SETD8)	#NAME?	-68	SETD8	SETD8	NM_020382			SETD8			NA
ASCL1_0_R1_peak_29664	chr2	190648638	190649503	+	1723	NA	promoter-TSS (ORMDL1)	#NAME?	27	ORMDL1	ORMDL1	NM_001128150			ORMDL1			NA
ASCL1_0_R1_peak_29951	chr2	216946262	216947083	+	1722	NA	promoter-TSS (TMEM169)	#NAME?	83	TMEM169	TMEM169	NM_138390			TMEM169			NA
ASCL1_0_R1_peak_39201	chr5	10760796	10761898	+	1721	NA	promoter-TSS (DAP)	#NAME?	40	DAP	DAP	NM_001291963			DAP			NA
ASCL1_0_R1_peak_50028	chr9	102583525	102584696	+	1721	NA	promoter-TSS (NR4A3)	#NAME?	-27	NR4A3	NR4A3	NM_006981			NR4A3			NA
ASCL1_0_R1_peak_27628	chr2	38302977	38304514	+	1717	NA	promoter-TSS (CYP1B1)	#NAME?	-422	CYP1B1	CYP1B1	NM_000104			CYP1B1			NA
ASCL1_0_R1_peak_3622	chr1	176175658	176177017	+	1716	NA	promoter-TSS (RFWD2)	#NAME?	43	RFWD2	RFWD2	NM_022457			RFWD2			NA
ASCL1_0_R1_peak_26103	chr19	44143570	44144647	+	1716	NA	promoter-TSS (CADM4)	#NAME?	-117	CADM4	CADM4	NM_145296			CADM4			NA
ASCL1_0_R1_peak_1511	chr1	27709524	27710065	+	1714	NA	promoter-TSS (CD164L2)	#NAME?	29	CD164L2	CD164L2	NM_207397			CD164L2			NA
ASCL1_0_R1_peak_29766	chr2	200336154	200336592	+	1714	NA	promoter-TSS (SATB2)	#NAME?	-384	SATB2	SATB2	NM_015265			SATB2			NA
ASCL1_0_R1_peak_27426	chr2	25264127	25265735	+	1713	NA	promoter-TSS (EFR3B)	#NAME?	-42	EFR3B	EFR3B	NM_014971			EFR3B			NA
ASCL1_0_R1_peak_7855	chr11	8615385	8616010	+	1713	NA	promoter-TSS (STK33)	#NAME?	-142	STK33	STK33	NM_001289058			STK33			NA
ASCL1_0_R1_peak_45917	chr7	106684709	106685681	+	1713	NA	promoter-TSS (PRKAR2B)	#NAME?	17	PRKAR2B	PRKAR2B	NM_002736			PRKAR2B			NA
ASCL1_0_R1_peak_51974	chrX	47003811	47004276	+	1710	NA	promoter-TSS (RBM10)	#NAME?	566	NDUFB11	NDUFB11	NM_019056			NDUFB11			NA
ASCL1_0_R1_peak_21845	chr17	79099398	79100627	+	1710	NA	promoter-TSS (MIR338)	#NAME?	-263	MIR338	MIR338	NR_029897			MIR338			NA
ASCL1_0_R1_peak_34755	chr3	48470332	48471484	+	1707	NA	promoter-TSS (PLXNB1)	#NAME?	-36	PLXNB1	PLXNB1	NM_001130082			PLXNB1			NA
ASCL1_0_R1_peak_31143	chr20	23330608	23331788	+	1706	NA	promoter-TSS (NXT1)	#NAME?	-175	NXT1	NXT1	NM_013248			NXT1			NA
ASCL1_0_R1_peak_8398	chr11	49579885	49580443	+	1703	NA	promoter-TSS (LOC440040)	#NAME?	84	LOC440040	LOC440040	NR_027044			LOC440040			NA
ASCL1_0_R1_peak_14371	chr14	62583732	62584476	+	1702	NA	promoter-TSS (LINC00643)	#NAME?	29	LINC00643	LINC00643	NR_015358			LINC00643			NA
ASCL1_0_R1_peak_2847	chr1	110880793	110881359	+	1700	NA	promoter-TSS (RBM15)	#NAME?	717	LOC440600	LOC440600	NR_036595			LOC440600			NA
ASCL1_0_R1_peak_4479	chr1	228296731	228298049	+	1698	NA	promoter-TSS (MRPL55)	#NAME?	-377	MRPL55	MRPL55	NM_181464			MRPL55			NA
ASCL1_0_R1_peak_19685	chr17	7818882	7819841	+	1697	NA	promoter-TSS (LOC284023)	#NAME?	-96	LOC284023	LOC284023	NR_024349			LOC284023			NA
ASCL1_0_R1_peak_12870	chr12	133613744	133614597	+	1697	NA	promoter-TSS (ZNF84)	#NAME?	298	ZNF84	ZNF84	NM_003428			ZNF84			NA
ASCL1_0_R1_peak_9870	chr11	116658354	116658952	+	1697	NA	promoter-TSS (ZPR1)	#NAME?	86	ZPR1	ZPR1	NM_003904			ZPR1			NA
ASCL1_0_R1_peak_35145	chr3	100211145	100211678	+	1695	NA	promoter-TSS (TMEM45A)	#NAME?	-52	TMEM45A	TMEM45A	NM_018004			TMEM45A			NA
ASCL1_0_R1_peak_27527	chr2	28614856	28616892	+	1695	NA	promoter-TSS (FOSL2)	#NAME?	95	FOSL2	FOSL2	NM_005253			FOSL2			NA
ASCL1_0_R1_peak_6139	chr10	89622843	89624092	+	1694	NA	promoter-TSS (KLLN)	#NAME?	272	PTEN	PTEN	NM_001304718			PTEN			NA
ASCL1_0_R1_peak_10079	chr11	124631924	124632431	+	1692	NA	promoter-TSS (ESAM)	#NAME?	46	ESAM	ESAM	NM_138961			ESAM			NA
ASCL1_0_R1_peak_29475	chr2	174828259	174830706	+	1691	NA	promoter-TSS (SP3)	#NAME?	948	SP3	SP3	NM_003111			SP3			NA
ASCL1_0_R1_peak_30691	chr2	242640680	242642394	+	1690	NA	promoter-TSS (ING5)	#NAME?	81	ING5	ING5	NM_032329			ING5			NA
ASCL1_0_R1_peak_37464	chr4	39699383	39699968	+	1690	NA	promoter-TSS (UBE2K)	#NAME?	11	UBE2K	UBE2K	NM_005339			UBE2K			NA
ASCL1_0_R1_peak_6284	chr10	99446662	99447519	+	1689	NA	promoter-TSS (AVPI1)	#NAME?	-75	AVPI1	AVPI1	NM_021732			AVPI1			NA
ASCL1_0_R1_peak_24755	chr19	11689187	11689953	+	1689	NA	promoter-TSS (ACP5)	#NAME?	-1017	ACP5	ACP5	NM_001111035			ACP5			NA
ASCL1_0_R1_peak_1214	chr1	20142097	20142721	+	1689	NA	promoter-TSS (RNF186)	#NAME?	-638	RNF186	RNF186	NM_019062			RNF186			NA
ASCL1_0_R1_peak_34327	chr22	51221847	51222284	+	1688	NA	promoter-TSS (RABL2B)	#NAME?	22	RABL2B	RABL2B	NM_001130920			RABL2B			NA
ASCL1_0_R1_peak_9364	chr11	75236043	75237405	+	1686	NA	promoter-TSS (GDPD5)	#NAME?	-125	GDPD5	GDPD5	NM_030792			GDPD5			NA
ASCL1_0_R1_peak_25950	chr19	41196297	41197624	+	1685	NA	promoter-TSS (NUMBL)	#NAME?	-397	NUMBL	NUMBL	NM_004756			NUMBL			NA
ASCL1_0_R1_peak_37812	chr4	78739715	78741619	+	1684	NA	promoter-TSS (CNOT6L)	#NAME?	-123	CNOT6L	CNOT6L	NM_144571			CNOT6L			NA
ASCL1_0_R1_peak_28169	chr2	74648380	74649575	+	1684	NA	promoter-TSS (WDR54)	#NAME?	92	WDR54	WDR54	NM_032118			WDR54			NA
ASCL1_0_R1_peak_37448	chr4	38664761	38666771	+	1684	NA	promoter-TSS (KLF3)	#NAME?	-24	KLF3	KLF3	NM_016531			KLF3			NA
ASCL1_0_R1_peak_15074	chr14	103799784	103801480	+	1683	NA	promoter-TSS (EIF5)	#NAME?	-566	EIF5	EIF5	NM_001969			EIF5			NA
ASCL1_0_R1_peak_40708	chr5	153825352	153826533	+	1683	NA	promoter-TSS (SAP30L-AS1)	-promoter-TSS (SAP30L-AS1)	425	SAP30L	SAP30L	NM_024632			SAP30L			NA
ASCL1_0_R1_peak_7758	chr11	3186146	3186834	+	1683	NA	promoter-TSS (OSBPL5)	#NAME?	92	OSBPL5	OSBPL5	NM_145638			OSBPL5			NA
ASCL1_0_R1_peak_24484	chr19	7459678	7460325	+	1680	NA	promoter-TSS (ARHGEF18)	#NAME?	2	ARHGEF18	ARHGEF18	NM_015318			ARHGEF18			NA
ASCL1_0_R1_peak_20715	chr17	46178213	46179012	+	1680	NA	promoter-TSS (CBX1)	#NAME?	-52	CBX1	CBX1	NM_001127228			CBX1			NA
ASCL1_0_R1_peak_40226	chr5	131705128	131706191	+	1680	NA	promoter-TSS (LOC553103)	#NAME?	-51	LOC553103	LOC553103	NR_110997			LOC553103			NA
ASCL1_0_R1_peak_30057	chr2	220117777	220118215	+	1679	NA	promoter-TSS (TUBA4B)	#NAME?	31	TUBA4B	TUBA4B	NR_003063			TUBA4B			NA
ASCL1_0_R1_peak_49733	chr9	88969304	88969857	+	1679	NA	promoter-TSS (ZCCHC6)	#NAME?	-178	ZCCHC6	ZCCHC6	NM_001185059			ZCCHC6			NA
ASCL1_0_R1_peak_32606	chr21	40684298	40686444	+	1679	NA	promoter-TSS (BRWD1-IT2)	-promoter-TSS (BRWD1-IT2)	341	BRWD1	BRWD1	NM_001007246			BRWD1			NA
ASCL1_0_R1_peak_4189	chr1	212605967	212606653	+	1678	NA	promoter-TSS (NENF)	#NAME?	81	NENF	NENF	NM_013349			NENF			NA
ASCL1_0_R1_peak_32468	chr21	33784326	33785342	+	1677	NA	promoter-TSS (EVA1C)	#NAME?	89	EVA1C	EVA1C	NM_058187			EVA1C			NA
ASCL1_0_R1_peak_26907	chr19	57049579	57050654	+	1676	NA	promoter-TSS (ZFP28)	#NAME?	-201	ZFP28	ZFP28	NM_020828			ZFP28			NA
ASCL1_0_R1_peak_11078	chr12	49211787	49212772	+	1675	NA	promoter-TSS (CACNB3)	#NAME?	4064	CACNB3	CACNB3	NM_001206916			CACNB3			NA
ASCL1_0_R1_peak_44224	chr7	4998386	4999248	+	1674	NA	promoter-TSS (MMD2)	#NAME?	27	MMD2	MMD2	NM_001100600			MMD2			NA
ASCL1_0_R1_peak_10338	chr12	1099625	1100887	+	1671	NA	promoter-TSS (ERC1)	#NAME?	-118	ERC1	ERC1	NM_178040			ERC1			NA
ASCL1_0_R1_peak_30783	chr20	1373241	1374023	+	1668	NA	promoter-TSS (MIR6869)	#NAME?	-27	MIR6869	MIR6869	NR_106929			MIR6869			NA
ASCL1_0_R1_peak_35018	chr3	71113872	71114583	+	1668	NA	promoter-TSS (FOXP1)	#NAME?	-224682	FOXP1-AS1	FOXP1-AS1	NR_126463			FOXP1-AS1			NA
ASCL1_0_R1_peak_25317	chr19	19773960	19775046	+	1666	NA	promoter-TSS (ATP13A1)	#NAME?	0	ATP13A1	ATP13A1	NM_020410			ATP13A1			NA
ASCL1_0_R1_peak_45654	chr7	97910088	97911544	+	1666	NA	promoter-TSS (BRI3)	#NAME?	-163	BRI3	BRI3	NM_001159491			BRI3			NA
ASCL1_0_R1_peak_30753	chr20	633497	634377	+	1662	NA	promoter-TSS (SRXN1)	#NAME?	77	SRXN1	SRXN1	NM_080725			SRXN1			NA
ASCL1_0_R1_peak_40537	chr5	142149563	142150964	+	1661	NA	promoter-TSS (ARHGAP26)	#NAME?	-29	ARHGAP26	ARHGAP26	NM_001135608			ARHGAP26			NA
ASCL1_0_R1_peak_41551	chr6	13614702	13615924	+	1661	NA	promoter-TSS (NOL7)	#NAME?	-246	NOL7	NOL7	NM_016167			NOL7			NA
ASCL1_0_R1_peak_22351	chr18	2655156	2656264	+	1661	NA	promoter-TSS (SMCHD1)	#NAME?	-176	SMCHD1	SMCHD1	NM_015295			SMCHD1			NA
ASCL1_0_R1_peak_27323	chr2	18059420	18060366	+	1660	NA	promoter-TSS (KCNS3)	#NAME?	-31	KCNS3	KCNS3	NM_001282428			KCNS3			NA
ASCL1_0_R1_peak_37551	chr4	47465378	47465849	+	1660	NA	promoter-TSS (COMMD8)	#NAME?	63	COMMD8	COMMD8	NM_017845			COMMD8			NA
ASCL1_0_R1_peak_18257	chr16	56224786	56226070	+	1659	NA	promoter-TSS (LOC283856)	#NAME?	177	GNAO1	GNAO1	NM_020988			GNAO1			NA
ASCL1_0_R1_peak_32496	chr21	34863607	34864076	+	1657	NA	promoter-TSS (DNAJC28)	#NAME?	-51	DNAJC28	DNAJC28	NM_001040192			DNAJC28			NA
ASCL1_0_R1_peak_49994	chr9	100954293	100955504	+	1657	NA	promoter-TSS (CORO2A)	#NAME?	58	CORO2A	CORO2A	NM_052820			CORO2A			NA
ASCL1_0_R1_peak_6108	chr10	88280801	88282168	+	1657	NA	promoter-TSS (WAPAL)	#NAME?	57	WAPAL	WAPAL	NM_015045			WAPAL			NA
ASCL1_0_R1_peak_18188	chr16	50775495	50776549	+	1657	NA	promoter-TSS (CYLD)	#NAME?	61	CYLD	CYLD	NM_001042412			CYLD			NA
ASCL1_0_R1_peak_11293	chr12	53645668	53646256	+	1656	NA	promoter-TSS (MFSD5)	#NAME?	86	MFSD5	MFSD5	NM_001170790			MFSD5			NA
ASCL1_0_R1_peak_3183	chr1	153538834	153539418	+	1656	NA	promoter-TSS (S100A2)	#NAME?	-820	S100A2	S100A2	NM_005978			S100A2			NA
ASCL1_0_R1_peak_27	chr1	894317	895368	+	1655	NA	promoter-TSS (NOC2L)	#NAME?	-163	NOC2L	NOC2L	NM_015658			NOC2L			NA
ASCL1_0_R1_peak_35907	chr3	167452893	167453669	+	1655	NA	promoter-TSS (SERPINI1)	#NAME?	-230	SERPINI1	SERPINI1	NM_005025			SERPINI1			NA
ASCL1_0_R1_peak_8576	chr11	62554029	62555189	+	1655	NA	promoter-TSS (TMEM179B)	#NAME?	-265	TMEM179B	TMEM179B	NM_199337			TMEM179B			NA
ASCL1_0_R1_peak_45977	chr7	112579637	112580388	+	1655	NA	promoter-TSS (C7orf60)	-promoter-TSS (C7orf60)	-80	C7orf60	C7orf60	NM_152556			C7orf60			NA
ASCL1_0_R1_peak_40519	chr5	141348422	141349076	+	1655	NA	promoter-TSS (RNF14)	#NAME?	37	RNF14	RNF14	NM_001201365			RNF14			NA
ASCL1_0_R1_peak_37050	chr4	6988637	6989325	+	1654	NA	promoter-TSS (TBC1D14)	#NAME?	55747	CCDC96	CCDC96	NM_153376			CCDC96			NA
ASCL1_0_R1_peak_12021	chr12	109747371	109748637	+	1649	NA	promoter-TSS (FOXN4)	#NAME?	-979	FOXN4	FOXN4	NM_213596			FOXN4			NA
ASCL1_0_R1_peak_3725	chr1	182991822	182993497	+	1649	NA	promoter-TSS (LAMC1)	#NAME?	64	LAMC1	LAMC1	NM_002293			LAMC1			NA
ASCL1_0_R1_peak_2379	chr1	64971080	64972120	+	1648	NA	promoter-TSS (CACHD1)	#NAME?	35124	CACHD1	CACHD1	NM_001293274			CACHD1			NA
ASCL1_0_R1_peak_7893	chr11	10471711	10472844	+	1647	NA	promoter-TSS (AMPD3)	#NAME?	409	AMPD3	AMPD3	NM_001172431			AMPD3			NA
ASCL1_0_R1_peak_50551	chr9	131102434	131103322	+	1647	NA	promoter-TSS (SLC27A4)	#NAME?	39	SLC27A4	SLC27A4	NM_005094			SLC27A4			NA
ASCL1_0_R1_peak_10102	chr11	125495216	125495725	+	1647	NA	promoter-TSS (CHEK1)	#NAME?	-654	CHEK1	CHEK1	NM_001114121			CHEK1			NA
ASCL1_0_R1_peak_14733	chr14	89883047	89884254	+	1647	NA	promoter-TSS (FOXN3)	#NAME?	-48	FOXN3-AS1	FOXN3-AS1	NR_036500			FOXN3-AS1			NA
ASCL1_0_R1_peak_1497	chr1	27481318	27481800	+	1646	NA	promoter-TSS (SLC9A1)	#NAME?	62	SLC9A1	SLC9A1	NM_003047			SLC9A1			NA
ASCL1_0_R1_peak_5492	chr10	43932035	43932821	+	1646	NA	promoter-TSS (ZNF487)	#NAME?	-146	ZNF487	ZNF487	NR_026693			ZNF487			NA
ASCL1_0_R1_peak_20003	chr17	26368510	26369141	+	1645	NA	promoter-TSS (NLK)	#NAME?	-863	NLK	NLK	NM_016231			NLK			NA
ASCL1_0_R1_peak_41579	chr6	15248259	15249290	+	1644	NA	promoter-TSS (JARID2)	#NAME?	153	JARID2-AS1	JARID2-AS1	NR_120502			JARID2-AS1			NA
ASCL1_0_R1_peak_52627	chrX	135849096	135850230	+	1644	NA	promoter-TSS (ARHGEF6)	#NAME?	13840	ARHGEF6	ARHGEF6	NM_004840			ARHGEF6			NA
ASCL1_0_R1_peak_15682	chr15	41186317	41186864	+	1644	NA	promoter-TSS (VPS18)	#NAME?	-38	VPS18	VPS18	NM_020857			VPS18			NA
ASCL1_0_R1_peak_14451	chr14	68086135	68086878	+	1642	NA	promoter-TSS (ARG2)	#NAME?	-73	ARG2	ARG2	NM_001172			ARG2			NA
ASCL1_0_R1_peak_30478	chr2	239335085	239336011	+	1642	NA	promoter-TSS (ASB1)	#NAME?	-78	ASB1	ASB1	NM_001040445			ASB1			NA
ASCL1_0_R1_peak_8026	chr11	18034078	18035384	+	1642	NA	promoter-TSS (SERGEF)	#NAME?	-22	SERGEF	SERGEF	NM_012139			SERGEF			NA
ASCL1_0_R1_peak_18969	chr16	87425274	87426683	+	1641	NA	promoter-TSS (FBXO31)	#NAME?	177	MAP1LC3B	MAP1LC3B	NM_022818			MAP1LC3B			NA
ASCL1_0_R1_peak_9815	chr11	113745906	113746626	+	1639	NA	promoter-TSS (USP28)	#NAME?	26	USP28	USP28	NM_020886			USP28			NA
ASCL1_0_R1_peak_19273	chr16	89894298	89895346	+	1638	NA	promoter-TSS (SPIRE2)	#NAME?	-85	SPIRE2	SPIRE2	NM_032451			SPIRE2			NA
ASCL1_0_R1_peak_26490	chr19	49313998	49314576	+	1638	NA	promoter-TSS (BCAT2)	#NAME?	33	BCAT2	BCAT2	NM_001164773			BCAT2			NA
ASCL1_0_R1_peak_31935	chr20	60757564	60758373	+	1636	NA	promoter-TSS (MTG2)	#NAME?	-113	MTG2	MTG2	NM_015666			MTG2			NA
ASCL1_0_R1_peak_51717	chrX	19905047	19906643	+	1636	NA	promoter-TSS (SH3KBP1)	#NAME?	-101	SH3KBP1	SH3KBP1	NM_031892			SH3KBP1			NA
ASCL1_0_R1_peak_17644	chr16	11439120	11439633	+	1635	NA	promoter-TSS (RMI2)	#NAME?	81	RMI2	RMI2	NM_152308			RMI2			NA
ASCL1_0_R1_peak_38052	chr4	110354437	110355508	+	1635	NA	promoter-TSS (SEC24B)	#NAME?	1	SEC24B-AS1	SEC24B-AS1	NR_039978			SEC24B-AS1			NA
ASCL1_0_R1_peak_3717	chr1	182583973	182584568	+	1634	NA	promoter-TSS (LOC284648)	#NAME?	-5	LOC284648	LOC284648	NR_036490			LOC284648			NA
ASCL1_0_R1_peak_39746	chr5	76505931	76507215	+	1633	NA	promoter-TSS (PDE8B)	#NAME?	-133	PDE8B	PDE8B	NM_001029851			PDE8B			NA
ASCL1_0_R1_peak_50451	chr9	129884488	129885485	+	1631	NA	promoter-TSS (ANGPTL2)	#NAME?	58	ANGPTL2	ANGPTL2	NM_012098			ANGPTL2			NA
ASCL1_0_R1_peak_1771	chr1	36348522	36349051	+	1630	NA	promoter-TSS (AGO1)	#NAME?	-24	2001-08-01	2001-08-01	NM_012199			2001-08-01			NA
ASCL1_0_R1_peak_33224	chr22	20861517	20862271	+	1629	NA	promoter-TSS (MED15)	#NAME?	65	MED15	MED15	NM_001003891			MED15			NA
ASCL1_0_R1_peak_20311	chr17	38118754	38119320	+	1629	NA	promoter-TSS (GSDMA)	#NAME?	-189	GSDMA	GSDMA	NM_178171			GSDMA			NA
ASCL1_0_R1_peak_26532	chr19	49891183	49891633	+	1629	NA	promoter-TSS (CCDC155)	#NAME?	-67	CCDC155	CCDC155	NM_144688			CCDC155			NA
ASCL1_0_R1_peak_33184	chr22	20003644	20004800	+	1629	NA	promoter-TSS (TANGO2)	#NAME?	87	ARVCF	ARVCF	NM_001670			ARVCF			NA
ASCL1_0_R1_peak_18239	chr16	54962367	54963406	+	1626	NA	promoter-TSS (CRNDE)	#NAME?	-196	CRNDE	CRNDE	NR_110453			CRNDE			NA
ASCL1_0_R1_peak_25675	chr19	37019453	37019821	+	1624	NA	promoter-TSS (ZNF260)	#NAME?	-389	ZNF260	ZNF260	NM_001012756			ZNF260			NA
ASCL1_0_R1_peak_6206	chr10	95256108	95256650	+	1624	NA	promoter-TSS (CEP55)	#NAME?	-10	CEP55	CEP55	NM_001127182			CEP55			NA
ASCL1_0_R1_peak_46627	chr7	154793872	154795824	+	1624	NA	promoter-TSS (PAXIP1)	#NAME?	-166	PAXIP1	PAXIP1	NM_007349			PAXIP1			NA
ASCL1_0_R1_peak_20607	chr17	43298726	43299804	+	1624	NA	promoter-TSS (FMNL1)	#NAME?	-27	FMNL1	FMNL1	NM_005892			FMNL1			NA
ASCL1_0_R1_peak_18951	chr16	86588557	86589018	+	1624	NA	promoter-TSS (MTHFSD)	#NAME?	54	MTHFSD	MTHFSD	NM_001159377			MTHFSD			NA
ASCL1_0_R1_peak_36368	chr3	197476256	197477601	+	1624	NA	promoter-TSS (KIAA0226)	#NAME?	-333	FYTTD1	FYTTD1	NM_032288			FYTTD1			NA
ASCL1_0_R1_peak_1405	chr1	24828804	24829873	+	1622	NA	promoter-TSS (RCAN3)	#NAME?	-49	RCAN3	RCAN3	NM_001251981			RCAN3			NA
ASCL1_0_R1_peak_45865	chr7	102789487	102790161	+	1622	NA	promoter-TSS (NAPEPLD)	#NAME?	-255	NAPEPLD	NAPEPLD	NM_001122838			NAPEPLD			NA
ASCL1_0_R1_peak_9332	chr11	74659851	74660522	+	1617	NA	promoter-TSS (XRRA1)	#NAME?	46	XRRA1	XRRA1	NM_001270380			XRRA1			NA
ASCL1_0_R1_peak_12083	chr12	112204330	112205045	+	1617	NA	promoter-TSS (ALDH2)	#NAME?	-4	ALDH2	ALDH2	NM_000690			ALDH2			NA
ASCL1_0_R1_peak_14295	chr14	57735038	57735805	+	1614	NA	promoter-TSS (AP5M1)	#NAME?	-185	AP5M1	AP5M1	NM_018229			AP5M1			NA
ASCL1_0_R1_peak_5286	chr10	25241458	25242010	+	1614	NA	promoter-TSS (PRTFDC1)	#NAME?	-161	PRTFDC1	PRTFDC1	NM_001282786			PRTFDC1			NA
ASCL1_0_R1_peak_20037	chr17	27070368	27071487	+	1614	NA	promoter-TSS (TRAF4)	#NAME?	-96	TRAF4	TRAF4	NM_004295			TRAF4			NA
ASCL1_0_R1_peak_22372	chr18	3449354	3451031	+	1614	NA	promoter-TSS (TGIF1)	#NAME?	-16056	GAPLINC	GAPLINC	NR_110429			GAPLINC			NA
ASCL1_0_R1_peak_46128	chr7	128045458	128046417	+	1614	NA	promoter-TSS (IMPDH1)	#NAME?	4099	IMPDH1	IMPDH1	NM_000883			IMPDH1			NA
ASCL1_0_R1_peak_10017	chr11	120381900	120382799	+	1613	NA	promoter-TSS (GRIK4)	#NAME?	-106	GRIK4	GRIK4	NM_001282470			GRIK4			NA
ASCL1_0_R1_peak_45538	chr7	91763096	91764286	+	1611	NA	promoter-TSS (CYP51A1-AS1)	-promoter-TSS (CYP51A1-AS1)	-186	CYP51A1-AS1	CYP51A1-AS1	NR_122110			CYP51A1-AS1			NA
ASCL1_0_R1_peak_42241	chr6	42018058	42018439	+	1609	NA	promoter-TSS (TAF8)	#NAME?	-3	TAF8	TAF8	NM_138572			TAF8			NA
ASCL1_0_R1_peak_21505	chr17	74722174	74723432	+	1608	NA	promoter-TSS (METTL23)	#NAME?	78	JMJD6	JMJD6	NM_001081461			JMJD6			NA
ASCL1_0_R1_peak_18754	chr16	82044771	82045255	+	1608	NA	promoter-TSS (SDR42E1)	#NAME?	80	SDR42E1	SDR42E1	NM_145168			SDR42E1			NA
ASCL1_0_R1_peak_6003	chr10	80826744	80827469	+	1606	NA	promoter-TSS (ZMIZ1-AS1)	-promoter-TSS (ZMIZ1-AS1)	99	ZMIZ1-AS1	ZMIZ1-AS1	NR_024431			ZMIZ1-AS1			NA
ASCL1_0_R1_peak_40036	chr5	111754743	111756408	+	1605	NA	promoter-TSS (EPB41L4A)	#NAME?	295	EPB41L4A-AS2	EPB41L4A-AS2	NR_027706			EPB41L4A-AS2			NA
ASCL1_0_R1_peak_20597	chr17	43209305	43210859	+	1604	NA	promoter-TSS (PLCD3)	#NAME?	-182	PLCD3	PLCD3	NM_133373			PLCD3			NA
ASCL1_0_R1_peak_2902	chr1	113932526	113934039	+	1604	NA	promoter-TSS (MAGI3)	#NAME?	-193	MAGI3	MAGI3	NM_001142782			MAGI3			NA
ASCL1_0_R1_peak_4162	chr1	211432112	211433303	+	1604	NA	promoter-TSS (RCOR3)	#NAME?	-582	RCOR3	RCOR3	NM_001136223			RCOR3			NA
ASCL1_0_R1_peak_48595	chr8	142138139	142139329	+	1603	NA	promoter-TSS (DENND3)	#NAME?	14	DENND3	DENND3	NM_014957			DENND3			NA
ASCL1_0_R1_peak_2159	chr1	51795020	51795552	+	1599	NA	promoter-TSS (TTC39A-AS1)	-promoter-TSS (TTC39A-AS1)	-40	TTC39A-AS1	TTC39A-AS1	NR_123731			TTC39A-AS1			NA
ASCL1_0_R1_peak_10300	chr12	175771	176487	+	1598	NA	promoter-TSS (IQSEC3)	#NAME?	-10413	IQSEC3	IQSEC3	NM_001170738			IQSEC3			NA
ASCL1_0_R1_peak_5136	chr10	13141894	13142545	+	1597	NA	promoter-TSS (CCDC3)	#NAME?	137	OPTN	OPTN	NM_001008211			OPTN			NA
ASCL1_0_R1_peak_37562	chr4	48271337	48272146	+	1595	NA	promoter-TSS (TEC)	#NAME?	73	TEC	TEC	NM_003215			TEC			NA
ASCL1_0_R1_peak_43140	chr6	130339420	130339855	+	1595	NA	promoter-TSS (L3MBTL3)	#NAME?	-91	L3MBTL3	L3MBTL3	NM_032438			L3MBTL3			NA
ASCL1_0_R1_peak_10729	chr12	19592166	19593330	+	1594	NA	promoter-TSS (AEBP2)	#NAME?	140	AEBP2	AEBP2	NM_001267043			AEBP2			NA
ASCL1_0_R1_peak_35120	chr3	96532702	96533727	+	1593	NA	promoter-TSS (EPHA6)	#NAME?	454406	MIR8060	MIR8060	NR_107027			MIR8060			NA
ASCL1_0_R1_peak_19403	chr17	1952890	1954600	+	1592	NA	promoter-TSS (MIR212)	#NAME?	-71	MIR212	MIR212	NR_029625			MIR212			NA
ASCL1_0_R1_peak_35158	chr3	101567798	101569064	+	1592	NA	promoter-TSS (NFKBIZ)	#NAME?	73	NFKBIZ	NFKBIZ	NM_031419			NFKBIZ			NA
ASCL1_0_R1_peak_38772	chr4	190861631	190862045	+	1592	NA	promoter-TSS (FRG1)	#NAME?	-136	FRG1	FRG1	NM_004477			FRG1			NA
ASCL1_0_R1_peak_31173	chr20	25175944	25176732	+	1592	NA	promoter-TSS (ENTPD6)	#NAME?	-1	ENTPD6	ENTPD6	NM_001247			ENTPD6			NA
ASCL1_0_R1_peak_9281	chr11	72852636	72854261	+	1590	NA	promoter-TSS (FCHSD2)	#NAME?	-305	FCHSD2	FCHSD2	NM_014824			FCHSD2			NA
ASCL1_0_R1_peak_34566	chr3	32279481	32280737	+	1590	NA	promoter-TSS (CMTM8)	#NAME?	-62	CMTM8	CMTM8	NM_178868			CMTM8			NA
ASCL1_0_R1_peak_45555	chr7	92465644	92466225	+	1589	NA	promoter-TSS (CDK6)	#NAME?	137	LOC101927497	LOC101927497	NR_110087			LOC101927497			NA
ASCL1_0_R1_peak_32122	chr20	61903401	61904668	+	1588	NA	promoter-TSS (ARFGAP1)	#NAME?	-11433	ARFGAP1	ARFGAP1	NM_018209			ARFGAP1			NA
ASCL1_0_R1_peak_50141	chr9	114393165	114394146	+	1588	NA	promoter-TSS (DNAJC25)	#NAME?	23	DNAJC25	DNAJC25	NM_001015882			DNAJC25			NA
ASCL1_0_R1_peak_16448	chr15	80696111	80697200	+	1588	NA	promoter-TSS (ARNT2)	#NAME?	-37	ARNT2	ARNT2	NM_014862			ARNT2			NA
ASCL1_0_R1_peak_11911	chr12	102874967	102875496	+	1588	NA	promoter-TSS (IGF1)	#NAME?	-853	IGF1	IGF1	NM_001111285			IGF1			NA
ASCL1_0_R1_peak_44549	chr7	25219453	25220210	+	1588	NA	promoter-TSS (C7orf31)	-promoter-TSS (C7orf31)	-14	C7orf31	C7orf31	NM_138811			C7orf31			NA
ASCL1_0_R1_peak_18566	chr16	70472538	70473758	+	1587	NA	promoter-TSS (ST3GAL2)	#NAME?	-157	ST3GAL2	ST3GAL2	NM_006927			ST3GAL2			NA
ASCL1_0_R1_peak_16433	chr15	79237150	79237746	+	1586	NA	promoter-TSS (CTSH)	#NAME?	-28	CTSH	CTSH	NM_004390			CTSH			NA
ASCL1_0_R1_peak_10423	chr12	3599850	3600651	+	1586	NA	promoter-TSS (PRMT8)	#NAME?	-114	PRMT8	PRMT8	NM_001256536			PRMT8			NA
ASCL1_0_R1_peak_47846	chr8	73163640	73164263	+	1584	NA	promoter-TSS (LOC392232)	#NAME?	-82	LOC392232	LOC392232	NR_033867			LOC392232			NA
ASCL1_0_R1_peak_20701	chr17	45928200	45928838	+	1583	NA	promoter-TSS (SP6)	#NAME?	4721	SP6	SP6	NM_199262			SP6			NA
ASCL1_0_R1_peak_18240	chr16	54963788	54965609	+	1582	NA	promoter-TSS (IRX5)	#NAME?	-413	IRX5	IRX5	NM_005853			IRX5			NA
ASCL1_0_R1_peak_27160	chr2	8821760	8822422	+	1581	NA	promoter-TSS (ID2)	#NAME?	-22	ID2	ID2	NM_002166			ID2			NA
ASCL1_0_R1_peak_40773	chr5	158636176	158636965	+	1581	NA	promoter-TSS (RNF145)	#NAME?	-1736	RNF145	RNF145	NM_001199380			RNF145			NA
ASCL1_0_R1_peak_18439	chr16	67193409	67194053	+	1580	NA	promoter-TSS (TRADD)	#NAME?	81	TRADD	TRADD	NM_003789			TRADD			NA
ASCL1_0_R1_peak_43723	chr6	170151404	170152128	+	1580	NA	promoter-TSS (ERMARD)	#NAME?	48	ERMARD	ERMARD	NM_001278531			ERMARD			NA
ASCL1_0_R1_peak_10995	chr12	45609729	45610667	+	1575	NA	promoter-TSS (PLEKHA8P1)	#NAME?	-409	PLEKHA8P1	PLEKHA8P1	NR_037144			PLEKHA8P1			NA
ASCL1_0_R1_peak_28228	chr2	79739604	79740364	+	1574	NA	promoter-TSS (CTNNA2)	#NAME?	-76	CTNNA2	CTNNA2	NM_001282600			CTNNA2			NA
ASCL1_0_R1_peak_28802	chr2	114384615	114385048	+	1573	NA	promoter-TSS (RABL2A)	#NAME?	25	RABL2A	RABL2A	NM_001306159			RABL2A			NA
ASCL1_0_R1_peak_29517	chr2	176957005	176958217	+	1572	NA	promoter-TSS (HOXD13)	#NAME?	79	HOXD13	HOXD13	NM_000523			HOXD13			NA
ASCL1_0_R1_peak_5116	chr10	12171188	12172069	+	1572	NA	promoter-TSS (SEC61A2)	#NAME?	-12	SEC61A2	SEC61A2	NM_001142627			SEC61A2			NA
ASCL1_0_R1_peak_52381	chrX	106959332	106960292	+	1571	NA	promoter-TSS (TSC22D3)	#NAME?	59205	TSC22D3	TSC22D3	NM_198057			TSC22D3			NA
ASCL1_0_R1_peak_6496	chr10	105614804	105615825	+	1571	NA	promoter-TSS (SH3PXD2A)	#NAME?	-150	SH3PXD2A	SH3PXD2A	NM_014631			SH3PXD2A			NA
ASCL1_0_R1_peak_52620	chrX	135229092	135230132	+	1571	NA	promoter-TSS (FHL1)	#NAME?	751	FHL1	FHL1	NM_001167819			FHL1			NA
ASCL1_0_R1_peak_14324	chr14	59950437	59951600	+	1570	NA	promoter-TSS (JKAMP)	#NAME?	55	L3HYPDH	L3HYPDH	NM_144581			L3HYPDH			NA
ASCL1_0_R1_peak_36389	chr4	492772	493254	+	1569	NA	promoter-TSS (PIGG)	#NAME?	24	PIGG	PIGG	NM_001289052			PIGG			NA
ASCL1_0_R1_peak_19902	chr17	18907840	18908397	+	1568	NA	promoter-TSS (FAM83G)	#NAME?	-58	FAM83G	FAM83G	NM_001039999			FAM83G			NA
ASCL1_0_R1_peak_19626	chr17	7254347	7255835	+	1567	NA	promoter-TSS (KCTD11)	#NAME?	-117	KCTD11	KCTD11	NM_001002914			KCTD11			NA
ASCL1_0_R1_peak_26721	chr19	53446102	53446569	+	1566	NA	promoter-TSS (ZNF321P)	#NAME?	-488	ZNF321P	ZNF321P	NR_037805			ZNF321P			NA
ASCL1_0_R1_peak_14448	chr14	67981554	67982504	+	1564	NA	promoter-TSS (TMEM229B)	#NAME?	-8	TMEM229B	TMEM229B	NM_182526			TMEM229B			NA
ASCL1_0_R1_peak_50264	chr9	123604961	123605929	+	1563	NA	promoter-TSS (PSMD5)	#NAME?	125	PSMD5-AS1	PSMD5-AS1	NR_024408			PSMD5-AS1			NA
ASCL1_0_R1_peak_9352	chr11	75062195	75063405	+	1561	NA	promoter-TSS (ARRB1)	#NAME?	75	ARRB1	ARRB1	NM_004041			ARRB1			NA
ASCL1_0_R1_peak_18997	chr16	87812452	87813262	+	1561	NA	promoter-TSS (LOC102724467)	#NAME?	-103	LOC102724467	LOC102724467	NR_120309			LOC102724467			NA
ASCL1_0_R1_peak_2397	chr1	65990969	65991818	+	1555	NA	promoter-TSS (LEPR)	#NAME?	105058	LEPR	LEPR	NM_002303			LEPR			NA
ASCL1_0_R1_peak_25837	chr19	39900047	39900561	+	1555	NA	promoter-TSS (MIR4530)	#NAME?	14	MIR4530	MIR4530	NR_039755			MIR4530			NA
ASCL1_0_R1_peak_12387	chr12	123237071	123237673	+	1555	NA	promoter-TSS (DENR)	#NAME?	4	DENR	DENR	NM_003677			DENR			NA
ASCL1_0_R1_peak_25520	chr19	34971993	34973710	+	1555	NA	promoter-TSS (WTIP)	#NAME?	-29	WTIP	WTIP	NM_001080436			WTIP			NA
ASCL1_0_R1_peak_12216	chr12	117536055	117537484	+	1555	NA	promoter-TSS (TESC-AS1)	-promoter-TSS (TESC-AS1)	482	TESC	TESC	NM_017899			TESC			NA
ASCL1_0_R1_peak_40881	chr5	171212731	171213177	+	1555	NA	promoter-TSS (SMIM23)	#NAME?	78	SMIM23	SMIM23	NM_001289970			SMIM23			NA
ASCL1_0_R1_peak_41636	chr6	18387321	18387953	+	1554	NA	promoter-TSS (RNF144B)	#NAME?	56	RNF144B	RNF144B	NM_182757			RNF144B			NA
ASCL1_0_R1_peak_17673	chr16	12070377	12070906	+	1553	NA	promoter-TSS (SNX29)	#NAME?	50	SNX29	SNX29	NM_032167			SNX29			NA
ASCL1_0_R1_peak_5213	chr10	21462217	21463726	+	1553	NA	promoter-TSS (NEBL-AS1)	-promoter-TSS (NEBL-AS1)	145	NEBL	NEBL	NM_213569			NEBL			NA
ASCL1_0_R1_peak_46438	chr7	149321269	149322363	+	1552	NA	promoter-TSS (ZNF767P)	#NAME?	65	ZNF767P	ZNF767P	NR_027789			ZNF767P			NA
ASCL1_0_R1_peak_32100	chr20	61808490	61811010	+	1552	NA	promoter-TSS (MIR124-3)	-promoter-TSS (MIR124-3)	-102	MIR124-3	MIR124-3	NR_029670			MIR124-3			NA
ASCL1_0_R1_peak_1781	chr1	36621395	36622768	+	1551	NA	promoter-TSS (TRAPPC3)	#NAME?	515	MAP7D1	MAP7D1	NM_018067			MAP7D1			NA
ASCL1_0_R1_peak_29302	chr2	160654374	160655023	+	1551	NA	promoter-TSS (CD302)	#NAME?	68	CD302	CD302	NM_014880			CD302			NA
ASCL1_0_R1_peak_2536	chr1	85462617	85463633	+	1551	NA	promoter-TSS (MCOLN2)	#NAME?	-320	MCOLN2	MCOLN2	NM_153259			MCOLN2			NA
ASCL1_0_R1_peak_14884	chr14	96829166	96830241	+	1550	NA	promoter-TSS (GSKIP)	#NAME?	-25	ATG2B	ATG2B	NM_018036			ATG2B			NA
ASCL1_0_R1_peak_15019	chr14	102552813	102554135	+	1549	NA	promoter-TSS (HSP90AA1)	#NAME?	38	HSP90AA1	HSP90AA1	NM_001017963			HSP90AA1			NA
ASCL1_0_R1_peak_745	chr1	6550455	6550986	+	1546	NA	promoter-TSS (PLEKHG5)	#NAME?	-24465	TNFRSF25	TNFRSF25	NM_148970			TNFRSF25			NA
ASCL1_0_R1_peak_29651	chr2	189156437	189157078	+	1539	NA	promoter-TSS (GULP1)	#NAME?	-633	GULP1	GULP1	NM_016315			GULP1			NA
ASCL1_0_R1_peak_19461	chr17	3539104	3540431	+	1539	NA	promoter-TSS (CTNS)	#NAME?	5	CTNS	CTNS	NM_001031681			CTNS			NA
ASCL1_0_R1_peak_28309	chr2	86115610	86116425	+	1538	NA	promoter-TSS (ST3GAL5-AS1)	-promoter-TSS (ST3GAL5-AS1)	140	ST3GAL5	ST3GAL5	NM_003896			ST3GAL5			NA
ASCL1_0_R1_peak_28179	chr2	74709031	74710018	+	1537	NA	promoter-TSS (TTC31)	#NAME?	-676	TTC31	TTC31	NM_022492			TTC31			NA
ASCL1_0_R1_peak_11210	chr12	52444487	52445412	+	1537	NA	promoter-TSS (NR4A1)	#NAME?	-237	NR4A1	NR4A1	NM_173157			NR4A1			NA
ASCL1_0_R1_peak_14119	chr14	39901572	39902320	+	1537	NA	promoter-TSS (FBXO33)	#NAME?	-242	FBXO33	FBXO33	NM_203301			FBXO33			NA
ASCL1_0_R1_peak_9986	chr11	119252084	119252565	+	1537	NA	promoter-TSS (USP2-AS1)	-promoter-TSS (USP2-AS1)	-164	USP2-AS1	USP2-AS1	NR_034160			USP2-AS1			NA
ASCL1_0_R1_peak_47413	chr8	41435326	41436251	+	1537	NA	promoter-TSS (AGPAT6)	#NAME?	81	AGPAT6	AGPAT6	NM_178819			AGPAT6			NA
[truncated: 6,804 more rows]

## Sheet: ASCL1 Lur
PeakID (cmd=annotatePeaks.pl ASCL1_4_R2_peaks.narrowPeak hg19 -gid -gtf genes.gtf -annStats ASCL1_4_R2_peaks.narrowPeak_stat.txt)	Chr	Start	End	Strand	Peak Score	Focus Ratio/Region Size	Annotation	Detailed Annotation	Distance to TSS	Nearest PromoterID	Entrez ID	Nearest Unigene	Nearest Refseq	Nearest Ensembl	Gene Name	Gene Alias	Gene Description	Gene Type
ASCL1_4_R1_peak_16366	chr19	18390865	18392985	+	7164	NA	promoter-TSS (MIR3188)	#NAME?	541	JUND	JUND	NM_005354			JUND			NA
ASCL1_4_R1_peak_5347	chr11	45943373	45944951	+	6787	NA	promoter-TSS (GYLTL1B)	#NAME?	990	GYLTL1B	GYLTL1B	NM_001300722			GYLTL1B			NA
ASCL1_4_R1_peak_13595	chr17	60885324	60886041	+	6706	NA	promoter-TSS (MARCH10)	#NAME?	60	MARCH10	MARCH10	NM_001288780			MARCH10			NA
ASCL1_4_R1_peak_31709	chr9	37650544	37651290	+	6663	NA	promoter-TSS (FRMPD1)	#NAME?	-135	FRMPD1	FRMPD1	NM_014907			FRMPD1			NA
ASCL1_4_R1_peak_18200	chr2	55646838	55647528	+	6543	NA	promoter-TSS (CCDC88A)	#NAME?	-126	CCDC88A	CCDC88A	NM_001135597			CCDC88A			NA
ASCL1_4_R1_peak_25882	chr5	130599245	130600332	+	6501	NA	promoter-TSS (CDC42SE2)	#NAME?	86	CDC42SE2	CDC42SE2	NM_020240			CDC42SE2			NA
ASCL1_4_R1_peak_17248	chr19	49054927	49055926	+	6484	NA	promoter-TSS (SULT2B1)	#NAME?	-3	SULT2B1	SULT2B1	NM_177973			SULT2B1			NA
ASCL1_4_R1_peak_16007	chr19	10735826	10736443	+	6357	NA	promoter-TSS (SLC44A2)	#NAME?	-37	SLC44A2	SLC44A2	NM_001145056			SLC44A2			NA
ASCL1_4_R1_peak_21156	chr21	38639070	38640546	+	6330	NA	promoter-TSS (DSCR3)	#NAME?	25	DSCR3	DSCR3	NM_006052			DSCR3			NA
ASCL1_4_R1_peak_17792	chr2	10861084	10862167	+	6328	NA	promoter-TSS (ATP6V1C2)	#NAME?	-150	ATP6V1C2	ATP6V1C2	NM_144583			ATP6V1C2			NA
ASCL1_4_R1_peak_21195	chr21	42688278	42689064	+	6274	NA	promoter-TSS (FAM3B)	#NAME?	10	FAM3B	FAM3B	NM_206964			FAM3B			NA
ASCL1_4_R1_peak_2476	chr1	192777603	192778251	+	6221	NA	promoter-TSS (RGS2)	#NAME?	-242	RGS2	RGS2	NM_002923			RGS2			NA
ASCL1_4_R1_peak_24650	chr4	129732156	129733683	+	6193	NA	promoter-TSS (JADE1)	#NAME?	2141	JADE1	JADE1	NM_001287443			JADE1			NA
ASCL1_4_R1_peak_11983	chr16	74808301	74809229	+	6125	NA	promoter-TSS (FA2H)	#NAME?	-36	FA2H	FA2H	NM_024306			FA2H			NA
ASCL1_4_R1_peak_28757	chr7	44787781	44789256	+	6124	NA	promoter-TSS (ZMIZ2)	#NAME?	-7269	ZMIZ2	ZMIZ2	NM_031449			ZMIZ2			NA
ASCL1_4_R1_peak_435	chr1	6295505	6296427	+	6099	NA	promoter-TSS (ICMT)	#NAME?	78	ICMT	ICMT	NM_012405			ICMT			NA
ASCL1_4_R1_peak_20298	chr20	30160639	30161334	+	6068	NA	promoter-TSS (HM13-AS1)	-promoter-TSS (HM13-AS1)	80	HM13-AS1	HM13-AS1	NR_046853			HM13-AS1			NA
ASCL1_4_R1_peak_27115	chr6	36097822	36098700	+	6034	NA	promoter-TSS (MAPK13)	#NAME?	0	MAPK13	MAPK13	NM_002754			MAPK13			NA
ASCL1_4_R1_peak_1193	chr1	39956340	39958223	+	6030	NA	promoter-TSS (BMP8A)	#NAME?	-37	BMP8A	BMP8A	NM_181809			BMP8A			NA
ASCL1_4_R1_peak_626	chr1	14075434	14076513	+	6021	NA	promoter-TSS (PRDM2)	#NAME?	44623	PRDM2	PRDM2	NM_001135610			PRDM2			NA
ASCL1_4_R1_peak_32091	chr9	110251613	110252770	+	6014	NA	promoter-TSS (KLF4)	#NAME?	-144	KLF4	KLF4	NM_004235			KLF4			NA
ASCL1_4_R1_peak_16363	chr19	18365804	18366578	+	5907	NA	promoter-TSS (LOC729966)	#NAME?	38	LOC729966	LOC729966	NR_036575			LOC729966			NA
ASCL1_4_R1_peak_19387	chr2	198380142	198381246	+	5887	NA	promoter-TSS (MOB4)	#NAME?	399	MOB4	MOB4	NM_001100819			MOB4			NA
ASCL1_4_R1_peak_21968	chr22	44893567	44894424	+	5882	NA	promoter-TSS (LDOC1L)	#NAME?	10	LDOC1L	LDOC1L	NM_032287			LDOC1L			NA
ASCL1_4_R1_peak_2319	chr1	169074700	169076384	+	5869	NA	promoter-TSS (ATP1B1)	#NAME?	-405	ATP1B1	ATP1B1	NM_001677			ATP1B1			NA
ASCL1_4_R1_peak_30778	chr8	93115023	93116187	+	5860	NA	promoter-TSS (RUNX1T1)	#NAME?	64134	MIR7641-2	MIR7641-2	NR_106988_26			MIR7641-2			NA
ASCL1_4_R1_peak_24193	chr4	41362084	41363249	+	5815	NA	promoter-TSS (LIMCH1)	#NAME?	-136	LIMCH1	LIMCH1	NM_001289122			LIMCH1			NA
ASCL1_4_R1_peak_4728	chr11	693760	696257	+	5797	NA	promoter-TSS (TMEM80)	#NAME?	-583	TMEM80	TMEM80	NM_001276274			TMEM80			NA
ASCL1_4_R1_peak_21275	chr21	45284005	45285934	+	5790	NA	promoter-TSS (AGPAT3)	#NAME?	-147	AGPAT3	AGPAT3	NM_020132			AGPAT3			NA
ASCL1_4_R1_peak_20245	chr20	22564979	22566176	+	5788	NA	promoter-TSS (FOXA2)	#NAME?	524	FOXA2	FOXA2	NM_153675			FOXA2			NA
ASCL1_4_R1_peak_29148	chr7	86688502	86689395	+	5784	NA	promoter-TSS (KIAA1324L)	#NAME?	-92729	DMTF1	DMTF1	NM_001142326			DMTF1			NA
ASCL1_4_R1_peak_33019	chr9	140335644	140336501	+	5758	NA	promoter-TSS (ENTPD8)	#NAME?	-171	ENTPD8	ENTPD8	NM_001033113			ENTPD8			NA
ASCL1_4_R1_peak_4708	chr11	567913	569173	+	5740	NA	promoter-TSS (MIR210)	#NAME?	-86	MIR210HG	MIR210HG	NR_038262			MIR210HG			NA
ASCL1_4_R1_peak_27378	chr6	62995684	62996418	+	5738	NA	promoter-TSS (KHDRBS2)	#NAME?	49	KHDRBS2	KHDRBS2	NM_152688			KHDRBS2			NA
ASCL1_4_R1_peak_13754	chr17	72426740	72427478	+	5737	NA	promoter-TSS (GPRC5C)	#NAME?	-558	GPRC5C	GPRC5C	NM_022036			GPRC5C			NA
ASCL1_4_R1_peak_709	chr1	17445612	17446220	+	5673	NA	promoter-TSS (PADI2)	#NAME?	32	PADI2	PADI2	NM_007365			PADI2			NA
ASCL1_4_R1_peak_13827	chr17	73717007	73718007	+	5656	NA	promoter-TSS (ITGB4)	#NAME?	-9	ITGB4	ITGB4	NM_001005619			ITGB4			NA
ASCL1_4_R1_peak_16026	chr19	11307481	11308809	+	5655	NA	promoter-TSS (KANK2)	#NAME?	-2879	KANK2	KANK2	NM_001136191			KANK2			NA
ASCL1_4_R1_peak_17787	chr2	10587628	10589221	+	5646	NA	promoter-TSS (ODC1)	#NAME?	256	ODC1	ODC1	NM_002539			ODC1			NA
ASCL1_4_R1_peak_11740	chr16	57318112	57318972	+	5615	NA	promoter-TSS (PLLP)	#NAME?	42	PLLP	PLLP	NM_015993			PLLP			NA
ASCL1_4_R1_peak_19471	chr2	208489337	208490466	+	5605	NA	promoter-TSS (METTL21A)	#NAME?	-205	METTL21A	METTL21A	NM_001308021			METTL21A			NA
ASCL1_4_R1_peak_2841	chr1	225840255	225841501	+	5597	NA	promoter-TSS (ENAH)	#NAME?	-33	ENAH	ENAH	NM_001008493			ENAH			NA
ASCL1_4_R1_peak_21873	chr22	41763072	41763716	+	5594	NA	promoter-TSS (TEF)	#NAME?	-14539	TEF	TEF	NM_003216			TEF			NA
ASCL1_4_R1_peak_33299	chrX	46618215	46619013	+	5534	NA	promoter-TSS (SLC9A7)	#NAME?	-7	SLC9A7	SLC9A7	NM_001257291			SLC9A7			NA
ASCL1_4_R1_peak_933	chr1	27286429	27287289	+	5516	NA	promoter-TSS (KDF1)	#NAME?	42	KDF1	KDF1	NM_152365			KDF1			NA
ASCL1_4_R1_peak_32142	chr9	116111521	116112223	+	5514	NA	promoter-TSS (BSPRY)	#NAME?	60	BSPRY	BSPRY	NM_017688			BSPRY			NA
ASCL1_4_R1_peak_12964	chr17	30813206	30814728	+	5487	NA	promoter-TSS (CDK5R1)	#NAME?	-138	CDK5R1	CDK5R1	NM_003885			CDK5R1			NA
ASCL1_4_R1_peak_30556	chr8	59323618	59324217	+	5472	NA	promoter-TSS (UBXN2B)	#NAME?	94	UBXN2B	UBXN2B	NM_001077619			UBXN2B			NA
ASCL1_4_R1_peak_3796	chr10	72647601	72648562	+	5462	NA	promoter-TSS (PCBD1)	#NAME?	-70	PCBD1	PCBD1	NM_000281			PCBD1			NA
ASCL1_4_R1_peak_3074	chr1	244211016	244212965	+	5437	NA	promoter-TSS (ZBTB18)	#NAME?	-2571	ZBTB18	ZBTB18	NM_205768			ZBTB18			NA
ASCL1_4_R1_peak_27928	chr6	159290526	159291208	+	5424	NA	promoter-TSS (C6orf99)	-promoter-TSS (C6orf99)	-32	C6orf99	C6orf99	NM_001302839			C6orf99			NA
ASCL1_4_R1_peak_20149	chr20	10015255	10016016	+	5421	NA	promoter-TSS (ANKEF1)	#NAME?	-12	ANKEF1	ANKEF1	NM_001303472			ANKEF1			NA
ASCL1_4_R1_peak_1664	chr1	84464389	84465132	+	5418	NA	promoter-TSS (TTLL7)	#NAME?	73	TTLL7	TTLL7	NM_024686			TTLL7			NA
ASCL1_4_R1_peak_5770	chr11	66623497	66624947	+	5415	NA	promoter-TSS (LRFN4)	#NAME?	-654	LRFN4	LRFN4	NM_024036			LRFN4			NA
ASCL1_4_R1_peak_31099	chr8	141467150	141468752	+	5403	NA	promoter-TSS (TRAPPC9)	#NAME?	727	TRAPPC9	TRAPPC9	NM_031466			TRAPPC9			NA
ASCL1_4_R1_peak_9762	chr14	105647180	105648072	+	5401	NA	promoter-TSS (NUDT14)	#NAME?	34	NUDT14	NUDT14	NM_177533			NUDT14			NA
ASCL1_4_R1_peak_23235	chr3	170074413	170076000	+	5399	NA	promoter-TSS (SKIL)	#NAME?	-267	SKIL	SKIL	NM_001145098			SKIL			NA
ASCL1_4_R1_peak_19833	chr2	239147529	239150152	+	5381	NA	promoter-TSS (HES6)	#NAME?	-75	HES6	HES6	NM_001142853			HES6			NA
ASCL1_4_R1_peak_29149	chr7	86781515	86782340	+	5357	NA	promoter-TSS (DMTF1)	#NAME?	250	DMTF1	DMTF1	NM_001142326			DMTF1			NA
ASCL1_4_R1_peak_33275	chrX	40943618	40945829	+	5341	NA	promoter-TSS (USP9X)	#NAME?	-165	USP9X	USP9X	NM_001039590			USP9X			NA
ASCL1_4_R1_peak_27306	chr6	46458592	46459876	+	5338	NA	promoter-TSS (RCAN2)	#NAME?	-555	LOC101926898	LOC101926898	NR_125837			LOC101926898			NA
ASCL1_4_R1_peak_33010	chr9	140317046	140318766	+	5335	NA	promoter-TSS (NOXA1)	#NAME?	59	NOXA1	NOXA1	NM_006647			NOXA1			NA
ASCL1_4_R1_peak_4506	chr10	133998943	134000701	+	5335	NA	promoter-TSS (DPYSL4)	#NAME?	-592	DPYSL4	DPYSL4	NM_006426			DPYSL4			NA
ASCL1_4_R1_peak_26481	chr5	177557506	177558439	+	5332	NA	promoter-TSS (RMND5B)	#NAME?	10	RMND5B	RMND5B	NM_001288794			RMND5B			NA
ASCL1_4_R1_peak_16002	chr19	10653948	10654893	+	5316	NA	promoter-TSS (ATG4D)	#NAME?	-150	ATG4D	ATG4D	NM_001281504			ATG4D			NA
ASCL1_4_R1_peak_6553	chr11	129685368	129686268	+	5310	NA	promoter-TSS (TMEM45B)	#NAME?	77	TMEM45B	TMEM45B	NM_138788			TMEM45B			NA
ASCL1_4_R1_peak_7907	chr12	120426447	120427973	+	5308	NA	promoter-TSS (CCDC64)	#NAME?	-438	CCDC64	CCDC64	NM_207311			CCDC64			NA
ASCL1_4_R1_peak_32345	chr9	130547247	130548877	+	5301	NA	promoter-TSS (CDK9)	#NAME?	-50	MIR3960	MIR3960	NR_039767			MIR3960			NA
ASCL1_4_R1_peak_27408	chr6	71377285	71378222	+	5294	NA	promoter-TSS (SMAP1)	#NAME?	279	SMAP1	SMAP1	NM_021940			SMAP1			NA
ASCL1_4_R1_peak_6562	chr11	130029146	130030294	+	5294	NA	promoter-TSS (ST14)	#NAME?	38	ST14	ST14	NM_021978			ST14			NA
ASCL1_4_R1_peak_22514	chr3	49058913	49059839	+	5288	NA	promoter-TSS (DALRD3)	#NAME?	-872	DALRD3	DALRD3	NM_018114			DALRD3			NA
ASCL1_4_R1_peak_24599	chr4	120549708	120550394	+	5282	NA	promoter-TSS (PDE5A)	#NAME?	-812	PDE5A	PDE5A	NM_001083			PDE5A			NA
ASCL1_4_R1_peak_12145	chr16	85722248	85723086	+	5258	NA	promoter-TSS (GINS2)	#NAME?	-79	GINS2	GINS2	NM_016095			GINS2			NA
ASCL1_4_R1_peak_6996	chr12	30907344	30908434	+	5245	NA	promoter-TSS (CAPRIN2)	#NAME?	-441	CAPRIN2	CAPRIN2	NM_001002259			CAPRIN2			NA
ASCL1_4_R1_peak_23752	chr4	2010481	2011819	+	5236	NA	promoter-TSS (NELFA)	#NAME?	-188	NELFA	NELFA	NM_005663			NELFA			NA
ASCL1_4_R1_peak_32962	chr9	140134650	140135679	+	5226	NA	promoter-TSS (TUBB4B)	#NAME?	-547	TUBB4B	TUBB4B	NM_006088			TUBB4B			NA
ASCL1_4_R1_peak_26291	chr5	167718334	167719752	+	5213	NA	promoter-TSS (WWC1)	#NAME?	-22	WWC1	WWC1	NM_015238			WWC1			NA
ASCL1_4_R1_peak_26701	chr6	7541406	7542343	+	5211	NA	promoter-TSS (DSP)	#NAME?	4	DSP	DSP	NM_004415			DSP			NA
ASCL1_4_R1_peak_7473	chr12	70132207	70133358	+	5204	NA	promoter-TSS (RAB3IP)	#NAME?	-388	RAB3IP	RAB3IP	NM_022456			RAB3IP			NA
ASCL1_4_R1_peak_24066	chr4	22517088	22518155	+	5189	NA	promoter-TSS (ADGRA3)	#NAME?	56	ADGRA3	ADGRA3	NM_145290			ADGRA3			NA
ASCL1_4_R1_peak_10025	chr15	41219718	41222310	+	5189	NA	promoter-TSS (DLL4)	#NAME?	-517	DLL4	DLL4	NM_019074			DLL4			NA
ASCL1_4_R1_peak_7321	chr12	56122600	56123202	+	5189	NA	promoter-TSS (CD63)	#NAME?	21	CD63	CD63	NM_001257389			CD63			NA
ASCL1_4_R1_peak_29021	chr7	73588205	73589318	+	5178	NA	promoter-TSS (EIF4H)	#NAME?	55	EIF4H	EIF4H	NM_031992			EIF4H			NA
ASCL1_4_R1_peak_9272	chr14	69950194	69950880	+	5166	NA	promoter-TSS (PLEKHD1)	#NAME?	-934	PLEKHD1	PLEKHD1	NM_001161498			PLEKHD1			NA
ASCL1_4_R1_peak_7958	chr12	122150396	122151111	+	5160	NA	promoter-TSS (TMEM120B)	#NAME?	95	TMEM120B	TMEM120B	NM_001080825			TMEM120B			NA
ASCL1_4_R1_peak_394	chr1	3816258	3817054	+	5160	NA	promoter-TSS (LINC01134)	#NAME?	201	C1orf174	C1orf174	NM_207356			C1orf174			NA
ASCL1_4_R1_peak_20635	chr20	48769917	48770716	+	5141	NA	promoter-TSS (TMEM189)	#NAME?	19	TMEM189	TMEM189	NM_001162505			TMEM189			NA
ASCL1_4_R1_peak_2203	chr1	156830262	156831193	+	5141	NA	promoter-TSS (NTRK1)	#NAME?	56	NTRK1	NTRK1	NM_001007792			NTRK1			NA
ASCL1_4_R1_peak_31760	chr9	71319667	71320985	+	5127	NA	promoter-TSS (PIP5K1B)	#NAME?	-4	PIP5K1B	PIP5K1B	NM_001278253			PIP5K1B			NA
ASCL1_4_R1_peak_13740	chr17	72209363	72209976	+	5121	NA	promoter-TSS (TTYH2)	#NAME?	-209	MGC16275	MGC16275	NR_026914			MGC16275			NA
ASCL1_4_R1_peak_19090	chr2	160142744	160143493	+	5114	NA	promoter-TSS (WDSUB1)	#NAME?	-55	WDSUB1	WDSUB1	NM_001128212			WDSUB1			NA
ASCL1_4_R1_peak_7256	chr12	53342440	53343146	+	5114	NA	promoter-TSS (KRT18)	#NAME?	138	KRT18	KRT18	NM_199187			KRT18			NA
ASCL1_4_R1_peak_29776	chr7	148981868	148982713	+	5102	NA	promoter-TSS (LOC155060)	#NAME?	-82	LOC155060	LOC155060	NR_036573			LOC155060			NA
ASCL1_4_R1_peak_8322	chr13	22244981	22245567	+	5101	NA	promoter-TSS (FGF9)	#NAME?	59	FGF9	FGF9	NM_002010			FGF9			NA
ASCL1_4_R1_peak_24192	chr4	41258744	41260010	+	5098	NA	promoter-TSS (UCHL1-AS1)	-promoter-TSS (UCHL1-AS1)	479	UCHL1	UCHL1	NM_004181			UCHL1			NA
ASCL1_4_R1_peak_9273	chr14	69950990	69951671	+	5088	NA	promoter-TSS (PLEKHD1)	#NAME?	-141	PLEKHD1	PLEKHD1	NM_001161498			PLEKHD1			NA
ASCL1_4_R1_peak_4156	chr10	102820672	102821527	+	5076	NA	promoter-TSS (KAZALD1)	#NAME?	100	KAZALD1	KAZALD1	NM_030929			KAZALD1			NA
ASCL1_4_R1_peak_31019	chr8	126441387	126443630	+	5060	NA	promoter-TSS (TRIB1)	#NAME?	-55	TRIB1	TRIB1	NM_001282985			TRIB1			NA
ASCL1_4_R1_peak_1161	chr1	37939710	37940481	+	5047	NA	promoter-TSS (ZC3H12A)	#NAME?	-24	ZC3H12A	ZC3H12A	NM_025079			ZC3H12A			NA
ASCL1_4_R1_peak_4383	chr10	123872092	123873155	+	5038	NA	promoter-TSS (TACC2)	#NAME?	123934	TACC2	TACC2	NM_206862			TACC2			NA
ASCL1_4_R1_peak_7199	chr12	51785162	51786129	+	5023	NA	promoter-TSS (GALNT6)	#NAME?	-445	GALNT6	GALNT6	NM_007210			GALNT6			NA
ASCL1_4_R1_peak_19139	chr2	167232161	167232869	+	5023	NA	promoter-TSS (SCN9A)	#NAME?	-18	SCN9A	SCN9A	NM_002977			SCN9A			NA
ASCL1_4_R1_peak_2545	chr1	201475662	201476567	+	5019	NA	promoter-TSS (CSRP1)	#NAME?	273	CSRP1	CSRP1	NM_001193570			CSRP1			NA
ASCL1_4_R1_peak_13911	chr17	75276880	75277853	+	5015	NA	promoter-TSS (SEPT9)	#NAME?	-38231	SEPT9	SEPT9	NM_001113492			SEPT9			NA
ASCL1_4_R1_peak_31994	chr9	99179413	99181823	+	5010	NA	promoter-TSS (ZNF367)	#NAME?	51	ZNF367	ZNF367	NM_153695			ZNF367			NA
ASCL1_4_R1_peak_15663	chr19	3606071	3607244	+	5008	NA	promoter-TSS (CACTIN-AS1)	-promoter-TSS (CACTIN-AS1)	174	TBXA2R	TBXA2R	NM_201636			TBXA2R			NA
ASCL1_4_R1_peak_3858	chr10	76870993	76871616	+	5000	NA	promoter-TSS (SAMD8)	#NAME?	-89	SAMD8	SAMD8	NM_001174156			SAMD8			NA
ASCL1_4_R1_peak_31708	chr9	37576001	37576630	+	4994	NA	promoter-TSS (FBXO10)	#NAME?	-65	FBXO10	FBXO10	NM_012166			FBXO10			NA
ASCL1_4_R1_peak_4752	chr11	804926	805737	+	4979	NA	promoter-TSS (PIDD1)	#NAME?	-81	PIDD1	PIDD1	NM_145887			PIDD1			NA
ASCL1_4_R1_peak_16296	chr19	17416000	17416677	+	4964	NA	promoter-TSS (MRPL34)	#NAME?	-139	MRPL34	MRPL34	NM_023937			MRPL34			NA
ASCL1_4_R1_peak_3589	chr10	46992526	46993483	+	4953	NA	promoter-TSS (GPRIN2)	#NAME?	-542	GPRIN2	GPRIN2	NM_014696			GPRIN2			NA
ASCL1_4_R1_peak_25999	chr5	138533819	138534337	+	4946	NA	promoter-TSS (SIL1)	#NAME?	-13	SIL1	SIL1	NM_022464			SIL1			NA
ASCL1_4_R1_peak_26746	chr6	11537435	11538908	+	4935	NA	promoter-TSS (TMEM170B)	#NAME?	-289	TMEM170B	TMEM170B	NM_001100829			TMEM170B			NA
ASCL1_4_R1_peak_29612	chr7	128577545	128578534	+	4933	NA	promoter-TSS (IRF5)	#NAME?	-232	IRF5	IRF5	NM_032643			IRF5			NA
ASCL1_4_R1_peak_29879	chr7	151328798	151329905	+	4930	NA	promoter-TSS (PRKAG2)	#NAME?	-7	PRKAG2	PRKAG2	NM_016203			PRKAG2			NA
ASCL1_4_R1_peak_31356	chr8	145015742	145018673	+	4926	NA	promoter-TSS (PLEC)	#NAME?	2240	MIR661	MIR661	NR_030383			MIR661			NA
ASCL1_4_R1_peak_25682	chr5	94982192	94982848	+	4920	NA	promoter-TSS (RFESD)	#NAME?	-63	RFESD	RFESD	NM_173362			RFESD			NA
ASCL1_4_R1_peak_23330	chr3	183947077	183949002	+	4902	NA	promoter-TSS (VWA5B2)	#NAME?	-278	VWA5B2	VWA5B2	NM_138345			VWA5B2			NA
ASCL1_4_R1_peak_3031	chr1	236849411	236850296	+	4896	NA	promoter-TSS (ACTN2)	#NAME?	99	ACTN2	ACTN2	NM_001103			ACTN2			NA
ASCL1_4_R1_peak_3641	chr10	50731918	50732984	+	4884	NA	promoter-TSS (PGBD3)	#NAME?	-124	PGBD3	PGBD3	NM_170753			PGBD3			NA
ASCL1_4_R1_peak_647	chr1	16062335	16063453	+	4880	NA	promoter-TSS (SLC25A34)	#NAME?	85	SLC25A34	SLC25A34	NM_207348			SLC25A34			NA
ASCL1_4_R1_peak_4757	chr11	826914	827877	+	4879	NA	promoter-TSS (CRACR2B)	#NAME?	-865	CRACR2B	CRACR2B	NM_001286606			CRACR2B			NA
ASCL1_4_R1_peak_19640	chr2	224701859	224702892	+	4877	NA	promoter-TSS (AP1S3)	#NAME?	-56	AP1S3	AP1S3	NM_001039569			AP1S3			NA
ASCL1_4_R1_peak_23956	chr4	8200669	8201412	+	4873	NA	promoter-TSS (SH3TC1)	#NAME?	-20	SH3TC1	SH3TC1	NM_018986			SH3TC1			NA
ASCL1_4_R1_peak_12253	chr16	88752279	88753310	+	4871	NA	promoter-TSS (SNAI3)	#NAME?	88	SNAI3	SNAI3	NM_178310			SNAI3			NA
ASCL1_4_R1_peak_20183	chr20	17550044	17551256	+	4866	NA	promoter-TSS (DSTN)	#NAME?	51	DSTN	DSTN	NM_001011546			DSTN			NA
ASCL1_4_R1_peak_11859	chr16	67562419	67563353	+	4849	NA	promoter-TSS (FAM65A)	#NAME?	169	FAM65A	FAM65A	NM_024519			FAM65A			NA
ASCL1_4_R1_peak_13495	chr17	52977670	52978296	+	4845	NA	promoter-TSS (TOM1L1)	#NAME?	-69	TOM1L1	TOM1L1	NM_005486			TOM1L1			NA
ASCL1_4_R1_peak_32277	chr9	127702876	127703907	+	4839	NA	promoter-TSS (GOLGA1)	#NAME?	-5	GOLGA1	GOLGA1	NM_002077			GOLGA1			NA
ASCL1_4_R1_peak_30620	chr8	67687110	67687888	+	4839	NA	promoter-TSS (SGK3)	#NAME?	83	SGK3	SGK3	NM_001033578			SGK3			NA
ASCL1_4_R1_peak_10514	chr15	80351801	80352692	+	4827	NA	promoter-TSS (ZFAND6)	#NAME?	336	ZFAND6	ZFAND6	NM_019006			ZFAND6			NA
ASCL1_4_R1_peak_11496	chr16	30107211	30107911	+	4825	NA	promoter-TSS (YPEL3)	#NAME?	-40	YPEL3	YPEL3	NM_001145524			YPEL3			NA
ASCL1_4_R1_peak_15124	chr18	77438915	77440428	+	4825	NA	promoter-TSS (CTDP1)	#NAME?	-130	CTDP1	CTDP1	NM_004715			CTDP1			NA
ASCL1_4_R1_peak_3251	chr10	7860059	7860929	+	4805	NA	promoter-TSS (TAF3)	#NAME?	27	TAF3	TAF3	NM_031923			TAF3			NA
ASCL1_4_R1_peak_4694	chr11	506433	508014	+	4797	NA	promoter-TSS (RNH1)	#NAME?	60	RNH1	RNH1	NM_203386			RNH1			NA
ASCL1_4_R1_peak_32226	chr9	125026812	125027419	+	4787	NA	promoter-TSS (RBM18)	#NAME?	28	RBM18	RBM18	NM_033117			RBM18			NA
ASCL1_4_R1_peak_29834	chr7	150675991	150676772	+	4782	NA	promoter-TSS (KCNH2)	#NAME?	-14511	NOS3	NOS3	NM_000603			NOS3			NA
ASCL1_4_R1_peak_6799	chr12	7342046	7342776	+	4781	NA	promoter-TSS (PEX5)	#NAME?	-30	PEX5	PEX5	NM_001131026			PEX5			NA
ASCL1_4_R1_peak_31333	chr8	144952145	144952993	+	4773	NA	promoter-TSS (EPPK1)	#NAME?	63	EPPK1	EPPK1	NM_031308			EPPK1			NA
ASCL1_4_R1_peak_20736	chr20	57617402	57618261	+	4768	NA	promoter-TSS (SLMO2)	#NAME?	70	SLMO2-ATP5E	SLMO2-ATP5E	NR_037929			SLMO2-ATP5E			NA
ASCL1_4_R1_peak_26399	chr5	175843000	175843951	+	4760	NA	promoter-TSS (CLTB)	#NAME?	95	CLTB	CLTB	NM_001834			CLTB			NA
ASCL1_4_R1_peak_23783	chr4	2419879	2421048	+	4753	NA	promoter-TSS (ZFYVE28)	#NAME?	-93	ZFYVE28	ZFYVE28	NM_020972			ZFYVE28			NA
ASCL1_4_R1_peak_24394	chr4	79697019	79697994	+	4743	NA	promoter-TSS (BMP2K)	#NAME?	-26	BMP2K	BMP2K	NM_198892			BMP2K			NA
ASCL1_4_R1_peak_16038	chr19	11494687	11495265	+	4731	NA	promoter-TSS (EPOR)	#NAME?	42	EPOR	EPOR	NM_000121			EPOR			NA
ASCL1_4_R1_peak_20043	chr20	2632693	2633730	+	4731	NA	promoter-TSS (NOP56)	#NAME?	33	NOP56	NOP56	NM_006392			NOP56			NA
ASCL1_4_R1_peak_7997	chr12	123450818	123451456	+	4724	NA	promoter-TSS (ABCB9)	#NAME?	-81	ABCB9	ABCB9	NM_019624			ABCB9			NA
ASCL1_4_R1_peak_5153	chr11	17410226	17411492	+	4717	NA	promoter-TSS (KCNJ11)	#NAME?	19	KCNJ11	KCNJ11	NM_001166290			KCNJ11			NA
ASCL1_4_R1_peak_29415	chr7	103086314	103086884	+	4715	NA	promoter-TSS (SLC26A5)	#NAME?	945	LOC101927870	LOC101927870	NR_110141			LOC101927870			NA
ASCL1_4_R1_peak_30529	chr8	56013532	56015799	+	4714	NA	promoter-TSS (XKR4)	#NAME?	-352	XKR4	XKR4	NM_052898			XKR4			NA
ASCL1_4_R1_peak_19801	chr2	238599869	238601466	+	4713	NA	promoter-TSS (LRRFIP1)	#NAME?	-140	LRRFIP1	LRRFIP1	NM_001137551			LRRFIP1			NA
ASCL1_4_R1_peak_27006	chr6	31869285	31870504	+	4711	NA	promoter-TSS (ZBTB12)	#NAME?	-125	ZBTB12	ZBTB12	NM_181842			ZBTB12			NA
ASCL1_4_R1_peak_24620	chr4	124318991	124320053	+	4710	NA	promoter-TSS (SPRY1)	#NAME?	1572	SPRY1	SPRY1	NM_005841			SPRY1			NA
ASCL1_4_R1_peak_29184	chr7	91569892	91570436	+	4704	NA	promoter-TSS (AKAP9)	#NAME?	-25	AKAP9	AKAP9	NM_005751			AKAP9			NA
ASCL1_4_R1_peak_11869	chr16	67694658	67695177	+	4703	NA	promoter-TSS (PARD6A)	#NAME?	66	PARD6A	PARD6A	NM_001037281			PARD6A			NA
ASCL1_4_R1_peak_32023	chr9	100395620	100396356	+	4698	NA	promoter-TSS (TSTD2)	#NAME?	-26	TSTD2	TSTD2	NM_139246			TSTD2			NA
ASCL1_4_R1_peak_7679	chr12	104457694	104458864	+	4693	NA	promoter-TSS (HCFC2)	#NAME?	43	HCFC2	HCFC2	NM_013320			HCFC2			NA
ASCL1_4_R1_peak_8501	chr13	39611547	39612255	+	4689	NA	promoter-TSS (NHLRC3)	#NAME?	312	PROSER1	PROSER1	NM_025138			PROSER1			NA
ASCL1_4_R1_peak_31285	chr8	144699296	144700610	+	4686	NA	promoter-TSS (TSTA3)	#NAME?	-221	TSTA3	TSTA3	NM_003313			TSTA3			NA
ASCL1_4_R1_peak_12374	chr16	90085080	90086350	+	4685	NA	promoter-TSS (GAS8)	#NAME?	-3293	GAS8	GAS8	NM_001286208			GAS8			NA
ASCL1_4_R1_peak_25602	chr5	78365082	78365781	+	4682	NA	promoter-TSS (BHMT2)	#NAME?	66	DMGDH	DMGDH	NM_013391			DMGDH			NA
ASCL1_4_R1_peak_9426	chr14	89020735	89021680	+	4677	NA	promoter-TSS (PTPN21)	#NAME?	-84	PTPN21	PTPN21	NM_007039			PTPN21			NA
ASCL1_4_R1_peak_15886	chr19	7701655	7702424	+	4661	NA	promoter-TSS (STXBP2)	#NAME?	52	STXBP2	STXBP2	NM_001272034			STXBP2			NA
ASCL1_4_R1_peak_9267	chr14	69619557	69620403	+	4661	NA	promoter-TSS (DCAF5)	#NAME?	-66	DCAF5	DCAF5	NM_003861			DCAF5			NA
ASCL1_4_R1_peak_18988	chr2	132558856	132559724	+	4660	NA	promoter-TSS (C2orf27B)	-promoter-TSS (C2orf27B)	-56	C2orf27B	C2orf27B	NM_214461			C2orf27B			NA
ASCL1_4_R1_peak_13598	chr17	61553759	61555123	+	4648	NA	promoter-TSS (ACE)	#NAME?	-7737	ACE	ACE	NM_152830			ACE			NA
ASCL1_4_R1_peak_6824	chr12	9216652	9218158	+	4636	NA	promoter-TSS (A2M-AS1)	-promoter-TSS (A2M-AS1)	261	LINC00612	LINC00612	NR_034140			LINC00612			NA
ASCL1_4_R1_peak_30765	chr8	90914087	90915333	+	4620	NA	promoter-TSS (OSGIN2)	#NAME?	614	OSGIN2	OSGIN2	NM_001126111			OSGIN2			NA
ASCL1_4_R1_peak_5799	chr11	67158943	67159716	+	4619	NA	promoter-TSS (RAD9A)	#NAME?	-94	RAD9A	RAD9A	NM_001243224			RAD9A			NA
ASCL1_4_R1_peak_5608	chr11	64611689	64612576	+	4618	NA	promoter-TSS (CDC42BPG)	#NAME?	-91	CDC42BPG	CDC42BPG	NM_017525			CDC42BPG			NA
ASCL1_4_R1_peak_4738	chr11	746706	748105	+	4611	NA	promoter-TSS (TALDO1)	#NAME?	-27	TALDO1	TALDO1	NM_006755			TALDO1			NA
ASCL1_4_R1_peak_6090	chr11	76777401	76778397	+	4601	NA	promoter-TSS (CAPN5)	#NAME?	-93	CAPN5	CAPN5	NM_004055			CAPN5			NA
ASCL1_4_R1_peak_894	chr1	25942582	25944284	+	4600	NA	promoter-TSS (MAN1C1)	#NAME?	-526	MAN1C1	MAN1C1	NM_001289010			MAN1C1			NA
ASCL1_4_R1_peak_11674	chr16	52580416	52581442	+	4594	NA	promoter-TSS (TOX3)	#NAME?	785	TOX3	TOX3	NM_001146188			TOX3			NA
ASCL1_4_R1_peak_15825	chr19	5904641	5905287	+	4593	NA	promoter-TSS (NDUFA11)	#NAME?	112	VMAC	VMAC	NM_001017921			VMAC			NA
ASCL1_4_R1_peak_19452	chr2	205409850	205411016	+	4590	NA	promoter-TSS (PARD3B)	#NAME?	-83	PARD3B	PARD3B	NM_152526			PARD3B			NA
ASCL1_4_R1_peak_26638	chr6	3456275	3457886	+	4581	NA	promoter-TSS (SLC22A23)	#NAME?	-11833	SLC22A23	SLC22A23	NM_015482			SLC22A23			NA
ASCL1_4_R1_peak_1672	chr1	85155606	85156701	+	4580	NA	promoter-TSS (SSX2IP)	#NAME?	87	SSX2IP	SSX2IP	NM_001166294			SSX2IP			NA
ASCL1_4_R1_peak_6661	chr12	1702380	1704230	+	4574	NA	promoter-TSS (FBXL14)	#NAME?	26	FBXL14	FBXL14	NM_152441			FBXL14			NA
ASCL1_4_R1_peak_27396	chr6	69344760	69345323	+	4571	NA	promoter-TSS (ADGRB3)	#NAME?	-591	ADGRB3	ADGRB3	NM_001704			ADGRB3			NA
ASCL1_4_R1_peak_18770	chr2	112811840	112813530	+	4552	NA	promoter-TSS (TMEM87B)	#NAME?	-115	TMEM87B	TMEM87B	NM_032824			TMEM87B			NA
ASCL1_4_R1_peak_19444	chr2	203879175	203879823	+	4549	NA	promoter-TSS (NBEAL1)	#NAME?	-103	NBEAL1	NBEAL1	NM_001114132			NBEAL1			NA
ASCL1_4_R1_peak_24094	chr4	26320837	26321732	+	4540	NA	promoter-TSS (RBPJ)	#NAME?	-1145	RBPJ	RBPJ	NM_015874			RBPJ			NA
ASCL1_4_R1_peak_17470	chr19	54694755	54695499	+	4540	NA	promoter-TSS (TSEN34)	#NAME?	1008	TSEN34	TSEN34	NM_001282333			TSEN34			NA
ASCL1_4_R1_peak_24775	chr4	152329847	152330458	+	4539	NA	promoter-TSS (FAM160A1)	#NAME?	-246	FAM160A1	FAM160A1	NM_001109977			FAM160A1			NA
ASCL1_4_R1_peak_23792	chr4	2757461	2758447	+	4523	NA	promoter-TSS (TNIP2)	#NAME?	149	TNIP2	TNIP2	NM_024309			TNIP2			NA
ASCL1_4_R1_peak_27445	chr6	75915263	75915958	+	4523	NA	promoter-TSS (COL12A1)	#NAME?	13	COL12A1	COL12A1	NM_080645			COL12A1			NA
ASCL1_4_R1_peak_220	chr1	1709390	1710754	+	4507	NA	promoter-TSS (NADK)	#NAME?	-163	NADK	NADK	NM_001198994			NADK			NA
ASCL1_4_R1_peak_218	chr1	1689846	1690873	+	4505	NA	promoter-TSS (NADK)	#NAME?	-12921	SLC35E2	SLC35E2	NM_001199787			SLC35E2			NA
ASCL1_4_R1_peak_20628	chr20	48598942	48599602	+	4503	NA	promoter-TSS (SNAI1)	#NAME?	-241	SNAI1	SNAI1	NM_005985			SNAI1			NA
ASCL1_4_R1_peak_31725	chr9	38620288	38622213	+	4501	NA	promoter-TSS (ANKRD18A)	#NAME?	165	FAM201A	FAM201A	NR_027294			FAM201A			NA
ASCL1_4_R1_peak_18154	chr2	48541267	48542245	+	4497	NA	promoter-TSS (FOXN2)	#NAME?	-39	FOXN2	FOXN2	NM_002158			FOXN2			NA
ASCL1_4_R1_peak_24088	chr4	25864023	25865443	+	4494	NA	promoter-TSS (SEL1L3)	#NAME?	-80	SEL1L3	SEL1L3	NM_001297592			SEL1L3			NA
ASCL1_4_R1_peak_13810	chr17	73520891	73522480	+	4493	NA	promoter-TSS (LLGL2)	#NAME?	-98	LLGL2	LLGL2	NM_004524			LLGL2			NA
ASCL1_4_R1_peak_25894	chr5	131746115	131746926	+	4487	NA	promoter-TSS (C5orf56)	-promoter-TSS (C5orf56)	55	C5orf56	C5orf56	NR_045116			C5orf56			NA
ASCL1_4_R1_peak_19616	chr2	220407832	220409064	+	4479	NA	promoter-TSS (TMEM198)	#NAME?	39	CHPF	CHPF	NM_024536			CHPF			NA
ASCL1_4_R1_peak_20864	chr20	61847062	61848146	+	4473	NA	promoter-TSS (YTHDF1)	#NAME?	-66	YTHDF1	YTHDF1	NM_017798			YTHDF1			NA
ASCL1_4_R1_peak_12590	chr17	7197408	7198542	+	4469	NA	promoter-TSS (YBX2)	#NAME?	-99	YBX2	YBX2	NM_015982			YBX2			NA
ASCL1_4_R1_peak_13214	chr17	41132432	41133263	+	4469	NA	promoter-TSS (PTGES3L-AARSD1)	-promoter-TSS (PTGES3L-AARSD1)	265	RUNDC1	RUNDC1	NM_173079			RUNDC1			NA
ASCL1_4_R1_peak_6987	chr12	29936340	29937509	+	4460	NA	promoter-TSS (TMTC1)	#NAME?	768	TMTC1	TMTC1	NM_175861			TMTC1			NA
ASCL1_4_R1_peak_17988	chr2	30144086	30144753	+	4460	NA	promoter-TSS (ALK)	#NAME?	58	ALK	ALK	NM_004304			ALK			NA
ASCL1_4_R1_peak_14197	chr17	79678755	79679863	+	4456	NA	promoter-TSS (SLC25A10)	#NAME?	43	SLC25A10	SLC25A10	NM_001270953			SLC25A10			NA
ASCL1_4_R1_peak_26992	chr6	31628275	31628765	+	4454	NA	promoter-TSS (C6orf47)	-promoter-TSS (C6orf47)	29	C6orf47	C6orf47	NM_021184_6			C6orf47			NA
ASCL1_4_R1_peak_16724	chr19	38146124	38147180	+	4452	NA	promoter-TSS (ZFP30)	#NAME?	-339	ZFP30	ZFP30	NM_014898			ZFP30			NA
ASCL1_4_R1_peak_1169	chr1	38259089	38260279	+	4446	NA	promoter-TSS (MANEAL)	#NAME?	-1476	MANEAL	MANEAL	NM_001113482			MANEAL			NA
ASCL1_4_R1_peak_26972	chr6	30851688	30852705	+	4446	NA	promoter-TSS (DDR1)	#NAME?	-4269	DDR1	DDR1	NM_001954_2			DDR1			NA
ASCL1_4_R1_peak_12533	chr17	4852781	4853622	+	4431	NA	promoter-TSS (PFN1)	#NAME?	-820	PFN1	PFN1	NM_005022			PFN1			NA
ASCL1_4_R1_peak_30664	chr8	72987429	72988133	+	4430	NA	promoter-TSS (TRPA1)	#NAME?	38	TRPA1	TRPA1	NM_007332			TRPA1			NA
ASCL1_4_R1_peak_32618	chr9	136933013	136933874	+	4425	NA	promoter-TSS (BRD3)	#NAME?	-302	BRD3	BRD3	NM_007371			BRD3			NA
ASCL1_4_R1_peak_1501	chr1	55446012	55446852	+	4421	NA	promoter-TSS (TMEM61)	#NAME?	95	TMEM61	TMEM61	NM_182532			TMEM61			NA
ASCL1_4_R1_peak_142	chr1	1259608	1260751	+	4404	NA	promoter-TSS (CPTP)	#NAME?	36	CPTP	CPTP	NM_001029885			CPTP			NA
ASCL1_4_R1_peak_27997	chr6	167369406	167370982	+	4404	NA	promoter-TSS (RNASET2)	#NAME?	-117	RNASET2	RNASET2	NM_003730			RNASET2			NA
ASCL1_4_R1_peak_11857	chr16	67464385	67465550	+	4401	NA	promoter-TSS (HSD11B2)	#NAME?	-69	HSD11B2	HSD11B2	NM_000196			HSD11B2			NA
ASCL1_4_R1_peak_18185	chr2	54197659	54198664	+	4395	NA	promoter-TSS (PSME4)	#NAME?	-184	PSME4	PSME4	NM_014614			PSME4			NA
ASCL1_4_R1_peak_27475	chr6	83902617	83903461	+	4377	NA	promoter-TSS (PGM3)	#NAME?	7	RWDD2A	RWDD2A	NM_033411			RWDD2A			NA
ASCL1_4_R1_peak_3939	chr10	83634054	83635324	+	4377	NA	promoter-TSS (NRG3)	#NAME?	-2754	NRG3	NRG3	NM_001010848			NRG3			NA
ASCL1_4_R1_peak_31299	chr8	144815368	144816668	+	4377	NA	promoter-TSS (FAM83H)	#NAME?	-104	FAM83H	FAM83H	NM_198488			FAM83H			NA
ASCL1_4_R1_peak_29812	chr7	150064903	150066431	+	4375	NA	promoter-TSS (REPIN1)	#NAME?	1631	RNU6-33P	RNU6-33P	NR_046491			RNU6-33P			NA
ASCL1_4_R1_peak_905	chr1	26437216	26439049	+	4365	NA	promoter-TSS (PDIK1L)	#NAME?	-136	PDIK1L	PDIK1L	NM_001243532			PDIK1L			NA
ASCL1_4_R1_peak_10148	chr15	52471518	52472465	+	4363	NA	promoter-TSS (LOC100129973)	#NAME?	-232	LOC100129973	LOC100129973	NR_102751			LOC100129973			NA
ASCL1_4_R1_peak_33877	chrX	153744102	153744890	+	4346	NA	promoter-TSS (FAM3A)	#NAME?	70	FAM3A	FAM3A	NM_001282312			FAM3A			NA
ASCL1_4_R1_peak_31087	chr8	140714677	140717103	+	4346	NA	promoter-TSS (KCNK9)	#NAME?	-591	KCNK9	KCNK9	NM_001282534			KCNK9			NA
ASCL1_4_R1_peak_23476	chr3	196438908	196439680	+	4343	NA	promoter-TSS (PIGX)	#NAME?	49	PIGX	PIGX	NM_017861			PIGX			NA
ASCL1_4_R1_peak_1225	chr1	40942741	40943316	+	4337	NA	promoter-TSS (ZFP69)	#NAME?	-274	ZFP69	ZFP69	NM_198494			ZFP69			NA
ASCL1_4_R1_peak_13637	chr17	63096558	63097150	+	4336	NA	promoter-TSS (LOC100507002)	#NAME?	-76	LOC100507002	LOC100507002	NR_110801			LOC100507002			NA
ASCL1_4_R1_peak_2065	chr1	151810468	151811559	+	4329	NA	promoter-TSS (LOC100132111)	#NAME?	68	LOC100132111	LOC100132111	NR_024237			LOC100132111			NA
ASCL1_4_R1_peak_10986	chr16	1727756	1728803	+	4322	NA	promoter-TSS (HN1L)	#NAME?	1	HN1L	HN1L	NM_144570			HN1L			NA
ASCL1_4_R1_peak_28506	chr7	21984980	21985951	+	4321	NA	promoter-TSS (CDCA7L)	#NAME?	77	CDCA7L	CDCA7L	NM_001127371			CDCA7L			NA
ASCL1_4_R1_peak_31638	chr9	33523306	33524307	+	4317	NA	promoter-TSS (ANKRD18B)	#NAME?	-605	ANKRD18B	ANKRD18B	NM_001244752			ANKRD18B			NA
ASCL1_4_R1_peak_4212	chr10	104403110	104405254	+	4309	NA	promoter-TSS (TRIM8)	#NAME?	-70	TRIM8	TRIM8	NM_030912			TRIM8			NA
ASCL1_4_R1_peak_7423	chr12	63328125	63329244	+	4303	NA	promoter-TSS (PPM1H)	#NAME?	-19	PPM1H	PPM1H	NM_020700			PPM1H			NA
ASCL1_4_R1_peak_27174	chr6	40554552	40555989	+	4297	NA	promoter-TSS (LRFN2)	#NAME?	-67	LRFN2	LRFN2	NM_020737			LRFN2			NA
ASCL1_4_R1_peak_29005	chr7	73152857	73153818	+	4289	NA	promoter-TSS (ABHD11)	#NAME?	-147	ABHD11	ABHD11	NM_001145364			ABHD11			NA
ASCL1_4_R1_peak_3692	chr10	60935891	60936594	+	4286	NA	promoter-TSS (PHYHIPL)	#NAME?	-18	CCHE1	CCHE1	NR_131782			CCHE1			NA
ASCL1_4_R1_peak_19342	chr2	191044852	191045957	+	4285	NA	promoter-TSS (C2orf88)	-promoter-TSS (C2orf88)	-277	C2orf88	C2orf88	NM_032321			C2orf88			NA
ASCL1_4_R1_peak_26051	chr5	139943657	139944247	+	4279	NA	promoter-TSS (SLC35A4)	#NAME?	-198	SLC35A4	SLC35A4	NM_080670			SLC35A4			NA
ASCL1_4_R1_peak_13638	chr17	63133151	63133734	+	4274	NA	promoter-TSS (RGS9)	#NAME?	-14	RGS9	RGS9	NM_001081955			RGS9			NA
ASCL1_4_R1_peak_29723	chr7	140773536	140774638	+	4271	NA	promoter-TSS (TMEM178B)	#NAME?	55	TMEM178B	TMEM178B	NM_001195278			TMEM178B			NA
ASCL1_4_R1_peak_24079	chr4	25235200	25236275	+	4270	NA	promoter-TSS (PI4K2B)	#NAME?	84	PI4K2B	PI4K2B	NM_018323			PI4K2B			NA
ASCL1_4_R1_peak_12536	chr17	4900302	4901802	+	4269	NA	promoter-TSS (INCA1)	#NAME?	-147	INCA1	INCA1	NM_213726			INCA1			NA
ASCL1_4_R1_peak_14219	chr17	79868726	79870040	+	4266	NA	promoter-TSS (PCYT2)	#NAME?	-30	PCYT2	PCYT2	NM_002861			PCYT2			NA
ASCL1_4_R1_peak_1373	chr1	47184402	47185217	+	4260	NA	promoter-TSS (EFCAB14)	#NAME?	-73	EFCAB14	EFCAB14	NM_014774			EFCAB14			NA
ASCL1_4_R1_peak_24522	chr4	103748217	103748927	+	4260	NA	promoter-TSS (UBE2D3)	#NAME?	-640	LOC105377348	LOC105377348	NR_131186			LOC105377348			NA
ASCL1_4_R1_peak_13942	chr17	76374270	76375174	+	4252	NA	promoter-TSS (PGS1)	#NAME?	23	PGS1	PGS1	NR_111989			PGS1			NA
ASCL1_4_R1_peak_29669	chr7	134854969	134855850	+	4252	NA	promoter-TSS (C7orf49)	-promoter-TSS (C7orf49)	169	C7orf49	C7orf49	NM_001305629			C7orf49			NA
ASCL1_4_R1_peak_32860	chr9	139760192	139761188	+	4251	NA	promoter-TSS (EDF1)	#NAME?	98	EDF1	EDF1	NM_001281297			EDF1			NA
ASCL1_4_R1_peak_30739	chr8	85095155	85095748	+	4244	NA	promoter-TSS (RALYL)	#NAME?	-135	RALYL	RALYL	NM_001287243			RALYL			NA
ASCL1_4_R1_peak_8940	chr14	24604904	24605844	+	4242	NA	promoter-TSS (PSME1)	#NAME?	7	PSME1	PSME1	NM_001281529			PSME1			NA
ASCL1_4_R1_peak_1720	chr1	91182917	91183762	+	4241	NA	promoter-TSS (BARHL2)	#NAME?	-545	BARHL2	BARHL2	NM_020063			BARHL2			NA
ASCL1_4_R1_peak_19189	chr2	172750630	172751156	+	4233	NA	promoter-TSS (SLC25A12)	#NAME?	-77	SLC25A12	SLC25A12	NM_003705			SLC25A12			NA
ASCL1_4_R1_peak_18725	chr2	107502518	107504239	+	4230	NA	promoter-TSS (ST6GAL2)	#NAME?	185	ST6GAL2	ST6GAL2	NM_032528			ST6GAL2			NA
ASCL1_4_R1_peak_5525	chr11	63683811	63685098	+	4216	NA	promoter-TSS (RCOR2)	#NAME?	-138	RCOR2	RCOR2	NM_173587			RCOR2			NA
ASCL1_4_R1_peak_21265	chr21	45079062	45079831	+	4214	NA	promoter-TSS (HSF2BP)	#NAME?	14	RRP1B	RRP1B	NM_015056			RRP1B			NA
ASCL1_4_R1_peak_7015	chr12	31742937	31744388	+	4212	NA	promoter-TSS (DENND5B)	#NAME?	290	DENND5B	DENND5B	NM_144973			DENND5B			NA
ASCL1_4_R1_peak_31593	chr9	21559233	21560153	+	4206	NA	promoter-TSS (MIR31HG)	#NAME?	4	MIR31HG	MIR31HG	NR_027054			MIR31HG			NA
ASCL1_4_R1_peak_13525	chr17	56031974	56033329	+	4206	NA	promoter-TSS (CUEDC1)	#NAME?	32964	VEZF1	VEZF1	NM_007146			VEZF1			NA
ASCL1_4_R1_peak_14755	chr18	43913635	43914510	+	4206	NA	promoter-TSS (RNF165)	#NAME?	-115	RNF165	RNF165	NM_001256758			RNF165			NA
ASCL1_4_R1_peak_29421	chr7	103968652	103969426	+	4206	NA	promoter-TSS (LHFPL3)	#NAME?	-65	LHFPL3	LHFPL3	NM_199000			LHFPL3			NA
ASCL1_4_R1_peak_30538	chr8	57123600	57124841	+	4204	NA	promoter-TSS (CHCHD7)	#NAME?	-95	CHCHD7	CHCHD7	NM_024300			CHCHD7			NA
ASCL1_4_R1_peak_13512	chr17	55162172	55163251	+	4202	NA	promoter-TSS (AKAP1)	#NAME?	158	AKAP1	AKAP1	NM_003488			AKAP1			NA
ASCL1_4_R1_peak_23318	chr3	183145882	183146948	+	4190	NA	promoter-TSS (MCF2L2)	#NAME?	-358	MCF2L2	MCF2L2	NM_015078			MCF2L2			NA
ASCL1_4_R1_peak_25652	chr5	89854310	89855052	+	4190	NA	promoter-TSS (ADGRV1)	#NAME?	64	ADGRV1	ADGRV1	NM_032119			ADGRV1			NA
ASCL1_4_R1_peak_32200	chr9	124030177	124030752	+	4190	NA	promoter-TSS (GSN)	#NAME?	84	GSN	GSN	NM_198252			GSN			NA
ASCL1_4_R1_peak_2814	chr1	223537356	223538177	+	4190	NA	promoter-TSS (SUSD4)	#NAME?	-222	SUSD4	SUSD4	NM_017982			SUSD4			NA
ASCL1_4_R1_peak_7169	chr12	50016960	50017635	+	4188	NA	promoter-TSS (PRPF40B)	#NAME?	-106	PRPF40B	PRPF40B	NM_001031698			PRPF40B			NA
ASCL1_4_R1_peak_2270	chr1	162039114	162040008	+	4187	NA	promoter-TSS (NOS1AP)	#NAME?	-20	NOS1AP	NOS1AP	NM_001126060			NOS1AP			NA
ASCL1_4_R1_peak_7905	chr12	120105324	120106134	+	4179	NA	promoter-TSS (PRKAB1)	#NAME?	-32	PRKAB1	PRKAB1	NM_006253			PRKAB1			NA
ASCL1_4_R1_peak_285	chr1	2322552	2323715	+	4178	NA	promoter-TSS (MORN1)	#NAME?	57	MORN1	MORN1	NM_001301060			MORN1			NA
ASCL1_4_R1_peak_13089	chr17	38020182	38020732	+	4177	NA	promoter-TSS (IKZF3)	#NAME?	-16	IKZF3	IKZF3	NM_183231			IKZF3			NA
ASCL1_4_R1_peak_14209	chr17	79790613	79791649	+	4171	NA	promoter-TSS (FAM195B)	#NAME?	39	FAM195B	FAM195B	NM_001093767			FAM195B			NA
ASCL1_4_R1_peak_30896	chr8	103876264	103876987	+	4168	NA	promoter-TSS (AZIN1)	#NAME?	126	AZIN1-AS1	AZIN1-AS1	NR_126338			AZIN1-AS1			NA
ASCL1_4_R1_peak_31528	chr9	5450268	5450843	+	4162	NA	promoter-TSS (CD274)	#NAME?	52	CD274	CD274	NM_001267706			CD274			NA
ASCL1_4_R1_peak_31217	chr8	144373051	144374005	+	4162	NA	promoter-TSS (ZNF696)	#NAME?	-31	ZNF696	ZNF696	NM_030895			ZNF696			NA
ASCL1_4_R1_peak_2966	chr1	231113798	231114890	+	4160	NA	promoter-TSS (ARV1)	#NAME?	274	TTC13	TTC13	NM_001122835			TTC13			NA
ASCL1_4_R1_peak_20177	chr20	16553735	16554418	+	4156	NA	promoter-TSS (KIF16B)	#NAME?	3	KIF16B	KIF16B	NM_001199865			KIF16B			NA
ASCL1_4_R1_peak_30676	chr8	74658416	74659750	+	4149	NA	promoter-TSS (STAU2)	#NAME?	79	STAU2	STAU2	NM_001164384			STAU2			NA
ASCL1_4_R1_peak_17164	chr19	47729231	47730127	+	4149	NA	promoter-TSS (MIR3190)	#NAME?	-520	MIR3190	MIR3190	NR_036158			MIR3190			NA
ASCL1_4_R1_peak_5751	chr11	66313044	66313856	+	4148	NA	promoter-TSS (ACTN3)	#NAME?	221	ZDHHC24	ZDHHC24	NM_207340			ZDHHC24			NA
ASCL1_4_R1_peak_16666	chr19	36346855	36347408	+	4143	NA	promoter-TSS (KIRREL2)	#NAME?	-679	KIRREL2	KIRREL2	NM_199179			KIRREL2			NA
ASCL1_4_R1_peak_19799	chr2	238535606	238536893	+	4137	NA	promoter-TSS (LRRFIP1)	#NAME?	-36480	RAB17	RAB17	NM_022449			RAB17			NA
ASCL1_4_R1_peak_11094	chr16	2389885	2391498	+	4134	NA	promoter-TSS (ABCA3)	#NAME?	56	ABCA3	ABCA3	NM_001089			ABCA3			NA
ASCL1_4_R1_peak_1676	chr1	85666078	85667661	+	4133	NA	promoter-TSS (SYDE2)	#NAME?	-141	SYDE2	SYDE2	NM_032184			SYDE2			NA
ASCL1_4_R1_peak_13697	chr17	66507707	66508357	+	4131	NA	promoter-TSS (PRKAR1A)	#NAME?	-488	PRKAR1A	PRKAR1A	NM_001276290			PRKAR1A			NA
ASCL1_4_R1_peak_32365	chr9	130742544	130743570	+	4127	NA	promoter-TSS (FAM102A)	#NAME?	-30064	FAM102A	FAM102A	NM_001035254			FAM102A			NA
ASCL1_4_R1_peak_1711	chr1	89989821	89991052	+	4125	NA	promoter-TSS (LRRC8B)	#NAME?	-33836	LRRC8B	LRRC8B	NM_015350			LRRC8B			NA
ASCL1_4_R1_peak_31314	chr8	144897044	144898527	+	4123	NA	promoter-TSS (SCRIB)	#NAME?	-236	SCRIB	SCRIB	NM_182706			SCRIB			NA
ASCL1_4_R1_peak_23499	chr3	197806960	197808896	+	4120	NA	promoter-TSS (ANKRD18DP)	#NAME?	-386	ANKRD18DP	ANKRD18DP	NR_003291			ANKRD18DP			NA
ASCL1_4_R1_peak_33147	chrX	21391886	21392874	+	4119	NA	promoter-TSS (CNKSR2)	#NAME?	-156	CNKSR2	CNKSR2	NM_001168647			CNKSR2			NA
ASCL1_4_R1_peak_6351	chr11	116643450	116644132	+	4119	NA	promoter-TSS (BUD13)	#NAME?	-77	BUD13	BUD13	NM_001159736			BUD13			NA
ASCL1_4_R1_peak_3230	chr10	6018952	6020282	+	4119	NA	promoter-TSS (IL15RA)	#NAME?	533	IL15RA	IL15RA	NM_001243539			IL15RA			NA
ASCL1_4_R1_peak_1753	chr1	94311775	94313172	+	4115	NA	promoter-TSS (MIR760)	#NAME?	85	MIR760	MIR760	NR_030621			MIR760			NA
ASCL1_4_R1_peak_1643	chr1	77747363	77748068	+	4113	NA	promoter-TSS (AK5)	#NAME?	53	AK5	AK5	NM_012093			AK5			NA
ASCL1_4_R1_peak_14887	chr18	56806847	56807467	+	4111	NA	promoter-TSS (SEC11C)	#NAME?	68	SEC11C	SEC11C	NM_033280			SEC11C			NA
ASCL1_4_R1_peak_5542	chr11	63933112	63934277	+	4108	NA	promoter-TSS (MACROD1)	#NAME?	-109	MACROD1	MACROD1	NM_014067			MACROD1			NA
ASCL1_4_R1_peak_23914	chr4	6576654	6577190	+	4106	NA	promoter-TSS (MAN2B2)	#NAME?	21	MAN2B2	MAN2B2	NM_001292038			MAN2B2			NA
ASCL1_4_R1_peak_10273	chr15	65578616	65579550	+	4103	NA	promoter-TSS (PARP16)	#NAME?	-65	PARP16	PARP16	NM_017851			PARP16			NA
ASCL1_4_R1_peak_10994	chr16	1822626	1823980	+	4103	NA	promoter-TSS (EME2)	#NAME?	74	EME2	EME2	NM_001257370			EME2			NA
ASCL1_4_R1_peak_24176	chr4	40058065	40059052	+	4102	NA	promoter-TSS (N4BP2)	#NAME?	34	N4BP2	N4BP2	NM_018177			N4BP2			NA
ASCL1_4_R1_peak_10264	chr15	65203650	65204341	+	4098	NA	promoter-TSS (ANKDD1A)	#NAME?	-106	ANKDD1A	ANKDD1A	NM_182703			ANKDD1A			NA
ASCL1_4_R1_peak_7021	chr12	32259402	32260142	+	4094	NA	promoter-TSS (BICD1)	#NAME?	-413	BICD1	BICD1	NM_001714			BICD1			NA
ASCL1_4_R1_peak_7467	chr12	69326609	69327570	+	4092	NA	promoter-TSS (CPM)	#NAME?	-110	CPM	CPM	NM_001874			CPM			NA
ASCL1_4_R1_peak_3882	chr10	79397270	79398637	+	4085	NA	promoter-TSS (KCNMA1)	#NAME?	-376	KCNMA1	KCNMA1	NM_001271521			KCNMA1			NA
ASCL1_4_R1_peak_26039	chr5	139487116	139487971	+	4084	NA	promoter-TSS (LINC01024)	#NAME?	54	LINC01024	LINC01024	NR_102741			LINC01024			NA
ASCL1_4_R1_peak_18031	chr2	37899163	37899959	+	4083	NA	promoter-TSS (CDC42EP3)	#NAME?	-219	CDC42EP3	CDC42EP3	NM_001270436			CDC42EP3			NA
ASCL1_4_R1_peak_27316	chr6	47445109	47446082	+	4080	NA	promoter-TSS (CD2AP)	#NAME?	70	CD2AP	CD2AP	NM_012120			CD2AP			NA
ASCL1_4_R1_peak_16948	chr19	42497962	42498684	+	4077	NA	promoter-TSS (ATP1A3)	#NAME?	105	ATP1A3	ATP1A3	NM_001256214			ATP1A3			NA
ASCL1_4_R1_peak_9612	chr14	102829060	102829903	+	4076	NA	promoter-TSS (CINP)	#NAME?	181	TECPR2	TECPR2	NM_014844			TECPR2			NA
ASCL1_4_R1_peak_16633	chr19	35758861	35761066	+	4067	NA	promoter-TSS (USF2)	#NAME?	67	USF2	USF2	NM_003367			USF2			NA
ASCL1_4_R1_peak_74	chr1	1071882	1072933	+	4066	NA	promoter-TSS (LINC01342)	#NAME?	10	LINC01342	LINC01342	NR_038869			LINC01342			NA
ASCL1_4_R1_peak_11198	chr16	3929783	3931521	+	4066	NA	promoter-TSS (CREBBP)	#NAME?	-531	CREBBP	CREBBP	NM_001079846			CREBBP			NA
ASCL1_4_R1_peak_1668	chr1	84971314	84972112	+	4053	NA	promoter-TSS (SPATA1)	#NAME?	-271	SPATA1	SPATA1	NM_001310156			SPATA1			NA
ASCL1_4_R1_peak_6975	chr12	27932604	27933925	+	4048	NA	promoter-TSS (KLHL42)	#NAME?	77	KLHL42	KLHL42	NM_020782			KLHL42			NA
ASCL1_4_R1_peak_19349	chr2	191512906	191514424	+	4048	NA	promoter-TSS (NAB1)	#NAME?	-183	NAB1	NAB1	NM_005966			NAB1			NA
ASCL1_4_R1_peak_13741	chr17	72321853	72322650	+	4047	NA	promoter-TSS (KIF19)	#NAME?	-100	KIF19	KIF19	NM_153209			KIF19			NA
ASCL1_4_R1_peak_17409	chr19	51529547	51530182	+	4046	NA	promoter-TSS (KLK11)	#NAME?	1021	KLK11	KLK11	NM_001167605			KLK11			NA
ASCL1_4_R1_peak_1713	chr1	90286119	90287646	+	4042	NA	promoter-TSS (LRRC8D)	#NAME?	-598	LRRC8D	LRRC8D	NM_018103			LRRC8D			NA
ASCL1_4_R1_peak_24450	chr4	87855904	87856546	+	4040	NA	promoter-TSS (AFF1)	#NAME?	-223	LOC100506746	LOC100506746	NR_038841			LOC100506746			NA
ASCL1_4_R1_peak_27711	chr6	125474738	125475238	+	4038	NA	promoter-TSS (TPD52L1)	#NAME?	109	TPD52L1	TPD52L1	NM_003287			TPD52L1			NA
ASCL1_4_R1_peak_24458	chr4	89205618	89206149	+	4037	NA	promoter-TSS (PPM1K)	#NAME?	100	PPM1K	PPM1K	NM_152542			PPM1K			NA
ASCL1_4_R1_peak_13765	chr17	72772369	72772922	+	4037	NA	promoter-TSS (NAT9)	#NAME?	23	TMEM104	TMEM104	NM_017728			TMEM104			NA
ASCL1_4_R1_peak_28195	chr7	1543456	1544484	+	4037	NA	promoter-TSS (INTS1)	#NAME?	48	INTS1	INTS1	NM_001080453			INTS1			NA
ASCL1_4_R1_peak_16833	chr19	39988350	39989045	+	4036	NA	promoter-TSS (DLL3)	#NAME?	-860	DLL3	DLL3	NM_203486			DLL3			NA
ASCL1_4_R1_peak_31008	chr8	125486857	125487645	+	4036	NA	promoter-TSS (RNF139-AS1)	-promoter-TSS (RNF139-AS1)	243	RNF139	RNF139	NM_007218			RNF139			NA
ASCL1_4_R1_peak_11461	chr16	28935915	28936958	+	4035	NA	promoter-TSS (RABEP2)	#NAME?	96	RABEP2	RABEP2	NM_024816			RABEP2			NA
ASCL1_4_R1_peak_14896	chr18	57026180	57026846	+	4030	NA	promoter-TSS (LMAN1)	#NAME?	-5	LMAN1	LMAN1	NM_005570			LMAN1			NA
ASCL1_4_R1_peak_3969	chr10	88515530	88517278	+	4029	NA	promoter-TSS (BMPR1A)	#NAME?	8	BMPR1A	BMPR1A	NM_004329			BMPR1A			NA
ASCL1_4_R1_peak_9121	chr14	53196527	53197212	+	4019	NA	promoter-TSS (STYX)	#NAME?	-14	STYX	STYX	NM_145251			STYX			NA
ASCL1_4_R1_peak_23802	chr4	2935459	2937081	+	4011	NA	promoter-TSS (MFSD10)	#NAME?	316	MFSD10	MFSD10	NM_001146069			MFSD10			NA
ASCL1_4_R1_peak_4763	chr11	842230	843398	+	4004	NA	promoter-TSS (TSPAN4)	#NAME?	-10	TSPAN4	TSPAN4	NM_001025234			TSPAN4			NA
ASCL1_4_R1_peak_25464	chr5	56468986	56470220	+	4000	NA	promoter-TSS (GPBP1)	#NAME?	-172	GPBP1	GPBP1	NM_022913			GPBP1			NA
ASCL1_4_R1_peak_14916	chr18	59992096	59992891	+	3995	NA	promoter-TSS (TNFRSF11A)	#NAME?	-27	TNFRSF11A	TNFRSF11A	NM_003839			TNFRSF11A			NA
ASCL1_4_R1_peak_15998	chr19	10612974	10614269	+	3991	NA	promoter-TSS (KEAP1)	#NAME?	433	KEAP1	KEAP1	NM_203500			KEAP1			NA
ASCL1_4_R1_peak_32581	chr9	136399318	136400594	+	3986	NA	promoter-TSS (ADAMTSL2)	#NAME?	-19	ADAMTSL2	ADAMTSL2	NM_001145320			ADAMTSL2			NA
ASCL1_4_R1_peak_12283	chr16	88922767	88923861	+	3963	NA	promoter-TSS (GALNS)	#NAME?	60	GALNS	GALNS	NM_000512			GALNS			NA
ASCL1_4_R1_peak_19595	chr2	220143776	220144498	+	3962	NA	promoter-TSS (DNAJB2)	#NAME?	97	DNAJB2	DNAJB2	NM_001039550			DNAJB2			NA
ASCL1_4_R1_peak_7806	chr12	112819318	112820485	+	3960	NA	promoter-TSS (HECTD4)	#NAME?	-5	HECTD4	HECTD4	NM_001109662			HECTD4			NA
ASCL1_4_R1_peak_18650	chr2	99552118	99553268	+	3959	NA	promoter-TSS (KIAA1211L)	#NAME?	-9	KIAA1211L	KIAA1211L	NM_207362			KIAA1211L			NA
ASCL1_4_R1_peak_1170	chr1	38273352	38274650	+	3947	NA	promoter-TSS (YRDC)	#NAME?	-136	YRDC	YRDC	NM_024640			YRDC			NA
ASCL1_4_R1_peak_20375	chr20	32398840	32399424	+	3944	NA	promoter-TSS (CHMP4B)	#NAME?	22	CHMP4B	CHMP4B	NM_176812			CHMP4B			NA
ASCL1_4_R1_peak_18580	chr2	96804123	96804667	+	3942	NA	promoter-TSS (ASTL)	#NAME?	-220	ASTL	ASTL	NM_001002036			ASTL			NA
ASCL1_4_R1_peak_10566	chr15	85523552	85525699	+	3937	NA	promoter-TSS (PDE8A)	#NAME?	-580	PDE8A	PDE8A	NM_173454			PDE8A			NA
ASCL1_4_R1_peak_13712	chr17	70636493	70637043	+	3926	NA	promoter-TSS (LINC00511)	#NAME?	-157	LINC00511	LINC00511	NR_033876			LINC00511			NA
ASCL1_4_R1_peak_15902	chr19	7938783	7939802	+	3925	NA	promoter-TSS (PRR36)	#NAME?	34	PRR36	PRR36	NM_001190467			PRR36			NA
ASCL1_4_R1_peak_5740	chr11	66138716	66139773	+	3924	NA	promoter-TSS (SLC29A2)	#NAME?	47	SLC29A2	SLC29A2	NM_001300869			SLC29A2			NA
ASCL1_4_R1_peak_13533	chr17	56429457	56429978	+	3918	NA	promoter-TSS (SUPT4H1)	#NAME?	-118	SUPT4H1	SUPT4H1	NM_003168			SUPT4H1			NA
ASCL1_4_R1_peak_23969	chr4	8442311	8442984	+	3916	NA	promoter-TSS (ACOX3)	#NAME?	115	TRMT44	TRMT44	NM_152544			TRMT44			NA
ASCL1_4_R1_peak_28442	chr7	10979901	10980405	+	3908	NA	promoter-TSS (NDUFA4)	#NAME?	-340	NDUFA4	NDUFA4	NM_002489			NDUFA4			NA
ASCL1_4_R1_peak_17954	chr2	27434513	27435441	+	3904	NA	promoter-TSS (ATRAID)	#NAME?	78	ATRAID	ATRAID	NM_016085			ATRAID			NA
ASCL1_4_R1_peak_5270	chr11	33278614	33279885	+	3898	NA	promoter-TSS (HIPK3)	#NAME?	381	HIPK3	HIPK3	NM_001278162			HIPK3			NA
ASCL1_4_R1_peak_5708	chr11	65667471	65668421	+	3887	NA	promoter-TSS (FOSL1)	#NAME?	51	FOSL1	FOSL1	NR_125339			FOSL1			NA
ASCL1_4_R1_peak_19092	chr2	160568533	160569102	+	3882	NA	promoter-TSS (MARCH7)	#NAME?	129	BAZ2B	BAZ2B	NR_110586			BAZ2B			NA
ASCL1_4_R1_peak_17935	chr2	26785047	26785641	+	3881	NA	promoter-TSS (C2orf70)	-promoter-TSS (C2orf70)	-137	C2orf70	C2orf70	NM_001105519			C2orf70			NA
ASCL1_4_R1_peak_31626	chr9	32384393	32384892	+	3881	NA	promoter-TSS (ACO1)	#NAME?	41	ACO1	ACO1	NM_002197			ACO1			NA
ASCL1_4_R1_peak_30683	chr8	75232837	75234136	+	3878	NA	promoter-TSS (JPH1)	#NAME?	76	JPH1	JPH1	NM_020647			JPH1			NA
ASCL1_4_R1_peak_7956	chr12	122063890	122065131	+	3876	NA	promoter-TSS (ORAI1)	#NAME?	55	ORAI1	ORAI1	NM_032790			ORAI1			NA
ASCL1_4_R1_peak_12733	chr17	16945219	16946425	+	3868	NA	promoter-TSS (MPRIP)	#NAME?	-252	MPRIP	MPRIP	NM_015134			MPRIP			NA
ASCL1_4_R1_peak_24607	chr4	122617713	122618513	+	3858	NA	promoter-TSS (ANXA5)	#NAME?	34	ANXA5	ANXA5	NM_001154			ANXA5			NA
ASCL1_4_R1_peak_21780	chr22	38793827	38795380	+	3858	NA	promoter-TSS (LOC400927-CSNK1E)	-promoter-TSS (LOC400927-CSNK1E)	-76	LOC400927-CSNK1E	LOC400927-CSNK1E	NM_001289912			LOC400927-CSNK1E			NA
ASCL1_4_R1_peak_9770	chr14	105766639	105768170	+	3852	NA	promoter-TSS (BRF1)	#NAME?	-13348	PACS2	PACS2	NM_015197			PACS2			NA
ASCL1_4_R1_peak_31919	chr9	95087998	95088530	+	3850	NA	promoter-TSS (NOL8)	#NAME?	-388	NOL8	NOL8	NM_001256394			NOL8			NA
ASCL1_4_R1_peak_29339	chr7	100449733	100450717	+	3850	NA	promoter-TSS (SLC12A9)	#NAME?	-116	SLC12A9	SLC12A9	NM_020246			SLC12A9			NA
ASCL1_4_R1_peak_11839	chr16	67204134	67204762	+	3848	NA	promoter-TSS (NOL3)	#NAME?	-3308	NOL3	NOL3	NM_001276311			NOL3			NA
ASCL1_4_R1_peak_25576	chr5	76114504	76115148	+	3841	NA	promoter-TSS (F2RL1)	#NAME?	-7	F2RL1	F2RL1	NM_005242			F2RL1			NA
ASCL1_4_R1_peak_15935	chr19	8477726	8478477	+	3838	NA	promoter-TSS (MARCH2)	#NAME?	-86	MARCH2	MARCH2	NM_001005415			MARCH2			NA
ASCL1_4_R1_peak_26845	chr6	20402044	20404150	+	3838	NA	promoter-TSS (E2F3)	#NAME?	960	E2F3	E2F3	NM_001949			E2F3			NA
ASCL1_4_R1_peak_9911	chr15	29862113	29863689	+	3831	NA	promoter-TSS (FAM189A1)	#NAME?	26	FAM189A1	FAM189A1	NM_015307			FAM189A1			NA
ASCL1_4_R1_peak_21130	chr21	37528588	37529882	+	3830	NA	promoter-TSS (CBR3-AS1)	-promoter-TSS (CBR3-AS1)	-629	CBR3-AS1	CBR3-AS1	NR_038893			CBR3-AS1			NA
ASCL1_4_R1_peak_32548	chr9	136024153	136025181	+	3829	NA	promoter-TSS (RALGDS)	#NAME?	14665	GBGT1	GBGT1	NM_001288572			GBGT1			NA
ASCL1_4_R1_peak_25977	chr5	137089925	137090849	+	3825	NA	promoter-TSS (HNRNPA0)	#NAME?	-348	HNRNPA0	HNRNPA0	NM_006805			HNRNPA0			NA
ASCL1_4_R1_peak_28456	chr7	12726143	12727244	+	3816	NA	promoter-TSS (ARL4A)	#NAME?	241	ARL4A	ARL4A	NM_005738			ARL4A			NA
ASCL1_4_R1_peak_5636	chr11	64948629	64949209	+	3807	NA	promoter-TSS (CAPN1)	#NAME?	-385	CAPN1	CAPN1	NM_005186			CAPN1			NA
ASCL1_4_R1_peak_24169	chr4	39640212	39640893	+	3805	NA	promoter-TSS (SMIM14)	#NAME?	-71	SMIM14	SMIM14	NM_174921			SMIM14			NA
ASCL1_4_R1_peak_17948	chr2	27294256	27295033	+	3796	NA	promoter-TSS (OST4)	#NAME?	-77	OST4	OST4	NM_001134693			OST4			NA
ASCL1_4_R1_peak_24132	chr4	36245698	36246518	+	3791	NA	promoter-TSS (ARAP2)	#NAME?	-129	ARAP2	ARAP2	NM_015230			ARAP2			NA
ASCL1_4_R1_peak_6022	chr11	73693604	73694793	+	3788	NA	promoter-TSS (UCP2)	#NAME?	-309	UCP2	UCP2	NM_003355			UCP2			NA
ASCL1_4_R1_peak_32236	chr9	126030310	126031441	+	3787	NA	promoter-TSS (STRBP)	#NAME?	-32	STRBP	STRBP	NM_001171137			STRBP			NA
ASCL1_4_R1_peak_1021	chr1	31885697	31886757	+	3781	NA	promoter-TSS (SERINC2)	#NAME?	264	SERINC2	SERINC2	NM_001199037			SERINC2			NA
ASCL1_4_R1_peak_21419	chr21	47648294	47649722	+	3775	NA	promoter-TSS (LSS)	#NAME?	-137	MCM3AP-AS1	MCM3AP-AS1	NR_002776			MCM3AP-AS1			NA
ASCL1_4_R1_peak_22311	chr3	15247354	15248396	+	3774	NA	promoter-TSS (COL6A4P1)	#NAME?	142	CAPN7	CAPN7	NM_014296			CAPN7			NA
ASCL1_4_R1_peak_5868	chr11	67980205	67982011	+	3769	NA	promoter-TSS (SUV420H1)	#NAME?	-296	SUV420H1	SUV420H1	NM_001300908			SUV420H1			NA
ASCL1_4_R1_peak_33592	chrX	117861060	117862187	+	3759	NA	promoter-TSS (IL13RA1)	#NAME?	64	IL13RA1	IL13RA1	NM_001560			IL13RA1			NA
ASCL1_4_R1_peak_27989	chr6	167039969	167041679	+	3759	NA	promoter-TSS (RPS6KA2)	#NAME?	-98	RPS6KA2	RPS6KA2	NM_001006932			RPS6KA2			NA
ASCL1_4_R1_peak_9000	chr14	34419463	34420514	+	3758	NA	promoter-TSS (EGLN3)	#NAME?	296	EGLN3	EGLN3	NM_022073			EGLN3			NA
ASCL1_4_R1_peak_12539	chr17	4981457	4982069	+	3756	NA	promoter-TSS (ZFP3)	#NAME?	9	ZFP3	ZFP3	NM_153018			ZFP3			NA
ASCL1_4_R1_peak_27825	chr6	146135393	146136236	+	3755	NA	promoter-TSS (LOC100507557)	#NAME?	107	FBXO30	FBXO30	NM_032145			FBXO30			NA
ASCL1_4_R1_peak_30180	chr8	17658381	17659430	+	3753	NA	promoter-TSS (MTUS1)	#NAME?	94008	FGL1	FGL1	NM_004467			FGL1			NA
ASCL1_4_R1_peak_14397	chr18	158068	159022	+	3744	NA	promoter-TSS (USP14)	#NAME?	62	USP14	USP14	NM_001037334			USP14			NA
ASCL1_4_R1_peak_29502	chr7	116311824	116312720	+	3744	NA	promoter-TSS (MET)	#NAME?	-187	MET	MET	NM_001127500			MET			NA
ASCL1_4_R1_peak_29257	chr7	98030023	98030852	+	3741	NA	promoter-TSS (BAIAP2L1)	#NAME?	-10	BAIAP2L1	BAIAP2L1	NM_018842			BAIAP2L1			NA
ASCL1_4_R1_peak_2419	chr1	182573275	182573877	+	3741	NA	promoter-TSS (RGS16)	#NAME?	-28	RGS16	RGS16	NM_002928			RGS16			NA
ASCL1_4_R1_peak_26963	chr6	30654902	30655616	+	3734	NA	promoter-TSS (PPP1R18)	#NAME?	413	PPP1R18	PPP1R18	NM_001134870_7			PPP1R18			NA
ASCL1_4_R1_peak_24003	chr4	11430186	11431066	+	3730	NA	promoter-TSS (HS3ST1)	#NAME?	-89	HS3ST1	HS3ST1	NM_005114			HS3ST1			NA
ASCL1_4_R1_peak_26551	chr5	180288060	180288934	+	3727	NA	promoter-TSS (ZFP62)	#NAME?	-211	ZFP62	ZFP62	NM_001172638			ZFP62			NA
ASCL1_4_R1_peak_30883	chr8	103250794	103252102	+	3722	NA	promoter-TSS (RRM2B)	#NAME?	-102	RRM2B	RRM2B	NM_001172478			RRM2B			NA
ASCL1_4_R1_peak_19581	chr2	219866096	219868150	+	3722	NA	promoter-TSS (MIR375)	#NAME?	186	LOC100129175	LOC100129175	NR_046086			LOC100129175			NA
ASCL1_4_R1_peak_17503	chr19	55769694	55770793	+	3717	NA	promoter-TSS (PPP6R1)	#NAME?	-205	PPP6R1	PPP6R1	NM_014931			PPP6R1			NA
ASCL1_4_R1_peak_23742	chr4	1857246	1858765	+	3714	NA	promoter-TSS (LETM1)	#NAME?	-31	LETM1	LETM1	NM_012318			LETM1			NA
ASCL1_4_R1_peak_14452	chr18	5628419	5630956	+	3710	NA	promoter-TSS (EPB41L3)	#NAME?	-85378	EPB41L3	EPB41L3	NM_001281535			EPB41L3			NA
ASCL1_4_R1_peak_2541	chr1	201368217	201368949	+	3695	NA	promoter-TSS (LAD1)	#NAME?	86	LAD1	LAD1	NM_005558			LAD1			NA
ASCL1_4_R1_peak_14523	chr18	11980483	11982072	+	3694	NA	promoter-TSS (IMPA2)	#NAME?	-150	IMPA2	IMPA2	NM_014214			IMPA2			NA
ASCL1_4_R1_peak_22426	chr3	39850725	39851498	+	3691	NA	promoter-TSS (MYRIP)	#NAME?	-40	MYRIP	MYRIP	NM_015460			MYRIP			NA
ASCL1_4_R1_peak_16872	chr19	40949041	40949551	+	3685	NA	promoter-TSS (SERTAD3)	#NAME?	986	SERTAD3	SERTAD3	NM_203344			SERTAD3			NA
ASCL1_4_R1_peak_23926	chr4	6910970	6912008	+	3681	NA	promoter-TSS (TBC1D14)	#NAME?	-6	TBC1D14	TBC1D14	NM_020773			TBC1D14			NA
ASCL1_4_R1_peak_14964	chr18	67067782	67068802	+	3679	NA	promoter-TSS (DOK6)	#NAME?	8	DOK6	DOK6	NM_152721			DOK6			NA
ASCL1_4_R1_peak_29803	chr7	149570341	149571450	+	3678	NA	promoter-TSS (ATP6V0E2-AS1)	-promoter-TSS (ATP6V0E2-AS1)	56	ATP6V0E2-AS1	ATP6V0E2-AS1	NR_027040			ATP6V0E2-AS1			NA
ASCL1_4_R1_peak_31886	chr9	92219588	92220100	+	3667	NA	promoter-TSS (GADD45G)	#NAME?	-83	GADD45G	GADD45G	NM_006705			GADD45G			NA
ASCL1_4_R1_peak_15703	chr19	4007088	4008111	+	3666	NA	promoter-TSS (PIAS4)	#NAME?	3	PIAS4	PIAS4	NM_015897			PIAS4			NA
ASCL1_4_R1_peak_4056	chr10	97320809	97321546	+	3663	NA	promoter-TSS (SORBS1)	#NAME?	0	SORBS1	SORBS1	NM_015385			SORBS1			NA
ASCL1_4_R1_peak_11864	chr16	67678652	67679319	+	3662	NA	promoter-TSS (RLTPR)	#NAME?	-45	RLTPR	RLTPR	NM_001013838			RLTPR			NA
ASCL1_4_R1_peak_545	chr1	10458558	10459705	+	3660	NA	promoter-TSS (PGD)	#NAME?	82	PGD	PGD	NM_001304452			PGD			NA
ASCL1_4_R1_peak_24016	chr4	13545517	13546707	+	3653	NA	promoter-TSS (NKX3-2)	-promoter-TSS (NKX3-2)	2	NKX3-2	NKX3-2	NM_001189			NKX3-2			NA
ASCL1_4_R1_peak_31243	chr8	144511247	144514000	+	3650	NA	promoter-TSS (MAFA)	#NAME?	-21	MAFA	MAFA	NM_201589			MAFA			NA
ASCL1_4_R1_peak_30931	chr8	110551659	110552512	+	3649	NA	promoter-TSS (EBAG9)	#NAME?	156	EBAG9	EBAG9	NM_004215			EBAG9			NA
ASCL1_4_R1_peak_8562	chr13	50069931	50070588	+	3649	NA	promoter-TSS (PHF11)	#NAME?	-269	PHF11	PHF11	NM_001040443			PHF11			NA
ASCL1_4_R1_peak_1570	chr1	63787865	63790371	+	3648	NA	promoter-TSS (FOXD3-AS1)	-promoter-TSS (FOXD3-AS1)	388	FOXD3	FOXD3	NM_012183			FOXD3			NA
ASCL1_4_R1_peak_18475	chr2	85788310	85788853	+	3641	NA	promoter-TSS (GGCX)	#NAME?	76	GGCX	GGCX	NM_000821			GGCX			NA
ASCL1_4_R1_peak_18127	chr2	46925817	46926885	+	3636	NA	promoter-TSS (SOCS5)	#NAME?	2	SOCS5	SOCS5	NM_144949			SOCS5			NA
ASCL1_4_R1_peak_23264	chr3	176914749	176915957	+	3636	NA	promoter-TSS (TBL1XR1)	#NAME?	-305	TBL1XR1	TBL1XR1	NM_024665			TBL1XR1			NA
ASCL1_4_R1_peak_7269	chr12	53574103	53575088	+	3634	NA	promoter-TSS (ZNF740)	#NAME?	60	ZNF740	ZNF740	NM_001004304			ZNF740			NA
ASCL1_4_R1_peak_1544	chr1	60279989	60281166	+	3633	NA	promoter-TSS (HOOK1)	#NAME?	44	HOOK1	HOOK1	NM_015888			HOOK1			NA
ASCL1_4_R1_peak_27277	chr6	44191067	44191747	+	3631	NA	promoter-TSS (SLC29A1)	#NAME?	4165	SLC29A1	SLC29A1	NM_001304465			SLC29A1			NA
ASCL1_4_R1_peak_14873	chr18	55469859	55471051	+	3629	NA	promoter-TSS (ATP8B1)	#NAME?	-128	ATP8B1	ATP8B1	NM_005603			ATP8B1			NA
ASCL1_4_R1_peak_7083	chr12	46122559	46124398	+	3621	NA	promoter-TSS (ARID2)	#NAME?	-142	ARID2	ARID2	NM_152641			ARID2			NA
ASCL1_4_R1_peak_21211	chr21	43430281	43431385	+	3617	NA	promoter-TSS (ZBTB21)	#NAME?	-337	ZBTB21	ZBTB21	NM_001098403			ZBTB21			NA
ASCL1_4_R1_peak_22921	chr3	128206446	128207592	+	3617	NA	promoter-TSS (GATA2)	#NAME?	-1027	GATA2-AS1	GATA2-AS1	NR_125398			GATA2-AS1			NA
ASCL1_4_R1_peak_31427	chr8	145638110	145639668	+	3607	NA	promoter-TSS (SLC39A4)	#NAME?	3390	SLC39A4	SLC39A4	NM_130849			SLC39A4			NA
ASCL1_4_R1_peak_14584	chr18	18691660	18692178	+	3605	NA	promoter-TSS (ROCK1)	#NAME?	-107	ROCK1	ROCK1	NM_005406			ROCK1			NA
ASCL1_4_R1_peak_14665	chr18	30050055	30051232	+	3605	NA	promoter-TSS (GAREM)	#NAME?	-196	GAREM	GAREM	NM_022751			GAREM			NA
ASCL1_4_R1_peak_9124	chr14	53619094	53620279	+	3598	NA	promoter-TSS (LOC101927620)	#NAME?	360	DDHD1	DDHD1	NM_001160147			DDHD1			NA
ASCL1_4_R1_peak_13018	chr17	35969111	35969763	+	3598	NA	promoter-TSS (SYNRG)	#NAME?	49	SYNRG	SYNRG	NM_007247			SYNRG			NA
ASCL1_4_R1_peak_15152	chr18	77724154	77725197	+	3596	NA	promoter-TSS (HSBP1L1)	#NAME?	93	HSBP1L1	HSBP1L1	NM_001136180			HSBP1L1			NA
ASCL1_4_R1_peak_32523	chr9	135230057	135230769	+	3595	NA	promoter-TSS (SETX)	#NAME?	-41	SETX	SETX	NM_015046			SETX			NA
ASCL1_4_R1_peak_4842	chr11	1410231	1411724	+	3589	NA	promoter-TSS (BRSK2)	#NAME?	-152	BRSK2	BRSK2	NM_003957			BRSK2			NA
ASCL1_4_R1_peak_18373	chr2	73460071	73460983	+	3589	NA	promoter-TSS (CCT7)	#NAME?	-171	PRADC1	PRADC1	NM_032319			PRADC1			NA
ASCL1_4_R1_peak_5620	chr11	64691943	64692535	+	3580	NA	promoter-TSS (PPP2R5B)	#NAME?	96	PPP2R5B	PPP2R5B	NM_006244			PPP2R5B			NA
ASCL1_4_R1_peak_1516	chr1	57110490	57111475	+	3580	NA	promoter-TSS (PRKAA2)	#NAME?	-8	PRKAA2	PRKAA2	NM_006252			PRKAA2			NA
ASCL1_4_R1_peak_1445	chr1	52831299	52832327	+	3580	NA	promoter-TSS (CC2D1B)	#NAME?	64	CC2D1B	CC2D1B	NM_032449			CC2D1B			NA
ASCL1_4_R1_peak_8950	chr14	24779810	24780735	+	3576	NA	promoter-TSS (LTB4R)	#NAME?	304	CIDEB	CIDEB	NM_014430			CIDEB			NA
ASCL1_4_R1_peak_25509	chr5	67510676	67512416	+	3566	NA	promoter-TSS (PIK3R1)	#NAME?	25842	LOC102467655	LOC102467655	NR_105003			LOC102467655			NA
ASCL1_4_R1_peak_16191	chr19	14182778	14184754	+	3560	NA	promoter-TSS (LOC113230)	#NAME?	-55	LOC113230	LOC113230	NM_001291291			LOC113230			NA
ASCL1_4_R1_peak_5939	chr11	70244201	70245008	+	3558	NA	promoter-TSS (CTTN)	#NAME?	-8	CTTN	CTTN	NM_001184740			CTTN			NA
ASCL1_4_R1_peak_28987	chr7	72971345	72972259	+	3558	NA	promoter-TSS (BCL7B)	#NAME?	-200	BCL7B	BCL7B	NM_001197244			BCL7B			NA
ASCL1_4_R1_peak_13802	chr17	73401336	73402179	+	3555	NA	promoter-TSS (GRB2)	#NAME?	33	GRB2	GRB2	NM_203506			GRB2			NA
ASCL1_4_R1_peak_5061	chr11	9025116	9026469	+	3552	NA	promoter-TSS (NRIP3)	#NAME?	-196	NRIP3	NRIP3	NM_020645			NRIP3			NA
ASCL1_4_R1_peak_15603	chr19	3061726	3062837	+	3548	NA	promoter-TSS (AES)	#NAME?	90	AES	AES	NM_198969			AES			NA
ASCL1_4_R1_peak_12927	chr17	28256778	28257585	+	3541	NA	promoter-TSS (SSH2)	#NAME?	-123	SSH2	SSH2	NM_001282129			SSH2			NA
ASCL1_4_R1_peak_13695	chr17	66453324	66454159	+	3540	NA	promoter-TSS (WIPI1)	#NAME?	-88	WIPI1	WIPI1	NM_017983			WIPI1			NA
ASCL1_4_R1_peak_16108	chr19	12912240	12913073	+	3540	NA	promoter-TSS (PRDX2)	#NAME?	68	PRDX2	PRDX2	NM_005809			PRDX2			NA
ASCL1_4_R1_peak_29085	chr7	76026571	76027208	+	3538	NA	promoter-TSS (ZP3)	#NAME?	48	ZP3	ZP3	NM_001110354			ZP3			NA
ASCL1_4_R1_peak_29960	chr7	156802128	156803969	+	3528	NA	promoter-TSS (MNX1)	#NAME?	299	MNX1	MNX1	NM_005515			MNX1			NA
ASCL1_4_R1_peak_21593	chr22	24092919	24093630	+	3526	NA	promoter-TSS (ZNF70)	#NAME?	5	ZNF70	ZNF70	NM_021916			ZNF70			NA
ASCL1_4_R1_peak_9950	chr15	34659140	34659996	+	3525	NA	promoter-TSS (LPCAT4)	#NAME?	-173	LPCAT4	LPCAT4	NM_153613			LPCAT4			NA
ASCL1_4_R1_peak_29652	chr7	130794514	130795129	+	3514	NA	promoter-TSS (MKLN1)	#NAME?	196598	LOC100506860	LOC100506860	NR_109780			LOC100506860			NA
ASCL1_4_R1_peak_28610	chr7	28218938	28220721	+	3514	NA	promoter-TSS (JAZF1-AS1)	-promoter-TSS (JAZF1-AS1)	-247	JAZF1-AS1	JAZF1-AS1	NR_034097			JAZF1-AS1			NA
ASCL1_4_R1_peak_29733	chr7	143058523	143060076	+	3512	NA	promoter-TSS (FAM131B)	#NAME?	-126	FAM131B	FAM131B	NM_001031690			FAM131B			NA
ASCL1_4_R1_peak_32755	chr9	139377093	139379223	+	3507	NA	promoter-TSS (SEC16A)	#NAME?	211	C9orf163	C9orf163	NM_152571			C9orf163			NA
ASCL1_4_R1_peak_15235	chr19	750655	751529	+	3505	NA	promoter-TSS (MISP)	#NAME?	-54	MISP	MISP	NM_173481			MISP			NA
ASCL1_4_R1_peak_9715	chr14	105266586	105267824	+	3505	NA	promoter-TSS (ZBTB42)	#NAME?	-313	ZBTB42	ZBTB42	NM_001137601			ZBTB42			NA
ASCL1_4_R1_peak_9670	chr14	104313196	104314875	+	3503	NA	promoter-TSS (PPP1R13B)	#NAME?	-23	LINC00637	LINC00637	NR_038436			LINC00637			NA
ASCL1_4_R1_peak_11507	chr16	30406318	30407318	+	3503	NA	promoter-TSS (ZNF48)	#NAME?	78	ZNF48	ZNF48	NM_001214907			ZNF48			NA
ASCL1_4_R1_peak_5528	chr11	63705964	63706608	+	3495	NA	promoter-TSS (NAA40)	#NAME?	-156	NAA40	NAA40	NM_001300800			NAA40			NA
ASCL1_4_R1_peak_3418	chr10	27541215	27541966	+	3490	NA	promoter-TSS (LRRC37A6P)	#NAME?	-355	LRRC37A6P	LRRC37A6P	NR_003525			LRRC37A6P			NA
ASCL1_4_R1_peak_14829	chr18	48085809	48086967	+	3481	NA	promoter-TSS (MAPK4)	#NAME?	-96	MAPK4	MAPK4	NM_002747			MAPK4			NA
ASCL1_4_R1_peak_23931	chr4	7044130	7045842	+	3476	NA	promoter-TSS (TADA2B)	#NAME?	-170	TADA2B	TADA2B	NM_152293			TADA2B			NA
ASCL1_4_R1_peak_10547	chr15	83775777	83776902	+	3475	NA	promoter-TSS (TM6SF1)	#NAME?	15	TM6SF1	TM6SF1	NM_001144903			TM6SF1			NA
ASCL1_4_R1_peak_1241	chr1	41826704	41828302	+	3473	NA	promoter-TSS (FOXO6)	#NAME?	-100	FOXO6	FOXO6	NM_001291281			FOXO6			NA
ASCL1_4_R1_peak_5694	chr11	65547332	65549243	+	3472	NA	promoter-TSS (AP5B1)	#NAME?	-225	AP5B1	AP5B1	NM_138368			AP5B1			NA
ASCL1_4_R1_peak_30874	chr8	102217188	102218564	+	3464	NA	promoter-TSS (ZNF706)	#NAME?	84	ZNF706	ZNF706	NM_001267709			ZNF706			NA
ASCL1_4_R1_peak_22600	chr3	52719363	52720070	+	3464	NA	promoter-TSS (GNL3)	#NAME?	150	PBRM1	PBRM1	NM_018313			PBRM1			NA
ASCL1_4_R1_peak_13597	chr17	61522916	61524343	+	3460	NA	promoter-TSS (CYB561)	#NAME?	93	CYB561	CYB561	NM_001915			CYB561			NA
ASCL1_4_R1_peak_7383	chr12	57984696	57985286	+	3459	NA	promoter-TSS (PIP4K2C)	#NAME?	49	PIP4K2C	PIP4K2C	NM_001146258			PIP4K2C			NA
ASCL1_4_R1_peak_17559	chr19	56151377	56151876	+	3455	NA	promoter-TSS (ZNF580)	#NAME?	-766	ZNF580	ZNF580	NM_016202			ZNF580			NA
ASCL1_4_R1_peak_27363	chr6	55443734	55444191	+	3455	NA	promoter-TSS (HMGCLL1)	#NAME?	50	HMGCLL1	HMGCLL1	NM_001287741			HMGCLL1			NA
ASCL1_4_R1_peak_9438	chr14	90526736	90527569	+	3455	NA	promoter-TSS (KCNK13)	#NAME?	-957	KCNK13	KCNK13	NM_022054			KCNK13			NA
ASCL1_4_R1_peak_17561	chr19	56153828	56154530	+	3448	NA	promoter-TSS (ZNF581)	#NAME?	-807	ZNF581	ZNF581	NM_016535			ZNF581			NA
ASCL1_4_R1_peak_5660	chr11	65264705	65265346	+	3441	NA	promoter-TSS (MALAT1)	#NAME?	-208	MALAT1	MALAT1	NR_002819			MALAT1			NA
ASCL1_4_R1_peak_5446	chr11	60928516	60929313	+	3440	NA	promoter-TSS (VPS37C)	#NAME?	2	VPS37C	VPS37C	NM_017966			VPS37C			NA
ASCL1_4_R1_peak_8815	chr13	113622677	113623735	+	3440	NA	promoter-TSS (MCF2L)	#NAME?	-254	MCF2L-AS1	MCF2L-AS1	NR_034002			MCF2L-AS1			NA
ASCL1_4_R1_peak_3386	chr10	23480611	23482359	+	3436	NA	promoter-TSS (PTF1A)	#NAME?	25	PTF1A	PTF1A	NM_178161			PTF1A			NA
ASCL1_4_R1_peak_20771	chr20	60696591	60698486	+	3425	NA	promoter-TSS (LSM14B)	#NAME?	21	LSM14B	LSM14B	NM_144703			LSM14B			NA
ASCL1_4_R1_peak_10952	chr16	1429104	1430212	+	3421	NA	promoter-TSS (UNKL)	#NAME?	26	UNKL	UNKL	NM_001037125			UNKL			NA
ASCL1_4_R1_peak_27933	chr6	160113733	160114789	+	3421	NA	promoter-TSS (SOD2)	#NAME?	92	SOD2	SOD2	NM_001024465			SOD2			NA
ASCL1_4_R1_peak_10792	chr16	451495	452177	+	3408	NA	promoter-TSS (DECR2)	#NAME?	-22	DECR2	DECR2	NM_020664			DECR2			NA
ASCL1_4_R1_peak_16556	chr19	33555186	33556317	+	3392	NA	promoter-TSS (RHPN2)	#NAME?	73	RHPN2	RHPN2	NM_033103			RHPN2			NA
ASCL1_4_R1_peak_7187	chr12	50677092	50677556	+	3390	NA	promoter-TSS (LIMA1)	#NAME?	29	LIMA1	LIMA1	NM_016357			LIMA1			NA
ASCL1_4_R1_peak_23798	chr4	2819359	2820541	+	3389	NA	promoter-TSS (SH3BP2)	#NAME?	-591	SH3BP2	SH3BP2	NM_003023			SH3BP2			NA
ASCL1_4_R1_peak_24947	chr4	186064002	186064892	+	3389	NA	promoter-TSS (SLC25A4)	#NAME?	30	SLC25A4	SLC25A4	NM_001151			SLC25A4			NA
ASCL1_4_R1_peak_28660	chr7	33148534	33149384	+	3384	NA	promoter-TSS (RP9)	#NAME?	43	RP9	RP9	NM_203288			RP9			NA
ASCL1_4_R1_peak_22449	chr3	43327717	43328340	+	3383	NA	promoter-TSS (SNRK)	#NAME?	24	SNRK	SNRK	NM_017719			SNRK			NA
ASCL1_4_R1_peak_6384	chr11	118401133	118402137	+	3370	NA	promoter-TSS (TMEM25)	#NAME?	-168	TMEM25	TMEM25	NM_001144037			TMEM25			NA
ASCL1_4_R1_peak_23326	chr3	183872856	183873493	+	3369	NA	promoter-TSS (DVL3)	#NAME?	-110	DVL3	DVL3	NM_004423			DVL3			NA
ASCL1_4_R1_peak_12175	chr16	87417825	87418365	+	3365	NA	promoter-TSS (FBXO31)	#NAME?	-696	FBXO31	FBXO31	NM_001282683			FBXO31			NA
ASCL1_4_R1_peak_7645	chr12	100593128	100594076	+	3360	NA	promoter-TSS (ACTR6)	#NAME?	-953	ACTR6	ACTR6	NM_022496			ACTR6			NA
ASCL1_4_R1_peak_7775	chr12	110906377	110907058	+	3355	NA	promoter-TSS (GPN3)	#NAME?	485	FAM216A	FAM216A	NM_013300			FAM216A			NA
ASCL1_4_R1_peak_11446	chr16	28303482	28304134	+	3354	NA	promoter-TSS (SBK1)	#NAME?	-32	SBK1	SBK1	NM_001024401			SBK1			NA
ASCL1_4_R1_peak_22939	chr3	128598128	128598640	+	3352	NA	promoter-TSS (ACAD9)	#NAME?	51	ACAD9	ACAD9	NM_014049			ACAD9			NA
ASCL1_4_R1_peak_7944	chr12	121734025	121735268	+	3341	NA	promoter-TSS (CAMKK2)	#NAME?	-90	CAMKK2	CAMKK2	NM_153500			CAMKK2			NA
ASCL1_4_R1_peak_21266	chr21	45138263	45139843	+	3338	NA	promoter-TSS (PDXK)	#NAME?	75	PDXK	PDXK	NM_003681			PDXK			NA
ASCL1_4_R1_peak_1841	chr1	110026253	110026954	+	3335	NA	promoter-TSS (ATXN7L2)	#NAME?	42	ATXN7L2	ATXN7L2	NM_153340			ATXN7L2			NA
ASCL1_4_R1_peak_8594	chr13	53024048	53025023	+	3335	NA	promoter-TSS (VPS36)	#NAME?	278	VPS36	VPS36	NM_016075			VPS36			NA
ASCL1_4_R1_peak_25126	chr5	1344584	1345541	+	3334	NA	promoter-TSS (CLPTM1L)	#NAME?	-60	CLPTM1L	CLPTM1L	NM_030782			CLPTM1L			NA
ASCL1_4_R1_peak_2565	chr1	202162837	202163355	+	3333	NA	promoter-TSS (LGR6)	#NAME?	-9809	LGR6	LGR6	NM_001017404			LGR6			NA
ASCL1_4_R1_peak_29134	chr7	82791707	82792560	+	3331	NA	promoter-TSS (PCLO)	#NAME?	64	PCLO	PCLO	NM_033026			PCLO			NA
ASCL1_4_R1_peak_3486	chr10	35103100	35104894	+	3331	NA	promoter-TSS (PARD3-AS1)	-promoter-TSS (PARD3-AS1)	256	PARD3	PARD3	NM_019619			PARD3			NA
ASCL1_4_R1_peak_33243	chrX	39955830	39957993	+	3330	NA	promoter-TSS (BCOR)	#NAME?	-192	BCOR	BCOR	NM_001123383			BCOR			NA
ASCL1_4_R1_peak_29954	chr7	156742055	156742930	+	3330	NA	promoter-TSS (NOM1)	#NAME?	75	NOM1	NOM1	NM_138400			NOM1			NA
ASCL1_4_R1_peak_27915	chr6	158402405	158403526	+	3326	NA	promoter-TSS (SYNJ2)	#NAME?	77	SYNJ2	SYNJ2	NM_001178088			SYNJ2			NA
ASCL1_4_R1_peak_8740	chr13	101240677	101241261	+	3321	NA	promoter-TSS (GGACT)	#NAME?	-54913	GGACT	GGACT	NM_001195087			GGACT			NA
ASCL1_4_R1_peak_12666	chr17	8151161	8151895	+	3317	NA	promoter-TSS (CTC1)	#NAME?	-115	CTC1	CTC1	NM_025099			CTC1			NA
ASCL1_4_R1_peak_31461	chr8	145752096	145753356	+	3316	NA	promoter-TSS (LRRC24)	#NAME?	-310	LRRC24	LRRC24	NM_001024678			LRRC24			NA
ASCL1_4_R1_peak_25987	chr5	137774468	137775057	+	3313	NA	promoter-TSS (REEP2)	#NAME?	72	REEP2	REEP2	NM_001271803			REEP2			NA
ASCL1_4_R1_peak_7114	chr12	48357119	48357669	+	3306	NA	promoter-TSS (TMEM106C)	#NAME?	64	TMEM106C	TMEM106C	NM_001143842			TMEM106C			NA
ASCL1_4_R1_peak_24330	chr4	71704944	71705963	+	3305	NA	promoter-TSS (GRSF1)	#NAME?	174	GRSF1	GRSF1	NM_002092			GRSF1			NA
ASCL1_4_R1_peak_14662	chr18	29671599	29673287	+	3301	NA	promoter-TSS (RNF138)	#NAME?	-126	RNF138	RNF138	NM_016271			RNF138			NA
ASCL1_4_R1_peak_31417	chr8	145597317	145597885	+	3301	NA	promoter-TSS (ADCK5)	#NAME?	-103	ADCK5	ADCK5	NM_174922			ADCK5			NA
ASCL1_4_R1_peak_24679	chr4	140005343	140005915	+	3301	NA	promoter-TSS (ELF2)	#NAME?	55001	ELF2	ELF2	NM_201999			ELF2			NA
ASCL1_4_R1_peak_28625	chr7	29724181	29725400	+	3300	NA	promoter-TSS (LOC646762)	#NAME?	20	DPY19L2P3	DPY19L2P3	NR_036482			DPY19L2P3			NA
ASCL1_4_R1_peak_6016	chr11	73471369	73472491	+	3297	NA	promoter-TSS (RAB6A)	#NAME?	271	RAB6A	RAB6A	NM_001243718			RAB6A			NA
ASCL1_4_R1_peak_13689	chr17	66255041	66255694	+	3297	NA	promoter-TSS (ARSG)	#NAME?	44	ARSG	ARSG	NM_014960			ARSG			NA
ASCL1_4_R1_peak_33717	chrX	136647819	136648537	+	3296	NA	promoter-TSS (ZIC3)	#NAME?	-168	ZIC3	ZIC3	NM_003413			ZIC3			NA
ASCL1_4_R1_peak_21468	chr22	18632539	18633035	+	3293	NA	promoter-TSS (USP18)	#NAME?	29	USP18	USP18	NM_017414			USP18			NA
ASCL1_4_R1_peak_29101	chr7	77166131	77167390	+	3289	NA	promoter-TSS (PTPN12)	#NAME?	-13	PTPN12	PTPN12	NM_001131009			PTPN12			NA
ASCL1_4_R1_peak_1568	chr1	63782477	63783456	+	3288	NA	promoter-TSS (LINC00466)	#NAME?	-65	LINC00466	LINC00466	NR_038252			LINC00466			NA
ASCL1_4_R1_peak_15084	chr18	76828615	76829927	+	3285	NA	promoter-TSS (ATP9B)	#NAME?	-4	ATP9B	ATP9B	NM_198531			ATP9B			NA
ASCL1_4_R1_peak_14471	chr18	8367145	8367780	+	3285	NA	promoter-TSS (LOC100192426)	#NAME?	-430	LOC100192426	LOC100192426	NR_024419			LOC100192426			NA
ASCL1_4_R1_peak_31016	chr8	126010293	126011025	+	3278	NA	promoter-TSS (SQLE)	#NAME?	-61	SQLE	SQLE	NM_003129			SQLE			NA
ASCL1_4_R1_peak_2478	chr1	193028222	193028744	+	3275	NA	promoter-TSS (TROVE2)	#NAME?	-69	TROVE2	TROVE2	NM_001042369			TROVE2			NA
ASCL1_4_R1_peak_31101	chr8	141520870	141522504	+	3268	NA	promoter-TSS (CHRAC1)	#NAME?	-394	CHRAC1	CHRAC1	NM_017444			CHRAC1			NA
ASCL1_4_R1_peak_20170	chr20	13975674	13977077	+	3267	NA	promoter-TSS (SEL1L2)	#NAME?	229	MACROD2	MACROD2	NM_001033087			MACROD2			NA
ASCL1_4_R1_peak_30100	chr8	6263941	6264465	+	3266	NA	promoter-TSS (MCPH1)	#NAME?	90	MCPH1	MCPH1	NM_024596			MCPH1			NA
ASCL1_4_R1_peak_21995	chr22	45680563	45681053	+	3264	NA	promoter-TSS (UPK3A)	#NAME?	-60	UPK3A	UPK3A	NM_006953			UPK3A			NA
ASCL1_4_R1_peak_30772	chr8	91803669	91804244	+	3261	NA	promoter-TSS (NECAB1)	#NAME?	35	NECAB1	NECAB1	NM_022351			NECAB1			NA
ASCL1_4_R1_peak_20652	chr20	49347409	49348549	+	3261	NA	promoter-TSS (PARD6B)	#NAME?	-102	PARD6B	PARD6B	NM_032521			PARD6B			NA
ASCL1_4_R1_peak_11920	chr16	69372913	69373479	+	3254	NA	promoter-TSS (NIP7)	#NAME?	-219	NIP7	NIP7	NM_001199434			NIP7			NA
ASCL1_4_R1_peak_23286	chr3	179754487	179755142	+	3250	NA	promoter-TSS (PEX5L)	#NAME?	27	PEX5L	PEX5L	NM_001256750			PEX5L			NA
ASCL1_4_R1_peak_29718	chr7	140372434	140373536	+	3244	NA	promoter-TSS (ADCK2)	#NAME?	32	ADCK2	ADCK2	NM_052853			ADCK2			NA
ASCL1_4_R1_peak_14481	chr18	9135893	9137694	+	3242	NA	promoter-TSS (ANKRD12)	#NAME?	42	ANKRD12	ANKRD12	NM_001204056			ANKRD12			NA
ASCL1_4_R1_peak_21733	chr22	36902750	36903413	+	3240	NA	promoter-TSS (FOXRED2)	#NAME?	9	FOXRED2	FOXRED2	NM_001102371			FOXRED2			NA
ASCL1_4_R1_peak_21874	chr22	41777103	41778382	+	3229	NA	promoter-TSS (TEF)	#NAME?	-191	TEF	TEF	NM_003216			TEF			NA
ASCL1_4_R1_peak_4392	chr10	124639228	124639800	+	3228	NA	promoter-TSS (FAM24B)	#NAME?	-357	FAM24B	FAM24B	NR_037911			FAM24B			NA
ASCL1_4_R1_peak_26121	chr5	142782181	142784181	+	3228	NA	promoter-TSS (NR3C1)	#NAME?	73	NR3C1	NR3C1	NM_001018075			NR3C1			NA
ASCL1_4_R1_peak_24733	chr4	146100670	146102188	+	3226	NA	promoter-TSS (OTUD4)	#NAME?	-5533	OTUD4	OTUD4	NM_001102653			OTUD4			NA
ASCL1_4_R1_peak_10644	chr15	91475506	91475972	+	3226	NA	promoter-TSS (HDDC3)	#NAME?	60	HDDC3	HDDC3	NM_198527			HDDC3			NA
ASCL1_4_R1_peak_33209	chrX	38662979	38663610	+	3221	NA	promoter-TSS (MID1IP1-AS1)	-promoter-TSS (MID1IP1-AS1)	-158	MID1IP1-AS1	MID1IP1-AS1	NR_046706			MID1IP1-AS1			NA
ASCL1_4_R1_peak_33324	chrX	48659740	48660469	+	3221	NA	promoter-TSS (HDAC6)	#NAME?	-383	HDAC6	HDAC6	NM_006044			HDAC6			NA
ASCL1_4_R1_peak_14642	chr18	24443155	24443609	+	3220	NA	promoter-TSS (AQP4)	#NAME?	-807	AQP4	AQP4	NM_001650			AQP4			NA
ASCL1_4_R1_peak_783	chr1	21671304	21672636	+	3218	NA	promoter-TSS (ECE1)	#NAME?	52187	LOC100506801	LOC100506801	NR_038404			LOC100506801			NA
ASCL1_4_R1_peak_2953	chr1	230202416	230203470	+	3210	NA	promoter-TSS (GALNT2)	#NAME?	1	GALNT2	GALNT2	NM_004481			GALNT2			NA
ASCL1_4_R1_peak_2950	chr1	229693727	229695035	+	3205	NA	promoter-TSS (ABCB10)	#NAME?	61	ABCB10	ABCB10	NM_012089			ABCB10			NA
ASCL1_4_R1_peak_28052	chr6	170124263	170125257	+	3204	NA	promoter-TSS (PHF10)	#NAME?	-654	PHF10	PHF10	NM_018288			PHF10			NA
ASCL1_4_R1_peak_1016	chr1	31538490	31539080	+	3204	NA	promoter-TSS (PUM1)	#NAME?	-221	PUM1	PUM1	NM_014676			PUM1			NA
ASCL1_4_R1_peak_12784	chr17	18266424	18267223	+	3193	NA	promoter-TSS (SHMT1)	#NAME?	54	SHMT1	SHMT1	NM_004169			SHMT1			NA
ASCL1_4_R1_peak_24814	chr4	157997108	157997979	+	3192	NA	promoter-TSS (GLRB)	#NAME?	266	GLRB	GLRB	NM_000824			GLRB			NA
ASCL1_4_R1_peak_30788	chr8	94928541	94929943	+	3188	NA	promoter-TSS (PDP1)	#NAME?	159	PDP1	PDP1	NM_018444			PDP1			NA
ASCL1_4_R1_peak_22606	chr3	53194693	53195539	+	3186	NA	promoter-TSS (PRKCD)	#NAME?	-107	PRKCD	PRKCD	NM_212539			PRKCD			NA
ASCL1_4_R1_peak_8961	chr14	25518832	25519580	+	3184	NA	promoter-TSS (STXBP6)	#NAME?	-111	STXBP6	STXBP6	NM_001304476			STXBP6			NA
ASCL1_4_R1_peak_23086	chr3	146186966	146187775	+	3182	NA	promoter-TSS (PLSCR2)	#NAME?	26408	PLSCR2	PLSCR2	NM_001199979			PLSCR2			NA
ASCL1_4_R1_peak_23904	chr4	6200995	6203029	+	3178	NA	promoter-TSS (LOC285484)	#NAME?	306	JAKMIP1	JAKMIP1	NM_144720			JAKMIP1			NA
ASCL1_4_R1_peak_20335	chr20	31070322	31072696	+	3178	NA	promoter-TSS (NOL4L)	#NAME?	-124	NOL4L	NOL4L	NM_001256798			NOL4L			NA
ASCL1_4_R1_peak_31521	chr9	4984640	4985540	+	3173	NA	promoter-TSS (JAK2)	#NAME?	-155	JAK2	JAK2	NM_004972			JAK2			NA
ASCL1_4_R1_peak_2932	chr1	228645031	228645635	+	3173	NA	promoter-TSS (HIST3H2BB)	#NAME?	227	HIST3H2A	HIST3H2A	NM_033445			HIST3H2A			NA
ASCL1_4_R1_peak_24241	chr4	48018423	48019036	+	3168	NA	promoter-TSS (NIPAL1)	#NAME?	-62	NIPAL1	NIPAL1	NM_207330			NIPAL1			NA
ASCL1_4_R1_peak_24722	chr4	144105543	144106688	+	3166	NA	promoter-TSS (USP38)	#NAME?	45	USP38	USP38	NM_001290326			USP38			NA
ASCL1_4_R1_peak_4208	chr10	104220911	104221402	+	3165	NA	promoter-TSS (TMEM180)	#NAME?	-14	TMEM180	TMEM180	NM_024789			TMEM180			NA
ASCL1_4_R1_peak_32147	chr9	116225626	116226378	+	3157	NA	promoter-TSS (RGS3)	#NAME?	53014	C9orf43	C9orf43	NM_001278630			C9orf43			NA
ASCL1_4_R1_peak_8923	chr14	24020773	24021280	+	3156	NA	promoter-TSS (ZFHX2)	#NAME?	-168	ZFHX2	ZFHX2	NM_033400			ZFHX2			NA
ASCL1_4_R1_peak_14875	chr18	55711080	55712120	+	3155	NA	promoter-TSS (NEDD4L)	#NAME?	-10	NEDD4L	NEDD4L	NM_015277			NEDD4L			NA
ASCL1_4_R1_peak_7643	chr12	100378320	100378890	+	3152	NA	promoter-TSS (ANKS1B)	#NAME?	158037	UHRF1BP1L	UHRF1BP1L	NM_001006947			UHRF1BP1L			NA
ASCL1_4_R1_peak_29192	chr7	92157387	92158007	+	3151	NA	promoter-TSS (RBM48)	#NAME?	148	PEX1	PEX1	NM_001282677			PEX1			NA
ASCL1_4_R1_peak_30707	chr8	80679599	80681266	+	3136	NA	promoter-TSS (HEY1)	#NAME?	55	LINC01607	LINC01607	NR_125410			LINC01607			NA
ASCL1_4_R1_peak_32686	chr9	138986260	138987905	+	3136	NA	promoter-TSS (NACC2)	#NAME?	49	NACC2	NACC2	NM_144653			NACC2			NA
ASCL1_4_R1_peak_13703	chr17	68164998	68165794	+	3130	NA	promoter-TSS (KCNJ2)	#NAME?	147	KCNJ2-AS1	KCNJ2-AS1	NR_036534			KCNJ2-AS1			NA
ASCL1_4_R1_peak_795	chr1	21978011	21978755	+	3128	NA	promoter-TSS (RAP1GAP)	#NAME?	17473	RAP1GAP	RAP1GAP	NM_001145657			RAP1GAP			NA
ASCL1_4_R1_peak_30581	chr8	62626541	62627594	+	3123	NA	promoter-TSS (MIR4470)	#NAME?	-280	MIR4470	MIR4470	NR_039680			MIR4470			NA
ASCL1_4_R1_peak_20160	chr20	10654520	10655670	+	3119	NA	promoter-TSS (JAG1)	#NAME?	-401	JAG1	JAG1	NM_000214			JAG1			NA
ASCL1_4_R1_peak_18571	chr2	96068235	96068806	+	3117	NA	promoter-TSS (FAHD2A)	#NAME?	72	FAHD2A	FAHD2A	NM_016044			FAHD2A			NA
ASCL1_4_R1_peak_30908	chr8	105235254	105235904	+	3109	NA	promoter-TSS (RIMS2)	#NAME?	-116445	DCSTAMP	DCSTAMP	NM_030788			DCSTAMP			NA
ASCL1_4_R1_peak_22324	chr3	18466470	18467573	+	3107	NA	promoter-TSS (SATB1)	#NAME?	-192	SATB1	SATB1	NM_001131010			SATB1			NA
ASCL1_4_R1_peak_20094	chr20	3800684	3801399	+	3107	NA	promoter-TSS (AP5S1)	#NAME?	-130	AP5S1	AP5S1	NM_018347			AP5S1			NA
ASCL1_4_R1_peak_7829	chr12	113659090	113659802	+	3102	NA	promoter-TSS (IQCD)	#NAME?	203	TPCN1	TPCN1	NM_001143819			TPCN1			NA
ASCL1_4_R1_peak_28511	chr7	22396169	22397139	+	3101	NA	promoter-TSS (RAPGEF5)	#NAME?	-121	RAPGEF5	RAPGEF5	NM_012294			RAPGEF5			NA
ASCL1_4_R1_peak_31223	chr8	144450705	144451480	+	3101	NA	promoter-TSS (RHPN1)	#NAME?	67	RHPN1	RHPN1	NM_052924			RHPN1			NA
ASCL1_4_R1_peak_19587	chr2	220041181	220042075	+	3099	NA	promoter-TSS (CNPPD1)	#NAME?	74	CNPPD1	CNPPD1	NM_015680			CNPPD1			NA
ASCL1_4_R1_peak_18529	chr2	89064411	89065411	+	3098	NA	promoter-TSS (ANKRD36BP2)	#NAME?	-508	ANKRD36BP2	ANKRD36BP2	NR_015424			ANKRD36BP2			NA
ASCL1_4_R1_peak_1742	chr1	92950833	92952703	+	3089	NA	promoter-TSS (GFI1)	#NAME?	665	GFI1	GFI1	NM_005263			GFI1			NA
ASCL1_4_R1_peak_242	chr1	1981396	1982389	+	3087	NA	promoter-TSS (PRKCZ)	#NAME?	-17	PRKCZ	PRKCZ	NM_002744			PRKCZ			NA
ASCL1_4_R1_peak_31283	chr8	144691381	144692189	+	3085	NA	promoter-TSS (PYCRL)	#NAME?	-1	PYCRL	PYCRL	NM_023078			PYCRL			NA
ASCL1_4_R1_peak_28767	chr7	45039031	45040328	+	3084	NA	promoter-TSS (CCM2)	#NAME?	334	CCM2	CCM2	NM_031443			CCM2			NA
ASCL1_4_R1_peak_23755	chr4	2059819	2062393	+	3080	NA	promoter-TSS (NAT8L)	#NAME?	-133	NAT8L	NAT8L	NM_178557			NAT8L			NA
ASCL1_4_R1_peak_6171	chr11	86382755	86383648	+	3075	NA	promoter-TSS (ME3)	#NAME?	226	ME3	ME3	NM_001161586			ME3			NA
ASCL1_4_R1_peak_28568	chr7	27135574	27136267	+	3075	NA	promoter-TSS (HOXA1)	#NAME?	207	HOTAIRM1	HOTAIRM1	NR_038367			HOTAIRM1			NA
ASCL1_4_R1_peak_27237	chr6	42928128	42928909	+	3075	NA	promoter-TSS (GNMT)	#NAME?	18	GNMT	GNMT	NM_018960			GNMT			NA
ASCL1_4_R1_peak_24431	chr4	84255658	84256376	+	3066	NA	promoter-TSS (HPSE)	#NAME?	289	HPSE	HPSE	NM_006665			HPSE			NA
ASCL1_4_R1_peak_1897	chr1	113257494	113258233	+	3064	NA	promoter-TSS (PPM1J)	#NAME?	87	PPM1J	PPM1J	NM_005167			PPM1J			NA
ASCL1_4_R1_peak_21216	chr21	43638916	43639688	+	3062	NA	promoter-TSS (ABCG1)	#NAME?	3115	ABCG1	ABCG1	NM_207174			ABCG1			NA
ASCL1_4_R1_peak_16631	chr19	35738541	35740130	+	3058	NA	promoter-TSS (LSR)	#NAME?	-224	LSR	LSR	NM_001260490			LSR			NA
ASCL1_4_R1_peak_30558	chr8	59571543	59572552	+	3051	NA	promoter-TSS (NSMAF)	#NAME?	357	NSMAF	NSMAF	NM_003580			NSMAF			NA
ASCL1_4_R1_peak_6002	chr11	72929047	72929838	+	3048	NA	promoter-TSS (P2RY2)	#NAME?	99	P2RY2	P2RY2	NM_176072			P2RY2			NA
ASCL1_4_R1_peak_29436	chr7	105752234	105753236	+	3037	NA	promoter-TSS (SYPL1)	#NAME?	56	SYPL1	SYPL1	NM_006754			SYPL1			NA
ASCL1_4_R1_peak_2119	chr1	154974516	154975503	+	3037	NA	promoter-TSS (ZBTB7B)	#NAME?	-97	ZBTB7B	ZBTB7B	NM_001252406			ZBTB7B			NA
ASCL1_4_R1_peak_12736	chr17	17108685	17110422	+	3034	NA	promoter-TSS (PLD6)	#NAME?	93	PLD6	PLD6	NM_178836			PLD6			NA
ASCL1_4_R1_peak_1745	chr1	93426471	93427719	+	3026	NA	promoter-TSS (FAM69A)	#NAME?	-16	FAM69A	FAM69A	NM_001006605			FAM69A			NA
ASCL1_4_R1_peak_21956	chr22	44287563	44288203	+	3025	NA	promoter-TSS (PNPLA5)	#NAME?	10	PNPLA5	PNPLA5	NM_138814			PNPLA5			NA
ASCL1_4_R1_peak_25476	chr5	60457974	60458717	+	3024	NA	promoter-TSS (SMIM15)	#NAME?	-43	SMIM15	SMIM15	NM_001048249			SMIM15			NA
ASCL1_4_R1_peak_26549	chr5	180236965	180238150	+	3021	NA	promoter-TSS (MGAT1)	#NAME?	-7509	MGAT1	MGAT1	NM_001114617			MGAT1			NA
ASCL1_4_R1_peak_26519	chr5	179232475	179234650	+	3015	NA	promoter-TSS (SQSTM1)	#NAME?	-3687	MGAT4B	MGAT4B	NM_014275			MGAT4B			NA
ASCL1_4_R1_peak_21809	chr22	39548166	39549101	+	3015	NA	promoter-TSS (CBX7)	#NAME?	-95	CBX7	CBX7	NM_175709			CBX7			NA
ASCL1_4_R1_peak_25450	chr5	55290531	55291267	+	3012	NA	promoter-TSS (IL6ST)	#NAME?	-78	IL6ST	IL6ST	NM_001190981			IL6ST			NA
ASCL1_4_R1_peak_3686	chr10	60027348	60027991	+	3011	NA	promoter-TSS (IPMK)	#NAME?	25	IPMK	IPMK	NM_152230			IPMK			NA
ASCL1_4_R1_peak_18739	chr2	109745237	109746731	+	3004	NA	promoter-TSS (SH3RF3)	#NAME?	-13	SH3RF3	SH3RF3	NM_001099289			SH3RF3			NA
ASCL1_4_R1_peak_31363	chr8	145050177	145052388	+	3004	NA	promoter-TSS (PLEC)	#NAME?	9353	PARP10	PARP10	NM_032789			PARP10			NA
ASCL1_4_R1_peak_33422	chrX	68723889	68725650	+	3002	NA	promoter-TSS (FAM155B)	#NAME?	-309	FAM155B	FAM155B	NM_015686			FAM155B			NA
ASCL1_4_R1_peak_26954	chr6	30294185	30295123	+	3002	NA	promoter-TSS (TRIM39)	#NAME?	279	HCG18	HCG18	NR_024053_2			HCG18			NA
ASCL1_4_R1_peak_20271	chr20	25228044	25229471	+	3000	NA	promoter-TSS (PYGB)	#NAME?	51	PYGB	PYGB	NM_002862			PYGB			NA
ASCL1_4_R1_peak_18835	chr2	120124215	120124676	+	2998	NA	promoter-TSS (C2orf76)	-promoter-TSS (C2orf76)	-179	DBI	DBI	NM_020548			DBI			NA
ASCL1_4_R1_peak_32369	chr9	130830207	130830991	+	2991	NA	promoter-TSS (NAIF1)	#NAME?	-1000	NAIF1	NAIF1	NM_197956			NAIF1			NA
ASCL1_4_R1_peak_19995	chr20	305854	307496	+	2989	NA	promoter-TSS (NRSN2-AS1)	-promoter-TSS (NRSN2-AS1)	460	SOX12	SOX12	NM_006943			SOX12			NA
ASCL1_4_R1_peak_30452	chr8	48873235	48874027	+	2986	NA	promoter-TSS (PRKDC)	#NAME?	868	MCM4	MCM4	NM_005914			MCM4			NA
ASCL1_4_R1_peak_18837	chr2	120189139	120189710	+	2986	NA	promoter-TSS (TMEM37)	#NAME?	-22	TMEM37	TMEM37	NM_183240			TMEM37			NA
ASCL1_4_R1_peak_5096	chr11	11643316	11643966	+	2983	NA	promoter-TSS (GALNT18)	#NAME?	-80	GALNT18	GALNT18	NM_198516			GALNT18			NA
ASCL1_4_R1_peak_5483	chr11	61658518	61659742	+	2980	NA	promoter-TSS (FADS3)	#NAME?	-113	FADS3	FADS3	NM_021727			FADS3			NA
ASCL1_4_R1_peak_15155	chr18	77793293	77794673	+	2969	NA	promoter-TSS (RBFA)	#NAME?	-363	RBFA	RBFA	NM_024805			RBFA			NA
ASCL1_4_R1_peak_12521	chr17	4642524	4643425	+	2968	NA	promoter-TSS (ZMYND15)	#NAME?	249	CXCL16	CXCL16	NM_001100812			CXCL16			NA
ASCL1_4_R1_peak_11317	chr16	14164722	14165663	+	2967	NA	promoter-TSS (MKL2)	#NAME?	22	MKL2	MKL2	NM_001308142			MKL2			NA
ASCL1_4_R1_peak_22905	chr3	127309688	127310283	+	2965	NA	promoter-TSS (TPRA1)	#NAME?	-383	TPRA1	TPRA1	NR_073377			TPRA1			NA
ASCL1_4_R1_peak_19594	chr2	220118497	220119485	+	2962	NA	promoter-TSS (TUBA4A)	#NAME?	-323	TUBA4A	TUBA4A	NM_001278552			TUBA4A			NA
ASCL1_4_R1_peak_8017	chr12	124068802	124069524	+	2957	NA	promoter-TSS (TMED2)	#NAME?	87	TMED2	TMED2	NM_006815			TMED2			NA
ASCL1_4_R1_peak_9131	chr14	54423502	54423986	+	2948	NA	promoter-TSS (BMP4)	#NAME?	-2474	BMP4	BMP4	NM_130850			BMP4			NA
ASCL1_4_R1_peak_21624	chr22	26879590	26880114	+	2939	NA	promoter-TSS (SRRD)	#NAME?	2	SRRD	SRRD	NM_001013694			SRRD			NA
ASCL1_4_R1_peak_6774	chr12	6833007	6833577	+	2935	NA	promoter-TSS (COPS7A)	#NAME?	142	COPS7A	COPS7A	NM_001164093			COPS7A			NA
ASCL1_4_R1_peak_14814	chr18	47340116	47340530	+	2934	NA	promoter-TSS (ACAA2)	#NAME?	-70	SCARNA17	SCARNA17	NR_003003			SCARNA17			NA
ASCL1_4_R1_peak_6546	chr11	129245201	129246134	+	2931	NA	promoter-TSS (BARX2)	#NAME?	-214	BARX2	BARX2	NM_003658			BARX2			NA
ASCL1_4_R1_peak_19892	chr2	241525785	241526598	+	2931	NA	promoter-TSS (CAPN10)	#NAME?	58	CAPN10	CAPN10	NM_023083			CAPN10			NA
ASCL1_4_R1_peak_25806	chr5	118323744	118324433	+	2931	NA	promoter-TSS (DTWD2)	#NAME?	212	DTWD2	DTWD2	NM_173666			DTWD2			NA
ASCL1_4_R1_peak_11240	chr16	4845026	4845793	+	2925	NA	promoter-TSS (SMIM22)	#NAME?	30	SMIM22	SMIM22	NM_001253793			SMIM22			NA
ASCL1_4_R1_peak_30729	chr8	82644452	82644986	+	2925	NA	promoter-TSS (CHMP4C)	#NAME?	31	CHMP4C	CHMP4C	NM_152284			CHMP4C			NA
ASCL1_4_R1_peak_30329	chr8	35092578	35093568	+	2924	NA	promoter-TSS (UNC5D)	#NAME?	98	UNC5D	UNC5D	NM_080872			UNC5D			NA
ASCL1_4_R1_peak_18430	chr2	75937594	75938234	+	2922	NA	promoter-TSS (GCFC2)	#NAME?	197	GCFC2	GCFC2	NM_001201335			GCFC2			NA
ASCL1_4_R1_peak_24490	chr4	99181920	99183110	+	2914	NA	promoter-TSS (RAP1GDS1)	#NAME?	-12	RAP1GDS1	RAP1GDS1	NM_001100427			RAP1GDS1			NA
ASCL1_4_R1_peak_1416	chr1	51433584	51434527	+	2909	NA	promoter-TSS (CDKN2C)	#NAME?	-1587	CDKN2C	CDKN2C	NM_078626			CDKN2C			NA
ASCL1_4_R1_peak_21230	chr21	44312955	44313923	+	2907	NA	promoter-TSS (NDUFV3)	#NAME?	61	NDUFV3	NDUFV3	NM_021075			NDUFV3			NA
ASCL1_4_R1_peak_27784	chr6	138482666	138483528	+	2906	NA	promoter-TSS (ARFGEF3)	#NAME?	44	ARFGEF3	ARFGEF3	NM_020340			ARFGEF3			NA
ASCL1_4_R1_peak_28728	chr7	43965796	43966564	+	2904	NA	promoter-TSS (URGCP)	#NAME?	145	UBE2D4	UBE2D4	NM_015983			UBE2D4			NA
ASCL1_4_R1_peak_26441	chr5	176730296	176731070	+	2903	NA	promoter-TSS (RAB24)	#NAME?	62	RAB24	RAB24	NM_130781			RAB24			NA
ASCL1_4_R1_peak_29444	chr7	107204143	107204766	+	2900	NA	promoter-TSS (DUS4L)	#NAME?	52	DUS4L	DUS4L	NM_181581			DUS4L			NA
ASCL1_4_R1_peak_31771	chr9	72286833	72287739	+	2893	NA	promoter-TSS (APBA1)	#NAME?	-11	APBA1	APBA1	NM_001163			APBA1			NA
ASCL1_4_R1_peak_6245	chr11	101785558	101786110	+	2891	NA	promoter-TSS (CEP126)	#NAME?	88	CEP126	CEP126	NM_020802			CEP126			NA
ASCL1_4_R1_peak_1424	chr1	51795733	51796608	+	2890	NA	promoter-TSS (TTC39A)	#NAME?	844	TTC39A-AS1	TTC39A-AS1	NR_123731			TTC39A-AS1			NA
ASCL1_4_R1_peak_7112	chr12	48298556	48299397	+	2889	NA	promoter-TSS (VDR)	#NAME?	-162	VDR	VDR	NM_001017535			VDR			NA
ASCL1_4_R1_peak_2692	chr1	209979250	209979697	+	2889	NA	promoter-TSS (IRF6)	#NAME?	47	IRF6	IRF6	NM_001206696			IRF6			NA
ASCL1_4_R1_peak_869	chr1	24513481	24514033	+	2889	NA	promoter-TSS (IFNLR1)	#NAME?	8	IFNLR1	IFNLR1	NM_170743			IFNLR1			NA
ASCL1_4_R1_peak_32346	chr9	130564976	130565568	+	2888	NA	promoter-TSS (FPGS)	#NAME?	135	FPGS	FPGS	NM_001288803			FPGS			NA
ASCL1_4_R1_peak_29254	chr7	97881097	97881951	+	2887	NA	promoter-TSS (TECPR1)	#NAME?	39	TECPR1	TECPR1	NM_015395			TECPR1			NA
ASCL1_4_R1_peak_21793	chr22	39096443	39097377	+	2886	NA	promoter-TSS (JOSD1)	#NAME?	-451	JOSD1	JOSD1	NM_014876			JOSD1			NA
ASCL1_4_R1_peak_25712	chr5	101631947	101632448	+	2886	NA	promoter-TSS (SLCO4C1)	#NAME?	56	SLCO4C1	SLCO4C1	NM_180991			SLCO4C1			NA
ASCL1_4_R1_peak_25374	chr5	37839602	37840676	+	2877	NA	promoter-TSS (GDNF)	#NAME?	-4546	GDNF	GDNF	NM_000514			GDNF			NA
ASCL1_4_R1_peak_24412	chr4	82392498	82393508	+	2876	NA	promoter-TSS (RASGEF1B)	#NAME?	79	RASGEF1B	RASGEF1B	NM_001300736			RASGEF1B			NA
ASCL1_4_R1_peak_26875	chr6	24911063	24911650	+	2873	NA	promoter-TSS (FAM65B)	#NAME?	-33763	FAM65B	FAM65B	NM_001286446			FAM65B			NA
ASCL1_4_R1_peak_12679	chr17	8533931	8535002	+	2872	NA	promoter-TSS (MYH10)	#NAME?	-387	MYH10	MYH10	NM_005964			MYH10			NA
ASCL1_4_R1_peak_5813	chr11	67210683	67211384	+	2871	NA	promoter-TSS (CORO1B)	#NAME?	-50	CORO1B	CORO1B	NM_001018070			CORO1B			NA
ASCL1_4_R1_peak_19263	chr2	177053065	177054130	+	2871	NA	promoter-TSS (HAGLR)	#NAME?	26	MIR7704	MIR7704	NR_106991			MIR7704			NA
ASCL1_4_R1_peak_30370	chr8	38758237	38759399	+	2867	NA	promoter-TSS (PLEKHA2)	#NAME?	65	PLEKHA2	PLEKHA2	NM_021623			PLEKHA2			NA
ASCL1_4_R1_peak_19835	chr2	239196966	239198007	+	2861	NA	promoter-TSS (PER2)	#NAME?	-279	PER2	PER2	NM_022817			PER2			NA
ASCL1_4_R1_peak_29173	chr7	90225043	90226326	+	2861	NA	promoter-TSS (CDK14)	#NAME?	-113028	CDK14	CDK14	NM_001287137			CDK14			NA
ASCL1_4_R1_peak_26871	chr6	24666990	24667501	+	2860	NA	promoter-TSS (ACOT13)	#NAME?	-18	ACOT13	ACOT13	NM_001160094			ACOT13			NA
ASCL1_4_R1_peak_19634	chr2	223288870	223289799	+	2860	NA	promoter-TSS (SGPP2)	#NAME?	12	SGPP2	SGPP2	NM_152386			SGPP2			NA
ASCL1_4_R1_peak_13634	chr17	62971380	62972195	+	2856	NA	promoter-TSS (AMZ2P1)	#NAME?	-84	AMZ2P1	AMZ2P1	NR_026903			AMZ2P1			NA
ASCL1_4_R1_peak_11270	chr16	8962149	8963314	+	2855	NA	promoter-TSS (CARHSP1)	#NAME?	138	CARHSP1	CARHSP1	NM_014316			CARHSP1			NA
ASCL1_4_R1_peak_33044	chr9	140498909	140500997	+	2855	NA	promoter-TSS (ARRDC1)	#NAME?	-143	ARRDC1	ARRDC1	NM_152285			ARRDC1			NA
ASCL1_4_R1_peak_1767	chr1	95582709	95583648	+	2850	NA	promoter-TSS (TMEM56-RWDD3)	-promoter-TSS (TMEM56-RWDD3)	284	TMEM56	TMEM56	NM_152487			TMEM56			NA
ASCL1_4_R1_peak_1896	chr1	113249356	113250228	+	2845	NA	promoter-TSS (RHOC)	#NAME?	233	RHOC	RHOC	NM_175744			RHOC			NA
ASCL1_4_R1_peak_22234	chr3	5019852	5020566	+	2840	NA	promoter-TSS (BHLHE40)	#NAME?	-888	BHLHE40	BHLHE40	NM_003670			BHLHE40			NA
ASCL1_4_R1_peak_18329	chr2	71114647	71115135	+	2837	NA	promoter-TSS (LINC01143)	#NAME?	-110	LINC01143	LINC01143	NR_126384			LINC01143			NA
ASCL1_4_R1_peak_6014	chr11	73358402	73359073	+	2836	NA	promoter-TSS (PLEKHB1)	#NAME?	1514	PLEKHB1	PLEKHB1	NM_001130033			PLEKHB1			NA
ASCL1_4_R1_peak_8661	chr13	79177169	79178100	+	2834	NA	promoter-TSS (POU4F1)	#NAME?	61	POU4F1	POU4F1	NM_006237			POU4F1			NA
ASCL1_4_R1_peak_28925	chr7	66093294	66094459	+	2823	NA	promoter-TSS (KCTD7)	#NAME?	8	KCTD7	KCTD7	NM_001167961			KCTD7			NA
ASCL1_4_R1_peak_30889	chr8	103667771	103668871	+	2822	NA	promoter-TSS (KLF10)	#NAME?	-2129	KLF10	KLF10	NM_005655			KLF10			NA
ASCL1_4_R1_peak_30867	chr8	101962709	101964600	+	2820	NA	promoter-TSS (YWHAZ)	#NAME?	703	YWHAZ	YWHAZ	NM_003406			YWHAZ			NA
ASCL1_4_R1_peak_3505	chr10	38265077	38265686	+	2817	NA	promoter-TSS (ZNF25)	#NAME?	72	ZNF25	ZNF25	NM_145011			ZNF25			NA
ASCL1_4_R1_peak_20656	chr20	49548152	49548663	+	2815	NA	promoter-TSS (ADNP)	#NAME?	-880	ADNP	ADNP	NM_181442			ADNP			NA
ASCL1_4_R1_peak_27934	chr6	160147782	160149038	+	2811	NA	promoter-TSS (WTAP)	#NAME?	380	WTAP	WTAP	NM_004906			WTAP			NA
ASCL1_4_R1_peak_19414	chr2	201374485	201375040	+	2810	NA	promoter-TSS (KCTD18)	#NAME?	30	KCTD18	KCTD18	NM_152387			KCTD18			NA
ASCL1_4_R1_peak_15545	chr19	2328434	2329080	+	2808	NA	promoter-TSS (LSM7)	#NAME?	128	SPPL2B	SPPL2B	NM_152988			SPPL2B			NA
ASCL1_4_R1_peak_30410	chr8	42128650	42129227	+	2805	NA	promoter-TSS (LOC101929897)	#NAME?	118	IKBKB	IKBKB	NM_001242778			IKBKB			NA
ASCL1_4_R1_peak_26467	chr5	177026688	177027483	+	2805	NA	promoter-TSS (B4GALT7)	#NAME?	-34	B4GALT7	B4GALT7	NM_007255			B4GALT7			NA
ASCL1_4_R1_peak_9039	chr14	38063877	38064953	+	2799	NA	promoter-TSS (TTC6)	#NAME?	11	TTC6	TTC6	NM_001310135			TTC6			NA
ASCL1_4_R1_peak_29871	chr7	151038525	151039228	+	2798	NA	promoter-TSS (NUB1)	#NAME?	29	NUB1	NUB1	NM_016118			NUB1			NA
ASCL1_4_R1_peak_18630	chr2	98703262	98703883	+	2796	NA	promoter-TSS (VWA3B)	#NAME?	-23	VWA3B	VWA3B	NM_144992			VWA3B			NA
ASCL1_4_R1_peak_31386	chr8	145158264	145160023	+	2792	NA	promoter-TSS (SHARPIN)	#NAME?	-5	SHARPIN	SHARPIN	NM_030974			SHARPIN			NA
ASCL1_4_R1_peak_898	chr1	26146154	26147154	+	2790	NA	promoter-TSS (MTFR1L)	#NAME?	-30	MTFR1L	MTFR1L	NM_019557			MTFR1L			NA
ASCL1_4_R1_peak_30027	chr7	158497242	158498265	+	2789	NA	promoter-TSS (NCAPG2)	#NAME?	-231	NCAPG2	NCAPG2	NM_001281932			NCAPG2			NA
ASCL1_4_R1_peak_17095	chr19	46272441	46273008	+	2783	NA	promoter-TSS (SIX5)	#NAME?	-227	SIX5	SIX5	NM_175875			SIX5			NA
ASCL1_4_R1_peak_12353	chr16	89786902	89789025	+	2783	NA	promoter-TSS (ZNF276)	#NAME?	13	ZNF276	ZNF276	NM_001113525			ZNF276			NA
ASCL1_4_R1_peak_8891	chr14	21566107	21566851	+	2780	NA	promoter-TSS (TMEM253)	#NAME?	329	ZNF219	ZNF219	NM_001102454			ZNF219			NA
ASCL1_4_R1_peak_31562	chr9	15510333	15511094	+	2780	NA	promoter-TSS (PSIP1)	#NAME?	290	PSIP1	PSIP1	NM_001128217			PSIP1			NA
ASCL1_4_R1_peak_22646	chr3	61546909	61547737	+	2780	NA	promoter-TSS (PTPRG)	#NAME?	80	PTPRG	PTPRG	NM_002841			PTPRG			NA
ASCL1_4_R1_peak_17673	chr2	263824	265020	+	2779	NA	promoter-TSS (ACP1)	#NAME?	-447	ACP1	ACP1	NM_007099			ACP1			NA
ASCL1_4_R1_peak_19476	chr2	208634013	208634983	+	2777	NA	promoter-TSS (FZD5)	#NAME?	-355	FZD5	FZD5	NM_003468			FZD5			NA
ASCL1_4_R1_peak_13603	chr17	61600185	61600843	+	2776	NA	promoter-TSS (KCNH6)	#NAME?	-181	KCNH6	KCNH6	NM_173092			KCNH6			NA
ASCL1_4_R1_peak_12585	chr17	7146230	7146667	+	2772	NA	promoter-TSS (GABARAP)	#NAME?	-695	GABARAP	GABARAP	NM_007278			GABARAP			NA
ASCL1_4_R1_peak_25687	chr5	95296881	95297724	+	2771	NA	promoter-TSS (LOC101929710)	#NAME?	-403	LOC101929710	LOC101929710	NR_130776			LOC101929710			NA
ASCL1_4_R1_peak_19323	chr2	187558472	187559129	+	2769	NA	promoter-TSS (FAM171B)	#NAME?	11	FAM171B	FAM171B	NM_177454			FAM171B			NA
ASCL1_4_R1_peak_2800	chr1	221915536	221916905	+	2765	NA	promoter-TSS (DUSP10)	#NAME?	-702	DUSP10	DUSP10	NM_007207			DUSP10			NA
ASCL1_4_R1_peak_32108	chr9	112402603	112403405	+	2765	NA	promoter-TSS (PALM2)	#NAME?	-129179	MIR3927	MIR3927	NR_037493			MIR3927			NA
ASCL1_4_R1_peak_8492	chr13	37573176	37573702	+	2764	NA	promoter-TSS (ALG5)	#NAME?	65	ALG5	ALG5	NM_001142364			ALG5			NA
ASCL1_4_R1_peak_10662	chr15	91643243	91643738	+	2761	NA	promoter-TSS (SV2B)	#NAME?	-49	SV2B	SV2B	NM_014848			SV2B			NA
ASCL1_4_R1_peak_32134	chr9	115248754	115249824	+	2757	NA	promoter-TSS (KIAA1958)	#NAME?	41	KIAA1958	KIAA1958	NM_001287036			KIAA1958			NA
ASCL1_4_R1_peak_27267	chr6	43738319	43739884	+	2756	NA	promoter-TSS (VEGFA)	#NAME?	1155	VEGFA	VEGFA	NM_001033756			VEGFA			NA
ASCL1_4_R1_peak_14607	chr18	20513038	20513510	+	2753	NA	promoter-TSS (RBBP8)	#NAME?	-38	MIR4741	MIR4741	NR_039895			MIR4741			NA
ASCL1_4_R1_peak_24168	chr4	39528699	39529722	+	2753	NA	promoter-TSS (UGDH)	#NAME?	8	UGDH	UGDH	NM_001184700			UGDH			NA
ASCL1_4_R1_peak_3924	chr10	81964635	81965569	+	2745	NA	promoter-TSS (ANXA11)	#NAME?	226	ANXA11	ANXA11	NM_001278407			ANXA11			NA
ASCL1_4_R1_peak_19419	chr2	201728852	201729665	+	2742	NA	promoter-TSS (CLK1)	#NAME?	209	CLK1	CLK1	NM_004071			CLK1			NA
ASCL1_4_R1_peak_18708	chr2	105945794	105946788	+	2742	NA	promoter-TSS (TGFBRAP1)	#NAME?	-120	TGFBRAP1	TGFBRAP1	NM_001142621			TGFBRAP1			NA
ASCL1_4_R1_peak_14483	chr18	9334163	9335341	+	2740	NA	promoter-TSS (TWSG1)	#NAME?	-13	TWSG1	TWSG1	NM_020648			TWSG1			NA
ASCL1_4_R1_peak_27294	chr6	45389425	45390883	+	2740	NA	promoter-TSS (RUNX2)	#NAME?	-44366	SUPT3H	SUPT3H	NM_181356			SUPT3H			NA
ASCL1_4_R1_peak_10265	chr15	65281893	65282510	+	2740	NA	promoter-TSS (SPG21)	#NAME?	83	SPG21	SPG21	NM_016630			SPG21			NA
ASCL1_4_R1_peak_19425	chr2	202316150	202317158	+	2738	NA	promoter-TSS (TRAK2)	#NAME?	262	STRADB	STRADB	NM_018571			STRADB			NA
ASCL1_4_R1_peak_6397	chr11	118763093	118763512	+	2738	NA	promoter-TSS (CXCR5)	#NAME?	-799	CXCR5	CXCR5	NM_001716			CXCR5			NA
ASCL1_4_R1_peak_31916	chr9	94903397	94903967	+	2737	NA	promoter-TSS (LINC00475)	#NAME?	-67	LINC00475	LINC00475	NR_027341			LINC00475			NA
ASCL1_4_R1_peak_33572	chrX	110038969	110039519	+	2733	NA	promoter-TSS (CHRDL1)	#NAME?	-168	CHRDL1	CHRDL1	NM_001143983			CHRDL1			NA
ASCL1_4_R1_peak_581	chr1	11332823	11333560	+	2733	NA	promoter-TSS (UBIAD1)	#NAME?	-64	UBIAD1	UBIAD1	NM_013319			UBIAD1			NA
ASCL1_4_R1_peak_29946	chr7	156432771	156433770	+	2731	NA	promoter-TSS (RNF32)	#NAME?	78	C7orf13	C7orf13	NR_026865			C7orf13			NA
ASCL1_4_R1_peak_28626	chr7	29845870	29846624	+	2727	NA	promoter-TSS (WIPF3)	#NAME?	77	WIPF3	WIPF3	NM_001080529			WIPF3			NA
ASCL1_4_R1_peak_31895	chr9	93563705	93564535	+	2726	NA	promoter-TSS (SYK)	#NAME?	158	SYK	SYK	NM_001174168			SYK			NA
ASCL1_4_R1_peak_25069	chr5	892527	893565	+	2724	NA	promoter-TSS (BRD9)	#NAME?	77	TRIP13	TRIP13	NM_004237			TRIP13			NA
ASCL1_4_R1_peak_19192	chr2	172864508	172865151	+	2722	NA	promoter-TSS (METAP1D)	#NAME?	25	METAP1D	METAP1D	NM_199227			METAP1D			NA
ASCL1_4_R1_peak_25469	chr5	58334902	58335972	+	2719	NA	promoter-TSS (PDE4D)	#NAME?	456498	RAB3C	RAB3C	NM_138453			RAB3C			NA
ASCL1_4_R1_peak_15682	chr19	3721465	3722044	+	2718	NA	promoter-TSS (TJP3)	#NAME?	57	TJP3	TJP3	NM_001267560			TJP3			NA
ASCL1_4_R1_peak_33863	chrX	153625697	153626253	+	2718	NA	promoter-TSS (RPL10)	#NAME?	-431	RPL10	RPL10	NM_001256577			RPL10			NA
ASCL1_4_R1_peak_6638	chr12	568833	570144	+	2714	NA	promoter-TSS (B4GALNT3)	#NAME?	-55	B4GALNT3	B4GALNT3	NM_173593			B4GALNT3			NA
ASCL1_4_R1_peak_21979	chr22	45148149	45148817	+	2713	NA	promoter-TSS (ARHGAP8)	#NAME?	45	ARHGAP8	ARHGAP8	NM_181335			ARHGAP8			NA
ASCL1_4_R1_peak_12878	chr17	26732722	26733659	+	2710	NA	promoter-TSS (SLC46A1)	#NAME?	40	SLC46A1	SLC46A1	NM_001242366			SLC46A1			NA
ASCL1_4_R1_peak_1885	chr1	112281004	112282427	+	2710	NA	promoter-TSS (FAM212B-AS1)	-promoter-TSS (FAM212B-AS1)	-748	FAM212B-AS1	FAM212B-AS1	NR_038951			FAM212B-AS1			NA
ASCL1_4_R1_peak_32908	chr9	139947839	139949226	+	2709	NA	promoter-TSS (ENTPD2)	#NAME?	-29	ENTPD2	ENTPD2	NM_001246			ENTPD2			NA
ASCL1_4_R1_peak_29891	chr7	152132649	152134115	+	2708	NA	promoter-TSS (KMT2C)	#NAME?	-292	KMT2C	KMT2C	NM_170606			KMT2C			NA
ASCL1_4_R1_peak_5776	chr11	66725405	66726282	+	2708	NA	promoter-TSS (PC)	#NAME?	-16911	C11orf86	C11orf86	NM_001136485			C11orf86			NA
ASCL1_4_R1_peak_18811	chr2	115918619	115919903	+	2706	NA	promoter-TSS (DPP10)	#NAME?	-341	DPP10-AS1	DPP10-AS1	NR_036580			DPP10-AS1			NA
ASCL1_4_R1_peak_10335	chr15	69113115	69113970	+	2706	NA	promoter-TSS (ANP32A)	#NAME?	-281	ANP32A	ANP32A	NM_006305			ANP32A			NA
ASCL1_4_R1_peak_9368	chr14	77227649	77228697	+	2705	NA	promoter-TSS (VASH1)	#NAME?	-62	VASH1	VASH1	NM_014909			VASH1			NA
ASCL1_4_R1_peak_16861	chr19	40732209	40732936	+	2701	NA	promoter-TSS (CNTD2)	#NAME?	25	CNTD2	CNTD2	NM_024877			CNTD2			NA
ASCL1_4_R1_peak_8650	chr13	76209701	76210781	+	2701	NA	promoter-TSS (LMO7)	#NAME?	-111	LMO7-AS1	LMO7-AS1	NR_120412			LMO7-AS1			NA
ASCL1_4_R1_peak_18619	chr2	98206265	98207390	+	2700	NA	promoter-TSS (ANKRD36B)	#NAME?	-399	ANKRD36B	ANKRD36B	NM_025190			ANKRD36B			NA
ASCL1_4_R1_peak_7279	chr12	53738378	53738946	+	2694	NA	promoter-TSS (SP7)	#NAME?	-9125	SP7	SP7	NM_001300837			SP7			NA
ASCL1_4_R1_peak_8104	chr12	130387864	130389128	+	2692	NA	promoter-TSS (TMEM132D)	#NAME?	-284	TMEM132D	TMEM132D	NM_133448			TMEM132D			NA
ASCL1_4_R1_peak_7262	chr12	53447848	53448600	+	2691	NA	promoter-TSS (LOC283335)	#NAME?	-2	LOC283335	LOC283335	NR_033854			LOC283335			NA
ASCL1_4_R1_peak_31164	chr8	143483989	143485138	+	2689	NA	promoter-TSS (TSNARE1)	#NAME?	47	TSNARE1	TSNARE1	NM_001291931			TSNARE1			NA
ASCL1_4_R1_peak_7406	chr12	58335100	58335780	+	2689	NA	promoter-TSS (XRCC6BP1)	#NAME?	-5	XRCC6BP1	XRCC6BP1	NM_033276			XRCC6BP1			NA
ASCL1_4_R1_peak_28253	chr7	2353598	2354470	+	2688	NA	promoter-TSS (SNX8)	#NAME?	76	SNX8	SNX8	NM_013321			SNX8			NA
ASCL1_4_R1_peak_24963	chr4	187476391	187476974	+	2688	NA	promoter-TSS (MTNR1A)	#NAME?	-145	MTNR1A	MTNR1A	NM_005958			MTNR1A			NA
ASCL1_4_R1_peak_30075	chr8	1771326	1772556	+	2688	NA	promoter-TSS (ARHGEF10)	#NAME?	-201	ARHGEF10	ARHGEF10	NM_001308153			ARHGEF10			NA
ASCL1_4_R1_peak_12951	chr17	29885678	29886928	+	2682	NA	promoter-TSS (MIR193A)	#NAME?	-712	MIR193A	MIR193A	NR_029710			MIR193A			NA
ASCL1_4_R1_peak_393	chr1	3773164	3774558	+	2675	NA	promoter-TSS (DFFB)	#NAME?	30	DFFB	DFFB	NM_004402			DFFB			NA
ASCL1_4_R1_peak_32475	chr9	133454694	133455372	+	2674	NA	promoter-TSS (FUBP3)	#NAME?	73	FUBP3	FUBP3	NM_003934			FUBP3			NA
ASCL1_4_R1_peak_23868	chr4	4291675	4292451	+	2669	NA	promoter-TSS (LYAR)	#NAME?	139	ZBTB49	ZBTB49	NM_145291			ZBTB49			NA
ASCL1_4_R1_peak_13022	chr17	36413065	36413668	+	2668	NA	promoter-TSS (LOC440434)	#NAME?	-110	LOC440434	LOC440434	NR_036750			LOC440434			NA
ASCL1_4_R1_peak_5578	chr11	64109853	64110404	+	2667	NA	promoter-TSS (MIR7155)	#NAME?	-752	MIR7155	MIR7155	NR_106977			MIR7155			NA
ASCL1_4_R1_peak_9097	chr14	50697785	50698854	+	2665	NA	promoter-TSS (SOS2)	#NAME?	-220	SOS2	SOS2	NM_006939			SOS2			NA
ASCL1_4_R1_peak_12257	chr16	88772176	88773164	+	2663	NA	promoter-TSS (CTU2)	#NAME?	159	RNF166	RNF166	NM_001171815			RNF166			NA
ASCL1_4_R1_peak_1400	chr1	48937555	48938087	+	2661	NA	promoter-TSS (SPATA6)	#NAME?	59	SPATA6	SPATA6	NM_019073			SPATA6			NA
ASCL1_4_R1_peak_25520	chr5	68788128	68788930	+	2661	NA	promoter-TSS (OCLN)	#NAME?	410	OCLN	OCLN	NM_002538			OCLN			NA
ASCL1_4_R1_peak_30417	chr8	42396243	42397277	+	2661	NA	promoter-TSS (SMIM19)	#NAME?	42	SMIM19	SMIM19	NM_138436			SMIM19			NA
ASCL1_4_R1_peak_33282	chrX	41782217	41783325	+	2661	NA	promoter-TSS (CASK)	#NAME?	-484	CASK	CASK	NM_003688			CASK			NA
ASCL1_4_R1_peak_1663	chr1	84326258	84326951	+	2659	NA	promoter-TSS (LOC101927560)	#NAME?	75	LOC101927587	LOC101927587	NR_119375			LOC101927587			NA
ASCL1_4_R1_peak_6556	chr11	129872935	129873446	+	2658	NA	promoter-TSS (PRDM10)	#NAME?	671	LINC00167	LINC00167	NR_024233			LINC00167			NA
ASCL1_4_R1_peak_11394	chr16	21531476	21532062	+	2646	NA	promoter-TSS (SLC7A5P2)	#NAME?	-4	SLC7A5P2	SLC7A5P2	NR_002594			SLC7A5P2			NA
ASCL1_4_R1_peak_31276	chr8	144654506	144655468	+	2646	NA	promoter-TSS (MROH6)	#NAME?	-59	MROH6	MROH6	NM_001100878			MROH6			NA
ASCL1_4_R1_peak_32608	chr9	136856505	136858996	+	2642	NA	promoter-TSS (VAV2)	#NAME?	-304	VAV2	VAV2	NM_001134398			VAV2			NA
ASCL1_4_R1_peak_3569	chr10	45454757	45455450	+	2641	NA	promoter-TSS (RASSF4)	#NAME?	34	TMEM72-AS1	TMEM72-AS1	NR_033842			TMEM72-AS1			NA
ASCL1_4_R1_peak_11622	chr16	47176726	47178376	+	2634	NA	promoter-TSS (ITFG1-AS1)	-promoter-TSS (ITFG1-AS1)	385	NETO2	NETO2	NM_018092			NETO2			NA
ASCL1_4_R1_peak_19229	chr2	175260321	175260919	+	2633	NA	promoter-TSS (CIR1)	#NAME?	163	SCRN3	SCRN3	NM_001193528			SCRN3			NA
ASCL1_4_R1_peak_3549	chr10	43892005	43893036	+	2630	NA	promoter-TSS (HNRNPF)	#NAME?	12136	HNRNPF	HNRNPF	NM_001098204			HNRNPF			NA
ASCL1_4_R1_peak_1340	chr1	46016203	46016696	+	2629	NA	promoter-TSS (AKR1A1)	#NAME?	-6	AKR1A1	AKR1A1	NM_153326			AKR1A1			NA
ASCL1_4_R1_peak_20117	chr20	5591228	5591958	+	2625	NA	promoter-TSS (GPCPD1)	#NAME?	79	GPCPD1	GPCPD1	NM_019593			GPCPD1			NA
ASCL1_4_R1_peak_1145	chr1	36771773	36772816	+	2624	NA	promoter-TSS (SH3D21)	#NAME?	-414	SH3D21	SH3D21	NM_001162530			SH3D21			NA
ASCL1_4_R1_peak_23440	chr3	195163250	195164234	+	2623	NA	promoter-TSS (ACAP2)	#NAME?	75	ACAP2	ACAP2	NM_012287			ACAP2			NA
ASCL1_4_R1_peak_601	chr1	11865302	11866645	+	2622	NA	promoter-TSS (CLCN6)	#NAME?	-180	CLCN6	CLCN6	NM_001256959			CLCN6			NA
ASCL1_4_R1_peak_17804	chr2	11294959	11296053	+	2611	NA	promoter-TSS (PQLC3)	#NAME?	8	PQLC3	PQLC3	NM_152391			PQLC3			NA
ASCL1_4_R1_peak_26921	chr6	28249168	28249604	+	2610	NA	promoter-TSS (PGBD1)	#NAME?	72	PGBD1	PGBD1	NM_032507			PGBD1			NA
ASCL1_4_R1_peak_30849	chr8	101170068	101170714	+	2609	NA	promoter-TSS (SPAG1)	#NAME?	128	SPAG1	SPAG1	NM_003114			SPAG1			NA
ASCL1_4_R1_peak_1062	chr1	32826912	32828025	+	2606	NA	promoter-TSS (TSSK3)	#NAME?	376	FAM229A	FAM229A	NM_001167676			FAM229A			NA
ASCL1_4_R1_peak_8809	chr13	113343859	113345202	+	2604	NA	promoter-TSS (ATP11A)	#NAME?	-113	ATP11A	ATP11A	NM_032189			ATP11A			NA
ASCL1_4_R1_peak_18687	chr2	103235478	103236583	+	2598	NA	promoter-TSS (SLC9A2)	#NAME?	-118	SLC9A2	SLC9A2	NM_003048			SLC9A2			NA
ASCL1_4_R1_peak_18402	chr2	74684513	74684989	+	2595	NA	promoter-TSS (WBP1)	#NAME?	-776	WBP1	WBP1	NM_012477			WBP1			NA
ASCL1_4_R1_peak_24025	chr4	15656356	15657695	+	2595	NA	promoter-TSS (FBXL5)	#NAME?	10	FBXL5	FBXL5	NM_001193535			FBXL5			NA
ASCL1_4_R1_peak_15858	chr19	7293413	7294705	+	2584	NA	promoter-TSS (INSR)	#NAME?	-48	INSR	INSR	NM_000208			INSR			NA
ASCL1_4_R1_peak_25613	chr5	79950036	79951024	+	2575	NA	promoter-TSS (MSH3)	#NAME?	63	MSH3	MSH3	NM_002439			MSH3			NA
ASCL1_4_R1_peak_15924	chr19	8273467	8274830	+	2574	NA	promoter-TSS (CERS4)	#NAME?	-69	CERS4	CERS4	NM_024552			CERS4			NA
ASCL1_4_R1_peak_12534	chr17	4870999	4871490	+	2574	NA	promoter-TSS (SPAG7)	#NAME?	-112	SPAG7	SPAG7	NM_004890			SPAG7			NA
ASCL1_4_R1_peak_6459	chr11	121163228	121163968	+	2573	NA	promoter-TSS (SC5D)	#NAME?	210	SC5D	SC5D	NM_001024956			SC5D			NA
ASCL1_4_R1_peak_2785	chr1	220445641	220446101	+	2573	NA	promoter-TSS (RAB3GAP2)	#NAME?	-28	RAB3GAP2	RAB3GAP2	NM_012414			RAB3GAP2			NA
ASCL1_4_R1_peak_5079	chr11	10329356	10329938	+	2573	NA	promoter-TSS (CAND1.11)	#NAME?	-213	CAND1.11	100130460	Hs.501890	NR_103765		CAND1.11	-	uncharacterized LOC100130460	ncRNA
ASCL1_4_R1_peak_1222	chr1	40839150	40839800	+	2567	NA	promoter-TSS (SMAP2)	#NAME?	97	SMAP2	SMAP2	NM_022733			SMAP2			NA
ASCL1_4_R1_peak_31806	chr9	79073782	79074335	+	2566	NA	promoter-TSS (GCNT1)	#NAME?	-10	GCNT1	GCNT1	NM_001097633			GCNT1			NA
ASCL1_4_R1_peak_22315	chr3	15900448	15901908	+	2565	NA	promoter-TSS (ANKRD28)	#NAME?	-125	ANKRD28	ANKRD28	NM_015199			ANKRD28			NA
ASCL1_4_R1_peak_27676	chr6	117803409	117804310	+	2562	NA	promoter-TSS (DCBLD1)	#NAME?	39	DCBLD1	DCBLD1	NM_173674			DCBLD1			NA
ASCL1_4_R1_peak_33442	chrX	71130674	71131306	+	2562	NA	promoter-TSS (NHSL2)	#NAME?	52	NHSL2	NHSL2	NM_001013627			NHSL2			NA
ASCL1_4_R1_peak_25531	chr5	72111951	72113033	+	2560	NA	promoter-TSS (TNPO1)	#NAME?	-31438	TNPO1	TNPO1	NM_002270			TNPO1			NA
ASCL1_4_R1_peak_1203	chr1	40156842	40157393	+	2559	NA	promoter-TSS (HPCAL4)	#NAME?	265	HPCAL4	HPCAL4	NM_016257			HPCAL4			NA
ASCL1_4_R1_peak_25939	chr5	134240239	134241209	+	2556	NA	promoter-TSS (PCBD2)	#NAME?	-86	PCBD2	PCBD2	NM_032151			PCBD2			NA
ASCL1_4_R1_peak_6853	chr12	12419642	12420525	+	2553	NA	promoter-TSS (LRP6)	#NAME?	-272	LRP6	LRP6	NM_002336			LRP6			NA
ASCL1_4_R1_peak_7233	chr12	52585431	52586007	+	2549	NA	promoter-TSS (KRT80)	#NAME?	65	KRT80	KRT80	NM_001081492			KRT80			NA
ASCL1_4_R1_peak_23474	chr3	196366285	196366893	+	2547	NA	promoter-TSS (NRROS)	#NAME?	22	NRROS	NRROS	NM_198565			NRROS			NA
ASCL1_4_R1_peak_12201	chr16	87984726	87985517	+	2546	NA	promoter-TSS (BANP)	#NAME?	83	BANP	BANP	NM_001173542			BANP			NA
ASCL1_4_R1_peak_862	chr1	24151712	24152141	+	2541	NA	promoter-TSS (HMGCL)	#NAME?	23	HMGCL	HMGCL	NM_000191			HMGCL			NA
ASCL1_4_R1_peak_26094	chr5	141016743	141017286	+	2540	NA	promoter-TSS (HDAC3)	#NAME?	497	RELL2	RELL2	NM_001130029			RELL2			NA
ASCL1_4_R1_peak_30711	chr8	81083331	81084056	+	2540	NA	promoter-TSS (TPD52)	#NAME?	-258	TPD52	TPD52	NM_005079			TPD52			NA
ASCL1_4_R1_peak_8766	chr13	108867638	108868155	+	2539	NA	promoter-TSS (LIG4)	#NAME?	-14	LIG4	LIG4	NM_001098268			LIG4			NA
ASCL1_4_R1_peak_26657	chr6	4775591	4777341	+	2532	NA	promoter-TSS (CDYL)	#NAME?	70073	CDYL	CDYL	NM_001143970			CDYL			NA
ASCL1_4_R1_peak_30653	chr8	71519699	71520912	+	2532	NA	promoter-TSS (LACTB2-AS1)	-promoter-TSS (LACTB2-AS1)	389	TRAM1	TRAM1	NM_014294			TRAM1			NA
ASCL1_4_R1_peak_28799	chr7	48074714	48075471	+	2530	NA	promoter-TSS (C7orf57)	-promoter-TSS (C7orf57)	-16	C7orf57	C7orf57	NM_001267866			C7orf57			NA
ASCL1_4_R1_peak_3454	chr10	31321238	31321654	+	2530	NA	promoter-TSS (ZNF438)	#NAME?	-580	ZNF438	ZNF438	NM_182755			ZNF438			NA
ASCL1_4_R1_peak_25138	chr5	1445041	1446307	+	2525	NA	promoter-TSS (SLC6A3)	#NAME?	-131	SLC6A3	SLC6A3	NM_001044			SLC6A3			NA
ASCL1_4_R1_peak_32813	chr9	139581118	139582812	+	2523	NA	promoter-TSS (AGPAT2)	#NAME?	-54	AGPAT2	AGPAT2	NM_001012727			AGPAT2			NA
ASCL1_4_R1_peak_7894	chr12	118541329	118542167	+	2517	NA	promoter-TSS (VSIG10)	#NAME?	62	VSIG10	VSIG10	NM_019086			VSIG10			NA
ASCL1_4_R1_peak_25878	chr5	129239620	129241226	+	2514	NA	promoter-TSS (CHSY3)	#NAME?	-100	CHSY3	CHSY3	NM_175856			CHSY3			NA
ASCL1_4_R1_peak_4223	chr10	105211798	105212489	+	2513	NA	promoter-TSS (CALHM2)	#NAME?	19	CALHM2	CALHM2	NR_024552			CALHM2			NA
ASCL1_4_R1_peak_10411	chr15	74833275	74833924	+	2512	NA	promoter-TSS (ARID3B)	#NAME?	81	ARID3B	ARID3B	NM_001307939			ARID3B			NA
ASCL1_4_R1_peak_33487	chrX	84498763	84499336	+	2509	NA	promoter-TSS (ZNF711)	#NAME?	52	ZNF711	ZNF711	NM_021998			ZNF711			NA
ASCL1_4_R1_peak_14352	chr17	80692803	80693875	+	2509	NA	promoter-TSS (FN3K)	#NAME?	-113	FN3K	FN3K	NM_022158			FN3K			NA
ASCL1_4_R1_peak_6603	chr11	134094216	134095063	+	2509	NA	promoter-TSS (NCAPD3)	#NAME?	140	VPS26B	VPS26B	NM_052875			VPS26B			NA
ASCL1_4_R1_peak_6377	chr11	117856583	117857292	+	2509	NA	promoter-TSS (IL10RA)	#NAME?	-169	IL10RA	IL10RA	NM_001558			IL10RA			NA
ASCL1_4_R1_peak_4877	chr11	1592228	1594533	+	2509	NA	promoter-TSS (DUSP8)	#NAME?	-230	DUSP8	DUSP8	NM_004420			DUSP8			NA
ASCL1_4_R1_peak_23662	chr4	1339979	1341474	+	2507	NA	promoter-TSS (UVSSA)	#NAME?	-378	UVSSA	UVSSA	NM_020894			UVSSA			NA
ASCL1_4_R1_peak_16117	chr19	13029906	13030394	+	2496	NA	promoter-TSS (SYCE2)	#NAME?	-64	SYCE2	SYCE2	NM_001105578			SYCE2			NA
ASCL1_4_R1_peak_17551	chr19	56111439	56112190	+	2496	NA	promoter-TSS (FIZ1)	#NAME?	108	ZNF524	ZNF524	NM_153219			ZNF524			NA
ASCL1_4_R1_peak_26840	chr6	20212225	20213157	+	2496	NA	promoter-TSS (MBOAT1)	#NAME?	4	MBOAT1	MBOAT1	NM_001080480			MBOAT1			NA
ASCL1_4_R1_peak_18271	chr2	65215536	65217242	+	2495	NA	promoter-TSS (SLC1A4)	#NAME?	-106	SLC1A4	SLC1A4	NM_001193493			SLC1A4			NA
ASCL1_4_R1_peak_2714	chr1	211751080	211753172	+	2495	NA	promoter-TSS (SLC30A1)	#NAME?	-27	SLC30A1	SLC30A1	NM_021194			SLC30A1			NA
ASCL1_4_R1_peak_3292	chr10	13043221	13043995	+	2491	NA	promoter-TSS (CCDC3)	#NAME?	96	CCDC3	CCDC3	NM_001282658			CCDC3			NA
ASCL1_4_R1_peak_32276	chr9	127631044	127632072	+	2487	NA	promoter-TSS (ARPC5L)	#NAME?	74	ARPC5L	ARPC5L	NM_030978			ARPC5L			NA
ASCL1_4_R1_peak_7478	chr12	70759411	70760591	+	2487	NA	promoter-TSS (KCNMB4)	#NAME?	-61	KCNMB4	KCNMB4	NM_014505			KCNMB4			NA
ASCL1_4_R1_peak_12197	chr16	87902674	87903437	+	2484	NA	promoter-TSS (SLC7A5)	#NAME?	45	SLC7A5	SLC7A5	NM_003486			SLC7A5			NA
ASCL1_4_R1_peak_23652	chr4	1241420	1243563	+	2483	NA	promoter-TSS (CTBP1-AS2)	-promoter-TSS (CTBP1-AS2)	417	CTBP1	CTBP1	NM_001328			CTBP1			NA
ASCL1_4_R1_peak_25420	chr5	50678718	50679427	+	2481	NA	promoter-TSS (LOC642366)	#NAME?	94	LOC642366	LOC642366	NR_046243			LOC642366			NA
ASCL1_4_R1_peak_6944	chr12	25403172	25404447	+	2479	NA	promoter-TSS (KRAS)	#NAME?	56	KRAS	KRAS	NM_004985			KRAS			NA
ASCL1_4_R1_peak_20194	chr20	18039296	18040172	+	2479	NA	promoter-TSS (OVOL2)	#NAME?	-1208	OVOL2	OVOL2	NM_001303462			OVOL2			NA
ASCL1_4_R1_peak_8286	chr13	20766610	20767496	+	2475	NA	promoter-TSS (GJB2)	#NAME?	61	GJB2	GJB2	NM_004004			GJB2			NA
ASCL1_4_R1_peak_1630	chr1	74663593	74664160	+	2475	NA	promoter-TSS (LRRIQ3)	#NAME?	-5	LRRIQ3	LRRIQ3	NM_001105659			LRRIQ3			NA
ASCL1_4_R1_peak_13526	chr17	56064987	56066092	+	2473	NA	promoter-TSS (VEZF1)	#NAME?	76	VEZF1	VEZF1	NM_007146			VEZF1			NA
ASCL1_4_R1_peak_19003	chr2	133173591	133174462	+	2473	NA	promoter-TSS (GPR39)	#NAME?	-121	GPR39	GPR39	NM_001508			GPR39			NA
ASCL1_4_R1_peak_8528	chr13	44453285	44454362	+	2473	NA	promoter-TSS (CCDC122)	#NAME?	3	CCDC122	CCDC122	NM_144974			CCDC122			NA
ASCL1_4_R1_peak_12535	chr17	4890118	4891045	+	2470	NA	promoter-TSS (CAMTA2)	#NAME?	379	CAMTA2	CAMTA2	NM_001171166			CAMTA2			NA
ASCL1_4_R1_peak_19272	chr2	178257109	178257852	+	2466	NA	promoter-TSS (AGPS)	#NAME?	9	AGPS	AGPS	NM_003659			AGPS			NA
ASCL1_4_R1_peak_20430	chr20	35089477	35090300	+	2460	NA	promoter-TSS (DLGAP4)	#NAME?	-298	DLGAP4	DLGAP4	NM_014902			DLGAP4			NA
ASCL1_4_R1_peak_1327	chr1	45265436	45266491	+	2458	NA	promoter-TSS (PLK3)	#NAME?	-73	PLK3	PLK3	NM_004073			PLK3			NA
ASCL1_4_R1_peak_1984	chr1	145589140	145589569	+	2455	NA	promoter-TSS (NUDT17)	#NAME?	81	NUDT17	NUDT17	NM_001012758			NUDT17			NA
ASCL1_4_R1_peak_21797	chr22	39189814	39190355	+	2455	NA	promoter-TSS (DNAL4)	#NAME?	77	DNAL4	DNAL4	NM_005740			DNAL4			NA
ASCL1_4_R1_peak_4518	chr10	134120494	134122429	+	2448	NA	promoter-TSS (STK32C)	#NAME?	16	STK32C	STK32C	NM_173575			STK32C			NA
ASCL1_4_R1_peak_30727	chr8	82633319	82633856	+	2447	NA	promoter-TSS (ZFAND1)	#NAME?	-48	ZFAND1	ZFAND1	NM_001170797			ZFAND1			NA
ASCL1_4_R1_peak_814	chr1	22468848	22470275	+	2445	NA	promoter-TSS (WNT4)	#NAME?	-42	WNT4	WNT4	NM_030761			WNT4			NA
ASCL1_4_R1_peak_12048	chr16	82203647	82204144	+	2438	NA	promoter-TSS (MPHOSPH6)	#NAME?	-66	MPHOSPH6	MPHOSPH6	NM_005792			MPHOSPH6			NA
ASCL1_4_R1_peak_32530	chr9	135457456	135458253	+	2437	NA	promoter-TSS (BARHL1)	#NAME?	-139	BARHL1	BARHL1	NM_020064			BARHL1			NA
ASCL1_4_R1_peak_25245	chr5	10563689	10565183	+	2435	NA	promoter-TSS (ANKRD33B)	#NAME?	1	ANKRD33B	ANKRD33B	NM_001164440			ANKRD33B			NA
ASCL1_4_R1_peak_4519	chr10	134145185	134145962	+	2433	NA	promoter-TSS (LRRC27)	#NAME?	-5038	LRRC27	LRRC27	NM_030626			LRRC27			NA
ASCL1_4_R1_peak_12279	chr16	88877700	88879039	+	2431	NA	promoter-TSS (APRT)	#NAME?	-27	APRT	APRT	NM_001030018			APRT			NA
ASCL1_4_R1_peak_19434	chr2	203240701	203241389	+	2431	NA	promoter-TSS (BMPR2)	#NAME?	-5	BMPR2	BMPR2	NM_001204			BMPR2			NA
ASCL1_4_R1_peak_1231	chr1	41249125	41250162	+	2430	NA	promoter-TSS (KCNQ4)	#NAME?	-41	KCNQ4	KCNQ4	NM_172163			KCNQ4			NA
ASCL1_4_R1_peak_32124	chr9	114423553	114424274	+	2426	NA	promoter-TSS (GNG10)	#NAME?	62	GNG10	GNG10	NM_001198664			GNG10			NA
ASCL1_4_R1_peak_33711	chrX	135579128	135579891	+	2424	NA	promoter-TSS (HTATSF1)	#NAME?	-162	HTATSF1	HTATSF1	NM_014500			HTATSF1			NA
ASCL1_4_R1_peak_31426	chr8	145634404	145635316	+	2423	NA	promoter-TSS (CPSF1)	#NAME?	-127	CPSF1	CPSF1	NM_013291			CPSF1			NA
ASCL1_4_R1_peak_29708	chr7	139875419	139877444	+	2423	NA	promoter-TSS (JHDM1D-AS1)	-promoter-TSS (JHDM1D-AS1)	310	KDM7A	KDM7A	NM_030647			KDM7A			NA
ASCL1_4_R1_peak_19725	chr2	233352122	233352867	+	2420	NA	promoter-TSS (ECEL1)	#NAME?	75	ECEL1	ECEL1	NM_004826			ECEL1			NA
ASCL1_4_R1_peak_18618	chr2	97778282	97779408	+	2419	NA	promoter-TSS (ANKRD36)	#NAME?	-388	ANKRD36	ANKRD36	NM_001164315			ANKRD36			NA
ASCL1_4_R1_peak_5451	chr11	61100173	61100927	+	2415	NA	promoter-TSS (TKFC)	#NAME?	-104	TKFC	TKFC	NM_015533			TKFC			NA
ASCL1_4_R1_peak_5869	chr11	68039175	68039917	+	2410	NA	promoter-TSS (C11orf24)	-promoter-TSS (C11orf24)	-77	C11orf24	C11orf24	NM_001300913			C11orf24			NA
ASCL1_4_R1_peak_19999	chr20	361325	362170	+	2408	NA	promoter-TSS (TRIB3)	#NAME?	474	TRIB3	TRIB3	NM_001301190			TRIB3			NA
ASCL1_4_R1_peak_19199	chr2	172966964	172967975	+	2405	NA	promoter-TSS (DLX2)	#NAME?	9	DLX2	DLX2	NM_004405			DLX2			NA
ASCL1_4_R1_peak_6724	chr12	4429945	4430578	+	2405	NA	promoter-TSS (TIGAR)	#NAME?	-98	TIGAR	TIGAR	NM_020375			TIGAR			NA
ASCL1_4_R1_peak_32164	chr9	119449353	119449945	+	2404	NA	promoter-TSS (TRIM32)	#NAME?	68	TRIM32	TRIM32	NM_001099679			TRIM32			NA
ASCL1_4_R1_peak_14498	chr18	10453998	10455261	+	2404	NA	promoter-TSS (APCDD1)	#NAME?	4	APCDD1	APCDD1	NM_153000			APCDD1			NA
ASCL1_4_R1_peak_5778	chr11	66823968	66824681	+	2403	NA	promoter-TSS (RHOD)	#NAME?	35	RHOD	RHOD	NM_014578			RHOD			NA
ASCL1_4_R1_peak_24146	chr4	37891982	37893219	+	2401	NA	promoter-TSS (TBC1D1)	#NAME?	-105	TBC1D1	TBC1D1	NM_001253914			TBC1D1			NA
ASCL1_4_R1_peak_1581	chr1	65210159	65211266	+	2399	NA	promoter-TSS (RAVER2)	#NAME?	-66	RAVER2	RAVER2	NM_018211			RAVER2			NA
ASCL1_4_R1_peak_8109	chr12	130646623	130647697	+	2391	NA	promoter-TSS (FZD10-AS1)	-promoter-TSS (FZD10-AS1)	156	FZD10	FZD10	NM_007197			FZD10			NA
ASCL1_4_R1_peak_10845	chr16	733735	735798	+	2389	NA	promoter-TSS (JMJD8)	#NAME?	-327	JMJD8	JMJD8	NM_001005920			JMJD8			NA
ASCL1_4_R1_peak_23282	chr3	179370545	179371350	+	2389	NA	promoter-TSS (USP13)	#NAME?	14	USP13	USP13	NM_003940			USP13			NA
ASCL1_4_R1_peak_4001	chr10	93392752	93393374	+	2386	NA	promoter-TSS (PPP1R3C)	#NAME?	-205	PPP1R3C	PPP1R3C	NM_005398			PPP1R3C			NA
ASCL1_4_R1_peak_32390	chr9	131314341	131315523	+	2377	NA	promoter-TSS (SPTAN1)	#NAME?	95	SPTAN1	SPTAN1	NM_001195532			SPTAN1			NA
ASCL1_4_R1_peak_4890	chr11	1784606	1785730	+	2376	NA	promoter-TSS (CTSD)	#NAME?	54	CTSD	CTSD	NM_001909			CTSD			NA
ASCL1_4_R1_peak_9799	chr14	105956190	105957314	+	2374	NA	promoter-TSS (C14orf80)	-promoter-TSS (C14orf80)	560	C14orf80	C14orf80	NM_001134875			C14orf80			NA
ASCL1_4_R1_peak_31431	chr8	145654440	145654977	+	2373	NA	promoter-TSS (VPS28)	#NAME?	-762	VPS28	VPS28	NM_016208			VPS28			NA
ASCL1_4_R1_peak_752	chr1	20126062	20126780	+	2373	NA	promoter-TSS (TMCO4)	#NAME?	-11	TMCO4	TMCO4	NM_181719			TMCO4			NA
ASCL1_4_R1_peak_20610	chr20	47537996	47538728	+	2369	NA	promoter-TSS (ARFGEF2)	#NAME?	87	ARFGEF2	ARFGEF2	NM_006420			ARFGEF2			NA
ASCL1_4_R1_peak_23334	chr3	183978659	183979780	+	2369	NA	promoter-TSS (CAMK2N2)	#NAME?	32	CAMK2N2	CAMK2N2	NM_033259			CAMK2N2			NA
ASCL1_4_R1_peak_23395	chr3	192127104	192128052	+	2368	NA	promoter-TSS (FGF12)	#NAME?	-740	FGF12	FGF12	NM_004113			FGF12			NA
ASCL1_4_R1_peak_32336	chr9	130477150	130477646	+	2367	NA	promoter-TSS (TTC16)	#NAME?	538	PTRH1	PTRH1	NM_001002913			PTRH1			NA
ASCL1_4_R1_peak_6130	chr11	79150872	79152323	+	2366	NA	promoter-TSS (TENM4)	#NAME?	98	TENM4	TENM4	NM_001098816			TENM4			NA
ASCL1_4_R1_peak_4706	chr11	560336	561745	+	2363	NA	promoter-TSS (RASSF7)	#NAME?	-261	LMNTD2	LMNTD2	NM_173573			LMNTD2			NA
ASCL1_4_R1_peak_2970	chr1	231297712	231299667	+	2361	NA	promoter-TSS (TRIM67)	#NAME?	15	TRIM67	TRIM67	NM_001300889			TRIM67			NA
ASCL1_4_R1_peak_13800	chr17	73266703	73267729	+	2361	NA	promoter-TSS (MIF4GD)	#NAME?	95	MIF4GD	MIF4GD	NM_001242498			MIF4GD			NA
ASCL1_4_R1_peak_9231	chr14	64969951	64972115	+	2359	NA	promoter-TSS (ZBTB1)	#NAME?	-259	ZBTB1	ZBTB1	NM_014950			ZBTB1			NA
ASCL1_4_R1_peak_14402	chr18	596594	597268	+	2356	NA	promoter-TSS (CLUL1)	#NAME?	16588	CETN1	CETN1	NM_004066			CETN1			NA
ASCL1_4_R1_peak_19044	chr2	149401862	149402548	+	2352	NA	promoter-TSS (EPC2)	#NAME?	-355	EPC2	EPC2	NM_015630			EPC2			NA
ASCL1_4_R1_peak_27461	chr6	79944164	79944673	+	2352	NA	promoter-TSS (HMGN3)	#NAME?	37	HMGN3	HMGN3	NM_001201362			HMGN3			NA
ASCL1_4_R1_peak_20803	chr20	60941506	60943574	+	2351	NA	promoter-TSS (LAMA5)	#NAME?	-172	LAMA5	LAMA5	NM_005560			LAMA5			NA
ASCL1_4_R1_peak_6446	chr11	120206323	120207719	+	2351	NA	promoter-TSS (ARHGEF12)	#NAME?	-597	ARHGEF12	ARHGEF12	NM_001301084			ARHGEF12			NA
ASCL1_4_R1_peak_17949	chr2	27308575	27310125	+	2349	NA	promoter-TSS (KHK)	#NAME?	-261	KHK	KHK	NM_006488			KHK			NA
ASCL1_4_R1_peak_2314	chr1	167905004	167905584	+	2345	NA	promoter-TSS (DCAF6)	#NAME?	145	MPC2	MPC2	NM_015415			MPC2			NA
ASCL1_4_R1_peak_30933	chr8	110656647	110657362	+	2345	NA	promoter-TSS (SYBU)	#NAME?	4128	SYBU	SYBU	NM_001099743			SYBU			NA
ASCL1_4_R1_peak_1441	chr1	52521649	52522411	+	2343	NA	promoter-TSS (TXNDC12)	#NAME?	173	BTF3L4	BTF3L4	NM_152265			BTF3L4			NA
ASCL1_4_R1_peak_17130	chr19	47104185	47104898	+	2342	NA	promoter-TSS (PPP5D1)	#NAME?	29	CALM3	CALM3	NM_005184			CALM3			NA
ASCL1_4_R1_peak_7107	chr12	48152427	48153037	+	2339	NA	promoter-TSS (RAPGEF3)	#NAME?	-488	RAPGEF3	RAPGEF3	NM_001098531			RAPGEF3			NA
ASCL1_4_R1_peak_5059	chr11	8932378	8933386	+	2339	NA	promoter-TSS (ST5)	#NAME?	143	AKIP1	AKIP1	NM_001206646			AKIP1			NA
ASCL1_4_R1_peak_23954	chr4	8159727	8161315	+	2335	NA	promoter-TSS (ABLIM2)	#NAME?	38	ABLIM2	ABLIM2	NM_001130088			ABLIM2			NA
ASCL1_4_R1_peak_19916	chr2	241835883	241836651	+	2334	NA	promoter-TSS (C2orf54)	-promoter-TSS (C2orf54)	-4812	C2orf54	C2orf54	NM_001085437			C2orf54			NA
ASCL1_4_R1_peak_22433	chr3	41240269	41241544	+	2333	NA	promoter-TSS (CTNNB1)	#NAME?	-36	CTNNB1	CTNNB1	NM_001098210			CTNNB1			NA
ASCL1_4_R1_peak_25822	chr5	121413206	121413756	+	2325	NA	promoter-TSS (LOX)	#NAME?	574	LOX	LOX	NM_002317			LOX			NA
ASCL1_4_R1_peak_5952	chr11	71158935	71159911	+	2322	NA	promoter-TSS (DHCR7)	#NAME?	54	DHCR7	DHCR7	NM_001163817			DHCR7			NA
ASCL1_4_R1_peak_12317	chr16	89237582	89238418	+	2322	NA	promoter-TSS (CDH15)	#NAME?	-163	CDH15	CDH15	NM_004933			CDH15			NA
ASCL1_4_R1_peak_12894	chr17	27169603	27170009	+	2319	NA	promoter-TSS (FAM222B)	#NAME?	51	FAM222B	FAM222B	NM_018182			FAM222B			NA
ASCL1_4_R1_peak_18853	chr2	121102588	121104632	+	2318	NA	promoter-TSS (INHBB)	#NAME?	-109	INHBB	INHBB	NM_002193			INHBB			NA
ASCL1_4_R1_peak_27629	chr6	110011451	110012020	+	2317	NA	promoter-TSS (FIG4)	#NAME?	680	AK9	AK9	NM_001145128			AK9			NA
ASCL1_4_R1_peak_19159	chr2	170550845	170551421	+	2314	NA	promoter-TSS (CCDC173)	#NAME?	169	PHOSPHO2	PHOSPHO2	NM_001199287			PHOSPHO2			NA
ASCL1_4_R1_peak_5860	chr11	67811230	67811921	+	2314	NA	promoter-TSS (MIR6753)	#NAME?	-686	MIR6753	MIR6753	NR_106811			MIR6753			NA
ASCL1_4_R1_peak_22612	chr3	53879960	53880671	+	2314	NA	promoter-TSS (IL17RB)	#NAME?	105	CHDH	CHDH	NM_018397			CHDH			NA
ASCL1_4_R1_peak_31012	chr8	125740487	125741185	+	2312	NA	promoter-TSS (MTSS1)	#NAME?	-88	MTSS1	MTSS1	NM_014751			MTSS1			NA
ASCL1_4_R1_peak_876	chr1	24882342	24882892	+	2307	NA	promoter-TSS (NCMAP)	#NAME?	50	NCMAP	NCMAP	NM_001010980			NCMAP			NA
ASCL1_4_R1_peak_15212	chr19	639502	640306	+	2305	NA	promoter-TSS (FGF22)	#NAME?	-22	FGF22	FGF22	NM_001300812			FGF22			NA
ASCL1_4_R1_peak_21897	chr22	42372345	42373300	+	2303	NA	promoter-TSS (SEPT3)	#NAME?	-109	SEPT3	SEPT3	NM_145733			SEPT3			NA
ASCL1_4_R1_peak_33836	chrX	153059386	153060348	+	2302	NA	promoter-TSS (SSR4)	#NAME?	-37	SSR4	SSR4	NM_001204527			SSR4			NA
ASCL1_4_R1_peak_24869	chr4	170678836	170679313	+	2300	NA	promoter-TSS (C4orf27)	-promoter-TSS (C4orf27)	19	C4orf27	C4orf27	NM_017867			C4orf27			NA
ASCL1_4_R1_peak_20394	chr20	33460407	33460923	+	2296	NA	promoter-TSS (GGT7)	#NAME?	-4	GGT7	GGT7	NM_178026			GGT7			NA
ASCL1_4_R1_peak_23321	chr3	183415330	183416052	+	2296	NA	promoter-TSS (YEATS2)	#NAME?	85	YEATS2	YEATS2	NM_018023			YEATS2			NA
ASCL1_4_R1_peak_21746	chr22	37915042	37915921	+	2295	NA	promoter-TSS (CARD10)	#NAME?	-271	CARD10	CARD10	NM_014550			CARD10			NA
ASCL1_4_R1_peak_12682	chr17	8702334	8702942	+	2295	NA	promoter-TSS (MFSD6L)	#NAME?	29	MFSD6L	MFSD6L	NM_152599			MFSD6L			NA
ASCL1_4_R1_peak_23342	chr3	184097482	184098731	+	2290	NA	promoter-TSS (THPO)	#NAME?	245	CHRD	CHRD	NM_003741			CHRD			NA
ASCL1_4_R1_peak_24211	chr4	42658717	42659365	+	2290	NA	promoter-TSS (ATP8A1)	#NAME?	81	ATP8A1	ATP8A1	NM_001105529			ATP8A1			NA
ASCL1_4_R1_peak_2935	chr1	228674360	228675756	+	2285	NA	promoter-TSS (RNF187)	#NAME?	-10	RNF187	RNF187	NM_001010858			RNF187			NA
ASCL1_4_R1_peak_26864	chr6	24126132	24126640	+	2283	NA	promoter-TSS (NRSN1)	#NAME?	-28	NRSN1	NRSN1	NM_080723			NRSN1			NA
ASCL1_4_R1_peak_33454	chrX	71933775	71934391	+	2283	NA	promoter-TSS (PHKA1)	#NAME?	-54	PHKA1	PHKA1	NM_001172436			PHKA1			NA
ASCL1_4_R1_peak_16475	chr19	19738689	19739711	+	2282	NA	promoter-TSS (LPAR2)	#NAME?	-161	LPAR2	LPAR2	NM_004720			LPAR2			NA
ASCL1_4_R1_peak_19121	chr2	164592676	164593360	+	2280	NA	promoter-TSS (FIGN)	#NAME?	-505	FIGN	FIGN	NM_018086			FIGN			NA
ASCL1_4_R1_peak_7336	chr12	56511912	56512435	+	2278	NA	promoter-TSS (ZC3H10)	#NAME?	169	ZC3H10	ZC3H10	NM_001303124			ZC3H10			NA
ASCL1_4_R1_peak_8170	chr12	132568458	132569390	+	2276	NA	promoter-TSS (EP400NL)	#NAME?	96	EP400NL	EP400NL	NR_003290			EP400NL			NA
ASCL1_4_R1_peak_10079	chr15	43802874	43803410	+	2267	NA	promoter-TSS (TP53BP1)	#NAME?	-435	TP53BP1	TP53BP1	NM_005657			TP53BP1			NA
ASCL1_4_R1_peak_16772	chr19	39137950	39138660	+	2266	NA	promoter-TSS (ACTN4)	#NAME?	38	ACTN4	ACTN4	NM_004924			ACTN4			NA
ASCL1_4_R1_peak_24848	chr4	166248428	166249166	+	2266	NA	promoter-TSS (MSMO1)	#NAME?	-21	MSMO1	MSMO1	NM_001017369			MSMO1			NA
ASCL1_4_R1_peak_28913	chr7	65669871	65670741	+	2260	NA	promoter-TSS (TPST1)	#NAME?	47	TPST1	TPST1	NM_003596			TPST1			NA
ASCL1_4_R1_peak_641	chr1	15850446	15851864	+	2260	NA	promoter-TSS (CASP9)	#NAME?	-215	CASP9	CASP9	NM_032996			CASP9			NA
ASCL1_4_R1_peak_28503	chr7	21582409	21583058	+	2253	NA	promoter-TSS (DNAH11)	#NAME?	-100	DNAH11	DNAH11	NM_001277115			DNAH11			NA
ASCL1_4_R1_peak_31001	chr8	124428486	124429362	+	2251	NA	promoter-TSS (WDYHV1)	#NAME?	-41	WDYHV1	WDYHV1	NM_018024			WDYHV1			NA
ASCL1_4_R1_peak_28470	chr7	16792958	16793884	+	2249	NA	promoter-TSS (TSPAN13)	#NAME?	70	TSPAN13	TSPAN13	NM_014399			TSPAN13			NA
ASCL1_4_R1_peak_27414	chr6	72112963	72113613	+	2249	NA	promoter-TSS (MIR30A)	#NAME?	36	MIR30A	MIR30A	NR_029504			MIR30A			NA
ASCL1_4_R1_peak_5640	chr11	65029088	65029474	+	2246	NA	promoter-TSS (POLA2)	#NAME?	-42	POLA2	POLA2	NM_002689			POLA2			NA
ASCL1_4_R1_peak_6836	chr12	10365075	10365783	+	2243	NA	promoter-TSS (GABARAPL1)	#NAME?	-60	GABARAPL1	GABARAPL1	NM_031412			GABARAPL1			NA
ASCL1_4_R1_peak_19472	chr2	208490606	208491154	+	2243	NA	promoter-TSS (METTL21A)	#NAME?	-1184	METTL21A	METTL21A	NM_001308021			METTL21A			NA
ASCL1_4_R1_peak_20165	chr20	13200935	13202757	+	2241	NA	promoter-TSS (ISM1)	#NAME?	-572	ISM1	ISM1	NM_080826			ISM1			NA
ASCL1_4_R1_peak_3885	chr10	79685678	79687099	+	2238	NA	promoter-TSS (DLG5)	#NAME?	-40	DLG5	DLG5	NM_004747			DLG5			NA
ASCL1_4_R1_peak_6175	chr11	86748468	86749094	+	2236	NA	promoter-TSS (TMEM135)	#NAME?	-105	TMEM135	TMEM135	NM_022918			TMEM135			NA
ASCL1_4_R1_peak_17768	chr2	10090894	10092474	+	2230	NA	promoter-TSS (GRHL1)	#NAME?	-108	GRHL1	GRHL1	NM_198182			GRHL1			NA
ASCL1_4_R1_peak_26631	chr6	3227065	3228842	+	2227	NA	promoter-TSS (TUBB2B)	#NAME?	15	TUBB2B	TUBB2B	NM_178012			TUBB2B			NA
ASCL1_4_R1_peak_3715	chr10	64028338	64028902	+	2226	NA	promoter-TSS (RTKN2)	#NAME?	2	RTKN2	RTKN2	NM_001282941			RTKN2			NA
ASCL1_4_R1_peak_24760	chr4	148652982	148654069	+	2223	NA	promoter-TSS (ARHGAP10)	#NAME?	72	ARHGAP10	ARHGAP10	NM_024605			ARHGAP10			NA
ASCL1_4_R1_peak_4836	chr11	1330065	1331593	+	2220	NA	promoter-TSS (TOLLIP)	#NAME?	63	TOLLIP	TOLLIP	NM_019009			TOLLIP			NA
ASCL1_4_R1_peak_23709	chr4	1722097	1723951	+	2218	NA	promoter-TSS (TMEM129)	#NAME?	60	TMEM129	TMEM129	NM_001127266			TMEM129			NA
ASCL1_4_R1_peak_6791	chr12	7055410	7055947	+	2218	NA	promoter-TSS (PTPN6)	#NAME?	2698	C12orf57	C12orf57	NM_001301837			C12orf57			NA
ASCL1_4_R1_peak_14549	chr18	12656957	12658591	+	2217	NA	promoter-TSS (PSMG2)	#NAME?	138	SPIRE1	SPIRE1	NM_020148			SPIRE1			NA
ASCL1_4_R1_peak_9141	chr14	55493674	55494061	+	2216	NA	promoter-TSS (WDHD1)	#NAME?	23	SOCS4	SOCS4	NM_080867			SOCS4			NA
ASCL1_4_R1_peak_16904	chr19	41283879	41284388	+	2214	NA	promoter-TSS (RAB4B)	#NAME?	9	RAB4B	RAB4B	NM_016154			RAB4B			NA
ASCL1_4_R1_peak_6712	chr12	3861940	3862606	+	2214	NA	promoter-TSS (CRACR2A)	#NAME?	93	CRACR2A	CRACR2A	NM_032680			CRACR2A			NA
ASCL1_4_R1_peak_11065	chr16	2197843	2199279	+	2213	NA	promoter-TSS (RAB26)	#NAME?	-90	RAB26	RAB26	NM_001308053			RAB26			NA
ASCL1_4_R1_peak_4085	chr10	99257891	99259515	+	2213	NA	promoter-TSS (MMS19)	#NAME?	64	UBTD1	UBTD1	NM_024954			UBTD1			NA
ASCL1_4_R1_peak_25996	chr5	138088513	138089802	+	2211	NA	promoter-TSS (CTNNA1)	#NAME?	72	CTNNA1	CTNNA1	NM_001290312			CTNNA1			NA
ASCL1_4_R1_peak_6363	chr11	117102544	117103755	+	2209	NA	promoter-TSS (RNF214)	#NAME?	92	PCSK7	PCSK7	NM_004716			PCSK7			NA
ASCL1_4_R1_peak_24552	chr4	110650859	110651437	+	2209	NA	promoter-TSS (PLA2G12A)	#NAME?	94	PLA2G12A	PLA2G12A	NM_030821			PLA2G12A			NA
ASCL1_4_R1_peak_12997	chr17	34890584	34891524	+	2208	NA	promoter-TSS (PIGW)	#NAME?	251	MYO19	MYO19	NM_025109			MYO19			NA
ASCL1_4_R1_peak_387	chr1	3663373	3664287	+	2207	NA	promoter-TSS (TP73-AS1)	-promoter-TSS (TP73-AS1)	-495	TP73-AS1	TP73-AS1	NR_033712			TP73-AS1			NA
ASCL1_4_R1_peak_26162	chr5	148930712	148931392	+	2204	NA	promoter-TSS (CSNK1A1)	#NAME?	63	CSNK1A1	CSNK1A1	NM_001892			CSNK1A1			NA
ASCL1_4_R1_peak_32644	chr9	138370723	138371694	+	2200	NA	promoter-TSS (PPP1R26)	#NAME?	-440	PPP1R26	PPP1R26	NM_014811			PPP1R26			NA
ASCL1_4_R1_peak_25467	chr5	57755308	57756751	+	2195	NA	promoter-TSS (PLK2)	#NAME?	-63	PLK2	PLK2	NM_006622			PLK2			NA
ASCL1_4_R1_peak_5455	chr11	61196747	61197675	+	2195	NA	promoter-TSS (SDHAF2)	#NAME?	172	CPSF7	CPSF7	NM_001136040			CPSF7			NA
ASCL1_4_R1_peak_24285	chr4	56502059	56502706	+	2194	NA	promoter-TSS (NMU)	#NAME?	483	NMU	NMU	NR_120489			NMU			NA
ASCL1_4_R1_peak_23360	chr3	185542162	185544152	+	2194	NA	promoter-TSS (IGF2BP2)	#NAME?	-330	IGF2BP2	IGF2BP2	NM_001291869			IGF2BP2			NA
ASCL1_4_R1_peak_1603	chr1	67395649	67396389	+	2194	NA	promoter-TSS (MIER1)	#NAME?	5441	MIER1	MIER1	NM_001077703			MIER1			NA
ASCL1_4_R1_peak_2436	chr1	184020656	184021107	+	2194	NA	promoter-TSS (TSEN15)	#NAME?	96	TSEN15	TSEN15	NM_001127394			TSEN15			NA
ASCL1_4_R1_peak_7911	chr12	120632129	120632781	+	2193	NA	promoter-TSS (GCN1)	#NAME?	58	GCN1	GCN1	NM_006836			GCN1			NA
ASCL1_4_R1_peak_18627	chr2	98611660	98612895	+	2192	NA	promoter-TSS (TMEM131)	#NAME?	77	TMEM131	TMEM131	NM_015348			TMEM131			NA
ASCL1_4_R1_peak_17341	chr19	50353625	50355101	+	2192	NA	promoter-TSS (PTOV1)	#NAME?	371	PTOV1	PTOV1	NM_001305105			PTOV1			NA
ASCL1_4_R1_peak_25553	chr5	72921505	72922608	+	2192	NA	promoter-TSS (ARHGEF28)	#NAME?	60490	UTP15	UTP15	NM_001284431			UTP15			NA
ASCL1_4_R1_peak_20254	chr20	23338683	23339237	+	2190	NA	promoter-TSS (LINC01431)	#NAME?	-196	LINC01431	LINC01431	NR_109884			LINC01431			NA
ASCL1_4_R1_peak_26074	chr5	140305723	140306489	+	2189	NA	promoter-TSS (PCDHAC1)	#NAME?	-196	PCDHAC1	PCDHAC1	NM_018898			PCDHAC1			NA
ASCL1_4_R1_peak_5781	chr11	66885180	66887367	+	2189	NA	promoter-TSS (KDM2A)	#NAME?	-467	KDM2A	KDM2A	NM_012308			KDM2A			NA
ASCL1_4_R1_peak_19281	chr2	179315063	179316179	+	2188	NA	promoter-TSS (DFNB59)	#NAME?	337	PRKRA	PRKRA	NM_003690			PRKRA			NA
ASCL1_4_R1_peak_17106	chr19	46367199	46367786	+	2180	NA	promoter-TSS (FOXA3)	#NAME?	-26	FOXA3	FOXA3	NM_004497			FOXA3			NA
ASCL1_4_R1_peak_8025	chr12	124456524	124458496	+	2178	NA	promoter-TSS (ZNF664)	#NAME?	22	CCDC92	CCDC92	NM_025140			CCDC92			NA
ASCL1_4_R1_peak_30666	chr8	73448831	73449774	+	2177	NA	promoter-TSS (KCNB2)	#NAME?	-324	KCNB2	KCNB2	NM_004770			KCNB2			NA
ASCL1_4_R1_peak_14259	chr17	80008884	80010181	+	2174	NA	promoter-TSS (GPS1)	#NAME?	118	RFNG	RFNG	NM_002917			RFNG			NA
ASCL1_4_R1_peak_9509	chr14	96342157	96343580	+	2174	NA	promoter-TSS (TUNAR)	#NAME?	-241	TUNAR	TUNAR	NR_038861			TUNAR			NA
ASCL1_4_R1_peak_7824	chr12	113573400	113573937	+	2172	NA	promoter-TSS (RASAL1)	#NAME?	376	RASAL1	RASAL1	NM_001193520			RASAL1			NA
ASCL1_4_R1_peak_11469	chr16	29624499	29625390	+	2171	NA	promoter-TSS (SLC7A5P1)	#NAME?	94	SLC7A5P1	SLC7A5P1	NR_002593			SLC7A5P1			NA
ASCL1_4_R1_peak_11720	chr16	56651081	56651606	+	2164	NA	promoter-TSS (MT1L)	#NAME?	-30	MT1L	MT1L	NR_001447			MT1L			NA
ASCL1_4_R1_peak_30351	chr8	38088942	38089861	+	2163	NA	promoter-TSS (DDHD2)	#NAME?	392	DDHD2	DDHD2	NM_015214			DDHD2			NA
ASCL1_4_R1_peak_22855	chr3	125238589	125239338	+	2163	NA	promoter-TSS (SNX4)	#NAME?	95	SNX4	SNX4	NM_003794			SNX4			NA
ASCL1_4_R1_peak_33420	chrX	68385049	68385515	+	2162	NA	promoter-TSS (PJA1)	#NAME?	83	PJA1	PJA1	NM_001032396			PJA1			NA
ASCL1_4_R1_peak_22225	chr3	2140095	2140908	+	2162	NA	promoter-TSS (CNTN4)	#NAME?	45424	CNTN4-AS2	CNTN4-AS2	NR_046555			CNTN4-AS2			NA
ASCL1_4_R1_peak_29822	chr7	150496928	150498327	+	2161	NA	promoter-TSS (TMEM176B)	#NAME?	-227	TMEM176A	TMEM176A	NM_018487			TMEM176A			NA
ASCL1_4_R1_peak_32537	chr9	135545103	135546255	+	2161	NA	promoter-TSS (GTF3C4)	#NAME?	-49	GTF3C4	GTF3C4	NM_012204			GTF3C4			NA
ASCL1_4_R1_peak_12889	chr17	27052787	27054263	+	2159	NA	promoter-TSS (TLCD1)	#NAME?	-295	TLCD1	TLCD1	NM_001160407			TLCD1			NA
ASCL1_4_R1_peak_22488	chr3	47422178	47422838	+	2157	NA	promoter-TSS (PTPN23)	#NAME?	36	PTPN23	PTPN23	NM_015466			PTPN23			NA
ASCL1_4_R1_peak_7121	chr12	48744358	48745061	+	2154	NA	promoter-TSS (ZNF641)	#NAME?	-35	ZNF641	ZNF641	NM_001172682			ZNF641			NA
ASCL1_4_R1_peak_25026	chr5	442964	444417	+	2149	NA	promoter-TSS (EXOC3-AS1)	-promoter-TSS (EXOC3-AS1)	356	EXOC3	EXOC3	NM_007277			EXOC3			NA
ASCL1_4_R1_peak_15594	chr19	2977201	2977702	+	2149	NA	promoter-TSS (TLE6)	#NAME?	-85	TLE6	TLE6	NM_024760			TLE6			NA
ASCL1_4_R1_peak_11382	chr16	20817412	20818032	+	2146	NA	promoter-TSS (ERI2)	#NAME?	-45	LOC81691	LOC81691	NM_001144924			LOC81691			NA
ASCL1_4_R1_peak_22638	chr3	58477462	58478298	+	2143	NA	promoter-TSS (KCTD6)	#NAME?	-6212	KCTD6	KCTD6	NM_001128214			KCTD6			NA
ASCL1_4_R1_peak_18305	chr2	69613897	69614867	+	2140	NA	promoter-TSS (GFPT1)	#NAME?	4	GFPT1	GFPT1	NM_002056			GFPT1			NA
ASCL1_4_R1_peak_30408	chr8	42009939	42011153	+	2140	NA	promoter-TSS (AP3M2)	#NAME?	82	AP3M2	AP3M2	NM_001134296			AP3M2			NA
ASCL1_4_R1_peak_2246	chr1	160990758	160991323	+	2130	NA	promoter-TSS (F11R)	#NAME?	93	F11R	F11R	NM_016946			F11R			NA
ASCL1_4_R1_peak_23190	chr3	160473094	160474105	+	2130	NA	promoter-TSS (PPM1L)	#NAME?	-397	PPM1L	PPM1L	NM_139245			PPM1L			NA
ASCL1_4_R1_peak_16617	chr19	35521104	35522191	+	2130	NA	promoter-TSS (SCN1B)	#NAME?	55	SCN1B	SCN1B	NM_001037			SCN1B			NA
ASCL1_4_R1_peak_30800	chr8	95907329	95908635	+	2129	NA	promoter-TSS (CCNE2)	#NAME?	-500	CCNE2	CCNE2	NM_057749			CCNE2			NA
ASCL1_4_R1_peak_1068	chr1	33168100	33168991	+	2128	NA	promoter-TSS (SYNC)	#NAME?	-184	SYNC	SYNC	NM_030786			SYNC			NA
ASCL1_4_R1_peak_30357	chr8	38325041	38326452	+	2127	NA	promoter-TSS (FGFR1)	#NAME?	606	FGFR1	FGFR1	NM_023110			FGFR1			NA
ASCL1_4_R1_peak_11202	chr16	4303593	4304139	+	2125	NA	promoter-TSS (LINC01569)	#NAME?	-76	LINC01569	LINC01569	NR_039999			LINC01569			NA
ASCL1_4_R1_peak_138	chr1	1242724	1244902	+	2125	NA	promoter-TSS (ACAP3)	#NAME?	-181	PUSL1	PUSL1	NM_153339			PUSL1			NA
ASCL1_4_R1_peak_6287	chr11	109963242	109964593	+	2122	NA	promoter-TSS (ZC3H12C)	#NAME?	-170	ZC3H12C	ZC3H12C	NM_033390			ZC3H12C			NA
ASCL1_4_R1_peak_32499	chr9	134151891	134153704	+	2119	NA	promoter-TSS (FAM78A)	#NAME?	-891	FAM78A	FAM78A	NM_033387			FAM78A			NA
ASCL1_4_R1_peak_23455	chr3	195622032	195623090	+	2116	NA	promoter-TSS (TNK2)	#NAME?	-13295	MIR6829	MIR6829	NR_106887			MIR6829			NA
ASCL1_4_R1_peak_5552	chr11	64001514	64002749	+	2113	NA	promoter-TSS (VEGFB)	#NAME?	75	VEGFB	VEGFB	NM_001243733			VEGFB			NA
ASCL1_4_R1_peak_31582	chr9	19408571	19409367	+	2113	NA	promoter-TSS (ACER2)	#NAME?	44	ACER2	ACER2	NM_001010887			ACER2			NA
ASCL1_4_R1_peak_29053	chr7	75544081	75544766	+	2113	NA	promoter-TSS (POR)	#NAME?	3	POR	POR	NM_000941			POR			NA
ASCL1_4_R1_peak_31221	chr8	144416761	144417278	+	2112	NA	promoter-TSS (TOP1MT)	#NAME?	42	TOP1MT	TOP1MT	NM_001258447			TOP1MT			NA
ASCL1_4_R1_peak_7135	chr12	49350859	49351636	+	2112	NA	promoter-TSS (ARF3)	#NAME?	5	ARF3	ARF3	NM_001659			ARF3			NA
ASCL1_4_R1_peak_32560	chr9	136222954	136224014	+	2111	NA	promoter-TSS (SURF2)	#NAME?	63	SURF2	SURF2	NM_017503			SURF2			NA
ASCL1_4_R1_peak_18653	chr2	99757207	99758481	+	2108	NA	promoter-TSS (C2orf15)	-promoter-TSS (C2orf15)	193	TSGA10	TSGA10	NM_025244			TSGA10			NA
ASCL1_4_R1_peak_27370	chr6	56708066	56709262	+	2105	NA	promoter-TSS (DST)	#NAME?	-120	LOC101930010	LOC101930010	NR_125866			LOC101930010			NA
ASCL1_4_R1_peak_22363	chr3	32022211	32023127	+	2105	NA	promoter-TSS (ZNF860)	#NAME?	-597	ZNF860	ZNF860	NM_001137674			ZNF860			NA
ASCL1_4_R1_peak_31855	chr9	88419963	88420943	+	2105	NA	promoter-TSS (LOC389765)	#NAME?	-464	LOC389765	LOC389765	NR_029410			LOC389765			NA
ASCL1_4_R1_peak_7509	chr12	77157447	77158064	+	2102	NA	promoter-TSS (ZDHHC17)	#NAME?	-99	ZDHHC17	ZDHHC17	NM_015336			ZDHHC17			NA
ASCL1_4_R1_peak_3281	chr10	12110556	12111353	+	2100	NA	promoter-TSS (DHTKD1)	#NAME?	38	DHTKD1	DHTKD1	NM_018706			DHTKD1			NA
ASCL1_4_R1_peak_16956	chr19	42637209	42637776	+	2100	NA	promoter-TSS (POU2F2)	#NAME?	173	MIR4323	MIR4323	NR_036208			MIR4323			NA
ASCL1_4_R1_peak_20412	chr20	34042798	34043404	+	2096	NA	promoter-TSS (CEP250)	#NAME?	-122	CEP250	CEP250	NM_007186			CEP250			NA
ASCL1_4_R1_peak_28076	chr6	170598282	170599304	+	2096	NA	promoter-TSS (FAM120B)	#NAME?	904	DLL1	DLL1	NM_005618			DLL1			NA
ASCL1_4_R1_peak_20221	chr20	20692774	20693596	+	2096	NA	promoter-TSS (RALGAPA2)	#NAME?	81	RALGAPA2	RALGAPA2	NM_020343			RALGAPA2			NA
ASCL1_4_R1_peak_20805	chr20	60961581	60962434	+	2094	NA	promoter-TSS (RPS21)	#NAME?	-114	RPS21	RPS21	NM_001024			RPS21			NA
ASCL1_4_R1_peak_6167	chr11	85779680	85780596	+	2088	NA	promoter-TSS (PICALM)	#NAME?	1	PICALM	PICALM	NM_001206947			PICALM			NA
ASCL1_4_R1_peak_11477	chr16	29874098	29874641	+	2087	NA	promoter-TSS (CDIPT-AS1)	-promoter-TSS (CDIPT-AS1)	240	CDIPT	CDIPT	NM_001286585			CDIPT			NA
ASCL1_4_R1_peak_17085	chr19	46146788	46147184	+	2087	NA	promoter-TSS (EML2)	#NAME?	2234	EML2-AS1	EML2-AS1	NR_130728			EML2-AS1			NA
ASCL1_4_R1_peak_18309	chr2	69968758	69969614	+	2087	NA	promoter-TSS (ANXA4)	#NAME?	59	ANXA4	ANXA4	NM_001153			ANXA4			NA
ASCL1_4_R1_peak_8339	chr13	24152803	24154194	+	2086	NA	promoter-TSS (TNFRSF19)	#NAME?	8989	TNFRSF19	TNFRSF19	NM_148957			TNFRSF19			NA
ASCL1_4_R1_peak_24188	chr4	40858929	40859503	+	2084	NA	promoter-TSS (APBB2)	#NAME?	107302	NSUN7	NSUN7	NM_024677			NSUN7			NA
ASCL1_4_R1_peak_10086	chr15	44486749	44487914	+	2083	NA	promoter-TSS (FRMD5)	#NAME?	161	FRMD5	FRMD5	NM_032892			FRMD5			NA
ASCL1_4_R1_peak_14991	chr18	70211503	70211883	+	2083	NA	promoter-TSS (CBLN2)	#NAME?	30	CBLN2	CBLN2	NM_182511			CBLN2			NA
ASCL1_4_R1_peak_1572	chr1	63832929	63833593	+	2083	NA	promoter-TSS (ALG6)	#NAME?	0	ALG6	ALG6	NM_013339			ALG6			NA
ASCL1_4_R1_peak_14684	chr18	32621007	32621549	+	2080	NA	promoter-TSS (MAPRE2)	#NAME?	-336	MAPRE2	MAPRE2	NM_001256420			MAPRE2			NA
ASCL1_4_R1_peak_25444	chr5	54603223	54603790	+	2080	NA	promoter-TSS (SKIV2L2)	#NAME?	15	DHX29	DHX29	NM_019030			DHX29			NA
ASCL1_4_R1_peak_24380	chr4	77870395	77871335	+	2079	NA	promoter-TSS (SEPT11)	#NAME?	-2	SEPT11	SEPT11	NM_001306147			SEPT11			NA
ASCL1_4_R1_peak_23274	chr3	178789223	178789902	+	2078	NA	promoter-TSS (ZMAT3)	#NAME?	94	ZMAT3	ZMAT3	NM_152240			ZMAT3			NA
ASCL1_4_R1_peak_32400	chr9	131486254	131486813	+	2078	NA	promoter-TSS (ZDHHC12)	#NAME?	-125	ZDHHC12	ZDHHC12	NM_032799			ZDHHC12			NA
ASCL1_4_R1_peak_15039	chr18	74206827	74207509	+	2077	NA	promoter-TSS (C18orf65)	-promoter-TSS (C18orf65)	-22	ZNF516	ZNF516	NM_014643			ZNF516			NA
ASCL1_4_R1_peak_28134	chr7	985134	985791	+	2073	NA	promoter-TSS (ADAP1)	#NAME?	8857	ADAP1	ADAP1	NM_001284308			ADAP1			NA
ASCL1_4_R1_peak_26763	chr6	13574338	13575235	+	2067	NA	promoter-TSS (SIRT5)	#NAME?	25	SIRT5	SIRT5	NM_001193267			SIRT5			NA
ASCL1_4_R1_peak_1834	chr1	109791992	109792887	+	2066	NA	promoter-TSS (CELSR2)	#NAME?	-202	CELSR2	CELSR2	NM_001408			CELSR2			NA
ASCL1_4_R1_peak_27481	chr6	84418222	84419378	+	2065	NA	promoter-TSS (SNAP91)	#NAME?	327	SNAP91	SNAP91	NM_001256717			SNAP91			NA
ASCL1_4_R1_peak_26466	chr5	177018986	177019461	+	2063	NA	promoter-TSS (TMED9)	#NAME?	10	TMED9	TMED9	NM_017510			TMED9			NA
ASCL1_4_R1_peak_11190	chr16	3507460	3508411	+	2062	NA	promoter-TSS (NAA60)	#NAME?	-57	NAA60	NAA60	NM_001083601			NAA60			NA
ASCL1_4_R1_peak_3542	chr10	43633171	43634188	+	2058	NA	promoter-TSS (CSGALNACT2)	#NAME?	-214	CSGALNACT2	CSGALNACT2	NM_018590			CSGALNACT2			NA
ASCL1_4_R1_peak_12674	chr17	8286761	8287305	+	2058	NA	promoter-TSS (RPL26)	#NAME?	-468	RPL26	RPL26	NM_000987			RPL26			NA
ASCL1_4_R1_peak_26144	chr5	146614356	146614795	+	2057	NA	promoter-TSS (STK32A)	#NAME?	-4	STK32A	STK32A	NM_001287740			STK32A			NA
ASCL1_4_R1_peak_19207	chr2	173599867	173601097	+	2055	NA	promoter-TSS (RAPGEF4)	#NAME?	-43	RAPGEF4	RAPGEF4	NM_001282899			RAPGEF4			NA
ASCL1_4_R1_peak_672	chr1	16563453	16563868	+	2053	NA	promoter-TSS (RSG1)	#NAME?	-1	RSG1	RSG1	NM_030907			RSG1			NA
ASCL1_4_R1_peak_6776	chr12	6861883	6862523	+	2053	NA	promoter-TSS (MLF2)	#NAME?	433	MLF2	MLF2	NR_026581			MLF2			NA
ASCL1_4_R1_peak_30895	chr8	103875262	103876097	+	2053	NA	promoter-TSS (AZIN1-AS1)	-promoter-TSS (AZIN1-AS1)	749	AZIN1	AZIN1	NM_001301668			AZIN1			NA
ASCL1_4_R1_peak_14648	chr18	25756518	25758414	+	2051	NA	promoter-TSS (CDH2)	#NAME?	-56	CDH2	CDH2	NM_001792			CDH2			NA
ASCL1_4_R1_peak_21174	chr21	40554920	40556001	+	2051	NA	promoter-TSS (PSMG1)	#NAME?	-20	PSMG1	PSMG1	NM_203433			PSMG1			NA
ASCL1_4_R1_peak_18504	chr2	87088727	87089177	+	2051	NA	promoter-TSS (CD8B)	#NAME?	4	ANAPC1P1	ANAPC1P1	NR_037931			ANAPC1P1			NA
ASCL1_4_R1_peak_11484	chr16	30006455	30007108	+	2051	NA	promoter-TSS (INO80E)	#NAME?	636	HIRIP3	HIRIP3	NM_001197323			HIRIP3			NA
ASCL1_4_R1_peak_32918	chr9	139980635	139981894	+	2049	NA	promoter-TSS (MAN1B1)	#NAME?	5	MAN1B1-AS1	MAN1B1-AS1	NR_027447			MAN1B1-AS1			NA
ASCL1_4_R1_peak_6307	chr11	111749511	111749919	+	2049	NA	promoter-TSS (C11orf1)	-promoter-TSS (C11orf1)	-233	C11orf1	C11orf1	NM_022761			C11orf1			NA
ASCL1_4_R1_peak_24419	chr4	83295232	83295855	+	2046	NA	promoter-TSS (HNRNPD)	#NAME?	-394	HNRNPD	HNRNPD	NM_031370			HNRNPD			NA
ASCL1_4_R1_peak_13236	chr17	42081943	42082737	+	2042	NA	promoter-TSS (PYY)	#NAME?	308	NAGS	NAGS	NM_153006			NAGS			NA
ASCL1_4_R1_peak_25513	chr5	68462515	68463018	+	2040	NA	promoter-TSS (CCNB1)	#NAME?	-71	CCNB1	CCNB1	NM_031966			CCNB1			NA
ASCL1_4_R1_peak_5266	chr11	32913996	32915200	+	2036	NA	promoter-TSS (QSER1)	#NAME?	-126	QSER1	QSER1	NM_001076786			QSER1			NA
ASCL1_4_R1_peak_30413	chr8	42195743	42196208	+	2034	NA	promoter-TSS (POLB)	#NAME?	2	POLB	POLB	NM_002690			POLB			NA
ASCL1_4_R1_peak_26870	chr6	24646003	24646605	+	2033	NA	promoter-TSS (KIAA0319)	#NAME?	79	KIAA0319	KIAA0319	NM_001168377			KIAA0319			NA
ASCL1_4_R1_peak_31688	chr9	36136244	36137055	+	2030	NA	promoter-TSS (GLIPR2)	#NAME?	116	GLIPR2	GLIPR2	NM_001287010			GLIPR2			NA
ASCL1_4_R1_peak_1085	chr1	33647438	33647960	+	2030	NA	promoter-TSS (TRIM62)	#NAME?	-28	TRIM62	TRIM62	NM_018207			TRIM62			NA
ASCL1_4_R1_peak_4106	chr10	101190572	101191045	+	2029	NA	promoter-TSS (GOT1)	#NAME?	-278	GOT1	GOT1	NM_002079			GOT1			NA
ASCL1_4_R1_peak_7963	chr12	122241350	122242594	+	2029	NA	promoter-TSS (SETD1B)	#NAME?	-582	LINC01089	LINC01089	NR_002809			LINC01089			NA
ASCL1_4_R1_peak_739	chr1	19638314	19639409	+	2029	NA	promoter-TSS (AKR7A2)	#NAME?	121	PQLC2	PQLC2	NR_109848			PQLC2			NA
ASCL1_4_R1_peak_5571	chr11	64072604	64073550	+	2029	NA	promoter-TSS (ESRRA)	#NAME?	77	ESRRA	ESRRA	NM_004451			ESRRA			NA
ASCL1_4_R1_peak_29691	chr7	138665747	138666924	+	2026	NA	promoter-TSS (KIAA1549)	#NAME?	-271	KIAA1549	KIAA1549	NM_020910			KIAA1549			NA
ASCL1_4_R1_peak_1944	chr1	117909223	117910298	+	2024	NA	promoter-TSS (MAN1A2)	#NAME?	-325	MAN1A2	MAN1A2	NM_006699			MAN1A2			NA
ASCL1_4_R1_peak_8934	chr14	24505380	24505780	+	2020	NA	promoter-TSS (DHRS4L1)	#NAME?	-41	DHRS4L1	DHRS4L1	NM_001277864			DHRS4L1			NA
ASCL1_4_R1_peak_17831	chr2	14774151	14775262	+	2019	NA	promoter-TSS (LOC653602)	#NAME?	-509	LOC653602	LOC653602	NM_001291410			LOC653602			NA
ASCL1_4_R1_peak_10821	chr16	639812	640663	+	2019	NA	promoter-TSS (RAB40C)	#NAME?	64	RAB40C	RAB40C	NM_021168			RAB40C			NA
ASCL1_4_R1_peak_766	chr1	20812612	20813941	+	2017	NA	promoter-TSS (CAMK2N1)	#NAME?	-548	CAMK2N1	CAMK2N1	NM_018584			CAMK2N1			NA
ASCL1_4_R1_peak_1831	chr1	109656296	109656748	+	2013	NA	promoter-TSS (C1orf194)	-promoter-TSS (C1orf194)	-43	C1orf194	C1orf194	NM_001122961			C1orf194			NA
ASCL1_4_R1_peak_6401	chr11	118780954	118781786	+	2013	NA	promoter-TSS (MIR4492)	#NAME?	-47	MIR4492	MIR4492	NR_039713			MIR4492			NA
ASCL1_4_R1_peak_17983	chr2	29093064	29093442	+	2012	NA	promoter-TSS (TRMT61B)	#NAME?	-78	TRMT61B	TRMT61B	NM_017910			TRMT61B			NA
ASCL1_4_R1_peak_9083	chr14	50087268	50088274	+	2012	NA	promoter-TSS (RPL36AL)	#NAME?	282	MGAT2	MGAT2	NM_002408			MGAT2			NA
ASCL1_4_R1_peak_27449	chr6	76458365	76459403	+	2009	NA	promoter-TSS (MYO6)	#NAME?	-25	MYO6	MYO6	NM_001300899			MYO6			NA
ASCL1_4_R1_peak_9926	chr15	31283458	31284352	+	2006	NA	promoter-TSS (MTMR10)	#NAME?	-98	MTMR10	MTMR10	NM_017762			MTMR10			NA
ASCL1_4_R1_peak_33878	chrX	153774892	153775614	+	2006	NA	promoter-TSS (G6PD)	#NAME?	548	G6PD	G6PD	NM_001042351			G6PD			NA
ASCL1_4_R1_peak_17780	chr2	10442457	10443988	+	2003	NA	promoter-TSS (HPCAL1)	#NAME?	-604	HPCAL1	HPCAL1	NM_134421			HPCAL1			NA
ASCL1_4_R1_peak_15436	chr19	1568342	1568760	+	1999	NA	promoter-TSS (MEX3D)	#NAME?	-494	MEX3D	MEX3D	NM_001174118			MEX3D			NA
ASCL1_4_R1_peak_14110	chr17	79196433	79197394	+	1998	NA	promoter-TSS (CEP131)	#NAME?	-162	CEP131	CEP131	NM_014984			CEP131			NA
ASCL1_4_R1_peak_22792	chr3	114866647	114867182	+	1998	NA	promoter-TSS (ZBTB20)	#NAME?	47644	ZBTB20-AS4	ZBTB20-AS4	NR_046877			ZBTB20-AS4			NA
ASCL1_4_R1_peak_29017	chr7	73497591	73498810	+	1996	NA	promoter-TSS (LIMK1)	#NAME?	93	LIMK1	LIMK1	NM_002314			LIMK1			NA
ASCL1_4_R1_peak_12059	chr16	84150079	84151155	+	1995	NA	promoter-TSS (MBTPS1)	#NAME?	-69	MBTPS1	MBTPS1	NM_003791			MBTPS1			NA
ASCL1_4_R1_peak_4710	chr11	575300	576302	+	1995	NA	promoter-TSS (PHRF1)	#NAME?	84	LOC143666	LOC143666	NR_026967			LOC143666			NA
ASCL1_4_R1_peak_28430	chr7	8008169	8009461	+	1989	NA	promoter-TSS (LOC100505921)	#NAME?	-432	LOC100505921	LOC100505921	NR_110018			LOC100505921			NA
[truncated: 6,674 more rows]

## Sheet: NEUROD1 Ctl
PeakID (cmd=annotatePeaks.pl NEUROD1_0_R1_peaks.narrowPeak hg19 -gid -gtf genes.gtf -annStats NEUROD1_0_R1_peaks.narrowPeak_stat.txt)	Chr	Start	End	Strand	Peak Score	Focus Ratio/Region Size	Annotation	Detailed Annotation	Distance to TSS	Nearest PromoterID	Entrez ID	Nearest Unigene	Nearest Refseq	Nearest Ensembl	Gene Name	Gene Alias	Gene Description	Gene Type
[truncated: 8,252 more rows]

[truncated: 8 more sheets: NEUROD1 Lur, Lur, ATAC Ctl, ATAC Lur, H3K27Ac ctl, H3K27Ac Lur, RNAPII Ctl, RNAPII Lur]
