# Supplementary material for: Promoters of ASCL1‐ and NEUROD1‐dependent genes are specific targets of lurbinectedin in SCLC cells
Source: EMBO Mol Med. 2022 Mar 9;14(4):e14841. doi: 10.15252/emmm.202114841 (PMC8988166; doi:10.15252/emmm.202114841)
Supplement: Supplementary file 10 — Source Data for Table 2 [file EMMM-14-e14841-s003.xlsx]

## Sheet: DMS-53 ctl vs Lur
	id	baseMean	log2FoldChange	lfcSE	stat	pvalue	padj	symbol	entrez	hgnc_symbol
3	ENSG00000000419	3246.63	-0.804089	0.0875382	-9.18557	4.09337e-20	2.88125e-19	DPM1	8813	DPM1
4	ENSG00000000457	1017.79	-2.19255	0.144718	-15.1506	7.51332e-52	1.23304e-50	SCYL3	57147	SCYL3
5	ENSG00000000460	1083.14	-1.11935	0.120464	-9.29205	1.51349e-20	1.08503e-19	C1orf112	55732	C1orf112
9	ENSG00000001084	6316.39	-2.34846	0.0776732	-30.2351	8.19431e-201	2.20978e-198	GCLC	2729	GCLC
10	ENSG00000001167	4034.88	-1.41015	0.085097	-16.5711	1.12669e-61	2.31019e-60	NFYA	4800	NFYA
11	ENSG00000001460	966.628	-0.705271	0.121006	-5.8284	5.59607e-09	2.3737e-08	STPG1	90529	STPG1
12	ENSG00000001461	5670.93	-0.233326	0.0766596	-3.04367	0.00233713	0.00589821	NIPAL3	57185	NIPAL3
13	ENSG00000001497	5680.11	-0.341967	0.0897865	-3.80867	0.000139719	0.000411407	LAS1L	81887	LAS1L
14	ENSG00000001561	4473.97	-0.484848	0.0866342	-5.59649	2.1873e-08	8.91019e-08	ENPP4	22875	ENPP4
15	ENSG00000001617	8386.49	-0.45057	0.0913609	-4.93176	8.14899e-07	2.95879e-06	SEMA3F	6405	SEMA3F
17	ENSG00000001629	8694.59	-0.841982	0.0742383	-11.3416	8.16179e-30	7.86748e-29	ANKIB1	54467	ANKIB1
19	ENSG00000001631	3966.1	-1.07118	0.0822519	-13.0231	9.0404e-39	1.09699e-37	KRIT1	889	KRIT1
20	ENSG00000002016	1613.27	-1.41919	0.10538	-13.4674	2.43422e-41	3.14387e-40	RAD52	5893	RAD52
25	ENSG00000002587	1073.7	-2.39953	0.124584	-19.2604	1.1549e-82	3.55531e-81	HS3ST1	9957	HS3ST1
27	ENSG00000002745	2496.54	-2.63264	0.114381	-23.0164	3.19235e-117	1.92506e-115	WNT16	51384	WNT16
28	ENSG00000002746	418.337	-0.703339	0.171511	-4.10085	4.11641e-05	0.000128458	HECW1	23072	HECW1
29	ENSG00000002822	1445.82	-0.959035	0.117004	-8.1966	2.47289e-16	1.51976e-15	MAD1L1	8379	MAD1L1
30	ENSG00000002834	9517.29	-0.822287	0.0804033	-10.227	1.50037e-24	1.22638e-23	LASP1	3927	LASP1
31	ENSG00000002919	4166.76	-1.60924	0.0836636	-19.2347	1.89732e-82	5.80899e-81	SNX11	29916	SNX11
37	ENSG00000003249	2086.08	-0.510982	0.103103	-4.95605	7.19395e-07	2.62276e-06	DBNDD1	79007	DBNDD1
38	ENSG00000003393	11478.6	-1.33706	0.071927	-18.5892	3.93081e-77	1.09327e-75	ALS2	57679	ALS2
40	ENSG00000003402	3204.83	-0.656873	0.0858125	-7.65475	1.93685e-14	1.0973e-13	CFLAR	8837	CFLAR
42	ENSG00000003509	874.269	-0.977245	0.126449	-7.7284	1.0891e-14	6.23617e-14	NDUFAF7	55471	NDUFAF7
43	ENSG00000003756	2064.03	-2.02835	0.101462	-19.9912	6.56343e-89	2.27386e-87	RBM5	10181	RBM5
44	ENSG00000003987	857.333	-0.829867	0.133158	-6.2322	4.59922e-10	2.08661e-09	MTMR7	9108	MTMR7
45	ENSG00000003989	2513.31	-1.19614	0.0940893	-12.7128	5.01986e-37	5.837e-36	SLC7A2	6542	SLC7A2
50	ENSG00000004455	14471.5	-0.346329	0.0756311	-4.57919	4.66772e-06	1.59449e-05	AK2	204	AK2
53	ENSG00000004487	9432.82	-1.04306	0.0742315	-14.0515	7.5421e-45	1.05624e-43	KDM1A	23028	KDM1A
54	ENSG00000004534	2723.74	-1.44653	0.0922685	-15.6774	2.15874e-55	3.83399e-54	RBM6	10180	RBM6
55	ENSG00000004660	3778.36	-1.50998	0.0998976	-15.1153	1.28444e-51	2.09571e-50	CAMKK1	84254	CAMKK1
57	ENSG00000004766	3541.44	-1.39084	0.0929803	-14.9585	1.37133e-50	2.1733e-49	VPS50	55610	VPS50
61	ENSG00000004799	48451.6	-2.08143	0.0696317	-29.892	2.5038e-196	6.20593e-194	PDK4	5166	PDK4
66	ENSG00000004864	7520.94	-1.39409	0.0753435	-18.5031	1.94997e-76	5.37461e-75	SLC25A13	10165	SLC25A13
67	ENSG00000004866	2274.06	-1.00513	0.0933202	-10.7708	4.72952e-27	4.18005e-26	ST7	7982	ST7
68	ENSG00000004897	6284.97	-2.19025	0.0793195	-27.613	7.77402e-168	1.20762e-165	CDC27	996	CDC27
70	ENSG00000004948	42.9251	-1.43436	0.530151	-2.70557	0.00681873	0.0159576	CALCR	799	CALCR
71	ENSG00000004961	1644.03	-1.17758	0.113113	-10.4106	2.21718e-25	1.86474e-24	HCCS	3052	HCCS
74	ENSG00000005007	12532.8	-1.05828	0.090546	-11.6877	1.47249e-31	1.48566e-30	UPF1	5976	UPF1
79	ENSG00000005075	4276.27	-0.331664	0.0941419	-3.52302	0.000426659	0.00118363	POLR2J	5439	POLR2J
80	ENSG00000005100	2797.99	-1.42289	0.0890372	-15.9808	1.73922e-57	3.2355e-56	DHX33	56919	DHX33
82	ENSG00000005108	1376.22	-3.22737	0.123761	-26.0775	6.56392e-150	7.52596e-148	THSD7A	221981	THSD7A
83	ENSG00000005156	2600.85	-0.775209	0.0935825	-8.2837	1.19404e-16	7.4358e-16	LIG3	3980	LIG3
84	ENSG00000005175	7609.4	-1.30154	0.0757046	-17.1924	3.02888e-66	6.80218e-65	RPAP3	79657	RPAP3
87	ENSG00000005194	8092.48	-0.59788	0.0758213	-7.88538	3.13573e-15	1.83798e-14	CIAPIN1	57019	CIAPIN1
91	ENSG00000005249	548.871	-0.550595	0.157509	-3.49565	0.000472911	0.0013056	PRKAR2B	5577	PRKAR2B
93	ENSG00000005339	3100.74	-3.06843	0.104502	-29.3624	1.65965e-189	3.78007e-187	CREBBP	1387	CREBBP
97	ENSG00000005436	1340.93	-0.614326	0.108521	-5.66088	1.50595e-08	6.21272e-08	GCFC2	6936	GCFC2
100	ENSG00000005471	480.944	-0.687064	0.159331	-4.31219	1.61643e-05	5.26408e-05	ABCB4	5244	ABCB4
101	ENSG00000005483	4261.78	-1.94618	0.0957246	-20.331	6.83889e-92	2.52223e-90	KMT2E	55904	KMT2E
104	ENSG00000005700	4406.68	-0.813933	0.0865777	-9.40119	5.39477e-21	3.93449e-20	IBTK	25998	IBTK
105	ENSG00000005801	4587.5	-0.918011	0.0801201	-11.4579	2.14596e-30	2.09737e-29	ZNF195	7748	ZNF195
106	ENSG00000005810	2665.12	-1.70128	0.0922608	-18.4399	6.28792e-76	1.72325e-74	MYCBP2	23077	MYCBP2
107	ENSG00000005812	494.539	-1.54155	0.16429	-9.38309	6.40675e-21	4.65542e-20	FBXL3	26224	FBXL3
111	ENSG00000005889	2258	-2.72313	0.100009	-27.2288	2.96246e-163	4.20531e-161	ZFX	7543	ZFX
114	ENSG00000005981	342.254	-0.775347	0.191322	-4.05258	5.06561e-05	0.000156715	ASB4	51666	ASB4
115	ENSG00000006007	6323.53	-0.39269	0.0766819	-5.12102	3.03886e-07	1.1411e-06	GDE1	51573	GDE1
122	ENSG00000006062	2542.31	-2.69856	0.106088	-25.437	9.82133e-143	9.76599e-141	MAP3K14	9020	MAP3K14
126	ENSG00000006125	14390.6	-0.291946	0.075397	-3.87212	0.000107892	0.000322109	AP2B1	163	AP2B1
128	ENSG00000006194	4703.16	-0.388319	0.0818582	-4.74381	2.09739e-06	7.37699e-06	ZNF263	10127	ZNF263
134	ENSG00000006432	3804.91	-1.86584	0.090047	-20.7207	2.25247e-95	8.96442e-94	MAP3K9	4293	MAP3K9
135	ENSG00000006451	4616.03	-1.96612	0.085879	-22.894	5.33061e-116	3.12504e-114	RALA	5898	RALA
137	ENSG00000006459	4533.6	-1.27825	0.0848079	-15.0723	2.46331e-51	3.98443e-50	KDM7A	80853	KDM7A
139	ENSG00000006530	4340.91	-0.770611	0.0917178	-8.40198	4.39011e-17	2.77232e-16	AGK	55750	AGK
141	ENSG00000006555	1664.13	-1.71723	0.109989	-15.6127	5.96248e-55	1.04955e-53	TTC22	55001	TTC22
142	ENSG00000006576	2973.35	-0.36604	0.0893194	-4.0981	4.16553e-05	0.000129906	PHTF2	57157	PHTF2
144	ENSG00000006607	5842.75	-0.799214	0.0767417	-10.4143	2.13267e-25	1.79411e-24	FARP2	9855	FARP2
147	ENSG00000006634	3624.61	-2.53043	0.0897614	-28.1907	7.60867e-175	1.35704e-172	DBF4	10926	DBF4
149	ENSG00000006652	15267.3	-1.08191	0.0693993	-15.5897	8.55419e-55	1.50028e-53	IFRD1	3475	IFRD1
151	ENSG00000006695	434.792	-2.21993	0.179886	-12.3408	5.46369e-35	6.04052e-34	COX10	1352	COX10
152	ENSG00000006704	1964.11	-0.92619	0.106245	-8.71751	2.84383e-18	1.87856e-17	GTF2IRD1	9569	GTF2IRD1
153	ENSG00000006712	9309.03	-0.83572	0.0800056	-10.4458	1.53199e-25	1.29591e-24	PAF1	54623	PAF1
154	ENSG00000006715	5427.39	-0.21197	0.083831	-2.52854	0.0114539	0.0256255	VPS41	27072	VPS41
156	ENSG00000006744	2459.73	-0.861957	0.0962427	-8.95608	3.36427e-19	2.29567e-18	ELAC2	60528	ELAC2
161	ENSG00000006831	22372	-1.66079	0.0674479	-24.6234	7.09858e-134	5.9083e-132	ADIPOR2	79602	ADIPOR2
166	ENSG00000007062	26992.9	-0.182791	0.0681771	-2.68112	0.00733764	0.0170383	PROM1	8842	PROM1
169	ENSG00000007168	6985.96	-2.02942	0.0772598	-26.2675	4.50765e-152	5.29437e-150	PAFAH1B1	5048	PAFAH1B1
170	ENSG00000007171	272.23	-0.721209	0.208943	-3.45171	0.000557049	0.00152355	NOS2	4843	NOS2
172	ENSG00000007202	14351.1	-0.217568	0.077354	-2.81263	0.00491381	0.0117943	KIAA0100	9703	KIAA0100
182	ENSG00000007372	106.701	-1.27933	0.320649	-3.98981	6.61265e-05	0.000202219	PAX6	5080	PAX6
183	ENSG00000007376	3349.46	-1.19325	0.102181	-11.6777	1.65639e-31	1.66723e-30	RPUSD1	113000	RPUSD1
185	ENSG00000007392	3721.5	-1.68727	0.085691	-19.6902	2.6154e-86	8.68597e-85	LUC7L	55692	LUC7L
188	ENSG00000007520	1973.92	-0.351133	0.115797	-3.03231	0.00242688	0.00610825	TSR3	115939	TSR3
190	ENSG00000007545	1028.89	-2.44981	0.141224	-17.3469	2.08022e-67	4.81609e-66	CRAMP1	57585	CRAMP1
193	ENSG00000007923	4862.64	-0.996654	0.0819893	-12.1559	5.33605e-34	5.74124e-33	DNAJC11	55735	DNAJC11
197	ENSG00000007968	1754.76	-0.492246	0.10071	-4.88775	1.01993e-06	3.67435e-06	E2F2	1870	E2F2
198	ENSG00000008018	12740.4	-0.785487	0.0802723	-9.78528	1.30235e-22	1.0039e-21	PSMB1	5689	PSMB1
200	ENSG00000008083	2514.88	-2.40871	0.10119	-23.8039	3.04147e-125	2.16298e-123	JARID2	3720	JARID2
201	ENSG00000008086	267.159	-2.12336	0.218576	-9.71454	2.61421e-22	1.99688e-21	CDKL5	6792	CDKL5
206	ENSG00000008197	306.868	-1.36225	0.197369	-6.90205	5.1259e-12	2.5956e-11	TFAP2D	83741	TFAP2D
208	ENSG00000008256	1665.84	-1.20033	0.109974	-10.9146	9.81269e-28	8.9014e-27	CYTH3	9265	CYTH3
210	ENSG00000008282	5000.6	-0.489968	0.0838287	-5.84487	5.06965e-09	2.15774e-08	SYPL1	6856	SYPL1
212	ENSG00000008294	11781.6	-2.05171	0.0752493	-27.2655	1.08751e-163	1.57334e-161	SPAG9	9043	SPAG9
219	ENSG00000008405	6489.84	-0.881504	0.080723	-10.9201	9.23943e-28	8.39041e-27	CRY1	1407	CRY1
228	ENSG00000008853	609.132	-1.1841	0.154454	-7.66634	1.76969e-14	1.00496e-13	RHOBTB2	23221	RHOBTB2
229	ENSG00000008869	3348.49	-1.45268	0.0874053	-16.6201	4.98695e-62	1.03132e-60	HEATR5B	54497	HEATR5B
230	ENSG00000008952	6013.59	-0.964171	0.079385	-12.1455	6.06127e-34	6.50699e-33	SEC62	7095	SEC62
232	ENSG00000009307	39932.8	-0.408306	0.06846	-5.96416	2.45899e-09	1.06652e-08	CSDE1	7812	CSDE1
233	ENSG00000009335	12289.5	-1.14832	0.0709239	-16.1909	5.85018e-59	1.1192e-57	UBE3C	9690	UBE3C
234	ENSG00000009413	2251.45	-2.09503	0.100736	-20.7972	4.58526e-96	1.84445e-94	REV3L	5980	REV3L
241	ENSG00000009830	3712.4	-0.96122	0.0866457	-11.0937	1.34635e-28	1.25286e-27	POMT2	29954	POMT2
242	ENSG00000009844	3650.55	-1.23897	0.0861726	-14.3778	7.12974e-47	1.04267e-45	VTA1	51534	VTA1
244	ENSG00000009954	13223.4	-2.1473	0.0718635	-29.8802	3.55437e-196	8.74557e-194	BAZ1B	9031	BAZ1B
245	ENSG00000010017	4276.64	-1.52946	0.0813872	-18.7925	8.70546e-79	2.50172e-77	RANBP9	10048	RANBP9
247	ENSG00000010072	2336.12	-1.28615	0.0930504	-13.8221	1.87567e-43	2.5464e-42	SPRTN	83932	SPRTN
248	ENSG00000010165	3536.93	-1.612	0.0911071	-17.6935	4.70452e-70	1.1525e-68	EEF1AKNMT	51603	EEF1AKNMT
249	ENSG00000010219	18593.4	-0.527109	0.0683976	-7.70654	1.29278e-14	7.37864e-14	DYRK4	8798	DYRK4
250	ENSG00000010244	8447.95	-1.12582	0.0757796	-14.8565	6.31836e-50	9.87416e-49	ZNF207	7756	ZNF207
252	ENSG00000010270	3135.57	-1.25464	0.087746	-14.2985	2.23565e-46	3.24135e-45	STARD3NL	83930	STARD3NL
255	ENSG00000010292	25739.3	-1.10708	0.0694706	-15.9359	3.5704e-57	6.57676e-56	NCAPD2	9918	NCAPD2
260	ENSG00000010322	1723.43	-0.838467	0.122611	-6.83841	8.00795e-12	4.01936e-11	NISCH	11188	NISCH
263	ENSG00000010379	258.133	-1.87313	0.22488	-8.32948	8.1201e-17	5.08585e-16	SLC6A13	6540	SLC6A13
266	ENSG00000010539	1185.92	-0.950579	0.115912	-8.20084	2.38705e-16	1.46888e-15	ZNF200	7752	ZNF200
271	ENSG00000010803	2058.8	-0.520742	0.103039	-5.05382	4.33052e-07	1.60928e-06	SCMH1	22955	SCMH1
272	ENSG00000010810	1806.92	-1.16948	0.103972	-11.248	2.36969e-29	2.25969e-28	FYN	2534	FYN
273	ENSG00000010818	1936.5	-1.76288	0.100128	-17.6063	2.20285e-69	5.33065e-68	HIVEP2	3097	HIVEP2
275	ENSG00000011007	7436.92	-1.06216	0.0820711	-12.942	2.60799e-38	3.12856e-37	ELOA	6924	ELOA
277	ENSG00000011021	1653.44	-1.4008	0.111444	-12.5696	3.1044e-36	3.54013e-35	CLCN6	1185	CLCN6
278	ENSG00000011028	521.088	-0.436925	0.158225	-2.76141	0.0057552	0.0136458	MRC2	9902	MRC2
281	ENSG00000011105	58795	-0.906414	0.0757128	-11.9717	4.99748e-33	5.23819e-32	TSPAN9	10867	TSPAN9
282	ENSG00000011114	1677.05	-2.82718	0.113924	-24.8164	5.96981e-136	5.1999e-134	BTBD7	55727	BTBD7
284	ENSG00000011143	871.025	-0.67315	0.129367	-5.2034	1.95679e-07	7.45916e-07	MKS1	54903	MKS1
285	ENSG00000011198	886.757	-0.852711	0.13035	-6.54169	6.08271e-11	2.91129e-10	ABHD5	51099	ABHD5
287	ENSG00000011243	3102.64	-1.16923	0.0985778	-11.861	1.88713e-32	1.95133e-31	AKAP8L	26993	AKAP8L
288	ENSG00000011258	3415	-1.5067	0.0954938	-15.778	4.41234e-56	7.94952e-55	MBTD1	54799	MBTD1
289	ENSG00000011260	4247.56	-2.07768	0.0842982	-24.6468	3.98307e-134	3.33994e-132	UTP18	51096	UTP18
290	ENSG00000011275	5479.68	-1.42887	0.0921298	-15.5094	2.99857e-54	5.19418e-53	RNF216	54476	RNF216
291	ENSG00000011295	6031.38	-0.575336	0.0759879	-7.57141	3.69199e-14	2.06561e-13	TTC19	54902	TTC19
292	ENSG00000011304	16610.9	-0.936357	0.0823001	-11.3773	5.4223e-30	5.24779e-29	PTBP1	5725	PTBP1
295	ENSG00000011376	748.328	-0.937216	0.137145	-6.83377	8.271e-12	4.14707e-11	LARS2	23395	LARS2
296	ENSG00000011405	6299.29	-0.565153	0.0808172	-6.99299	2.69097e-12	1.38193e-11	PIK3C2A	5286	PIK3C2A
298	ENSG00000011426	6589.73	-1.48815	0.0766419	-19.417	5.54626e-84	1.74891e-82	ANLN	54443	ANLN
299	ENSG00000011451	2583.28	-0.749209	0.104989	-7.13609	9.60223e-13	5.03236e-12	WIZ	58525	WIZ
300	ENSG00000011454	5670.88	-1.13681	0.0787217	-14.4408	2.86453e-47	4.22584e-46	RABGAP1	23637	RABGAP1
303	ENSG00000011485	7418	-0.536966	0.0852679	-6.2974	3.02679e-10	1.38854e-09	PPP5C	5536	PPP5C
305	ENSG00000011566	1780.11	-2.869	0.110536	-25.9552	1.58762e-148	1.78987e-146	MAP4K3	8491	MAP4K3
310	ENSG00000012048	4104.18	-0.831706	0.0841983	-9.87795	5.18845e-23	4.05136e-22	BRCA1	672	BRCA1
314	ENSG00000012174	2995.19	-0.578484	0.088162	-6.5616	5.3233e-11	2.5558e-10	MBTPS2	51360	MBTPS2
315	ENSG00000012211	1291.22	-0.664212	0.11976	-5.54619	2.91969e-08	1.1784e-07	PRICKLE3	4007	PRICKLE3
317	ENSG00000012232	2133.23	-1.34042	0.112117	-11.9555	6.07809e-33	6.35306e-32	EXTL3	2137	EXTL3
319	ENSG00000012660	12828.2	-0.410633	0.0707453	-5.80438	6.46042e-09	2.73105e-08	ELOVL5	60481	ELOVL5
323	ENSG00000012963	2386.1	-1.37459	0.103764	-13.2473	4.67575e-40	5.87677e-39	UBR7	55148	UBR7
324	ENSG00000012983	3777.99	-1.31612	0.0853708	-15.4165	1.26724e-53	2.16729e-52	MAP4K5	11183	MAP4K5
325	ENSG00000013016	1266.66	-0.505142	0.115387	-4.3778	1.19881e-05	3.95445e-05	EHD3	30845	EHD3
326	ENSG00000013275	18957.8	-0.263975	0.0831309	-3.17542	0.00149621	0.0038734	PSMC4	5704	PSMC4
328	ENSG00000013293	1938	-0.263102	0.0976188	-2.6952	0.00703463	0.0164115	SLC7A14	57709	SLC7A14
332	ENSG00000013374	6742.05	-0.814767	0.0756494	-10.7703	4.75414e-27	4.20071e-26	NUB1	51667	NUB1
333	ENSG00000013375	2510.68	-0.735952	0.0920037	-7.99915	1.25276e-15	7.49145e-15	PGM3	5238	PGM3
334	ENSG00000013392	444.248	-0.584425	0.166363	-3.51295	0.000443162	0.00122729	RWDD2A	112611	RWDD2A
335	ENSG00000013441	15915.5	-0.268812	0.0693485	-3.87625	0.000106077	0.000316943	CLK1	1195	CLK1
336	ENSG00000013503	2225.59	-2.57038	0.100508	-25.574	2.97365e-144	3.0654e-142	POLR3B	55703	POLR3B
338	ENSG00000013561	4980.17	-1.20756	0.0800523	-15.0847	2.04288e-51	3.31233e-50	RNF14	9604	RNF14
343	ENSG00000013619	186.631	-0.656503	0.249946	-2.62657	0.00862491	0.0197659	MAMLD1	10046	MAMLD1
345	ENSG00000013810	15381.1	-0.703702	0.0865691	-8.12879	4.33594e-16	2.63827e-15	TACC3	10460	TACC3
346	ENSG00000014123	2361.13	-0.535082	0.0949411	-5.63593	1.74113e-08	7.15231e-08	UFL1	23376	UFL1
347	ENSG00000014138	3102.47	-0.710175	0.086938	-8.16875	3.11593e-16	1.9073e-15	POLA2	23649	POLA2
348	ENSG00000014164	1791.41	-1.02238	0.113691	-8.99262	2.41414e-19	1.6574e-18	ZC3H3	23144	ZC3H3
352	ENSG00000014824	5841.7	-0.2959	0.0775924	-3.81352	0.000137001	0.000403781	SLC30A9	10463	SLC30A9
354	ENSG00000014919	4414.29	-0.184244	0.0811403	-2.27068	0.0231663	0.0486186	COX15	1355	COX15
355	ENSG00000015133	4189.15	-0.982543	0.0989888	-9.9258	3.21515e-23	2.52515e-22	CCDC88C	440193	CCDC88C
356	ENSG00000015153	3454.82	-0.2487	0.0949131	-2.62029	0.00878549	0.0200916	YAF2	10138	YAF2
357	ENSG00000015171	6883.67	-0.908501	0.0770749	-11.7873	4.54098e-32	4.64386e-31	ZMYND11	10771	ZMYND11
360	ENSG00000015475	2108.75	-0.321747	0.108724	-2.9593	0.00308343	0.00764034	BID	637	BID
361	ENSG00000015479	23211.2	-0.488365	0.0708088	-6.89696	5.31281e-12	2.68943e-11	MATR3	9782	MATR3
362	ENSG00000015520	10819.3	-0.325076	0.0787156	-4.12976	3.63142e-05	0.000114062	NPC1L1	29881	NPC1L1
366	ENSG00000015676	5722.28	-1.18345	0.0792467	-14.9337	1.98864e-50	3.14423e-49	NUDCD3	23386	NUDCD3
368	ENSG00000016391	615.069	-0.561084	0.144068	-3.89457	9.83744e-05	0.000295001	CHDH	55349	CHDH
369	ENSG00000016402	500.811	-0.479948	0.175786	-2.73029	0.00632784	0.0148873	IL20RA	53832	IL20RA
372	ENSG00000016864	1928.4	-0.34462	0.0964784	-3.57199	0.000354273	0.000993692	GLT8D1	55830	GLT8D1
374	ENSG00000017427	3444.12	-1.51742	0.0881979	-17.2047	2.44718e-66	5.49946e-65	IGF1	3479	IGF1
376	ENSG00000017797	8058.61	-1.37839	0.0741371	-18.5924	3.70379e-77	1.03097e-75	RALBP1	10928	RALBP1
380	ENSG00000018408	433.987	-1.42255	0.173974	-8.17681	2.91466e-16	1.78604e-15	WWTR1	25937	WWTR1
381	ENSG00000018510	5984.92	-1.30301	0.0776768	-16.7747	3.73509e-63	7.87899e-62	AGPS	8540	AGPS
383	ENSG00000018610	2814.01	-0.896035	0.0901321	-9.94136	2.75057e-23	2.16431e-22	CXorf56	63932	CXorf56
385	ENSG00000018699	867.647	-1.85482	0.133016	-13.9444	3.40489e-44	4.70005e-43	TTC27	55622	TTC27
386	ENSG00000018869	953.173	-0.614565	0.122477	-5.01781	5.22634e-07	1.92794e-06	ZNF582	147948	ZNF582
390	ENSG00000019186	135.77	-1.4642	0.293111	-4.99537	5.87227e-07	2.15724e-06	CYP24A1	1591	CYP24A1
391	ENSG00000019485	288.514	-0.760704	0.221635	-3.43223	0.000598645	0.00163108	PRDM11	56981	PRDM11
395	ENSG00000019991	2497.64	-0.49783	0.118464	-4.20237	2.64138e-05	8.42127e-05	HGF	3082	HGF
396	ENSG00000019995	3113.03	-2.78801	0.0925845	-30.1131	3.26343e-199	8.5943e-197	ZRANB1	54764	ZRANB1
397	ENSG00000020129	3500.69	-0.365482	0.109423	-3.34007	0.000837561	0.00223897	NCDN	23154	NCDN
400	ENSG00000020256	532.507	-2.45673	0.176663	-13.9063	5.79802e-44	7.96112e-43	ZFP64	55734	ZFP64
401	ENSG00000020426	1348.42	-1.57959	0.111644	-14.1484	1.91034e-45	2.70797e-44	MNAT1	4331	MNAT1
402	ENSG00000020577	2230.29	-1.13834	0.0937886	-12.1373	6.70317e-34	7.18465e-33	SAMD4A	23034	SAMD4A
404	ENSG00000020922	3763.12	-0.635114	0.0825239	-7.69613	1.40254e-14	7.99024e-14	MRE11	4361	MRE11
406	ENSG00000021355	5279.68	-0.507534	0.0805727	-6.29908	2.99415e-10	1.3745e-09	SERPINB1	1992	SERPINB1
408	ENSG00000021488	294.195	-0.520245	0.216007	-2.40847	0.0160197	0.0348639	SLC7A9	11136	SLC7A9
409	ENSG00000021574	1020.17	-2.18112	0.12835	-16.9935	9.1678e-65	2.00413e-63	SPAST	6683	SPAST
410	ENSG00000021645	754.732	-0.575414	0.132931	-4.32868	1.50006e-05	4.90022e-05	NRXN3	9369	NRXN3
412	ENSG00000021776	4445.67	-1.43297	0.0816989	-17.5396	7.1416e-69	1.70614e-67	AQR	9716	AQR
416	ENSG00000022277	4535.17	-0.450275	0.0816416	-5.51526	3.48266e-08	1.39758e-07	RTF2	51507	RTF2
419	ENSG00000022567	3005.75	-1.91597	0.0997103	-19.2154	2.75112e-82	8.40013e-81	SLC45A4	57210	SLC45A4
420	ENSG00000022840	9737.91	-0.741537	0.0782248	-9.47956	2.55355e-21	1.88478e-20	RNF10	9921	RNF10
421	ENSG00000022976	903.418	-0.889137	0.125375	-7.09183	1.32349e-12	6.89225e-12	ZNF839	55778	ZNF839
422	ENSG00000023041	4310.92	-0.889112	0.084682	-10.4994	8.69056e-26	7.4127e-25	ZDHHC6	64429	ZDHHC6
423	ENSG00000023171	1390.11	-1.7492	0.111103	-15.744	7.55608e-56	1.35555e-54	GRAMD1B	57476	GRAMD1B
425	ENSG00000023228	15320.6	-0.492053	0.0701332	-7.01597	2.28353e-12	1.17682e-11	NDUFS1	4719	NDUFS1
426	ENSG00000023287	13453.5	-1.40073	0.0780788	-17.9399	5.75445e-72	1.4673e-70	RB1CC1	9821	RB1CC1
427	ENSG00000023318	5033.24	-0.402821	0.0803467	-5.01354	5.34378e-07	1.96932e-06	ERP44	23071	ERP44
428	ENSG00000023330	2035.99	-0.496134	0.100179	-4.95249	7.32715e-07	2.67017e-06	ALAS1	211	ALAS1
429	ENSG00000023445	1411.98	-0.738058	0.106246	-6.94669	3.73943e-12	1.907e-11	BIRC3	330	BIRC3
430	ENSG00000023516	5072.15	-0.734531	0.0813027	-9.03452	1.64721e-19	1.13666e-18	AKAP11	11215	AKAP11
431	ENSG00000023572	755.246	-0.709243	0.139796	-5.07341	3.9075e-07	1.45722e-06	GLRX2	51022	GLRX2
432	ENSG00000023608	368.234	-1.61446	0.184272	-8.76128	1.93045e-18	1.28451e-17	SNAPC1	6617	SNAPC1
433	ENSG00000023697	7307.09	-0.521816	0.0785441	-6.6436	3.06113e-11	1.48732e-10	DERA	51071	DERA
434	ENSG00000023734	25040.4	-0.672959	0.0672714	-10.0037	1.46881e-23	1.16581e-22	STRAP	11171	STRAP
435	ENSG00000023839	185.438	-0.620912	0.250392	-2.47976	0.0131471	0.0290893	ABCC2	1244	ABCC2
438	ENSG00000023909	7944.01	-1.73205	0.0744961	-23.2502	1.41753e-119	8.94821e-118	GCLM	2730	GCLM
439	ENSG00000024048	4124.5	-2.02919	0.0837117	-24.2402	8.38101e-130	6.50957e-128	UBR2	23304	UBR2
441	ENSG00000024526	9312.48	-1.2368	0.0787356	-15.7083	1.32635e-55	2.36561e-54	DEPDC1	55635	DEPDC1
442	ENSG00000024862	824.746	-0.529319	0.129814	-4.07752	4.55181e-05	0.000141534	CCDC28A	25901	CCDC28A
444	ENSG00000025156	1598.7	-2.2191	0.108025	-20.5426	8.97244e-94	3.47646e-92	HSF2	3298	HSF2
445	ENSG00000025293	2608.63	-1.19302	0.104491	-11.4175	3.42045e-30	3.33044e-29	PHF20	51230	PHF20
447	ENSG00000025434	1497.8	-0.743963	0.114019	-6.52488	6.80539e-11	3.24565e-10	NR1H3	10062	NR1H3
451	ENSG00000025796	5001.02	-0.609358	0.0799174	-7.62485	2.4432e-14	1.37722e-13	SEC63	11231	SEC63
452	ENSG00000025800	9621.58	-1.30136	0.073526	-17.6994	4.24131e-70	1.04282e-68	KPNA6	23633	KPNA6
462	ENSG00000027001	1473.46	-0.671157	0.114106	-5.88185	4.05697e-09	1.73571e-08	MIPEP	4285	MIPEP
463	ENSG00000027075	819.874	-1.64552	0.149948	-10.974	5.09772e-28	4.65562e-27	PRKCH	5583	PRKCH
465	ENSG00000027697	1633.97	-1.3794	0.109276	-12.6231	1.57593e-36	1.81184e-35	IFNGR1	3459	IFNGR1
468	ENSG00000028116	2178.63	-0.825089	0.102139	-8.07813	6.57666e-16	3.97655e-15	VRK2	7444	VRK2
470	ENSG00000028203	10332	-1.69039	0.0726544	-23.2661	9.76746e-120	6.20059e-118	VEZT	55591	VEZT
472	ENSG00000028310	5081.54	-0.304331	0.0834713	-3.64594	0.000266415	0.000759409	BRD9	65980	BRD9
473	ENSG00000028528	6109.41	-0.633553	0.0798924	-7.93008	2.19007e-15	1.29382e-14	SNX1	6642	SNX1
474	ENSG00000028839	1146.96	-2.88248	0.130419	-22.1017	3.04061e-108	1.55062e-106	TBPL1	9519	TBPL1
475	ENSG00000029153	2215.14	-0.350492	0.0935558	-3.74634	0.000179434	0.000521191	ARNTL2	56938	ARNTL2
476	ENSG00000029363	12604.5	-1.06473	0.0725615	-14.6735	9.52527e-49	1.45354e-47	BCLAF1	9774	BCLAF1
477	ENSG00000029364	7112.89	-0.902437	0.0750248	-12.0285	2.5166e-33	2.65931e-32	SLC39A9	55334	SLC39A9
478	ENSG00000029534	2945.95	-0.293739	0.0976567	-3.00787	0.00263083	0.00658567	ANK1	286	ANK1
480	ENSG00000029639	482.796	-1.32821	0.171269	-7.75515	8.82414e-15	5.07426e-14	TFB1M	51106	TFB1M
481	ENSG00000029725	4173.33	-1.40144	0.0879965	-15.9262	4.17265e-57	7.67773e-56	RABEP1	9135	RABEP1
482	ENSG00000029993	72394.4	-0.567683	0.0749423	-7.57494	3.59284e-14	2.01115e-13	HMGB3	3149	HMGB3
483	ENSG00000030066	4683.75	-1.54012	0.0801091	-19.2253	2.27515e-82	6.95313e-81	NUP160	23279	NUP160
484	ENSG00000030110	2596.8	-1.02455	0.0979025	-10.465	1.25103e-25	1.06117e-24	BAK1	578	BAK1
486	ENSG00000030419	271.783	-2.23283	0.234639	-9.51599	1.79998e-21	1.3347e-20	IKZF2	22807	IKZF2
488	ENSG00000031003	4413.56	-2.33698	0.0843419	-27.7084	5.5305e-169	8.75247e-167	FAM13B	51306	FAM13B
489	ENSG00000031081	149.022	-0.780774	0.285021	-2.73936	0.00615594	0.0145122	ARHGAP31	57514	ARHGAP31
490	ENSG00000031691	675.415	-0.962498	0.146807	-6.55622	5.51877e-11	2.64815e-10	CENPQ	55166	CENPQ
491	ENSG00000031698	20146.2	-0.533786	0.0705709	-7.56383	3.91369e-14	2.1882e-13	SARS1	6301	SARS1
492	ENSG00000031823	3896.44	-1.77545	0.0915299	-19.3974	8.11083e-84	2.55045e-82	RANBP3	8498	RANBP3
493	ENSG00000032219	1187.96	-1.20632	0.119456	-10.0984	5.61353e-24	4.50647e-23	ARID4A	5926	ARID4A
494	ENSG00000032389	2075.51	-0.432982	0.0954114	-4.53806	5.67748e-06	1.92673e-05	EIPR1	7260	EIPR1
496	ENSG00000032742	1388.55	-0.555726	0.112476	-4.94086	7.77799e-07	2.82713e-06	IFT88	8100	IFT88
498	ENSG00000033030	2373.79	-0.972396	0.0934565	-10.4048	2.35746e-25	1.98075e-24	ZCCHC8	55596	ZCCHC8
499	ENSG00000033050	8812.96	-0.779274	0.0814592	-9.56644	1.10651e-21	8.25021e-21	ABCF2	10061	ABCF2
500	ENSG00000033100	11962.3	-0.428066	0.0861037	-4.97151	6.64332e-07	2.43017e-06	CHPF2	54480	CHPF2
501	ENSG00000033122	908.516	-0.635009	0.138004	-4.60137	4.19728e-06	1.4405e-05	LRRC7	57554	LRRC7
502	ENSG00000033170	835.044	-1.5742	0.13112	-12.0058	3.31231e-33	3.48812e-32	FUT8	2530	FUT8
503	ENSG00000033178	3378.84	-1.23476	0.0884667	-13.9573	2.83794e-44	3.93032e-43	UBA6	55236	UBA6
504	ENSG00000033327	4381.5	-0.934022	0.0865629	-10.7901	3.83384e-27	3.39734e-26	GAB2	9846	GAB2
505	ENSG00000033627	9175.39	-0.866924	0.0820653	-10.5638	4.3842e-26	3.76815e-25	ATP6V0A1	535	ATP6V0A1
506	ENSG00000033800	1175.07	-2.20292	0.119726	-18.3997	1.32113e-75	3.59436e-74	PIAS1	8554	PIAS1
508	ENSG00000034053	2353.94	-0.602243	0.102141	-5.89621	3.7195e-09	1.59436e-08	APBA2	321	APBA2
509	ENSG00000034152	5136.49	-0.702174	0.0905987	-7.75038	9.162e-15	5.26585e-14	MAP2K3	5606	MAP2K3
512	ENSG00000034533	591.871	-0.510812	0.145498	-3.51079	0.000446785	0.00123671	ASTE1	28990	ASTE1
513	ENSG00000034677	2190.81	-1.96606	0.126799	-15.5053	3.1922e-54	5.52675e-53	RNF19A	25897	RNF19A
514	ENSG00000034693	1009.67	-1.1598	0.12593	-9.20983	3.26636e-20	2.31072e-19	PEX3	8504	PEX3
515	ENSG00000034713	6111.13	-0.172127	0.0757657	-2.27183	0.0230969	0.0484881	GABARAPL2	11345	GABARAPL2
518	ENSG00000035141	11222.2	-0.332667	0.076211	-4.36508	1.27075e-05	4.18154e-05	FAM136A	84908	FAM136A
519	ENSG00000035403	8514.4	-1.45988	0.0736558	-19.8203	1.98902e-87	6.72495e-86	VCL	7414	VCL
520	ENSG00000035499	4185.97	-0.641247	0.0805106	-7.96476	1.65549e-15	9.83003e-15	DEPDC1B	55789	DEPDC1B
521	ENSG00000035664	1351.64	-0.469541	0.111977	-4.19319	2.75058e-05	8.75287e-05	DAPK2	23604	DAPK2
522	ENSG00000035681	3028.05	-1.74023	0.0880566	-19.7627	6.23927e-87	2.09691e-85	NSMAF	8439	NSMAF
523	ENSG00000035687	3153.28	-1.39492	0.0908257	-15.3582	3.12132e-53	5.28992e-52	ADSS2	159	ADSS2
526	ENSG00000035928	4489.01	-2.1901	0.0825848	-26.5194	5.78891e-155	7.20068e-153	RFC1	5981	RFC1
527	ENSG00000036054	1557.97	-1.46543	0.111793	-13.1084	2.94738e-39	3.62735e-38	TBC1D23	55773	TBC1D23
528	ENSG00000036257	4021.01	-2.33234	0.087745	-26.5809	1.12753e-155	1.41294e-153	CUL3	8452	CUL3
532	ENSG00000036549	4958.04	-2.78731	0.0831637	-33.516	2.82159e-246	1.23523e-243	ZZZ3	26009	ZZZ3
534	ENSG00000036672	176.038	-1.23139	0.262441	-4.69206	2.70466e-06	9.43118e-06	USP2	9099	USP2
537	ENSG00000037241	4661.72	-0.379194	0.0937885	-4.04307	5.27552e-05	0.000162895	RPL26L1	51121	RPL26L1
539	ENSG00000037474	12529.9	-1.38634	0.0709107	-19.5505	4.08728e-85	1.32734e-83	NSUN2	54888	NSUN2
540	ENSG00000037637	2259.23	-2.44564	0.0986645	-24.7874	1.22501e-135	1.05882e-133	FBXO42	54455	FBXO42
541	ENSG00000037749	4646.56	-1.65901	0.0839651	-19.7583	6.80413e-87	2.28219e-85	MFAP3	4238	MFAP3
543	ENSG00000037897	2159.36	-1.11945	0.0998004	-11.2169	3.36852e-29	3.19139e-28	METTL1	4234	METTL1
546	ENSG00000038210	2571.1	-0.352757	0.0933415	-3.77921	0.000157327	0.00045988	PI4K2B	55300	PI4K2B
547	ENSG00000038219	9355.25	-1.0264	0.0733173	-13.9994	1.57097e-44	2.18735e-43	BOD1L1	259282	BOD1L1
548	ENSG00000038274	1715.97	-1.2932	0.101274	-12.7693	2.43368e-37	2.8485e-36	MAT2B	27430	MAT2B
550	ENSG00000038358	5048.69	-0.445271	0.100534	-4.42907	9.46382e-06	3.15233e-05	EDC4	23644	EDC4
551	ENSG00000038382	8432.57	-1.2183	0.0795824	-15.3086	6.69867e-53	1.12734e-51	TRIO	7204	TRIO
552	ENSG00000038427	943.242	-0.386124	0.123165	-3.13502	0.00171843	0.00441515	VCAN	1462	VCAN
553	ENSG00000038532	2639.45	-0.909061	0.0974803	-9.32559	1.10371e-20	7.96508e-20	CLEC16A	23274	CLEC16A
555	ENSG00000039068	15421.6	-0.652135	0.0690804	-9.44024	3.71921e-21	2.7308e-20	CDH1	999	CDH1
556	ENSG00000039123	5396.23	-2.05003	0.0845415	-24.2488	6.80263e-130	5.29584e-128	MTREX	23517	MTREX
558	ENSG00000039319	2081.53	-0.994538	0.102826	-9.67207	3.96268e-22	3.00716e-21	ZFYVE16	9765	ZFYVE16
561	ENSG00000039560	2338.74	-1.0739	0.0923139	-11.6331	2.79783e-31	2.79444e-30	RAI14	26064	RAI14
565	ENSG00000040199	2269.99	-1.70419	0.0953209	-17.8784	1.73782e-71	4.37819e-70	PHLPP2	23035	PHLPP2
566	ENSG00000040275	2534	-1.08525	0.0931282	-11.6532	2.20896e-31	2.21349e-30	SPDL1	54908	SPDL1
567	ENSG00000040341	3991.12	-0.741294	0.0825889	-8.97571	2.8152e-19	1.92686e-18	STAU2	27067	STAU2
568	ENSG00000040487	3517.52	-1.00579	0.0950826	-10.5781	3.76682e-26	3.24663e-25	SLC66A1	54896	SLC66A1
571	ENSG00000040633	4422.33	-1.24176	0.0875407	-14.185	1.13515e-45	1.6166e-44	PHF23	79142	PHF23
573	ENSG00000040933	7206.8	-0.257734	0.0796864	-3.23435	0.00121919	0.00319552	INPP4A	3631	INPP4A
574	ENSG00000041353	480.32	-1.28624	0.167539	-7.67725	1.62534e-14	9.23298e-14	RAB27B	5874	RAB27B
575	ENSG00000041357	11966.1	-0.630898	0.0865963	-7.2855	3.20478e-13	1.71858e-12	PSMA4	5685	PSMA4
577	ENSG00000041802	3881	-1.60252	0.0861406	-18.6035	3.01024e-77	8.40002e-76	LSG1	55341	LSG1
579	ENSG00000041982	217.022	-1.41427	0.236533	-5.97916	2.24294e-09	9.76208e-09	TNC	3371	TNC
580	ENSG00000041988	1567.86	-0.744473	0.116745	-6.37692	1.80679e-10	8.39838e-10	THAP3	90326	THAP3
581	ENSG00000042062	1982.65	-0.389368	0.103171	-3.77399	0.000160657	0.000469145	RIPOR3	140876	RIPOR3
582	ENSG00000042088	1461.76	-1.42726	0.10935	-13.0522	6.17275e-39	7.53038e-38	TDP1	55775	TDP1
583	ENSG00000042286	5368.69	-1.34125	0.0857307	-15.6449	3.59833e-55	6.3773e-54	AIFM2	84883	AIFM2
586	ENSG00000042429	5708.78	-2.12662	0.0788625	-26.9662	3.68576e-160	5.0098e-158	MED17	9440	MED17
590	ENSG00000042781	64.7116	-0.925114	0.403985	-2.28997	0.0220229	0.0464243	USH2A	7399	USH2A
592	ENSG00000042832	101.774	-1.87702	0.341072	-5.50331	3.72716e-08	1.49374e-07	TG	7038	TG
594	ENSG00000043039	118.634	-1.16251	0.303566	-3.82952	0.000128393	0.000379416	BARX2	8538	BARX2
595	ENSG00000043093	1429.36	-1.37955	0.116448	-11.8469	2.23309e-32	2.29918e-31	DCUN1D1	54165	DCUN1D1
596	ENSG00000043143	3203.23	-2.95918	0.0977262	-30.2803	2.08371e-201	5.75736e-199	JADE2	23338	JADE2
599	ENSG00000043514	6021.48	-1.26359	0.0768691	-16.4382	1.01853e-60	2.05099e-59	TRIT1	54802	TRIT1
603	ENSG00000044115	21512	-0.468548	0.071612	-6.54287	6.03479e-11	2.88918e-10	CTNNA1	1495	CTNNA1
605	ENSG00000044459	554.574	-0.596787	0.151542	-3.9381	8.21292e-05	0.000248474	CNTLN	54875	CNTLN
609	ENSG00000046647	570.496	-0.505507	0.151855	-3.32888	0.000871949	0.00232554	GEMIN8	54960	GEMIN8
610	ENSG00000046651	3044.18	-0.935098	0.0897366	-10.4205	1.99953e-25	1.68421e-24	OFD1	8481	OFD1
611	ENSG00000046653	143.715	-0.911109	0.293371	-3.10565	0.00189862	0.00484779	GPM6B	2824	GPM6B
614	ENSG00000047056	3149.57	-2.2143	0.0935557	-23.6682	7.65969e-124	5.25867e-122	WDR37	22884	WDR37
615	ENSG00000047188	2286.06	-0.304145	0.0923666	-3.2928	0.000991943	0.00262893	YTHDC2	64848	YTHDC2
617	ENSG00000047249	4752.73	-1.36832	0.0890241	-15.3702	2.59298e-53	4.39672e-52	ATP6V1H	51606	ATP6V1H
618	ENSG00000047315	12672.4	-1.13242	0.0701314	-16.1472	1.1887e-58	2.26384e-57	POLR2B	5431	POLR2B
619	ENSG00000047346	1666.8	-1.47816	0.11525	-12.8257	1.17684e-37	1.39047e-36	FAM214A	56204	FAM214A
620	ENSG00000047365	1727.5	-2.4554	0.108766	-22.575	7.62997e-113	4.22329e-111	ARAP2	116984	ARAP2
621	ENSG00000047410	16896.4	-0.952731	0.0687975	-13.8483	1.30182e-43	1.77664e-42	TPR	7175	TPR
623	ENSG00000047578	3148.04	-0.419826	0.0925337	-4.53701	5.70578e-06	1.93556e-05	KATNIP	23247	KATNIP
624	ENSG00000047579	1773.08	-2.48762	0.107474	-23.1463	1.58395e-118	9.779e-117	DTNBP1	84062	DTNBP1
625	ENSG00000047597	354.613	-1.04064	0.1853	-5.61597	1.95461e-08	7.99594e-08	XK	7504	XK
627	ENSG00000047621	17845.2	-2.2568	0.0745091	-30.2889	1.6037e-201	4.4677e-199	C12orf4	57102	C12orf4
631	ENSG00000047662	252.181	-0.758953	0.211046	-3.59614	0.000322968	0.00091005	FAM184B	27146	FAM184B
632	ENSG00000047849	2870.67	-0.599491	0.0919358	-6.52076	6.99513e-11	3.33379e-10	MAP4	4134	MAP4
633	ENSG00000047932	1807.08	-1.79817	0.104242	-17.25	1.11876e-66	2.53613e-65	GOPC	57120	GOPC
635	ENSG00000048028	3223.05	-0.894696	0.0872573	-10.2535	1.14093e-24	9.37129e-24	USP28	57646	USP28
636	ENSG00000048052	365.977	-1.72775	0.188979	-9.14251	6.10213e-20	4.27111e-19	HDAC9	9734	HDAC9
638	ENSG00000048162	4559	-0.947236	0.0871542	-10.8685	1.6285e-27	1.46153e-26	NOP16	51491	NOP16
639	ENSG00000048342	437.827	-0.906626	0.174995	-5.18087	2.20857e-07	8.38195e-07	CC2D2A	57545	CC2D2A
640	ENSG00000048392	3286.97	-0.825078	0.0897166	-9.19649	3.69831e-20	2.60808e-19	RRM2B	50484	RRM2B
641	ENSG00000048405	2254.99	-1.55326	0.0955444	-16.257	1.99377e-59	3.86476e-58	ZNF800	168850	ZNF800
643	ENSG00000048471	1562.06	-2.14628	0.110194	-19.4774	1.7079e-84	5.46221e-83	SNX29	92017	SNX29
644	ENSG00000048540	3229.27	-1.50963	0.0942925	-16.0101	1.08715e-57	2.03254e-56	LMO3	55885	LMO3
645	ENSG00000048544	3142.58	-0.603988	0.0902835	-6.6899	2.23316e-11	1.09272e-10	MRPS10	55173	MRPS10
647	ENSG00000048649	8237.36	-1.92263	0.0773234	-24.8648	1.79095e-136	1.58455e-134	RSF1	51773	RSF1
648	ENSG00000048707	3166.22	-0.476038	0.0851613	-5.58984	2.27276e-08	9.24824e-08	VPS13D	55187	VPS13D
650	ENSG00000048828	7896.01	-0.583857	0.0807227	-7.23286	4.7291e-13	2.51838e-12	FAM120A	23196	FAM120A
651	ENSG00000048991	1177.06	-0.92619	0.11534	-8.03007	9.74151e-16	5.843e-15	R3HDM1	23518	R3HDM1
653	ENSG00000049130	397.836	-1.67073	0.192566	-8.67616	4.09365e-18	2.68992e-17	KITLG	4254	KITLG
654	ENSG00000049167	1126.88	-0.693032	0.123734	-5.60096	2.13166e-08	8.68878e-08	ERCC8	1161	ERCC8
655	ENSG00000049192	546.068	-1.52944	0.157111	-9.73477	2.14298e-22	1.64027e-21	ADAMTS6	11174	ADAMTS6
658	ENSG00000049246	918.294	-0.353513	0.132004	-2.67804	0.00740541	0.0171779	PER3	8863	PER3
660	ENSG00000049249	256.898	-0.896064	0.230311	-3.89067	9.99659e-05	0.00029964	TNFRSF9	3604	TNFRSF9
662	ENSG00000049323	183.827	-0.673766	0.245165	-2.74822	0.00599206	0.0141606	LTBP1	4052	LTBP1
666	ENSG00000049618	5211.6	-1.66951	0.0929105	-17.9691	3.40446e-72	8.72707e-71	ARID1B	57492	ARID1B
668	ENSG00000049759	5335.05	-1.15494	0.0798868	-14.4572	2.25702e-47	3.34279e-46	NEDD4L	23327	NEDD4L
670	ENSG00000049769	3286.46	-0.490194	0.0916466	-5.34874	8.85677e-08	3.45467e-07	PPP1R3F	89801	PPP1R3F
672	ENSG00000049883	384.327	-1.65539	0.190652	-8.68278	3.86207e-18	2.54271e-17	PTCD2	79810	PTCD2
673	ENSG00000050030	260.102	-1.15997	0.213311	-5.43795	5.38958e-08	2.13512e-07	NEXMIF	340533	NEXMIF
674	ENSG00000050130	3193.82	-0.786904	0.0902603	-8.71816	2.82754e-18	1.86816e-17	JKAMP	51528	JKAMP
676	ENSG00000050327	1092.64	-0.922723	0.120705	-7.64444	2.09856e-14	1.18692e-13	ARHGEF5	7984	ARHGEF5
678	ENSG00000050393	6818.76	-0.404054	0.0765614	-5.27752	1.30944e-07	5.04861e-07	MCUR1	63933	MCUR1
679	ENSG00000050405	7206.3	-0.932883	0.0760662	-12.2641	1.41183e-34	1.54018e-33	LIMA1	51474	LIMA1
685	ENSG00000050748	4611.63	-0.331789	0.0812934	-4.08137	4.47713e-05	0.000139289	MAPK9	5601	MAPK9
687	ENSG00000050820	4179.12	-0.724227	0.103614	-6.98965	2.75579e-12	1.41393e-11	BCAR1	9564	BCAR1
688	ENSG00000051009	8017.92	-0.566002	0.0803283	-7.04611	1.83991e-12	9.52419e-12	FAM160A2	84067	FAM160A2
691	ENSG00000051180	1117.86	-0.605343	0.118518	-5.1076	3.26271e-07	1.22339e-06	RAD51	5888	RAD51
692	ENSG00000051341	1591.81	-0.986457	0.103579	-9.52372	1.67085e-21	1.24059e-20	POLQ	10721	POLQ
693	ENSG00000051382	2032.42	-2.16108	0.102503	-21.0831	1.13725e-98	4.79194e-97	PIK3CB	5291	PIK3CB
696	ENSG00000051620	2755.73	-0.300833	0.0878172	-3.42567	0.000613287	0.00166774	HEBP2	23593	HEBP2
698	ENSG00000052126	2716.8	-1.77071	0.0911668	-19.4227	4.95728e-84	1.56759e-82	PLEKHA5	54477	PLEKHA5
700	ENSG00000052723	6222.29	-0.356242	0.0767167	-4.64361	3.42373e-06	1.18455e-05	SIKE1	80143	SIKE1
701	ENSG00000052749	5686.28	-1.7632	0.0967326	-18.2275	3.12118e-74	8.29748e-73	RRP12	23223	RRP12
702	ENSG00000052795	1390.72	-1.46992	0.108891	-13.499	1.58409e-41	2.05377e-40	FNIP2	57600	FNIP2
704	ENSG00000052841	7129.52	-0.440958	0.0766775	-5.75081	8.88151e-09	3.72326e-08	TTC17	55761	TTC17
706	ENSG00000053108	2142.31	-0.54262	0.0968373	-5.60342	2.10161e-08	8.57563e-08	FSTL4	23105	FSTL4
707	ENSG00000053254	753.417	-1.56487	0.137836	-11.3532	7.1496e-30	6.89968e-29	FOXN3	1112	FOXN3
710	ENSG00000053372	8123.46	-0.809343	0.0794463	-10.1873	2.25949e-24	1.83752e-23	MRTO4	51154	MRTO4
715	ENSG00000053747	866.222	-0.597765	0.126761	-4.71568	2.40903e-06	8.43434e-06	LAMA3	3909	LAMA3
716	ENSG00000053770	2556.19	-1.13992	0.0907744	-12.5577	3.60513e-36	4.10142e-35	AP5M1	55745	AP5M1
717	ENSG00000053900	3923.52	-1.46327	0.0857313	-17.0681	2.56452e-65	5.6724e-64	ANAPC4	29945	ANAPC4
719	ENSG00000054116	9037.91	-0.382293	0.0770881	-4.95917	7.0795e-07	2.583e-06	TRAPPC3	27095	TRAPPC3
720	ENSG00000054118	14624.4	-1.83889	0.071203	-25.826	4.52697e-147	5.01973e-145	THRAP3	9967	THRAP3
723	ENSG00000054219	512.094	-0.564516	0.158915	-3.55232	0.000381844	0.00106694	LY75	4065	LY75
724	ENSG00000054267	3211.36	-2.06545	0.0905662	-22.806	4.00225e-115	2.29833e-113	ARID4B	51742	ARID4B
725	ENSG00000054277	392.362	-0.728571	0.174574	-4.17343	3.00046e-05	9.51571e-05	OPN3	23596	OPN3
726	ENSG00000054282	1453.32	-0.387068	0.104731	-3.69584	0.000219159	0.000630719	SDCCAG8	10806	SDCCAG8
729	ENSG00000054523	5490.66	-1.28293	0.0781874	-16.4084	1.66511e-60	3.32913e-59	KIF1B	23095	KIF1B
731	ENSG00000054611	2149.27	-1.00174	0.0996814	-10.0494	9.2409e-24	7.37456e-23	TBC1D22A	25771	TBC1D22A
732	ENSG00000054654	3852.79	-0.26128	0.0821743	-3.17959	0.00147486	0.00382312	SYNE2	23224	SYNE2
738	ENSG00000054965	11109.7	-0.699873	0.0724623	-9.65845	4.52679e-22	3.42369e-21	FAM168A	23201	FAM168A
739	ENSG00000054967	5990.17	-0.249762	0.0925428	-2.69888	0.00695722	0.0162444	RELT	84957	RELT
741	ENSG00000055044	12282.9	-1.56821	0.0733978	-21.3659	2.77568e-101	1.22951e-99	NOP58	51602	NOP58
742	ENSG00000055070	13935.5	-0.297181	0.0782668	-3.79702	0.000146445	0.000430273	SZRD1	26099	SZRD1
744	ENSG00000055130	6290.27	-3.1695	0.082482	-38.4265	0	0	CUL1	8454	CUL1
745	ENSG00000055147	1334.11	-0.896408	0.111204	-8.06094	7.57109e-16	4.56146e-15	FAM114A2	10827	FAM114A2
747	ENSG00000055208	4981.34	-1.48847	0.0798127	-18.6495	1.27459e-77	3.57745e-76	TAB2	23118	TAB2
749	ENSG00000055332	3020.04	-0.851519	0.0950889	-8.95498	3.39787e-19	2.31766e-18	EIF2AK2	5610	EIF2AK2
750	ENSG00000055483	6536.67	-1.80578	0.0900945	-20.0432	2.3162e-89	8.1161e-88	USP36	57602	USP36
751	ENSG00000055609	9626.12	-0.985726	0.0755907	-13.0403	7.21727e-39	8.78927e-38	KMT2C	58508	KMT2C
752	ENSG00000055732	1903.97	-0.582749	0.0969235	-6.01246	1.82724e-09	7.99408e-09	MCOLN3	55283	MCOLN3
754	ENSG00000055917	5710.56	-2.04191	0.0785583	-25.9923	6.0579e-149	6.87561e-147	PUM2	23369	PUM2
755	ENSG00000055950	4613.74	-0.25483	0.0865936	-2.94282	0.00325235	0.00803175	MRPL43	84545	MRPL43
758	ENSG00000056050	705.025	-1.15987	0.143973	-8.05611	7.87584e-16	4.74253e-15	HPF1	54969	HPF1
759	ENSG00000056097	4639.37	-0.974837	0.0797249	-12.2275	2.21662e-34	2.40877e-33	ZFR	51663	ZFR
760	ENSG00000056277	554.71	-1.27744	0.157301	-8.12104	4.62218e-16	2.8099e-15	ZNF280C	55609	ZNF280C
761	ENSG00000056291	186.19	-2.13968	0.26482	-8.07977	6.48896e-16	3.92564e-15	NPFFR2	10886	NPFFR2
764	ENSG00000056586	7922.27	-1.227	0.0770908	-15.9163	4.88768e-57	8.96403e-56	RC3H2	54542	RC3H2
766	ENSG00000056972	336.162	-0.888628	0.188019	-4.72627	2.28681e-06	8.0206e-06	TRAF3IP2	10758	TRAF3IP2
768	ENSG00000057019	1858.31	-1.62541	0.100173	-16.2261	3.29686e-59	6.35051e-58	DCBLD2	131566	DCBLD2
770	ENSG00000057252	4138.15	-0.427566	0.0822083	-5.20101	1.98206e-07	7.55377e-07	SOAT1	6646	SOAT1
774	ENSG00000057608	18245.8	-1.12419	0.0747079	-15.0478	3.56993e-51	5.75234e-50	GDI2	2665	GDI2
775	ENSG00000057657	298.623	-0.924184	0.202109	-4.57271	4.8146e-06	1.6425e-05	PRDM1	639	PRDM1
776	ENSG00000057663	2854.23	-1.65563	0.0899582	-18.4044	1.21018e-75	3.30048e-74	ATG5	9474	ATG5
777	ENSG00000057704	288.374	-2.22852	0.221786	-10.0481	9.36825e-24	7.47442e-23	TMCC3	57458	TMCC3
779	ENSG00000057935	1231.88	-0.888775	0.111436	-7.97567	1.51561e-15	9.01371e-15	MTA3	57504	MTA3
780	ENSG00000058056	1799.67	-1.56632	0.101629	-15.4121	1.35712e-53	2.31749e-52	USP13	8975	USP13
781	ENSG00000058063	3694.34	-0.9647	0.0833119	-11.5794	5.24238e-31	5.2067e-30	ATP11B	23200	ATP11B
783	ENSG00000058091	1188.03	-1.42165	0.115593	-12.2987	9.20018e-35	1.00855e-33	CDK14	5218	CDK14
784	ENSG00000058262	21373	-0.192283	0.0724336	-2.65461	0.00793993	0.0183107	SEC61A1	29927	SEC61A1
785	ENSG00000058272	4898.85	-2.70385	0.0851278	-31.7622	2.15409e-221	7.40943e-219	PPP1R12A	4659	PPP1R12A
787	ENSG00000058404	17293	-0.430923	0.0907732	-4.74725	2.06199e-06	7.25927e-06	CAMK2B	816	CAMK2B
789	ENSG00000058600	4837.01	-1.54101	0.084953	-18.1396	1.5518e-73	4.06762e-72	POLR3E	55718	POLR3E
791	ENSG00000058673	15992.2	-1.02759	0.0689576	-14.9018	3.21028e-50	5.05444e-49	ZC3H11A	9877	ZC3H11A
792	ENSG00000058729	2103.94	-1.19519	0.0985845	-12.1236	7.92447e-34	8.48288e-33	RIOK2	55781	RIOK2
793	ENSG00000058799	5460.46	-0.241468	0.0789985	-3.05661	0.00223857	0.00566092	YIPF1	54432	YIPF1
794	ENSG00000058804	7787.35	-0.913708	0.0756179	-12.0832	1.29537e-33	1.37818e-32	NDC1	55706	NDC1
795	ENSG00000058866	1497.13	-3.48342	0.132214	-26.3468	5.58133e-153	6.74341e-151	DGKG	1608	DGKG
796	ENSG00000059122	2292.15	-0.451141	0.105062	-4.29406	1.75434e-05	5.69229e-05	FLYWCH1	84256	FLYWCH1
799	ENSG00000059378	3785.65	-0.66591	0.0862051	-7.72472	1.12099e-14	6.41555e-14	PARP12	64761	PARP12
800	ENSG00000059573	6217.93	-0.766181	0.0793635	-9.65407	4.7243e-22	3.56746e-21	ALDH18A1	5832	ALDH18A1
801	ENSG00000059588	3567.79	-0.968176	0.0856782	-11.3001	1.31007e-29	1.256e-28	TARBP1	6894	TARBP1
802	ENSG00000059691	1331.76	-0.98035	0.118995	-8.23859	1.74259e-16	1.07861e-15	GATB	5188	GATB
804	ENSG00000059758	2100.84	-2.82012	0.117596	-23.9814	4.34563e-127	3.19841e-125	CDK17	5128	CDK17
808	ENSG00000060069	3320.34	-2.44626	0.0978002	-25.0128	4.43341e-138	4.06102e-136	CTDP1	9150	CTDP1
809	ENSG00000060138	1365.54	-0.269506	0.111559	-2.41582	0.0156998	0.0342119	YBX3	8531	YBX3
811	ENSG00000060237	24636.6	-1.54674	0.0692254	-22.3435	1.39512e-110	7.34816e-109	WNK1	65125	WNK1
813	ENSG00000060339	9093.36	-0.794303	0.0722361	-10.9959	3.99775e-28	3.66296e-27	CCAR1	55749	CCAR1
819	ENSG00000060688	3101.5	-2.18721	0.0894197	-24.46	3.9368e-132	3.18239e-130	SNRNP40	9410	SNRNP40
820	ENSG00000060709	2635.3	-1.25653	0.0963806	-13.0372	7.51885e-39	9.14993e-38	RIMBP2	23504	RIMBP2
822	ENSG00000060749	2617.7	-1.19598	0.0955667	-12.5147	6.20762e-36	7.02898e-35	QSER1	79832	QSER1
823	ENSG00000060762	3726.11	-0.30127	0.0963621	-3.12643	0.00176941	0.00453781	MPC1	51660	MPC1
824	ENSG00000060971	1643.6	-0.629698	0.120048	-5.24539	1.55951e-07	5.98673e-07	ACAA1	30	ACAA1
825	ENSG00000060982	7494.6	-0.401361	0.0797181	-5.03475	4.78474e-07	1.77143e-06	BCAT1	586	BCAT1
828	ENSG00000061455	95.6397	-3.25304	0.417432	-7.79298	6.54466e-15	3.78736e-14	PRDM6	93166	PRDM6
831	ENSG00000061676	35242.6	-0.459779	0.0691251	-6.6514	2.9032e-11	1.41238e-10	NCKAP1	10787	NCKAP1
832	ENSG00000061794	14950.8	-1.05465	0.0816058	-12.9237	3.30776e-38	3.95675e-37	MRPS35	60488	MRPS35
834	ENSG00000061936	3258.3	-1.97017	0.0896447	-21.9776	4.72005e-107	2.35367e-105	SFSWAP	6433	SFSWAP
836	ENSG00000061987	4652.58	-0.63988	0.0829358	-7.71536	1.20639e-14	6.89138e-14	MON2	23041	MON2
839	ENSG00000062194	7809.93	-2.66016	0.0779082	-34.1447	1.60131e-255	7.82297e-253	GPBP1	65056	GPBP1
840	ENSG00000062282	4812.98	-0.25996	0.0850569	-3.05631	0.0022408	0.00566592	DGAT2	84649	DGAT2
841	ENSG00000062370	728.997	-1.67511	0.138631	-12.0832	1.29564e-33	1.37818e-32	ZNF112	7771	ZNF112
842	ENSG00000062485	14968.3	-0.287937	0.0705446	-4.08163	4.47213e-05	0.000139159	CS	1431	CS
845	ENSG00000062598	5172.23	-1.44291	0.0803665	-17.9541	4.45913e-72	1.1396e-70	ELMO2	63916	ELMO2
846	ENSG00000062650	4245.56	-2.98817	0.0984283	-30.3588	1.92291e-202	5.40163e-200	WAPL	23063	WAPL
848	ENSG00000062725	1755.65	-2.5043	0.120376	-20.804	3.98297e-96	1.606e-94	APPBP2	10513	APPBP2
851	ENSG00000063046	20472.3	-1.09067	0.0721174	-15.1236	1.1325e-51	1.85137e-50	EIF4B	1975	EIF4B
853	ENSG00000063169	873.531	-2.18192	0.162227	-13.4498	3.08776e-41	3.97728e-40	BICRA	29998	BICRA
861	ENSG00000063438	7822.15	-1.36381	0.0786448	-17.3413	2.29426e-67	5.29344e-66			AHRR
864	ENSG00000063601	4895.21	-1.40978	0.0802151	-17.575	3.82596e-69	9.19894e-68	MTMR1	8776	MTMR1
866	ENSG00000063761	543.644	-1.21925	0.165418	-7.3707	1.69736e-13	9.2032e-13	ADCK1	57143	ADCK1
868	ENSG00000063978	16450.9	-2.39717	0.0740941	-32.3531	1.25545e-229	4.80908e-227	RNF4	6047	RNF4
869	ENSG00000064012	1656.37	-1.39796	0.103118	-13.5569	7.21628e-42	9.40656e-41	CASP8	841	CASP8
870	ENSG00000064042	12915.7	-0.553249	0.0751355	-7.36335	1.79349e-13	9.71195e-13	LIMCH1	22998	LIMCH1
871	ENSG00000064102	3638	-2.15059	0.0903507	-23.8027	3.13076e-125	2.22179e-123	INTS13	55726	INTS13
877	ENSG00000064218	35.328	-1.24861	0.55145	-2.26424	0.0235595	0.0493241	DMRT3	58524	DMRT3
882	ENSG00000064313	6036.04	-1.2909	0.0784685	-16.4511	8.23196e-61	1.66162e-59	TAF2	6873	TAF2
883	ENSG00000064393	3533.92	-0.742334	0.091611	-8.10311	5.3573e-16	3.24918e-15	HIPK2	28996	HIPK2
884	ENSG00000064419	7780.27	-1.52501	0.0756394	-20.1616	2.12752e-90	7.59027e-89	TNPO3	23534	TNPO3
886	ENSG00000064490	1830.7	-0.280635	0.105695	-2.65513	0.00792774	0.0182838	RFXANK	8625	RFXANK
891	ENSG00000064651	6148.08	-1.82814	0.0771369	-23.7	3.60873e-124	2.49788e-122	SLC12A2	6558	SLC12A2
893	ENSG00000064655	1043.52	-1.27767	0.13865	-9.2151	3.10993e-20	2.20468e-19	EYA2	2139	EYA2
896	ENSG00000064692	175.996	-1.30694	0.257211	-5.08119	3.75081e-07	1.40033e-06	SNCAIP	9627	SNCAIP
897	ENSG00000064703	1659.02	-2.6733	0.12155	-21.9935	3.32614e-107	1.66599e-105	DDX20	11218	DDX20
898	ENSG00000064726	4129.02	-0.442033	0.083621	-5.28614	1.24921e-07	4.82136e-07	BTBD1	53339	BTBD1
903	ENSG00000064932	3410.96	-0.356714	0.109307	-3.26343	0.00110072	0.00290126	SBNO2	22904	SBNO2
904	ENSG00000064933	1041.32	-1.24915	0.122863	-10.167	2.7821e-24	2.25763e-23	PMS1	5378	PMS1
907	ENSG00000064995	2848.45	-0.74498	0.0944688	-7.88599	3.12053e-15	1.82939e-14	TAF11	6882	TAF11
908	ENSG00000064999	2944.83	-1.5512	0.0931294	-16.6564	2.71846e-62	5.65657e-61	ANKS1A	23294	ANKS1A
909	ENSG00000065000	9127.39	-0.689227	0.0909354	-7.5793	3.47419e-14	1.94537e-13	AP3D1	8943	AP3D1
910	ENSG00000065029	4268.78	-0.4226	0.0897803	-4.70704	2.51336e-06	8.78685e-06	ZNF76	7629	ZNF76
913	ENSG00000065060	2383.45	-0.871842	0.0934447	-9.33004	1.05834e-20	7.6475e-20	UHRF1BP1	54887	UHRF1BP1
914	ENSG00000065135	4994.55	-1.50614	0.0833553	-18.0689	5.60271e-73	1.4539e-71	GNAI3	2773	GNAI3
915	ENSG00000065150	4724.79	-0.706241	0.0798004	-8.85009	8.7445e-19	5.8836e-18	IPO5	3843	IPO5
917	ENSG00000065183	2032.7	-2.5675	0.108125	-23.7456	1.21879e-124	8.50601e-123	WDR3	10885	WDR3
918	ENSG00000065243	18595.7	-1.69098	0.0704083	-24.0168	1.85852e-127	1.38297e-125	PKN2	5586	PKN2
920	ENSG00000065308	3427.86	-1.88109	0.0887142	-21.2039	8.79429e-100	3.79573e-98	TRAM2	9697	TRAM2
923	ENSG00000065328	2834.94	-1.94448	0.0951434	-20.4373	7.78683e-93	2.94267e-91	MCM10	55388	MCM10
927	ENSG00000065413	394.553	-0.46373	0.172277	-2.69177	0.0071073	0.016557	ANKRD44	91526	ANKRD44
928	ENSG00000065427	7972.19	-0.705105	0.0763513	-9.23501	2.5827e-20	1.83788e-19	KARS1	3735	KARS1
929	ENSG00000065457	1487.53	-0.47944	0.10484	-4.57304	4.80691e-06	1.64004e-05	ADAT1	23536	ADAT1
931	ENSG00000065491	726.636	-2.40048	0.151146	-15.8819	8.45566e-57	1.54405e-55	TBC1D22B	55633	TBC1D22B
933	ENSG00000065526	7895.59	-1.43757	0.0836651	-17.1824	3.59458e-66	8.05649e-65	SPEN	23013	SPEN
935	ENSG00000065548	10106.3	-1.67776	0.0755273	-22.214	2.5165e-109	1.30105e-107	ZC3H15	55854	ZC3H15
936	ENSG00000065559	1223.41	-2.62338	0.121013	-21.6785	3.27656e-104	1.52977e-102	MAP2K4	6416	MAP2K4
937	ENSG00000065600	4558.91	-0.406332	0.082202	-4.9431	7.68913e-07	2.79604e-06	PACC1	55248	PACC1
939	ENSG00000065613	5456.04	-1.40984	0.0917256	-15.3702	2.59192e-53	4.39672e-52	SLK	9748	SLK
940	ENSG00000065615	2674.87	-1.03099	0.0917263	-11.2398	2.5986e-29	2.47308e-28	CYB5R4	51167	CYB5R4
944	ENSG00000065675	184.864	-1.0656	0.255651	-4.1682	3.07015e-05	9.72117e-05	PRKCQ	5588	PRKCQ
946	ENSG00000065802	6297.43	-1.06961	0.0876498	-12.2032	2.98841e-34	3.23184e-33	ASB1	51665	ASB1
947	ENSG00000065809	2397.45	-1.70831	0.0935156	-18.2677	1.49734e-74	4.00905e-73	FAM107B	83641	FAM107B
948	ENSG00000065833	3186.29	-0.937308	0.0861614	-10.8785	1.45933e-27	1.31145e-26	ME1	4199	ME1
950	ENSG00000065883	4726.3	-2.44108	0.0850326	-28.7076	3.06913e-181	6.01496e-179	CDK13	8621	CDK13
951	ENSG00000065911	9605.41	-0.573303	0.0753209	-7.61148	2.70973e-14	1.52415e-13	MTHFD2	10797	MTHFD2
953	ENSG00000065970	732.778	-1.02688	0.142336	-7.21449	5.41384e-13	2.87032e-12	FOXJ2	55810	FOXJ2
956	ENSG00000066027	2590.4	-1.51913	0.092381	-16.4442	9.23541e-61	1.86305e-59	PPP2R5A	5525	PPP2R5A
958	ENSG00000066044	5241.98	-1.11995	0.0844574	-13.2605	3.92155e-40	4.93621e-39	ELAVL1	1994	ELAVL1
960	ENSG00000066084	3932.07	-2.43856	0.0867873	-28.0982	1.03187e-173	1.79295e-171	DIP2B	57609	DIP2B
961	ENSG00000066117	6178.06	-0.741064	0.0802385	-9.23578	2.5642e-20	1.82561e-19	SMARCD1	6602	SMARCD1
962	ENSG00000066135	8638.75	-1.49419	0.0791044	-18.8888	1.40916e-79	4.12697e-78	KDM4A	9682	KDM4A
963	ENSG00000066136	3160.9	-1.97939	0.101555	-19.4908	1.31382e-84	4.22188e-83	NFYC	4802	NFYC
967	ENSG00000066279	9409.19	-1.18618	0.0873648	-13.5774	5.4559e-42	7.13117e-41	ASPM	259266	ASPM
973	ENSG00000066405	559.088	-0.918288	0.152606	-6.01739	1.77252e-09	7.76474e-09	CLDN18	51208	CLDN18
974	ENSG00000066422	2346.32	-1.54579	0.0985373	-15.6874	1.84554e-55	3.28466e-54	ZBTB11	27107	ZBTB11
975	ENSG00000066427	816.848	-0.536133	0.130211	-4.11741	3.83157e-05	0.00011998	ATXN3	4287	ATXN3
976	ENSG00000066455	2777.08	-1.72495	0.0903774	-19.0861	3.29317e-81	9.85873e-80	GOLGA5	9950	GOLGA5
977	ENSG00000066468	159.36	-1.43625	0.269988	-5.3197	1.03938e-07	4.03506e-07	FGFR2	2263	FGFR2
978	ENSG00000066557	3750.77	-0.566081	0.0861097	-6.57395	4.89962e-11	2.35642e-10	LRRC40	55631	LRRC40
979	ENSG00000066583	4332.77	-0.878582	0.0857359	-10.2475	1.21399e-24	9.95435e-24	ISOC1	51015	ISOC1
980	ENSG00000066629	1326.15	-1.05486	0.118241	-8.92128	4.60926e-19	3.12686e-18	EML1	2009	EML1
981	ENSG00000066651	979.821	-0.722082	0.125217	-5.76663	8.08744e-09	3.39671e-08	TRMT11	60487	TRMT11
982	ENSG00000066654	2617.63	-1.06885	0.0907593	-11.7768	5.14245e-32	5.24816e-31	THUMPD1	55623	THUMPD1
983	ENSG00000066697	1083.94	-0.985637	0.124006	-7.94833	1.89041e-15	1.11953e-14	MSANTD3	91283	MSANTD3
985	ENSG00000066739	2839.17	-1.13618	0.0918708	-12.3672	3.93397e-35	4.36362e-34	ATG2B	55102	ATG2B
986	ENSG00000066777	8404.46	-1.2432	0.0765734	-16.2354	2.83537e-59	5.46782e-58	ARFGEF1	10565	ARFGEF1
988	ENSG00000066827	748.877	-2.69414	0.154493	-17.4386	4.20176e-68	9.85644e-67	ZFAT	57623	ZFAT
989	ENSG00000066855	2850.7	-0.579048	0.087553	-6.61369	3.74849e-11	1.81262e-10	MTFR1	9650	MTFR1
990	ENSG00000066923	531.184	-0.683505	0.152918	-4.46976	7.83062e-06	2.62727e-05	STAG3	10734	STAG3
991	ENSG00000066926	7790.03	-0.53174	0.0786392	-6.76177	1.36319e-11	6.77055e-11	FECH	2235	FECH
992	ENSG00000066933	1410.95	-1.82848	0.114479	-15.9721	1.99788e-57	3.71465e-56	MYO9A	4649	MYO9A
996	ENSG00000067066	1113.66	-1.02498	0.117123	-8.75132	2.10863e-18	1.40004e-17	SP100	6672	SP100
998	ENSG00000067113	669.874	-1.39793	0.14254	-9.80731	1.04719e-22	8.10001e-22	PLPP1	8611	PLPP1
999	ENSG00000067141	2700.61	-0.528532	0.0905782	-5.83509	5.37605e-09	2.2844e-08	NEO1	4756	NEO1
1000	ENSG00000067167	6540.87	-0.710226	0.0784738	-9.05049	1.42331e-19	9.84576e-19	TRAM1	23471	TRAM1
1001	ENSG00000067177	5332.02	-0.192589	0.0798318	-2.41244	0.0158461	0.0345152	PHKA1	5255	PHKA1
1002	ENSG00000067182	3065.59	-0.700799	0.0941479	-7.4436	9.79798e-14	5.38091e-13	TNFRSF1A	7132	TNFRSF1A
1004	ENSG00000067208	2508.57	-1.9471	0.0941111	-20.6894	4.31533e-95	1.70935e-93	EVI5	7813	EVI5
1007	ENSG00000067248	4703.51	-1.46653	0.0810221	-18.1004	3.16427e-73	8.25574e-72	DHX29	54505	DHX29
1008	ENSG00000067334	12627	-0.794752	0.0708811	-11.2125	3.54217e-29	3.35308e-28	DNTTIP2	30836	DNTTIP2
1010	ENSG00000067369	5694.5	-0.862194	0.0777534	-11.0888	1.42129e-28	1.32021e-27	TP53BP1	7158	TP53BP1
1012	ENSG00000067533	3296.3	-2.29009	0.0914575	-25.04	2.24558e-138	2.0682e-136	RRP15	51018	RRP15
1013	ENSG00000067560	9515.09	-0.337281	0.0739899	-4.55848	5.15251e-06	1.75423e-05	RHOA	387	RHOA
1014	ENSG00000067596	8291.89	-1.59077	0.076146	-20.891	6.46472e-97	2.65755e-95	DHX8	1659	DHX8
1016	ENSG00000067606	847.33	-0.334653	0.13933	-2.40186	0.0163118	0.0354379	PRKCZ	5590	PRKCZ
1018	ENSG00000067704	14093.1	-0.554314	0.0772004	-7.18019	6.96136e-13	3.67576e-12	IARS2	55699	IARS2
1019	ENSG00000067715	7230.73	-1.33846	0.0760331	-17.6037	2.30944e-69	5.57657e-68	SYT1	6857	SYT1
1020	ENSG00000067798	59.639	-1.41506	0.429118	-3.29761	0.000975132	0.00258621	NAV3	89795	NAV3
1025	ENSG00000067900	3268.25	-1.40177	0.0888797	-15.7715	4.88514e-56	8.79195e-55	ROCK1	6093	ROCK1
1026	ENSG00000067955	2824.53	-1.19875	0.094591	-12.6729	8.35289e-37	9.66258e-36	CBFB	865	CBFB
1028	ENSG00000068001	1457.35	-0.385778	0.112746	-3.42166	0.000622404	0.00169157	HYAL2	8692	HYAL2
1029	ENSG00000068024	2136.03	-2.5878	0.104652	-24.7277	5.38866e-135	4.62205e-133	HDAC4	9759	HDAC4
1033	ENSG00000068097	512.857	-1.71326	0.16208	-10.5705	4.08463e-26	3.51426e-25	HEATR6	63897	HEATR6
1036	ENSG00000068305	1618.49	-1.2592	0.103364	-12.1822	3.86758e-34	4.17593e-33	MEF2A	4205	MEF2A
1037	ENSG00000068308	7359.26	-0.813998	0.0817842	-9.953	2.44694e-23	1.9281e-22	OTUD5	55593	OTUD5
1038	ENSG00000068323	5371.67	-0.233474	0.087535	-2.66721	0.00764839	0.0176952	TFE3	7030	TFE3
1039	ENSG00000068354	1899.42	-1.08161	0.104945	-10.3064	6.59337e-25	5.45414e-24	TBC1D25	4943	TBC1D25
1041	ENSG00000068383	757.704	-0.972298	0.15149	-6.41822	1.37876e-10	6.45865e-10	INPP5A	3632	INPP5A
1042	ENSG00000068394	2042.67	-1.04583	0.100996	-10.3552	3.96201e-25	3.30092e-24	GPKOW	27238	GPKOW
1044	ENSG00000068438	4384.48	-0.272676	0.101964	-2.67425	0.00748972	0.0173555	FTSJ1	24140	FTSJ1
1045	ENSG00000068489	2381.87	-0.930508	0.0922025	-10.092	5.99283e-24	4.80753e-23	PRR11	55771	PRR11
1046	ENSG00000068615	770.928	-0.529017	0.138805	-3.81123	0.000138276	0.000407444	REEP1	65055	REEP1
1047	ENSG00000068650	4662.09	-0.760096	0.0863331	-8.80423	1.31757e-18	8.82281e-18	ATP11A	23250	ATP11A
1048	ENSG00000068654	6212.46	-2.29523	0.0854132	-26.8721	4.65653e-159	6.22885e-157	POLR1A	25885	POLR1A
1050	ENSG00000068724	1275.47	-1.18729	0.116266	-10.2119	1.75444e-24	1.43197e-23	TTC7A	57217	TTC7A
1051	ENSG00000068745	2831.78	-1.35357	0.0924343	-14.6436	1.48114e-48	2.25306e-47	IP6K2	51447	IP6K2
1053	ENSG00000068784	1030.91	-1.79492	0.12436	-14.4332	3.19716e-47	4.70831e-46	SRBD1	55133	SRBD1
1054	ENSG00000068796	3738.02	-2.03462	0.0927703	-21.9318	1.29104e-106	6.36251e-105	KIF2A	3796	KIF2A
1056	ENSG00000068878	15526.2	-1.03985	0.070506	-14.7484	3.14842e-49	4.84834e-48	PSME4	23198	PSME4
1059	ENSG00000068912	6472.81	-0.449807	0.0778667	-5.77663	7.62132e-09	3.20613e-08	ERLEC1	27248	ERLEC1
1060	ENSG00000068971	3440.2	-0.229307	0.0975066	-2.35171	0.0186874	0.040039	PPP2R5B	5526	PPP2R5B
1063	ENSG00000069011	2262.18	-0.757099	0.112405	-6.73544	1.63434e-11	8.07445e-11	PITX1	5307	PITX1
1064	ENSG00000069018	46.8214	-1.69918	0.50342	-3.37527	0.000737442	0.00198265	TRPC7	57113	TRPC7
1065	ENSG00000069020	1225.98	-1.99051	0.121609	-16.3682	3.22785e-60	6.39294e-59	MAST4	375449	MAST4
1067	ENSG00000069188	1073.69	-0.947833	0.120575	-7.86094	3.81257e-15	2.22581e-14	SDK2	54549	SDK2
1069	ENSG00000069248	5165.9	-1.4127	0.0788853	-17.9083	1.01625e-71	2.56798e-70	NUP133	55746	NUP133
1070	ENSG00000069275	8510.39	-0.474023	0.0774785	-6.11813	9.46803e-10	4.22446e-09	NUCKS1	64710	NUCKS1
1071	ENSG00000069329	12469.1	-0.832136	0.0718908	-11.575	5.51737e-31	5.47821e-30	VPS35	55737	VPS35
1072	ENSG00000069345	6922.93	-2.52393	0.0771109	-32.7312	5.62859e-235	2.20621e-232	DNAJA2	10294	DNAJA2
1073	ENSG00000069399	800.27	-0.560243	0.137334	-4.07944	4.51452e-05	0.000140439	BCL3	602	BCL3
1074	ENSG00000069424	3760.65	-0.62546	0.0928335	-6.73744	1.61201e-11	7.96763e-11	KCNAB2	8514	KCNAB2
1078	ENSG00000069509	1390.58	-1.15896	0.111992	-10.3486	4.24509e-25	3.52979e-24	FUNDC1	139341	FUNDC1
1080	ENSG00000069667	2534.39	-2.6196	0.107069	-24.4665	3.36027e-132	2.72287e-130	RORA	6095	RORA
1082	ENSG00000069702	171.814	-1.29121	0.262752	-4.91419	8.91521e-07	3.22623e-06	TGFBR3	7049	TGFBR3
1085	ENSG00000069849	7666.02	-0.235293	0.0758682	-3.10134	0.00192648	0.00491297	ATP1B3	483	ATP1B3
1086	ENSG00000069869	1136.26	-1.16597	0.121443	-9.60096	7.9205e-22	5.93447e-21	NEDD4	4734	NEDD4
1088	ENSG00000069956	6376.92	-1.57007	0.0800293	-19.6186	1.072e-85	3.5186e-84	MAPK6	5597	MAPK6
1091	ENSG00000069998	4626.65	-0.80522	0.0926648	-8.6896	3.63706e-18	2.39644e-17	HDHD5	27440	HDHD5
1092	ENSG00000070010	3013.86	-0.21794	0.093287	-2.33624	0.0194789	0.0415948	UFD1	7353	UFD1
1093	ENSG00000070018	9392.57	-1.79436	0.0772747	-23.2206	2.82134e-119	1.77103e-117	LRP6	4040	LRP6
1096	ENSG00000070047	8915.18	-1.29472	0.0929961	-13.9223	4.63717e-44	6.38018e-43	PHRF1	57661	PHRF1
1097	ENSG00000070061	4221.33	-0.9166	0.0816999	-11.2191	3.28569e-29	3.11554e-28	ELP1	8518	ELP1
1099	ENSG00000070087	6667.42	-0.364458	0.0814951	-4.47215	7.74376e-06	2.59917e-05	PFN2	5217	PFN2
1100	ENSG00000070159	7935.27	-1.50088	0.0781948	-19.1941	4.14488e-82	1.26329e-80	PTPN3	5774	PTPN3
1104	ENSG00000070214	2748.45	-1.02616	0.0929189	-11.0436	2.35443e-28	2.17619e-27	SLC44A1	23446	SLC44A1
1105	ENSG00000070269	1396.41	-1.24324	0.10981	-11.3217	1.0246e-29	9.85682e-29	TMEM260	54916	TMEM260
1106	ENSG00000070366	1822.46	-0.955967	0.112185	-8.52137	1.57683e-17	1.0138e-16	SMG6	23293	SMG6
1107	ENSG00000070367	3807.01	-1.12957	0.0894175	-12.6325	1.39741e-36	1.60769e-35	EXOC5	10640	EXOC5
1111	ENSG00000070413	2305.22	-1.63366	0.104892	-15.5746	1.08254e-54	1.8927e-53	DGCR2	9993	DGCR2
1112	ENSG00000070423	2160.61	-0.823317	0.105972	-7.76922	7.89738e-15	4.55454e-14	RNF126	55658	RNF126
1114	ENSG00000070476	2062.35	-1.17603	0.100511	-11.7006	1.26549e-31	1.27988e-30	ZXDC	79364	ZXDC
1116	ENSG00000070501	4747.12	-0.979126	0.0800859	-12.226	2.25921e-34	2.45268e-33	POLB	5423	POLB
1119	ENSG00000070601	100.302	-0.90219	0.331159	-2.72434	0.00644298	0.0151413	FRMPD1	22844	FRMPD1
1121	ENSG00000070614	7361.34	-1.31762	0.0895955	-14.7063	5.87325e-49	9.00324e-48	NDST1	3340	NDST1
1123	ENSG00000070718	8310.62	-0.206753	0.0740629	-2.79158	0.00524507	0.0125252	AP3M2	10947	AP3M2
1127	ENSG00000070756	60338.6	-0.304558	0.0675518	-4.50852	6.52823e-06	2.20435e-05	PABPC1	26986	PABPC1
1128	ENSG00000070759	1808.88	-0.37368	0.105024	-3.55802	0.000373655	0.00104553	TESK2	10420	TESK2
1130	ENSG00000070770	2675.79	-1.65658	0.0906893	-18.2666	1.52765e-74	4.08696e-73	CSNK2A2	1459	CSNK2A2
1131	ENSG00000070778	1547.69	-2.44635	0.111155	-22.0085	2.38838e-107	1.20344e-105	PTPN21	11099	PTPN21
1132	ENSG00000070785	2654.03	-0.56872	0.0955741	-5.95056	2.67225e-09	1.15708e-08	EIF2B3	8891	EIF2B3
1134	ENSG00000070814	7096.67	-1.1329	0.0875077	-12.9463	2.46559e-38	2.95879e-37	TCOF1	6949	TCOF1
1135	ENSG00000070831	17275.2	-0.709044	0.0691037	-10.2606	1.06075e-24	8.72118e-24	CDC42	998	CDC42
1136	ENSG00000070882	4954.78	-1.27643	0.0787468	-16.2093	4.33342e-59	8.32812e-58	OSBPL3	26031	OSBPL3
1139	ENSG00000070950	679.612	-1.41977	0.142883	-9.93655	2.88641e-23	2.26961e-22	RAD18	56852	RAD18
1140	ENSG00000070961	7183.76	-2.51989	0.0812349	-31.0198	2.91719e-211	9.02161e-209	ATP2B1	490	ATP2B1
1142	ENSG00000071051	4756.85	-1.10322	0.0884424	-12.4739	1.03634e-35	1.16563e-34	NCK2	8440	NCK2
1143	ENSG00000071054	32110	-1.12088	0.0690798	-16.2259	3.30892e-59	6.37009e-58	MAP4K4	9448	MAP4K4
1144	ENSG00000071073	15128.4	-0.698933	0.0728185	-9.59829	8.12826e-22	6.08609e-21	MGAT4A	11320	MGAT4A
1146	ENSG00000071127	43750.2	-0.741966	0.074991	-9.89406	4.41723e-23	3.45637e-22	WDR1	9948	WDR1
1147	ENSG00000071189	5611.75	-1.50756	0.0866658	-17.3951	8.99196e-68	2.0933e-66	SNX13	23161	SNX13
1149	ENSG00000071205	307.623	-1.77902	0.201064	-8.84804	8.90705e-19	5.99057e-18	ARHGAP10	79658	ARHGAP10
1150	ENSG00000071242	5138.23	-0.473548	0.0901456	-5.25315	1.49521e-07	5.7438e-07	RPS6KA2	6196	RPS6KA2
1151	ENSG00000071243	2114.65	-1.66365	0.10456	-15.911	5.31372e-57	9.7348e-56	ING3	54556	ING3
1153	ENSG00000071282	379.974	-1.56197	0.182002	-8.58217	9.31005e-18	6.04454e-17	LMCD1	29995	LMCD1
1155	ENSG00000071537	8087.46	-1.04109	0.0741393	-14.0423	8.58633e-45	1.20148e-43	SEL1L	6400	SEL1L
1156	ENSG00000071539	4825.87	-0.682625	0.0938221	-7.27574	3.44517e-13	1.8428e-12	TRIP13	9319	TRIP13
1158	ENSG00000071564	2677.12	-0.563434	0.101863	-5.53129	3.17879e-08	1.27929e-07	TCF3	6929	TCF3
1159	ENSG00000071575	1995.33	-0.241135	0.0979401	-2.46207	0.0138139	0.0304427	TRIB2	28951	TRIB2
1160	ENSG00000071626	10116.9	-0.362193	0.0778877	-4.65019	3.31623e-06	1.14877e-05	DAZAP1	26528	DAZAP1
1163	ENSG00000071794	7188.99	-0.422492	0.0754301	-5.60111	2.1298e-08	8.68226e-08	HLTF	6596	HLTF
1176	ENSG00000072110	3871.05	-0.348652	0.0916057	-3.80601	0.000141225	0.000415732	ACTN1	87	ACTN1
1177	ENSG00000072121	1424.92	-1.98509	0.112141	-17.7017	4.06685e-70	1.00138e-68	ZFYVE26	23503	ZFYVE26
1179	ENSG00000072134	1315.29	-0.474247	0.117477	-4.03694	5.41519e-05	0.00016707	EPN2	22905	EPN2
1184	ENSG00000072201	521.911	-3.01171	0.175369	-17.1735	4.19308e-66	9.39166e-65	LNX1	84708	LNX1
1185	ENSG00000072210	4731.27	-0.381859	0.0785818	-4.85938	1.17751e-06	4.2186e-06	ALDH3A2	224	ALDH3A2
1186	ENSG00000072274	13266.3	-0.934996	0.0726394	-12.8717	6.49273e-38	7.72005e-37	TFRC	7037	TFRC
1189	ENSG00000072364	9861	-1.76629	0.0776664	-22.742	1.72171e-114	9.77057e-113	AFF4	27125	AFF4
1190	ENSG00000072401	1191.37	-0.736168	0.121628	-6.0526	1.42529e-09	6.28042e-09	UBE2D1	7321	UBE2D1
1191	ENSG00000072415	765.979	-1.64047	0.139248	-11.7809	4.89412e-32	4.99927e-31	MPP5	64398	MPP5
1192	ENSG00000072422	2429.94	-1.44878	0.0989808	-14.637	1.63188e-48	2.47788e-47	RHOBTB1	9886	RHOBTB1
1193	ENSG00000072501	30313.5	-0.2235	0.067703	-3.30119	0.00096275	0.00255478	SMC1A	8243	SMC1A
1195	ENSG00000072518	4738.42	-2.00601	0.0900309	-22.2813	5.60435e-110	2.93349e-108	MARK2	2011	MARK2
1196	ENSG00000072571	4512.82	-0.956534	0.0853352	-11.2091	3.67759e-29	3.47736e-28	HMMR	3161	HMMR
1197	ENSG00000072609	3612.73	-0.288469	0.0850205	-3.39294	0.000691468	0.00186664	CHFR	55743	CHFR
1198	ENSG00000072657	278.357	-0.979354	0.203526	-4.81193	1.49477e-06	5.32128e-06	TRHDE	29953	TRHDE
1201	ENSG00000072736	1920.58	-1.67121	0.100835	-16.5736	1.08135e-61	2.21993e-60	NFATC3	4775	NFATC3
1204	ENSG00000072786	2102.59	-1.89349	0.109566	-17.2818	6.44819e-67	1.47264e-65	STK10	6793	STK10
1205	ENSG00000072803	5542.89	-2.37697	0.0792962	-29.9758	2.03101e-197	5.07135e-195	FBXW11	23291	FBXW11
1209	ENSG00000072849	2682.57	-0.511698	0.103075	-4.96431	6.89456e-07	2.5177e-06	DERL2	51009	DERL2
1211	ENSG00000072864	1616.07	-1.5174	0.10866	-13.9646	2.56363e-44	3.55628e-43	NDE1	54820	NDE1
1214	ENSG00000072958	2574.05	-0.557134	0.107534	-5.18101	2.20691e-07	8.37662e-07	AP1M1	8907	AP1M1
1215	ENSG00000073008	4641.92	-0.549253	0.0936022	-5.86795	4.4122e-09	1.88482e-08	PVR	5817	PVR
1216	ENSG00000073050	2450.6	-0.685703	0.101529	-6.75378	1.44039e-11	7.14348e-11	XRCC1	7515	XRCC1
1222	ENSG00000073169	1894.19	-0.647975	0.114996	-5.63478	1.75282e-08	7.19855e-08	SELENOO	83642	SELENOO
1225	ENSG00000073350	7963.17	-0.229878	0.0931213	-2.46859	0.0135646	0.0299267	LLGL2	3993	LLGL2
1226	ENSG00000073417	2969.49	-1.28225	0.098423	-13.028	8.48054e-39	1.03016e-37	PDE8A	5151	PDE8A
1227	ENSG00000073464	1333.13	-0.9192	0.114944	-7.99697	1.27523e-15	7.61907e-15	CLCN4	1183	CLCN4
1228	ENSG00000073536	1817.92	-1.42614	0.114792	-12.4237	1.9428e-35	2.1707e-34	NLE1	54475	NLE1
1229	ENSG00000073578	10824.2	-0.473969	0.0764008	-6.20372	5.51423e-10	2.49101e-09	SDHA	6389	SDHA
1230	ENSG00000073584	2564.22	-0.486593	0.090346	-5.38588	7.20897e-08	2.83159e-07	SMARCE1	6605	SMARCE1
1233	ENSG00000073614	13444.2	-2.05182	0.0718906	-28.5409	3.64837e-179	6.83239e-177	KDM5A	5927	KDM5A
1234	ENSG00000073670	481.558	-0.414323	0.181026	-2.28875	0.0220937	0.0465619	ADAM11	4185	ADAM11
1235	ENSG00000073711	299.505	-1.31306	0.19986	-6.56991	5.03447e-11	2.42024e-10	PPP2R3A	5523	PPP2R3A
1236	ENSG00000073712	1906.11	-2.45829	0.106075	-23.175	8.13292e-119	5.04885e-117	FERMT2	10979	FERMT2
1240	ENSG00000073756	2230.54	-0.344683	0.108722	-3.17032	0.00152272	0.00393872	PTGS2	5743	PTGS2
1242	ENSG00000073803	2272.58	-0.237787	0.0929401	-2.5585	0.0105126	0.0236942	MAP3K13	9175	MAP3K13
1243	ENSG00000073849	762.34	-0.635193	0.132595	-4.79048	1.66381e-06	5.90125e-06	ST6GAL1	6480	ST6GAL1
1246	ENSG00000073910	2049.16	-0.989273	0.0987101	-10.022	1.22007e-23	9.69754e-23	FRY	10129	FRY
1247	ENSG00000073921	15825.1	-1.5446	0.0741252	-20.8378	1.96713e-96	7.98915e-95	PICALM	8301	PICALM
1248	ENSG00000073969	9678.2	-0.444603	0.0727763	-6.10917	1.0015e-09	4.46436e-09	NSF	4905	NSF
1249	ENSG00000074047	753.888	-1.74121	0.168739	-10.3189	5.78702e-25	4.79299e-24	GLI2	2736	GLI2
1250	ENSG00000074054	5336.59	-1.31714	0.0790035	-16.6719	2.09709e-62	4.37173e-61	CLASP1	23332	CLASP1
1253	ENSG00000074201	11281.4	-0.577191	0.076485	-7.54646	4.47258e-14	2.49241e-13	CLNS1A	1207	CLNS1A
1254	ENSG00000074211	4551.88	-0.681441	0.0886501	-7.68686	1.50792e-14	8.58625e-14	PPP2R2C	5522	PPP2R2C
1256	ENSG00000074266	4618.96	-1.77893	0.0818	-21.7473	7.33337e-105	3.4768e-103	EED	8726	EED
1259	ENSG00000074319	10421.7	-0.696253	0.0730128	-9.53603	1.48407e-21	1.10264e-20	TSG101	7251	TSG101
1260	ENSG00000074356	2477.75	-1.04945	0.0920014	-11.4069	3.86187e-30	3.75374e-29	NCBP3	55421	NCBP3
1264	ENSG00000074527	632.564	-1.15075	0.149763	-7.68384	1.5439e-14	8.7837e-14	NTN4	59277	NTN4
1265	ENSG00000074582	2662.5	-0.307196	0.0994348	-3.08943	0.00200543	0.00509928	BCS1L	617	BCS1L
1266	ENSG00000074590	2893.13	-2.39615	0.104845	-22.8541	1.32944e-115	7.75331e-114	NUAK1	9891	NUAK1
1267	ENSG00000074603	2703.28	-0.692119	0.0900914	-7.68241	1.56123e-14	8.87476e-14	DPP8	54878	DPP8
1268	ENSG00000074621	936.11	-0.524758	0.125061	-4.19603	2.71635e-05	8.64803e-05	SLC24A1	9187	SLC24A1
1269	ENSG00000074657	4686.73	-1.09161	0.0836661	-13.0473	6.58538e-39	8.02845e-38	ZNF532	55205	ZNF532
1273	ENSG00000074706	78.7492	-3.20195	0.448555	-7.13837	9.44417e-13	4.95415e-12	IPCEF1	26034	IPCEF1
1274	ENSG00000074755	3752.27	-1.49294	0.0871285	-17.135	8.13856e-66	1.81084e-64	ZZEF1	23140	ZZEF1
1276	ENSG00000074800	117116	-0.246147	0.0849462	-2.89768	0.0037593	0.00917879	ENO1	2023	ENO1
1280	ENSG00000074935	1363.19	-0.494332	0.108263	-4.56605	4.97009e-06	1.69452e-05	TUBE1	51175	TUBE1
1281	ENSG00000074964	3730.45	-0.566563	0.0952479	-5.9483	2.70943e-09	1.17273e-08	ARHGEF10L	55160	ARHGEF10L
1282	ENSG00000074966	126.974	-1.92561	0.30676	-6.27725	3.44622e-10	1.57602e-09	TXK	7294	TXK
1286	ENSG00000075089	3098.76	-0.838089	0.0929017	-9.02124	1.85967e-19	1.28091e-18	ACTR6	64431	ACTR6
1287	ENSG00000075131	585.914	-0.887564	0.149435	-5.93948	2.8592e-09	1.23565e-08	TIPIN	54962	TIPIN
1288	ENSG00000075142	5090.59	-1.08709	0.0829012	-13.1131	2.77053e-39	3.41594e-38	SRI	6717	SRI
1289	ENSG00000075151	7691.62	-0.847226	0.0740522	-11.4409	2.61042e-30	2.54984e-29	EIF4G3	8672	EIF4G3
1290	ENSG00000075188	1708.1	-2.16223	0.109978	-19.6606	4.68941e-86	1.55586e-84	NUP37	79023	NUP37
1291	ENSG00000075213	4773.69	-1.92788	0.0811298	-23.7629	8.08514e-125	5.6544e-123	SEMA3A	10371	SEMA3A
1292	ENSG00000075218	3678.01	-1.68118	0.0895133	-18.7813	1.07393e-78	3.07833e-77	GTSE1	51512	GTSE1
1293	ENSG00000075223	785.309	-0.572237	0.132585	-4.31601	1.58878e-05	5.17902e-05	SEMA3C	10512	SEMA3C
1294	ENSG00000075234	1810.23	-0.266755	0.113474	-2.35081	0.0187327	0.0401258	TTC38	55020	TTC38
1296	ENSG00000075240	4663.51	-0.903825	0.0890761	-10.1467	3.4287e-24	2.77299e-23	GRAMD4	23151	GRAMD4
1297	ENSG00000075275	12848.1	-1.08348	0.0804621	-13.4657	2.48792e-41	3.212e-40	CELSR1	9620	CELSR1
1299	ENSG00000075292	9420.22	-1.57014	0.0782598	-20.0632	1.54929e-89	5.44011e-88	ZNF638	27332	ZNF638
1300	ENSG00000075303	1703.44	-0.693426	0.105084	-6.59876	4.1462e-11	1.99977e-10	SLC25A40	55972	SLC25A40
1301	ENSG00000075336	3845.83	-1.37722	0.0858256	-16.0468	6.02366e-58	1.13058e-56	TIMM21	29090	TIMM21
1302	ENSG00000075340	2772.49	-0.697301	0.09195	-7.58348	3.36396e-14	1.88522e-13	ADD2	119	ADD2
1304	ENSG00000075391	940.572	-1.82679	0.132141	-13.8246	1.81238e-43	2.46146e-42	RASAL2	9462	RASAL2
1306	ENSG00000075407	3021.87	-0.815607	0.0874462	-9.32695	1.08957e-20	7.86641e-20	ZNF37A	7587	ZNF37A
1307	ENSG00000075413	3829.74	-2.11785	0.0847929	-24.9767	1.0945e-137	9.94459e-136	MARK3	4140	MARK3
1309	ENSG00000075420	3096.03	-2.17689	0.0904987	-24.0543	7.52054e-128	5.6461e-126	FNDC3B	64778	FNDC3B
1310	ENSG00000075426	1471.8	-0.264743	0.106033	-2.4968	0.012532	0.0278214	FOSL2	2355	FOSL2
1313	ENSG00000075539	6034.36	-0.899438	0.0844343	-10.6525	1.6971e-26	1.47823e-25	FRYL	285527	FRYL
1314	ENSG00000075568	6125.48	-0.988228	0.0798101	-12.3822	3.26073e-35	3.6252e-34	TMEM131	23505	TMEM131
1318	ENSG00000075651	707.802	-0.890651	0.139756	-6.3729	1.85481e-10	8.61328e-10	PLD1	5337	PLD1
1320	ENSG00000075702	5244.82	-0.765632	0.0989394	-7.7384	1.00676e-14	5.77257e-14	WDR62	284403	WDR62
1321	ENSG00000075711	3177.58	-0.930558	0.0881363	-10.5582	4.65676e-26	3.99936e-25	DLG1	1739	DLG1
1322	ENSG00000075785	10373.6	-0.934046	0.0770935	-12.1158	8.71609e-34	9.3155e-33	RAB7A	7879	RAB7A
1323	ENSG00000075790	2743.67	-0.437499	0.100095	-4.37085	1.23766e-05	4.07583e-05	BCAP29	55973	BCAP29
1325	ENSG00000075856	6263.17	-2.02354	0.0793197	-25.5112	1.48029e-143	1.50299e-141	SART3	9733	SART3
1329	ENSG00000075914	847.008	-1.2145	0.129358	-9.38863	6.07846e-21	4.42164e-20	EXOSC7	23016	EXOSC7
1330	ENSG00000075945	2403.26	-0.449155	0.0911755	-4.92627	8.38136e-07	3.03891e-06	KIFAP3	22920	KIFAP3
1331	ENSG00000075975	947.153	-1.51315	0.125141	-12.0916	1.17027e-33	1.2468e-32	MKRN2	23609	MKRN2
1332	ENSG00000076003	1789.81	-0.543585	0.106659	-5.09648	3.46036e-07	1.29534e-06	MCM6	4175	MCM6
1333	ENSG00000076043	4219.48	-0.652864	0.0809108	-8.06894	7.09138e-16	4.28086e-15	REXO2	25996	REXO2
1334	ENSG00000076053	1261.18	-1.91455	0.136129	-14.0643	6.2986e-45	8.82825e-44	RBM7	10179	RBM7
1336	ENSG00000076108	10715.9	-0.570423	0.0802491	-7.10815	1.17609e-12	6.1398e-12	BAZ2A	11176	BAZ2A
1337	ENSG00000076201	2033.83	-0.887745	0.113659	-7.81062	5.6908e-15	3.30174e-14	PTPN23	25930	PTPN23
1338	ENSG00000076242	1197.91	-0.531541	0.115595	-4.59832	4.25903e-06	1.46036e-05	MLH1	4292	MLH1
1339	ENSG00000076248	4649.97	-0.335471	0.0808033	-4.1517	3.30012e-05	0.000104122	UNG	7374	UNG
1341	ENSG00000076321	1242.96	-2.00664	0.119203	-16.8338	1.37998e-63	2.93487e-62	KLHL20	27252	KLHL20
1344	ENSG00000076356	8944.35	-1.74331	0.0843714	-20.6623	7.56744e-95	2.98352e-93	PLXNA2	5362	PLXNA2
1345	ENSG00000076382	6849.92	-0.814535	0.0768909	-10.5934	3.19806e-26	2.76136e-25	SPAG5	10615	SPAG5
1346	ENSG00000076513	4686.34	-0.632384	0.0813516	-7.77347	7.63643e-15	4.40631e-14	ANKRD13A	88455	ANKRD13A
1348	ENSG00000076555	1378.88	-0.719143	0.112961	-6.36627	1.93678e-10	8.98401e-10	ACACB	32	ACACB
1349	ENSG00000076604	9225.19	-0.341521	0.0927242	-3.68319	0.000230333	0.000661468	TRAF4	9618	TRAF4
1350	ENSG00000076641	909.035	-2.11446	0.130148	-16.2466	2.36075e-59	4.56299e-58	PAG1	55824	PAG1
1351	ENSG00000076650	2061.75	-2.46912	0.102884	-23.999	2.84842e-127	2.11027e-125	GPATCH1	55094	GPATCH1
1353	ENSG00000076685	3835.55	-0.727427	0.0838104	-8.67944	3.97708e-18	2.61383e-17	NT5C2	22978	NT5C2
1355	ENSG00000076716	2711.55	-0.322996	0.0889518	-3.63113	0.000282179	0.000801955	GPC4	2239	GPC4
1357	ENSG00000076826	3193.94	-1.05836	0.107647	-9.83174	8.21836e-23	6.37297e-22	CAMSAP3	57662	CAMSAP3
1358	ENSG00000076864	5765.32	-0.252637	0.091012	-2.77586	0.00550557	0.0131065	RAP1GAP	5909	RAP1GAP
1359	ENSG00000076924	5152.84	-0.254869	0.0992371	-2.56828	0.0102204	0.0230912	XAB2	56949	XAB2
1362	ENSG00000076984	3900.52	-0.433565	0.0977897	-4.43365	9.26503e-06	3.08917e-05	MAP2K7	5609	MAP2K7
1364	ENSG00000077044	1671.19	-0.639682	0.104511	-6.12071	9.31603e-10	4.15829e-09	DGKD	8527	DGKD
1365	ENSG00000077063	249.544	-0.906308	0.217865	-4.15995	3.18313e-05	0.000100638	CTTNBP2	83992	CTTNBP2
1367	ENSG00000077092	49.7311	-1.58758	0.486901	-3.26058	0.00111186	0.0029281	RARB	5915	RARB
1368	ENSG00000077097	2976.33	-1.38299	0.0885621	-15.616	5.66446e-55	9.98135e-54	TOP2B	7155	TOP2B
1369	ENSG00000077147	16778.1	-0.799593	0.0758825	-10.5373	5.81734e-26	4.98339e-25	TM9SF3	56889	TM9SF3
1372	ENSG00000077157	3074.3	-0.782456	0.0874235	-8.95018	3.54906e-19	2.41883e-18	PPP1R12B	4660	PPP1R12B
1374	ENSG00000077235	6648.44	-0.905239	0.0837911	-10.8035	3.31246e-27	2.94462e-26	GTF3C1	2975	GTF3C1
1375	ENSG00000077238	614.533	-1.3398	0.152572	-8.78141	1.61437e-18	1.07739e-17	IL4R	3566	IL4R
1376	ENSG00000077254	9477.34	-0.963615	0.0752896	-12.7988	1.66551e-37	1.9596e-36	USP33	23032	USP33
1380	ENSG00000077312	3257.1	-0.407003	0.0964529	-4.21971	2.44621e-05	7.82791e-05	SNRPA	6626	SNRPA
1382	ENSG00000077348	4009.99	-0.299633	0.106948	-2.80166	0.00508398	0.0121733	EXOSC5	56915	EXOSC5
1383	ENSG00000077380	11309.3	-0.787145	0.0721266	-10.9134	9.94879e-28	9.02243e-27	DYNC1I2	1781	DYNC1I2
1386	ENSG00000077458	2244.87	-0.393872	0.0950168	-4.14529	3.39385e-05	0.000106929	FAM76B	143684	FAM76B
1389	ENSG00000077514	3041.99	-2.89168	0.0952056	-30.373	1.24772e-202	3.53442e-200	POLD3	10714	POLD3
1390	ENSG00000077522	185.251	-0.703461	0.261318	-2.69198	0.007103	0.0165481	ACTN2	88	ACTN2
1391	ENSG00000077549	18787	-0.340359	0.0798328	-4.2634	2.01339e-05	6.50153e-05	CAPZB	832	CAPZB
1392	ENSG00000077585	2100.43	-0.238623	0.0952882	-2.50423	0.0122719	0.0272946	GPR137B	7107	GPR137B
1394	ENSG00000077684	1682.56	-2.1437	0.107276	-19.9832	7.71756e-89	2.66276e-87	JADE1	79960	JADE1
1397	ENSG00000077782	14536.3	-0.450091	0.0760535	-5.91809	3.2571e-09	1.40311e-08	FGFR1	2260	FGFR1
1399	ENSG00000077935	938.924	-0.493732	0.124076	-3.97927	6.91275e-05	0.00021088	SMC1B	27127	SMC1B
1403	ENSG00000078018	6853.66	-0.694314	0.0766134	-9.06257	1.2741e-19	8.82993e-19	MAP2	4133	MAP2
1404	ENSG00000078043	2692.62	-1.34091	0.091879	-14.5943	3.05367e-48	4.61391e-47	PIAS2	9063	PIAS2
1405	ENSG00000078053	49.6112	-1.22286	0.464991	-2.62985	0.00854223	0.0195951	AMPH	273	AMPH
1406	ENSG00000078061	6402.06	-0.366259	0.0943937	-3.88012	0.000104405	0.000312223	ARAF	369	ARAF
1407	ENSG00000078070	2141.39	-0.265777	0.0980975	-2.70931	0.00674226	0.0157906	MCCC1	56922	MCCC1
1410	ENSG00000078114	5761.07	-0.514901	0.0794132	-6.48383	8.9424e-11	4.23132e-10	NEBL	10529	NEBL
1411	ENSG00000078124	3156.53	-0.472801	0.0862241	-5.48339	4.17246e-08	1.66587e-07	ACER3	55331	ACER3
1412	ENSG00000078140	9949.86	-1.12499	0.0747798	-15.044	3.77847e-51	6.08255e-50	UBE2K	3093	UBE2K
1413	ENSG00000078142	2319.08	-2.10335	0.0995557	-21.1274	4.45221e-99	1.88779e-97	PIK3C3	5289	PIK3C3
1414	ENSG00000078177	1520.19	-0.773581	0.108023	-7.16129	7.99203e-13	4.20286e-12	N4BP2	55728	N4BP2
1415	ENSG00000078237	16641.9	-1.61017	0.0705274	-22.8304	2.29024e-115	1.33106e-113	TIGAR	57103	TIGAR
1416	ENSG00000078246	3752.88	-1.57495	0.0938198	-16.787	3.03729e-63	6.41102e-62	TULP3	7289	TULP3
1417	ENSG00000078269	1234.27	-1.53074	0.11606	-13.1892	1.013e-39	1.26145e-38	SYNJ2	8871	SYNJ2
1419	ENSG00000078304	5658.12	-0.986541	0.0790934	-12.4731	1.04667e-35	1.17686e-34	PPP2R5C	5527	PPP2R5C
1422	ENSG00000078369	32522.9	-0.292944	0.0695648	-4.21109	2.54139e-05	8.11554e-05	GNB1	2782	GNB1
1425	ENSG00000078403	4621.35	-1.79075	0.0810289	-22.1001	3.15153e-108	1.60476e-106	MLLT10	8028	MLLT10
1431	ENSG00000078618	26766.7	-0.442674	0.0670818	-6.59902	4.13874e-11	1.99646e-10	NRDC	4898	NRDC
1432	ENSG00000078668	26804	-0.428789	0.0740205	-5.79284	6.92055e-09	2.91825e-08	VDAC3	7419	VDAC3
1433	ENSG00000078674	3389.08	-0.768145	0.0841427	-9.12908	6.90854e-20	4.82353e-19	PCM1	5108	PCM1
1434	ENSG00000078687	1054.78	-2.62903	0.135477	-19.4057	6.90462e-84	2.17521e-82	TNRC6C	57690	TNRC6C
1435	ENSG00000078699	6870.64	-1.53031	0.0800431	-19.1186	1.76723e-81	5.31415e-80	CBFA2T2	9139	CBFA2T2
1436	ENSG00000078725	472.722	-1.91415	0.177236	-10.8	3.44275e-27	3.05882e-26	BRINP1	1620	BRINP1
1437	ENSG00000078747	3348.01	-1.51488	0.0894638	-16.9329	2.5748e-64	5.57085e-63	ITCH	83737	ITCH
1444	ENSG00000078902	5749.24	-1.28811	0.0883825	-14.5743	4.09461e-48	6.17286e-47	TOLLIP	54472	TOLLIP
1445	ENSG00000078967	2332.92	-1.03191	0.0994098	-10.3803	3.04665e-25	2.55217e-24	UBE2D4	51619	UBE2D4
1447	ENSG00000079102	1378.86	-1.50793	0.109208	-13.8079	2.28367e-43	3.0891e-42	RUNX1T1	862	RUNX1T1
1449	ENSG00000079134	4801.96	-0.919207	0.0798592	-11.5103	1.17008e-30	1.15193e-29	THOC1	9984	THOC1
1451	ENSG00000079156	992.951	-1.70767	0.127918	-13.3497	1.18856e-40	1.50848e-39	OSBPL6	114880	OSBPL6
1453	ENSG00000079246	20129.6	-0.747482	0.0773759	-9.66041	4.44094e-22	3.36101e-21	XRCC5	7520	XRCC5
1456	ENSG00000079277	4003.98	-0.928294	0.0839416	-11.0588	1.98729e-28	1.83986e-27	MKNK1	8569	MKNK1
1458	ENSG00000079313	2860.7	-1.03403	0.0998868	-10.352	4.09895e-25	3.4108e-24	REXO1	57455	REXO1
1459	ENSG00000079332	7562.62	-0.585732	0.0766264	-7.64399	2.1059e-14	1.19087e-13	SAR1A	56681	SAR1A
1460	ENSG00000079335	497.64	-1.16182	0.165886	-7.00374	2.49225e-12	1.28164e-11	CDC14A	8556	CDC14A
1463	ENSG00000079387	4195.85	-2.26219	0.0840554	-26.913	1.5456e-159	2.07572e-157	SENP1	29843	SENP1
1469	ENSG00000079482	786.399	-0.81872	0.134351	-6.0939	1.10195e-09	4.89209e-09	OPHN1	4983	OPHN1
1471	ENSG00000079616	7076.28	-0.342031	0.0900028	-3.80022	0.000144565	0.000425121	KIF22	3835	KIF22
1473	ENSG00000079691	1674.65	-1.29299	0.105397	-12.2678	1.34886e-34	1.47434e-33	CARMIL1	55604	CARMIL1
1475	ENSG00000079785	8663.05	-1.02221	0.0816004	-12.527	5.3139e-36	6.02713e-35	DDX1	1653	DDX1
1476	ENSG00000079805	12088.5	-0.336582	0.0802294	-4.19525	2.72571e-05	8.67537e-05	DNM2	1785	DNM2
1480	ENSG00000079950	3083.67	-0.432941	0.086045	-5.03156	4.86502e-07	1.79997e-06	STX7	8417	STX7
1482	ENSG00000079999	6340.43	-1.48236	0.0980994	-15.1108	1.37481e-51	2.23989e-50	KEAP1	9817	KEAP1
1486	ENSG00000080189	12477	-0.219946	0.081481	-2.69936	0.00694736	0.0162241	SLC35C2	51006	SLC35C2
1487	ENSG00000080200	1019.11	-1.20697	0.120298	-10.0332	1.08887e-23	8.66699e-23	CRYBG3	131544	CRYBG3
1490	ENSG00000080298	264.716	-0.538309	0.207396	-2.59556	0.00944356	0.0214785	RFX3	5991	RFX3
1491	ENSG00000080345	1986.57	-2.05691	0.107915	-19.0604	5.38105e-81	1.60522e-79	RIF1	55183	RIF1
1492	ENSG00000080371	3114.57	-1.64049	0.092502	-17.7346	2.26568e-70	5.60335e-69	RAB21	23011	RAB21
1493	ENSG00000080493	155.7	-1.57311	0.287534	-5.47104	4.47414e-08	1.78189e-07	SLC4A4	8671	SLC4A4
1494	ENSG00000080503	1319.31	-1.27571	0.111647	-11.4263	3.09076e-30	3.01291e-29	SMARCA2	6595	SMARCA2
1496	ENSG00000080546	466.092	-1.28542	0.174147	-7.3812	1.56864e-13	8.51895e-13	SESN1	27244	SESN1
1497	ENSG00000080561	375.996	-1.0383	0.201013	-5.16533	2.40012e-07	9.07216e-07	MID2	11043	MID2
1500	ENSG00000080603	11003.2	-1.57257	0.087738	-17.9234	7.738e-72	1.96712e-70	SRCAP	10847	SRCAP
1501	ENSG00000080608	1364.41	-2.36077	0.116218	-20.3134	9.79353e-92	3.59619e-90	PUM3	9933	PUM3
1504	ENSG00000080709	130.997	-1.66382	0.299073	-5.56326	2.64787e-08	1.07177e-07	KCNN2	3781	KCNN2
1505	ENSG00000080802	1470.82	-2.20633	0.112538	-19.6052	1.39723e-85	4.5772e-84	CNOT4	4850	CNOT4
1506	ENSG00000080815	4992.03	-0.969211	0.0790809	-12.2559	1.56133e-34	1.70162e-33	PSEN1	5663	PSEN1
1507	ENSG00000080819	1327.75	-0.800121	0.11482	-6.96846	3.2043e-12	1.6408e-11	CPOX	1371	CPOX
1508	ENSG00000080822	2694.33	-1.10929	0.0944585	-11.7436	7.61386e-32	7.74458e-31	CLDND1	56650	CLDND1
1509	ENSG00000080823	944.509	-0.656633	0.123748	-5.30622	1.1192e-07	4.33647e-07	MOK	5891	MOK
1511	ENSG00000080839	677.112	-1.5675	0.145663	-10.7612	5.24779e-27	4.63447e-26	RBL1	5933	RBL1
1512	ENSG00000080845	3825.22	-1.38472	0.0993216	-13.9418	3.531e-44	4.87214e-43	DLGAP4	22839	DLGAP4
1516	ENSG00000080986	6241.19	-2.56587	0.0803531	-31.9324	9.47582e-224	3.36232e-221	NDC80	10403	NDC80
1517	ENSG00000081014	1465.47	-1.04373	0.110134	-9.47692	2.61911e-21	1.93189e-20	AP4E1	23431	AP4E1
1518	ENSG00000081019	1358.86	-2.67424	0.117968	-22.6692	9.029e-114	5.05579e-112	RSBN1	54665	RSBN1
1519	ENSG00000081026	1307.18	-1.0632	0.114196	-9.31035	1.27412e-20	9.16938e-20	MAGI3	260425	MAGI3
1524	ENSG00000081087	1129.23	-0.835786	0.115758	-7.22009	5.19545e-13	2.75714e-12	OSTM1	28962	OSTM1
1525	ENSG00000081138	1352.15	-1.51061	0.111802	-13.5114	1.3395e-41	1.74001e-40	CDH7	1005	CDH7
1527	ENSG00000081154	6387.93	-0.31702	0.0770963	-4.112	3.92251e-05	0.000122657	PCNP	57092	PCNP
1528	ENSG00000081177	1928.69	-1.66175	0.1014	-16.3882	2.32322e-60	4.62026e-59	EXD2	55218	EXD2
1529	ENSG00000081181	2932.61	-1.04697	0.0941623	-11.1188	1.01643e-28	9.48851e-28	ARG2	384	ARG2
1530	ENSG00000081189	75.2818	-1.29986	0.385277	-3.37382	0.000741315	0.00199211	MEF2C	4208	MEF2C
1534	ENSG00000081307	1294.26	-0.774159	0.113331	-6.83098	8.43367e-12	4.22737e-11	UBA5	79876	UBA5
1535	ENSG00000081320	1316.77	-0.534518	0.109944	-4.86173	1.16366e-06	4.17031e-06	STK17B	9262	STK17B
1536	ENSG00000081377	1874.33	-0.595737	0.097643	-6.10117	1.05296e-09	4.68383e-09	CDC14B	8555	CDC14B
1537	ENSG00000081386	1557.79	-1.70807	0.106228	-16.0794	3.56084e-58	6.70946e-57	ZNF510	22869	ZNF510
1539	ENSG00000081665	1277.86	-0.458151	0.110679	-4.13948	3.48097e-05	0.0001095	ZNF506	440515	ZNF506
1541	ENSG00000081721	3589.18	-0.288495	0.0845732	-3.41118	0.00064682	0.00175355	DUSP12	11266	DUSP12
1542	ENSG00000081760	16262.2	-0.617991	0.0723111	-8.54628	1.2712e-17	8.19487e-17	AACS	65985	AACS
1545	ENSG00000081803	4296.27	-0.942386	0.0828712	-11.3717	5.78537e-30	5.59435e-29	CADPS2	93664	CADPS2
1549	ENSG00000081870	5006.54	-0.322998	0.0794409	-4.06589	4.78491e-05	0.00014844	HSPB11	51668	HSPB11
1550	ENSG00000081913	2019.95	-2.86346	0.110387	-25.9401	2.35387e-148	2.6361e-146	PHLPP1	23239	PHLPP1
1551	ENSG00000081923	7363.96	-1.16539	0.0780969	-14.9223	2.35877e-50	3.71899e-49	ATP8B1	5205	ATP8B1
1554	ENSG00000082068	1226.8	-2.03375	0.120853	-16.8283	1.51274e-63	3.2152e-62	WDR70	55100	WDR70
1556	ENSG00000082126	106.668	-1.00226	0.3204	-3.12815	0.00175909	0.00451375	MPP4	58538	MPP4
1558	ENSG00000082153	21117.2	-0.376763	0.0701713	-5.36919	7.90903e-08	3.0961e-07	BZW1	9689	BZW1
1560	ENSG00000082196	42.6984	-1.83263	0.521105	-3.51682	0.000436751	0.00121023	C1QTNF3	114899	C1QTNF3
1561	ENSG00000082212	4546.88	-0.665468	0.0871996	-7.63154	2.31967e-14	1.30868e-13	ME2	4200	ME2
1562	ENSG00000082213	1592.44	-0.62998	0.104698	-6.01713	1.77539e-09	7.77533e-09	C5orf22	55322	C5orf22
1563	ENSG00000082258	926.502	-1.63218	0.131033	-12.4563	1.293e-35	1.45044e-34	CCNT2	905	CCNT2
1564	ENSG00000082269	3201.72	-1.10696	0.101545	-10.9011	1.13822e-27	1.02837e-26	FAM135A	57579	FAM135A
1566	ENSG00000082397	7695.38	-1.76284	0.0766279	-23.0051	4.14064e-117	2.48358e-115	EPB41L3	23136	EPB41L3
1567	ENSG00000082438	7344.1	-1.6758	0.0805196	-20.8123	3.35051e-96	1.3526e-94	COBLL1	22837	COBLL1
1568	ENSG00000082458	6256.66	-1.02022	0.0873634	-11.6778	1.65452e-31	1.66583e-30	DLG3	1741	DLG3
1570	ENSG00000082497	2402.42	-1.89992	0.0941814	-20.1729	1.69279e-90	6.07044e-89	SERTAD4	56256	SERTAD4
1571	ENSG00000082512	2402.58	-0.927013	0.0930652	-9.9609	2.26018e-23	1.78427e-22	TRAF5	7188	TRAF5
1572	ENSG00000082515	3192.86	-1.07551	0.0907016	-11.8577	1.96288e-32	2.02717e-31	MRPL22	29093	MRPL22
1573	ENSG00000082516	3092.32	-2.96307	0.0947475	-31.2733	1.07603e-214	3.38989e-212	GEMIN5	25929	GEMIN5
1575	ENSG00000082641	35255.5	-0.308349	0.0743301	-4.14838	3.34842e-05	0.000105586	NFE2L1	4779	NFE2L1
1577	ENSG00000082701	2194.17	-3.07823	0.106946	-28.7831	3.49334e-182	6.92688e-180	GSK3B	2932	GSK3B
1579	ENSG00000082805	8633.35	-1.84302	0.078778	-23.3951	4.78911e-121	3.13468e-119	ERC1	23085	ERC1
1580	ENSG00000082898	11741.3	-1.2645	0.0783013	-16.1492	1.15075e-58	2.1928e-57	XPO1	7514	XPO1
1582	ENSG00000082996	1693.86	-0.849326	0.105112	-8.08017	6.46782e-16	3.91425e-15	RNF13	11342	RNF13
1584	ENSG00000083093	836.256	-1.64069	0.132131	-12.4171	2.1108e-35	2.3545e-34	PALB2	79728	PALB2
1585	ENSG00000083097	1962.39	-1.88203	0.0999473	-18.8303	4.26699e-79	1.23677e-77	DOP1A	23033	DOP1A
1586	ENSG00000083099	2422.16	-0.463023	0.0929543	-4.98119	6.31957e-07	2.31475e-06	LYRM2	57226	LYRM2
1588	ENSG00000083168	9676.12	-3.0998	0.0749838	-41.3396	0	0	KAT6A	7994	KAT6A
1589	ENSG00000083223	1953.14	-1.32641	0.0983537	-13.4861	1.88788e-41	2.44482e-40	TUT7	79670	TUT7
1591	ENSG00000083307	2205.24	-2.3989	0.0997062	-24.0597	6.6114e-128	4.97463e-126	GRHL2	79977	GRHL2
1592	ENSG00000083312	14361.8	-0.592479	0.0708242	-8.36548	5.98696e-17	3.7666e-16	TNPO1	3842	TNPO1
1596	ENSG00000083520	1927.46	-0.851141	0.104355	-8.15621	3.45698e-16	2.10954e-15	DIS3	22894	DIS3
1597	ENSG00000083535	391.501	-1.84145	0.188798	-9.75349	1.78225e-22	1.36883e-21	PIBF1	10464	PIBF1
1598	ENSG00000083544	363.125	-1.22951	0.194967	-6.30626	2.85856e-10	1.31441e-09	TDRD3	81550	TDRD3
1600	ENSG00000083635	392.23	-3.15195	0.205892	-15.3087	6.68432e-53	1.12548e-51	NUFIP1	26747	NUFIP1
1601	ENSG00000083642	2100.21	-2.35963	0.105725	-22.3186	2.43895e-110	1.2806e-108	PDS5B	23047	PDS5B
1603	ENSG00000083750	1453.39	-0.316915	0.107875	-2.93779	0.00330564	0.00814962	RRAGB	10325	RRAGB
1605	ENSG00000083799	3811.23	-1.24278	0.0834631	-14.8901	3.82024e-50	6.00916e-49	CYLD	1540	CYLD
1607	ENSG00000083812	1479.8	-1.0672	0.118395	-9.01395	1.98765e-19	1.36822e-18	ZNF324	25799	ZNF324
1608	ENSG00000083814	76.246	-0.913954	0.372913	-2.45085	0.0142519	0.0312955	ZNF671	79891	ZNF671
1609	ENSG00000083817	597.085	-1.11075	0.148708	-7.46932	8.06092e-14	4.44941e-13	ZNF416	55659	ZNF416
1612	ENSG00000083844	756.741	-1.00874	0.133632	-7.54868	4.39686e-14	2.45143e-13	ZNF264	9422	ZNF264
1614	ENSG00000083857	6849.92	-0.891289	0.0758943	-11.7438	7.59757e-32	7.73035e-31	FAT1	2195	FAT1
1616	ENSG00000083937	1506.13	-0.966712	0.108297	-8.92648	4.39773e-19	2.98637e-18	CHMP2B	25978	CHMP2B
1617	ENSG00000084070	2767.68	-1.59778	0.0900262	-17.748	1.7867e-70	4.42526e-69	SMAP2	64744	SMAP2
1618	ENSG00000084072	5521.44	-0.223345	0.0797541	-2.80042	0.00510364	0.012216	PPIE	10450	PPIE
1619	ENSG00000084073	6695.81	-0.837805	0.087736	-9.54916	1.30756e-21	9.72778e-21	ZMPSTE24	10269	ZMPSTE24
1620	ENSG00000084090	24697.3	-1.2602	0.0727017	-17.3339	2.61162e-67	6.02155e-66	STARD7	56910	STARD7
1621	ENSG00000084092	2196.67	-1.42783	0.098217	-14.5376	7.00514e-48	1.04996e-46	NOA1	84273	NOA1
1622	ENSG00000084093	1027.05	-0.389793	0.121508	-3.20795	0.00133683	0.00348706	REST	5978	REST
1624	ENSG00000084112	5568.79	-2.13493	0.0803172	-26.5812	1.11849e-155	1.40683e-153	SSH1	54434	SSH1
1629	ENSG00000084463	13015.1	-1.07956	0.0726056	-14.8689	5.2507e-50	8.23236e-49	WBP11	51729	WBP11
1633	ENSG00000084652	12554.4	-0.200235	0.073693	-2.71716	0.00658451	0.0154459	TXLNA	200081	TXLNA
1635	ENSG00000084676	1808.56	-1.97281	0.10294	-19.1646	7.31177e-82	2.22047e-80	NCOA1	8648	NCOA1
1637	ENSG00000084710	1325.49	-0.838832	0.116892	-7.17614	7.17065e-13	3.7839e-12	EFR3B	22979	EFR3B
1638	ENSG00000084731	1535.97	-0.611898	0.112605	-5.43405	5.50902e-08	2.18064e-07	KIF3C	3797	KIF3C
1639	ENSG00000084733	6024.99	-1.62238	0.0772789	-20.9938	7.46481e-98	3.11425e-96	RAB10	10890	RAB10
1642	ENSG00000084764	1651.38	-0.463514	0.104093	-4.45288	8.47249e-06	2.83248e-05	MAPRE3	22924	MAPRE3
1643	ENSG00000084774	3752.15	-0.691408	0.104997	-6.58505	4.54732e-11	2.1898e-10	CAD	790	CAD
1646	ENSG00000085185	2164.14	-1.47093	0.107584	-13.6723	1.48571e-42	1.96708e-41	BCORL1	63035	BCORL1
1647	ENSG00000085224	8204.46	-1.00061	0.0779356	-12.8389	9.9253e-38	1.17476e-36	ATRX	546	ATRX
1648	ENSG00000085231	7533.87	-0.530876	0.0745536	-7.12073	1.0736e-12	5.61955e-12	AK6	102157402	AK6
1650	ENSG00000085274	1136.8	-1.20873	0.115865	-10.4322	1.76693e-25	1.49127e-24	MYNN	55892	MYNN
1651	ENSG00000085276	82.6517	-1.97145	0.379457	-5.19546	2.04217e-07	7.77235e-07	MECOM	2122	MECOM
1652	ENSG00000085365	2632.7	-0.983116	0.0907966	-10.8277	2.54537e-27	2.27169e-26	SCAMP1	9522	SCAMP1
1653	ENSG00000085377	2141.66	-1.43842	0.100377	-14.3301	1.41894e-46	2.06258e-45	PREP	5550	PREP
1654	ENSG00000085382	831.745	-0.613686	0.13396	-4.58111	4.6252e-06	1.58124e-05	HACE1	57531	HACE1
1655	ENSG00000085415	8649.8	-1.28858	0.0737361	-17.4756	2.19776e-68	5.18435e-67	SEH1L	81929	SEH1L
1656	ENSG00000085433	2018.77	-1.93268	0.102652	-18.8275	4.49881e-79	1.30284e-77	WDR47	22911	WDR47
1658	ENSG00000085465	1146.2	-0.854333	0.115666	-7.38622	1.5106e-13	8.21301e-13	OVGP1	5016	OVGP1
1659	ENSG00000085491	3691.14	-0.51353	0.0827146	-6.20846	5.35055e-10	2.41934e-09	SLC25A24	29957	SLC25A24
1660	ENSG00000085511	2281.43	-1.80479	0.095793	-18.8405	3.51343e-79	1.02098e-77	MAP3K4	4216	MAP3K4
1662	ENSG00000085552	1288.35	-0.369942	0.123317	-2.99992	0.00270048	0.006748	IGSF9	57549	IGSF9
1663	ENSG00000085563	21551.3	-0.549347	0.0673063	-8.16189	3.29826e-16	2.01598e-15	ABCB1	5243	ABCB1
1666	ENSG00000085719	9738.04	-0.501789	0.0784179	-6.3989	1.56498e-10	7.30969e-10	CPNE3	8895	CPNE3
1667	ENSG00000085721	3731.83	-1.68346	0.083794	-20.0905	8.93784e-90	3.15153e-88	RRN3	54700	RRN3
1670	ENSG00000085760	4501.87	-1.07816	0.0802869	-13.4288	4.09953e-41	5.26041e-40	MTIF2	4528	MTIF2
1672	ENSG00000085831	11982.1	-0.552685	0.073412	-7.52853	5.13138e-14	2.85153e-13	TTC39A	22996	TTC39A
1673	ENSG00000085832	5849.5	-0.807943	0.0789776	-10.23	1.45481e-24	1.18972e-23	EPS15	2060	EPS15
1674	ENSG00000085840	2660.64	-1.40965	0.0953012	-14.7915	1.66096e-49	2.57067e-48	ORC1	4998	ORC1
1676	ENSG00000085872	3056.44	-0.998983	0.108786	-9.18301	4.19223e-20	2.94776e-19	CHERP	10523	CHERP
1677	ENSG00000085978	1758.32	-2.10309	0.114716	-18.333	4.51209e-75	1.21484e-73	ATG16L1	55054	ATG16L1
1678	ENSG00000085982	2048.1	-0.570268	0.0950152	-6.00186	1.95072e-09	8.52326e-09	USP40	55230	USP40
1680	ENSG00000085999	2723.78	-0.258236	0.0919377	-2.80882	0.00497242	0.0119248	RAD54L	8438	RAD54L
1681	ENSG00000086015	6564.53	-0.604634	0.0892958	-6.77113	1.27778e-11	6.35383e-11	MAST2	23139	MAST2
1682	ENSG00000086061	26187.3	-1.08263	0.0702831	-15.4038	1.54315e-53	2.63382e-52	DNAJA1	3301	DNAJA1
1683	ENSG00000086062	3630.04	-0.907634	0.0865112	-10.4915	9.44965e-26	8.04796e-25	B4GALT1	2683	B4GALT1
1685	ENSG00000086102	4683.97	-2.08846	0.083878	-24.8988	7.66159e-137	6.79643e-135	NFX1	4799	NFX1
1687	ENSG00000086189	2885.67	-1.58813	0.090266	-17.5939	2.74253e-69	6.60814e-68	DIMT1	27292	DIMT1
1688	ENSG00000086200	2125.39	-1.70343	0.100155	-17.008	7.16352e-65	1.567e-63	IPO11	51194	IPO11
1690	ENSG00000086232	18597.8	-0.257794	0.0731456	-3.52439	0.000424461	0.00117802	EIF2AK1	27102	EIF2AK1
1694	ENSG00000086475	8148.88	-0.669336	0.0833196	-8.03335	9.48479e-16	5.69307e-15	SEPHS1	22929	SEPHS1
1697	ENSG00000086544	5419.46	-1.38122	0.0929925	-14.8531	6.64457e-50	1.03791e-48	ITPKC	80271	ITPKC
1703	ENSG00000086666	2981.18	-0.882043	0.0877243	-10.0547	8.75671e-24	6.99479e-23	ZFAND6	54469	ZFAND6
1704	ENSG00000086696	17.8616	-1.86162	0.793788	-2.34523	0.0190151	0.0406817	HSD17B2	3294	HSD17B2
1705	ENSG00000086712	4487.4	-2.37533	0.0833927	-28.4837	1.86578e-178	3.47478e-176	TXLNG	55787	TXLNG
1708	ENSG00000086758	27146.8	-0.86869	0.0723489	-12.007	3.2663e-33	3.44269e-32	HUWE1	10075	HUWE1
1709	ENSG00000086827	2843.76	-2.00809	0.0915586	-21.9323	1.2783e-106	6.30895e-105	ZW10	9183	ZW10
1710	ENSG00000086848	812.44	-0.469116	0.128701	-3.64499	0.000267397	0.000761703	ALG9	79796	ALG9
1713	ENSG00000087008	1735.01	-0.277634	0.109551	-2.53428	0.0112677	0.0252525	ACOX3	8310	ACOX3
1714	ENSG00000087053	6016.42	-0.871452	0.0829196	-10.5096	7.80173e-26	6.66299e-25	MTMR2	8898	MTMR2
1722	ENSG00000087095	3657.39	-1.81936	0.0848558	-21.4406	5.58719e-102	2.51118e-100	NLK	51701	NLK
1727	ENSG00000087157	3993.46	-0.980718	0.0901329	-10.8808	1.42317e-27	1.27964e-26	PGS1	9489	PGS1
1729	ENSG00000087206	2675.95	-2.03885	0.0934959	-21.8068	2.00015e-105	9.60443e-104	UIMC1	51720	UIMC1
1734	ENSG00000087258	1412.69	-0.749294	0.120284	-6.22938	4.6829e-10	2.12308e-09	GNAO1	2775	GNAO1
1735	ENSG00000087263	3219.59	-1.6885	0.0906142	-18.634	1.70427e-77	4.77152e-76	OGFOD1	55239	OGFOD1
1737	ENSG00000087269	9207.61	-1.5136	0.0810122	-18.6836	6.72772e-78	1.89461e-76	NOP14	8602	NOP14
1738	ENSG00000087274	20552.7	-0.456463	0.0722118	-6.32118	2.5958e-10	1.1962e-09	ADD1	118	ADD1
1739	ENSG00000087299	1423.86	-0.494149	0.109963	-4.49379	6.99663e-06	2.35708e-05	L2HGDH	79944	L2HGDH
1741	ENSG00000087302	6101.33	-0.734619	0.0867298	-8.47021	2.44958e-17	1.56359e-16	RTRAF	51637	RTRAF
1743	ENSG00000087338	2955.21	-0.561658	0.0888776	-6.31946	2.62479e-10	1.20922e-09	GMCL1	64395	GMCL1
1744	ENSG00000087365	22175.2	-0.528121	0.0785167	-6.72622	1.74122e-11	8.58361e-11	SF3B2	10992	SF3B2
1745	ENSG00000087448	10572.7	-1.06301	0.0714971	-14.8679	5.32873e-50	8.35082e-49	KLHL42	57542	KLHL42
1747	ENSG00000087470	15694	-0.956349	0.0738978	-12.9415	2.62418e-38	3.14687e-37	DNM1L	10059	DNM1L
1748	ENSG00000087494	1275.65	-1.15989	0.114629	-10.1186	4.57018e-24	3.67939e-23	PTHLH	5744	PTHLH
1749	ENSG00000087495	1122.59	-2.50561	0.134191	-18.672	8.36666e-78	2.35419e-76	PHACTR3	116154	PHACTR3
1750	ENSG00000087502	8006.68	-0.61157	0.0791262	-7.72905	1.08351e-14	6.20523e-14	ERGIC2	51290	ERGIC2
1752	ENSG00000087586	5975.76	-2.54374	0.0869419	-29.258	3.55368e-188	7.88098e-186	AURKA	6790	AURKA
1754	ENSG00000087842	4544.5	-0.251429	0.0859664	-2.92473	0.00344753	0.00847155	PIR	8544	PIR
1757	ENSG00000087995	1141.35	-1.81698	0.118945	-15.2758	1.10879e-52	1.85582e-51	METTL2A	339175	METTL2A
1759	ENSG00000088035	3068.8	-0.736431	0.0989806	-7.44015	1.00567e-13	5.52121e-13	ALG6	29929	ALG6
1760	ENSG00000088038	4988.25	-0.424891	0.101153	-4.2005	2.66331e-05	8.48719e-05	CNOT3	4849	CNOT3
1762	ENSG00000088179	1589.25	-2.41478	0.113487	-21.278	1.81353e-100	7.91867e-99	PTPN4	5775	PTPN4
1763	ENSG00000088205	12269	-1.21868	0.071414	-17.065	2.70307e-65	5.97493e-64	DDX18	8886	DDX18
1765	ENSG00000088256	4366.76	-1.21372	0.0921243	-13.1748	1.22588e-39	1.52428e-38	GNA11	2767	GNA11
1767	ENSG00000088298	2699.96	-0.232797	0.0977122	-2.38247	0.0171968	0.0371857	EDEM2	55741	EDEM2
1768	ENSG00000088305	1104.28	-1.20842	0.119601	-10.1038	5.31561e-24	4.26933e-23	DNMT3B	1789	DNMT3B
1770	ENSG00000088325	11645.8	-1.82132	0.0723181	-25.1849	5.86242e-140	5.56665e-138	TPX2	22974	TPX2
1772	ENSG00000088356	5493.67	-1.10214	0.0870088	-12.667	9.00465e-37	1.04094e-35	PDRG1	81572	PDRG1
1775	ENSG00000088387	2531.59	-1.25951	0.102247	-12.3182	7.22625e-35	7.95784e-34	DOCK9	23348	DOCK9
1776	ENSG00000088448	2248.39	-0.603005	0.0925344	-6.51655	7.19428e-11	3.42375e-10	ANKRD10	55608	ANKRD10
1777	ENSG00000088451	233.723	-1.68694	0.231816	-7.27706	3.41162e-13	1.82514e-12	TGDS	23483	TGDS
1780	ENSG00000088682	4936.51	-0.731091	0.0802928	-9.10532	8.60147e-20	5.99435e-19	COQ9	57017	COQ9
1783	ENSG00000088756	213.029	-1.69867	0.245137	-6.92947	4.22413e-12	2.14671e-11	ARHGAP28	79822	ARHGAP28
1784	ENSG00000088766	3622.39	-1.23761	0.0865664	-14.2966	2.29609e-46	3.32613e-45	CRLS1	54675	CRLS1
1786	ENSG00000088808	1636.87	-2.28816	0.11611	-19.7068	1.8848e-86	6.27813e-85	PPP1R13B	23368	PPP1R13B
1787	ENSG00000088812	13010.8	-0.196562	0.0716644	-2.74281	0.00609153	0.0143704	ATRN	8455	ATRN
1788	ENSG00000088826	1259.51	-0.504346	0.116387	-4.33334	1.46862e-05	4.80125e-05	SMOX	54498	SMOX
1791	ENSG00000088833	9140.82	-0.765846	0.0791627	-9.67432	3.87666e-22	2.94321e-21	NSFL1C	55968	NSFL1C
1794	ENSG00000088876	918.917	-1.36494	0.126893	-10.7566	5.51427e-27	4.86598e-26	ZNF343	79175	ZNF343
1797	ENSG00000088888	6955.67	-0.206217	0.0846838	-2.43515	0.0148857	0.0325749	MAVS	57506	MAVS
1800	ENSG00000088930	10367	-1.17934	0.0716432	-16.4613	6.96158e-61	1.40857e-59	XRN2	22803	XRN2
1801	ENSG00000088970	552.2	-1.43561	0.153126	-9.37534	6.8951e-21	5.00596e-20	KIZ	55857	KIZ
1804	ENSG00000089006	7487.32	-0.472581	0.0763094	-6.19295	5.9047e-10	2.66312e-09	SNX5	27131	SNX5
1807	ENSG00000089022	4349.88	-1.29975	0.0808332	-16.0794	3.558e-58	6.70786e-57	MAPKAPK5	8550	MAPKAPK5
1809	ENSG00000089048	2805.66	-2.2817	0.0924741	-24.674	2.03518e-134	1.72372e-132	ESF1	51575	ESF1
1812	ENSG00000089057	851.984	-0.411815	0.126189	-3.26349	0.00110048	0.00290104	SLC23A2	9962	SLC23A2
1815	ENSG00000089091	801.86	-0.780979	0.131574	-5.93565	2.92684e-09	1.2644e-08	DZANK1	55184	DZANK1
1816	ENSG00000089094	1701.33	-1.24023	0.104873	-11.8261	2.86161e-32	2.93734e-31	KDM2B	84678	KDM2B
1819	ENSG00000089123	988.582	-0.87826	0.124221	-7.07012	1.54797e-12	8.04384e-12	TASP1	55617	TASP1
1821	ENSG00000089154	18952.4	-1.2997	0.0808349	-16.0785	3.61006e-58	6.79841e-57	GCN1	10985	GCN1
1826	ENSG00000089177	1537.34	-1.31738	0.105104	-12.5341	4.85718e-36	5.51281e-35	KIF16B	55614	KIF16B
1827	ENSG00000089195	4400.22	-1.23831	0.0861259	-14.3779	7.1212e-47	1.04188e-45	TRMT6	51605	TRMT6
1831	ENSG00000089234	2576.16	-2.28159	0.101851	-22.4013	3.82666e-111	2.0327e-109	BRAP	8315	BRAP
1835	ENSG00000089289	3190.25	-1.10662	0.086729	-12.7595	2.75811e-37	3.224e-36	IGBP1	3476	IGBP1
1837	ENSG00000089335	3377.06	-0.690191	0.0847224	-8.14649	3.74629e-16	2.2832e-15	ZNF302	55900	ZNF302
1841	ENSG00000089486	2815	-1.06006	0.0980224	-10.8145	2.93964e-27	2.61664e-26	CDIP1	29965	CDIP1
1847	ENSG00000089685	3537.18	-0.416502	0.0889437	-4.68276	2.83036e-06	9.85727e-06	BIRC5	332	BIRC5
1850	ENSG00000089723	248.607	-0.836898	0.214148	-3.90803	9.30504e-05	0.000279707	OTUB2	78990	OTUB2
1851	ENSG00000089737	9125.95	-1.21544	0.0750771	-16.1892	6.01097e-59	1.14931e-57	DDX24	57062	DDX24
1853	ENSG00000089818	9017.2	-0.9983	0.0748555	-13.3364	1.42235e-40	1.80316e-39	NECAP1	25977	NECAP1
1856	ENSG00000089876	1558.65	-2.17302	0.122601	-17.7244	2.7188e-70	6.70922e-69	DHX32	55760	DHX32
1857	ENSG00000089902	1091.04	-2.85472	0.130688	-21.8438	8.90215e-106	4.31774e-104	RCOR1	23186	RCOR1
1858	ENSG00000089916	3586.7	-0.790063	0.0847942	-9.31742	1.19205e-20	8.58975e-20	GPATCH2L	55668	GPATCH2L
1861	ENSG00000090020	4351.34	-0.287323	0.0903515	-3.18006	0.00147245	0.00381747	SLC9A1	6548	SLC9A1
1862	ENSG00000090054	4786.64	-0.653888	0.0807631	-8.09636	5.66267e-16	3.43253e-15	SPTLC1	10558	SPTLC1
1863	ENSG00000090060	11132.9	-0.793229	0.0732734	-10.8256	2.60329e-27	2.32216e-26	PAPOLA	10914	PAPOLA
1864	ENSG00000090061	2124.33	-1.47417	0.0983484	-14.9892	8.63355e-51	1.37863e-49	CCNK	8812	CCNK
1870	ENSG00000090273	12234.5	-0.645058	0.0777462	-8.29697	1.06801e-16	6.65957e-16	NUDC	10726	NUDC
1871	ENSG00000090316	12296.1	-1.26722	0.0771364	-16.4283	1.20063e-60	2.40906e-59	MAEA	10296	MAEA
1873	ENSG00000090372	9645.1	-0.39392	0.0956874	-4.11674	3.84277e-05	0.000120286	STRN4	29888	STRN4
1877	ENSG00000090432	2956.25	-1.58425	0.0961612	-16.475	5.54988e-61	1.12631e-59	MUL1	79594	MUL1
1878	ENSG00000090447	1728.77	-1.00247	0.109016	-9.19561	3.72876e-20	2.62901e-19	TFAP4	7023	TFAP4
1879	ENSG00000090470	1382.16	-1.37402	0.111063	-12.3715	3.72859e-35	4.13989e-34	PDCD7	10081	PDCD7
1880	ENSG00000090487	4397.32	-0.504465	0.0811032	-6.22004	4.9702e-10	2.24917e-09	SPG21	51324	SPG21
1887	ENSG00000090565	3092.24	-0.317663	0.0966982	-3.2851	0.00101948	0.00269767	RAB11FIP3	9727	RAB11FIP3
1889	ENSG00000090612	1601.76	-1.30511	0.103596	-12.5981	2.16211e-36	2.47563e-35	ZNF268	10795	ZNF268
1890	ENSG00000090615	14514.2	-0.365868	0.0782072	-4.67819	2.89419e-06	1.00733e-05	GOLGA3	2802	GOLGA3
1891	ENSG00000090621	18762.7	-0.39893	0.0749072	-5.32566	1.00587e-07	3.90765e-07	PABPC4	8761	PABPC4
1895	ENSG00000090686	6887.07	-0.638423	0.0762773	-8.36977	5.77302e-17	3.63404e-16	USP48	84196	USP48
1897	ENSG00000090857	2394.71	-0.991481	0.0920052	-10.7764	4.45145e-27	3.93636e-26	PDPR	55066	PDPR
1899	ENSG00000090863	8488.74	-0.503405	0.0757133	-6.64884	2.95421e-11	1.43678e-10	GLG1	2734	GLG1
1900	ENSG00000090889	10852.8	-0.773583	0.0726391	-10.6497	1.74976e-26	1.52253e-25	KIF4A	24137	KIF4A
1901	ENSG00000090905	4911.59	-1.37827	0.0794061	-17.3573	1.73718e-67	4.02465e-66	TNRC6A	27327	TNRC6A
1906	ENSG00000090989	2330.11	-0.929266	0.0930762	-9.98392	1.79234e-23	1.41859e-22	EXOC1	55763	EXOC1
1907	ENSG00000091009	3270.74	-2.33305	0.088388	-26.3955	1.5423e-153	1.87012e-151	RBM27	54439	RBM27
1909	ENSG00000091039	3240.99	-1.82308	0.0888409	-20.5208	1.40448e-93	5.41069e-92	OSBPL8	114882	OSBPL8
1910	ENSG00000091073	799.237	-1.30139	0.163934	-7.93853	2.04589e-15	1.21034e-14	DTX2	113878	DTX2
1911	ENSG00000091106	208.816	-1.10844	0.238396	-4.64955	3.3266e-06	1.15224e-05	NLRC4	58484	NLRC4
1912	ENSG00000091127	2092.25	-1.66454	0.0986145	-16.8793	6.39304e-64	1.37263e-62	PUS7	54517	PUS7
1913	ENSG00000091128	96.9768	-1.95826	0.351126	-5.57709	2.44575e-08	9.92461e-08	LAMB4	22798	LAMB4
1914	ENSG00000091129	7656.57	-0.339157	0.0756564	-4.48286	7.36489e-06	2.47619e-05	NRCAM	4897	NRCAM
1916	ENSG00000091137	35.0859	-1.39799	0.556996	-2.50988	0.0120773	0.0269006	SLC26A4	5172	SLC26A4
1918	ENSG00000091140	11699.6	-0.563378	0.0749234	-7.51939	5.50335e-14	3.05571e-13	DLD	1738	DLD
1919	ENSG00000091157	2133.9	-1.81076	0.0968422	-18.6981	5.13212e-78	1.44769e-76	WDR7	23335	WDR7
1920	ENSG00000091164	10075.5	-2.05177	0.077391	-26.5117	7.10086e-155	8.76788e-153	TXNL1	9352	TXNL1
1923	ENSG00000091317	2298.6	-0.40246	0.0959045	-4.19646	2.71115e-05	8.6323e-05	CMTM6	54918	CMTM6
1924	ENSG00000091409	1507.37	-1.02217	0.105753	-9.66563	4.22034e-22	3.19909e-21	ITGA6	3655	ITGA6
1925	ENSG00000091428	1828.92	-0.559821	0.101068	-5.53908	3.04061e-08	1.2253e-07	RAPGEF4	11069	RAPGEF4
1926	ENSG00000091436	2632.34	-0.817328	0.0918505	-8.89847	5.66242e-19	3.83359e-18	MAP3K20	51776	MAP3K20
1928	ENSG00000091483	8642.13	-0.567001	0.0737164	-7.69165	1.45247e-14	8.2719e-14	FH	2271	FH
1931	ENSG00000091527	8712.82	-1.0934	0.077133	-14.1755	1.29943e-45	1.84899e-44	CDV3	55573	CDV3
1933	ENSG00000091542	3717.08	-1.70932	0.0867255	-19.7095	1.78732e-86	5.95934e-85	ALKBH5	54890	ALKBH5
1935	ENSG00000091592	1182.44	-0.434123	0.120434	-3.60465	0.000312572	0.000882822	NLRP1	22861	NLRP1
1938	ENSG00000091651	4871.92	-0.241181	0.0877658	-2.74801	0.00599583	0.0141665	ORC6	23594	ORC6
1939	ENSG00000091656	657.207	-1.13322	0.143649	-7.88877	3.0518e-15	1.78972e-14	ZFHX4	79776	ZFHX4
1942	ENSG00000091732	1794.78	-2.22504	0.103839	-21.4279	7.34719e-102	3.29344e-100	ZC3HC1	51530	ZC3HC1
1945	ENSG00000091879	52.2816	-1.44756	0.472461	-3.06386	0.00218499	0.00553122	ANGPT2	285	ANGPT2
1951	ENSG00000092020	1087.05	-1.01336	0.117158	-8.64951	5.17228e-18	3.38811e-17	PPP2R3C	55012	PPP2R3C
1959	ENSG00000092098	1251.48	-0.411678	0.130321	-3.15894	0.00158343	0.00408698	RNF31	55072	RNF31
1960	ENSG00000092108	3237.05	-0.730878	0.0905129	-8.07485	6.75597e-16	4.08204e-15	SCFD1	23256	SCFD1
1961	ENSG00000092140	1398.12	-2.04494	0.119631	-17.0937	1.65256e-65	3.66487e-64	G2E3	55632	G2E3
1962	ENSG00000092148	8471.36	-1.76014	0.0763157	-23.0639	1.06741e-117	6.49481e-116	HECTD1	25831	HECTD1
1963	ENSG00000092199	32388.8	-0.292674	0.0697418	-4.19653	2.71032e-05	8.63047e-05	HNRNPC	3183	HNRNPC
1965	ENSG00000092201	7409.34	-0.690307	0.0781391	-8.83433	1.00702e-18	6.7621e-18	SUPT16H	11198	SUPT16H
1966	ENSG00000092203	2666.78	-0.964316	0.0918423	-10.4997	8.66641e-26	7.39398e-25	TOX4	9878	TOX4
1967	ENSG00000092208	1222.24	-1.22668	0.113509	-10.8069	3.1945e-27	2.84126e-26	GEMIN2	8487	GEMIN2
1968	ENSG00000092295	277.523	-0.676378	0.214966	-3.14645	0.00165267	0.00425592	TGM1	7051	TGM1
1969	ENSG00000092330	2470.8	-0.513212	0.0952613	-5.38742	7.14778e-08	2.80854e-07	TINF2	26277	TINF2
1972	ENSG00000092421	3738.46	-2.79438	0.0958152	-29.1643	5.50794e-187	1.19785e-184	SEMA6A	57556	SEMA6A
1973	ENSG00000092439	4821.72	-1.0063	0.0798721	-12.5989	2.14006e-36	2.45121e-35	TRPM7	54822	TRPM7
1975	ENSG00000092470	928.584	-0.853164	0.122831	-6.94584	3.76214e-12	1.91828e-11	WDR76	79968	WDR76
1978	ENSG00000092607	173.155	-2.38455	0.274011	-8.70241	3.24918e-18	2.14421e-17	TBX15	6913	TBX15
1981	ENSG00000092820	6390.5	-1.06616	0.077276	-13.7967	2.66616e-43	3.60071e-42	EZR	7430	EZR
1983	ENSG00000092847	5458.81	-0.730704	0.0777008	-9.40407	5.24939e-21	3.83095e-20	AGO1	26523	AGO1
1985	ENSG00000092853	2943.11	-0.947884	0.0878247	-10.7929	3.71821e-27	3.29922e-26	CLSPN	63967	CLSPN
1986	ENSG00000092871	853.188	-1.61805	0.132422	-12.2189	2.46431e-34	2.67191e-33	RFFL	117584	RFFL
1988	ENSG00000092931	5084.33	-0.193178	0.0777696	-2.48397	0.0129926	0.0287682	MFSD11	79157	MFSD11
1989	ENSG00000092964	917.893	-0.966778	0.126691	-7.631	2.32948e-14	1.31378e-13	DPYSL2	1808	DPYSL2
1990	ENSG00000092969	2401.41	-3.18939	0.11137	-28.6378	2.27732e-180	4.36171e-178	TGFB2	7042	TGFB2
1991	ENSG00000092978	1816.56	-1.95459	0.104831	-18.6451	1.38344e-77	3.87652e-76	GPATCH2	55105	GPATCH2
1992	ENSG00000093000	4759.46	-1.28532	0.0907962	-14.1561	1.71167e-45	2.43044e-44	NUP50	10762	NUP50
1995	ENSG00000093072	1036.3	-0.383642	0.118298	-3.24301	0.00118274	0.0031036	ADA2	51816	ADA2
1996	ENSG00000093100	7.07732	-4.62398	1.82825	-2.52918	0.0114329	0.025586
1998	ENSG00000093144	2097.58	-0.508328	0.094467	-5.38101	7.4068e-08	2.90693e-07	ECHDC1	55862	ECHDC1
1999	ENSG00000093167	971.174	-1.31226	0.12258	-10.7054	9.60559e-27	8.41681e-26	LRRFIP2	9209	LRRFIP2
2000	ENSG00000093183	1121.81	-0.383922	0.115964	-3.31069	0.000930664	0.00247411	SEC22C	9117	SEC22C
2006	ENSG00000094804	2379.6	-1.12659	0.0946891	-11.8978	1.21563e-32	1.2628e-31	CDC6	990	CDC6
2007	ENSG00000094841	825.613	-0.658833	0.128248	-5.13718	2.78896e-07	1.0496e-06	UPRT	139596	UPRT
2008	ENSG00000094880	6083.63	-0.710068	0.0781966	-9.08056	1.08019e-19	7.50459e-19	CDC23	8697	CDC23
2009	ENSG00000094914	6072.91	-0.282927	0.0881362	-3.21011	0.00132684	0.00346315	AAAS	8086	AAAS
2010	ENSG00000094916	14222.9	-0.795106	0.0715531	-11.1121	1.0953e-28	1.02163e-27	CBX5	23468	CBX5
2012	ENSG00000094975	6063.08	-1.02797	0.0771501	-13.3242	1.67323e-40	2.11722e-39	SUCO	51430	SUCO
2013	ENSG00000095002	6157.81	-1.12646	0.0792635	-14.2116	7.76828e-46	1.11099e-44	MSH2	4436	MSH2
2014	ENSG00000095015	1447.99	-3.93726	0.135279	-29.1048	3.12153e-186	6.65973e-184	MAP3K1	4214	MAP3K1
2018	ENSG00000095139	18182.9	-1.07754	0.0680334	-15.8384	1.69141e-56	3.07362e-55	ARCN1	372	ARCN1
2019	ENSG00000095203	1880.55	-0.448705	0.100754	-4.45346	8.44956e-06	2.82538e-05	EPB41L4B	54566	EPB41L4B
2021	ENSG00000095261	4724.17	-1.40208	0.0805423	-17.408	7.17492e-68	1.67377e-66	PSMD5	5711	PSMD5
2023	ENSG00000095319	9808.75	-0.702615	0.0782741	-8.97635	2.79904e-19	1.91657e-18	NUP188	23511	NUP188
2027	ENSG00000095383	617.355	-1.29855	0.167612	-7.74737	9.38173e-15	5.38662e-14	TBC1D2	55357	TBC1D2
2030	ENSG00000095485	2411.48	-1.28252	0.0919293	-13.9511	3.09772e-44	4.28482e-43	CWF19L1	55280	CWF19L1
2032	ENSG00000095564	12191.8	-0.47526	0.0736316	-6.45457	1.08527e-10	5.11153e-10	BTAF1	9044	BTAF1
2033	ENSG00000095574	1404.63	-1.32843	0.107963	-12.3045	8.56293e-35	9.40221e-34	IKZF5	64376	IKZF5
2035	ENSG00000095587	3030.73	-0.83438	0.0865142	-9.64442	5.19033e-22	3.91411e-21	TLL2	7093	TLL2
2038	ENSG00000095637	1676.56	-1.61225	0.105363	-15.3018	7.43372e-53	1.24855e-51	SORBS1	10580	SORBS1
2043	ENSG00000095787	9159.83	-2.60553	0.0739926	-35.2133	1.24961e-271	6.90541e-269	WAC	51322	WAC
2044	ENSG00000095794	2627.01	-0.603943	0.0891396	-6.77525	1.24188e-11	6.17898e-11	CREM	1390	CREM
2048	ENSG00000095951	1752.42	-1.94411	0.103269	-18.8257	4.65262e-79	1.34623e-77	HIVEP1	3096	HIVEP1
2052	ENSG00000096060	1489.24	-1.2387	0.106025	-11.683	1.55631e-31	1.56883e-30	FKBP5	2289	FKBP5
2053	ENSG00000096063	5769.11	-0.959977	0.0795847	-12.0623	1.6697e-33	1.77216e-32	SRPK1	6732	SRPK1
2054	ENSG00000096070	3264.61	-1.33438	0.0936527	-14.2482	4.60073e-46	6.62761e-45	BRPF3	27154	BRPF3
2055	ENSG00000096080	1962.72	-1.59986	0.126523	-12.6448	1.19458e-36	1.37574e-35	MRPS18A	55168	MRPS18A
2062	ENSG00000096401	7248.3	-2.14342	0.0766397	-27.9675	4.03533e-172	6.734e-170	CDC5L	988	CDC5L
2064	ENSG00000096654	582.278	-2.43475	0.161075	-15.1156	1.27751e-51	2.08541e-50	ZNF184	7738	ZNF184
2065	ENSG00000096696	44549.1	-1.06487	0.0678813	-15.6873	1.84762e-55	3.28661e-54	DSP	1832	DSP
2066	ENSG00000096717	3255.84	-0.806844	0.0879251	-9.17649	4.45369e-20	3.12835e-19	SIRT1	23411	SIRT1
2068	ENSG00000096872	798.1	-1.35514	0.140356	-9.65504	4.67992e-22	3.53474e-21	IFT74	80173	IFT74
2069	ENSG00000096968	570.584	-1.71679	0.154404	-11.1188	1.01608e-28	9.48779e-28	JAK2	3717	JAK2
2071	ENSG00000097007	4522.91	-2.43015	0.0957703	-25.3748	4.78797e-142	4.70547e-140	ABL1	25	ABL1
2072	ENSG00000097021	3459.67	-0.464067	0.100734	-4.60687	4.08778e-06	1.40407e-05	ACOT7	11332	ACOT7
2073	ENSG00000097033	12518.9	-0.530391	0.0727148	-7.29413	3.00596e-13	1.61325e-12	SH3GLB1	51100	SH3GLB1
2074	ENSG00000097046	3618.13	-1.0152	0.0832441	-12.1955	3.28497e-34	3.55027e-33	CDC7	8317	CDC7
2075	ENSG00000097096	579.886	-0.468885	0.146467	-3.2013	0.00136811	0.00356507	SYDE2	84144	SYDE2
2079	ENSG00000099204	7362.19	-0.82149	0.0738091	-11.1299	8.97025e-29	8.39007e-28	ABLIM1	3983	ABLIM1
2081	ENSG00000099246	5299.43	-1.03149	0.0846814	-12.1809	3.93109e-34	4.24177e-33	RAB18	22931	RAB18
2082	ENSG00000099250	5362.79	-0.259361	0.0788655	-3.28866	0.00100667	0.00266535	NRP1	8829	NRP1
2083	ENSG00000099251	125.396	-1.17098	0.296583	-3.94825	7.87233e-05	0.000238619	HSD17B7P2	158160	HSD17B7P2
2085	ENSG00000099260	49.9175	-3.09371	0.548832	-5.6369	1.73136e-08	7.11303e-08	PALMD	54873	PALMD
2088	ENSG00000099290	507.689	-0.760971	0.155778	-4.88497	1.03446e-06	3.72392e-06	WASHC2A	387680	WASHC2A
2092	ENSG00000099331	3607.86	-0.391753	0.103256	-3.79402	0.000148228	0.00043498	MYO9B	4650	MYO9B
2096	ENSG00000099364	1561.32	-0.697845	0.11556	-6.03883	1.55235e-09	6.82441e-09	FBXL19	54620	FBXL19
2099	ENSG00000099381	3309.98	-0.485164	0.107132	-4.52867	5.93556e-06	2.01047e-05	SETD1A	9739	SETD1A
2110	ENSG00000099783	13222	-1.04733	0.0743728	-14.0821	4.89288e-45	6.87512e-44	HNRNPM	4670	HNRNPM
2115	ENSG00000099804	7286.94	-0.461894	0.0972197	-4.75103	2.02382e-06	7.13159e-06	CDC34	997	CDC34
2116	ENSG00000099810	1564.09	-1.52471	0.107251	-14.2162	7.26902e-46	1.04136e-44	MTAP	4507	MTAP
2117	ENSG00000099812	2591.41	-0.738558	0.114436	-6.45387	1.0903e-10	5.13308e-10	MISP	126353	MISP
2118	ENSG00000099814	5405.67	-0.57351	0.102008	-5.62221	1.88525e-08	7.72359e-08	CEP170B	283638	CEP170B
2120	ENSG00000099821	4966.49	-0.468017	0.0983499	-4.7587	1.94847e-06	6.87686e-06	POLRMT	5442	POLRMT
2124	ENSG00000099849	4782.37	-0.910937	0.0985419	-9.24416	2.37085e-20	1.68998e-19	RASSF7	8045	RASSF7
2131	ENSG00000099899	1237.18	-0.700788	0.118323	-5.92267	3.16758e-09	1.3656e-08	TRMT2A	27037	TRMT2A
2134	ENSG00000099910	783.869	-0.730939	0.134046	-5.4529	4.95561e-08	1.96713e-07	KLHL22	84861	KLHL22
2135	ENSG00000099917	1707.37	-0.88154	0.105711	-8.33918	7.48087e-17	4.69158e-16	MED15	51586	MED15
2137	ENSG00000099940	1000.6	-0.6946	0.120236	-5.77695	7.60668e-09	3.20037e-08	SNAP29	9342	SNAP29
2138	ENSG00000099942	2532.48	-1.31166	0.0940589	-13.9451	3.37097e-44	4.65515e-43	CRKL	1399	CRKL
2142	ENSG00000099956	2445.86	-1.31434	0.107289	-12.2504	1.6713e-34	1.8197e-33	SMARCB1	6598	SMARCB1
2146	ENSG00000099968	4749.48	-0.996048	0.0794567	-12.5357	4.75895e-36	5.40315e-35	BCL2L13	23786	BCL2L13
2151	ENSG00000099991	3347.88	-0.34828	0.101793	-3.42144	0.000622911	0.00169268	CABIN1	23523	CABIN1
2152	ENSG00000099992	162.537	-1.96922	0.294646	-6.68333	2.3357e-11	1.14207e-10	TBC1D10A	83874	TBC1D10A
2153	ENSG00000099994	62.2911	-0.983539	0.4251	-2.31366	0.0206862	0.043925	SUSD2	56241	SUSD2
2154	ENSG00000099995	3946.66	-1.11967	0.0948018	-11.8106	3.44069e-32	3.5253e-31	SF3A1	10291	SF3A1
2159	ENSG00000100014	671.358	-2.38364	0.156646	-15.2167	2.7412e-52	4.53846e-51	SPECC1L	23384	SPECC1L
2164	ENSG00000100029	2895.09	-1.23366	0.113608	-10.8589	1.80859e-27	1.62229e-26	PES1	23481	PES1
2165	ENSG00000100030	4042.35	-0.879211	0.0872015	-10.0825	6.60125e-24	5.29057e-23	MAPK1	5594	MAPK1
2168	ENSG00000100034	896.755	-1.00475	0.12886	-7.79723	6.32824e-15	3.66464e-14	PPM1F	9647	PPM1F
2170	ENSG00000100038	739.434	-1.512	0.142139	-10.6375	1.99456e-26	1.7333e-25	TOP3B	8940	TOP3B
2173	ENSG00000100056	825.847	-1.4489	0.136574	-10.6089	2.70782e-26	2.34226e-25	ESS2	8220	ESS2
2174	ENSG00000100058	644.934	-1.07178	0.155959	-6.87222	6.32124e-12	3.18795e-11	CRYBB2P1	1416	CRYBB2P1
2176	ENSG00000100065	922.626	-0.733672	0.129679	-5.6576	1.53502e-08	6.32723e-08	CARD10	29775	CARD10
2177	ENSG00000100068	310.822	-1.37002	0.212253	-6.45468	1.08448e-10	5.10854e-10	LRP5L	91355	LRP5L
2179	ENSG00000100077	609.049	-1.34617	0.152073	-8.85217	8.58321e-19	5.77623e-18	GRK3	157	GRK3
2182	ENSG00000100083	2723.01	-0.35263	0.0976658	-3.61058	0.000305514	0.0008647	GGA1	26088	GGA1
2183	ENSG00000100084	418.878	-1.92628	0.196944	-9.78089	1.3601e-22	1.04819e-21	HIRA	7290	HIRA
2187	ENSG00000100099	1329.96	-0.707014	0.116979	-6.04393	1.50408e-09	6.6198e-09	HPS4	89781	HPS4
2189	ENSG00000100101	880.322	-1.14167	0.132718	-8.6022	7.81995e-18	5.0918e-17
2190	ENSG00000100104	427.748	-1.08711	0.170534	-6.37476	1.8325e-10	8.51554e-10	SRRD	402055	SRRD
2191	ENSG00000100105	2781.03	-0.945096	0.0917624	-10.2994	7.09146e-25	5.86041e-24	PATZ1	23598	PATZ1
2193	ENSG00000100109	1312.79	-1.713	0.114282	-14.9893	8.63133e-51	1.37863e-49	TFIP11	24144	TFIP11
2197	ENSG00000100124	918.7	-0.746441	0.133962	-5.57206	2.51749e-08	1.02096e-07	ANKRD54	129138	ANKRD54
2198	ENSG00000100129	5859.79	-0.753676	0.0820054	-9.19057	3.9078e-20	2.75293e-19	EIF3L	51386	EIF3L
2199	ENSG00000100138	5439.13	-0.475546	0.0941937	-5.0486	4.45065e-07	1.65191e-06	SNU13	4809	SNU13
2200	ENSG00000100139	515.021	-0.531452	0.168669	-3.15086	0.00162792	0.00419698	MICALL1	85377	MICALL1
2201	ENSG00000100142	1791.9	-0.285811	0.0988705	-2.89076	0.00384311	0.00936985	POLR2F	5435	POLR2F
2204	ENSG00000100150	602.345	-1.25778	0.157567	-7.98252	1.43379e-15	8.54065e-15	DEPDC5	9681	DEPDC5
2205	ENSG00000100151	1854.83	-0.39652	0.113354	-3.49805	0.000468665	0.0012943	PICK1	9463	PICK1
2206	ENSG00000100154	361.421	-1.6626	0.188845	-8.80403	1.31989e-18	8.83655e-18	TTC28	23331	TTC28
2217	ENSG00000100207	4154.65	-1.91382	0.0831755	-23.0095	3.74893e-117	2.25263e-115	TCF20	6942	TCF20
2219	ENSG00000100211	1159.12	-0.665278	0.114073	-5.83201	5.47634e-09	2.32467e-08	CBY1	25776	CBY1
2220	ENSG00000100216	4682.52	-0.675756	0.0883256	-7.65074	1.99827e-14	1.13115e-13	TOMM22	56993	TOMM22
2222	ENSG00000100219	13309.8	-1.79702	0.0758802	-23.6823	5.4888e-124	3.78368e-122	XBP1	7494	XBP1
2223	ENSG00000100220	3531.27	-0.91573	0.0857916	-10.6739	1.34861e-26	1.17773e-25	RTCB	51493	RTCB
2225	ENSG00000100225	3839.28	-0.97197	0.0832997	-11.6684	1.84962e-31	1.85673e-30	FBXO7	25793	FBXO7
2227	ENSG00000100227	5668.3	-1.43941	0.0831363	-17.3139	3.69528e-67	8.4853e-66	POLDIP3	84271	POLDIP3
2228	ENSG00000100228	440.281	-0.954958	0.167839	-5.68972	1.2725e-08	5.28196e-08	RAB36	9609	RAB36
2231	ENSG00000100241	8215.71	-0.403844	0.0955529	-4.22639	2.37467e-05	7.61345e-05	SBF1	6305	SBF1
2232	ENSG00000100242	8261.59	-0.482001	0.0915629	-5.26415	1.40837e-07	5.4195e-07	SUN2	25777	SUN2
2234	ENSG00000100246	1919.11	-0.491051	0.101541	-4.83596	1.32503e-06	4.729e-06	DNAL4	10126	DNAL4
2239	ENSG00000100266	4990.09	-0.465465	0.0811492	-5.73592	9.6982e-09	4.05705e-08	PACSIN2	11252	PACSIN2
2240	ENSG00000100271	214.917	-0.797899	0.23383	-3.41231	0.000644159	0.0017469	TTLL1	25809	TTLL1
2243	ENSG00000100281	1372.79	-2.11792	0.115298	-18.3691	2.32366e-75	6.30661e-74	HMGXB4	10042	HMGXB4
2244	ENSG00000100284	1480.64	-0.949139	0.122476	-7.74962	9.21692e-15	5.29561e-14	TOM1	10043	TOM1
2249	ENSG00000100294	1968.26	-1.34438	0.108616	-12.3774	3.46357e-35	3.84817e-34	MCAT	27349	MCAT
2250	ENSG00000100296	1095.45	-0.761981	0.116659	-6.53168	6.50356e-11	3.1061e-10	THOC5	8563	THOC5
2256	ENSG00000100304	3212.61	-0.799061	0.114693	-6.96695	3.23891e-12	1.65777e-11	TTLL12	23170	TTLL12
2258	ENSG00000100311	776.567	-0.545034	0.146785	-3.71314	0.000204707	0.000591096	PDGFB	5155	PDGFB
2263	ENSG00000100320	2169.45	-1.10686	0.095876	-11.5447	7.84991e-31	7.75762e-30	RBFOX2	23543	RBFOX2
2265	ENSG00000100324	2386.19	-1.1658	0.101539	-11.4814	1.63691e-30	1.60683e-29	TAB1	10454	TAB1
2266	ENSG00000100325	1829.01	-1.03567	0.10202	-10.1517	3.25744e-24	2.63638e-23	ASCC2	84164	ASCC2
2267	ENSG00000100330	1395.36	-1.73876	0.114162	-15.2307	2.21292e-52	3.67826e-51	MTMR3	8897	MTMR3
2268	ENSG00000100335	5188.68	-1.20871	0.0806079	-14.995	7.92132e-51	1.2685e-49	MIEF1	54471	MIEF1
2273	ENSG00000100345	3064.73	-1.50567	0.098882	-15.227	2.34155e-52	3.88633e-51	MYH9	4627	MYH9
2275	ENSG00000100347	2813.69	-1.18297	0.0912429	-12.965	1.93141e-38	2.32853e-37	SAMM50	25813	SAMM50
2277	ENSG00000100350	1109.71	-0.418856	0.116033	-3.60981	0.000306426	0.000867061	FOXRED2	80020	FOXRED2
2278	ENSG00000100351	560.026	-0.555872	0.156818	-3.54469	0.000393074	0.00109623	GRAP2	9402	GRAP2
2279	ENSG00000100353	6641.7	-0.299483	0.0792583	-3.77857	0.000157732	0.000461023	EIF3D	8664	EIF3D
2280	ENSG00000100354	2166.55	-1.85331	0.100802	-18.3856	1.71202e-75	4.65407e-74	TNRC6B	23112	TNRC6B
2284	ENSG00000100364	6631.93	-0.2736	0.0833968	-3.2807	0.00103548	0.00273786	KIAA0930	23313	KIAA0930
2287	ENSG00000100372	1996.46	-0.945378	0.0962333	-9.82382	8.89124e-23	6.88841e-22	SLC25A17	10478	SLC25A17
2289	ENSG00000100376	1308.77	-1.24066	0.122314	-10.1432	3.55216e-24	2.87008e-23	FAM118A	55007	FAM118A
2291	ENSG00000100380	13592.6	-0.310492	0.0760676	-4.08178	4.46912e-05	0.000139078	ST13	6767	ST13
2293	ENSG00000100387	1424.92	-0.307332	0.112108	-2.7414	0.00611786	0.0144285	RBX1	9978	RBX1
2294	ENSG00000100393	4043.93	-3.01418	0.0913696	-32.9889	1.17312e-238	4.70772e-236	EP300	2033	EP300
2295	ENSG00000100395	2248.47	-1.45371	0.100769	-14.4261	3.54628e-47	5.21333e-46	L3MBTL2	83746	L3MBTL2
2297	ENSG00000100401	17519.3	-0.331441	0.0843689	-3.92847	8.54882e-05	0.000258149	RANGAP1	5905	RANGAP1
2298	ENSG00000100403	4860.56	-0.416063	0.0904764	-4.59858	4.25378e-06	1.4587e-05	ZC3H7B	23264	ZC3H7B
2299	ENSG00000100410	2502.47	-1.32585	0.0921103	-14.3942	5.6264e-47	8.25687e-46	PHF5A	84844	PHF5A
2301	ENSG00000100413	3983.21	-1.71056	0.106132	-16.1172	1.93157e-58	3.66412e-57	POLR3H	171568	POLR3H
2302	ENSG00000100416	5603.05	-0.955521	0.0890008	-10.7361	6.88991e-27	6.06878e-26	TRMU	55687	TRMU
2304	ENSG00000100418	4750.56	-0.68862	0.0810293	-8.49841	1.92204e-17	1.23082e-16	DESI1	27351	DESI1
2305	ENSG00000100422	14949.1	-0.226484	0.0694774	-3.25983	0.0011148	0.0029347	CERK	64781	CERK
2306	ENSG00000100425	2623.18	-1.25024	0.105604	-11.839	2.45386e-32	2.52418e-31	BRD1	23774	BRD1
2307	ENSG00000100426	2930.81	-1.09662	0.0895067	-12.2518	1.64351e-34	1.79002e-33	ZBED4	9889	ZBED4
2310	ENSG00000100433	187.158	-2.26555	0.270379	-8.37917	5.33035e-17	3.35852e-16	KCNK10	54207	KCNK10
2311	ENSG00000100439	2028.7	-0.601585	0.104869	-5.73651	9.66453e-09	4.04447e-08	ABHD4	63874	ABHD4
2318	ENSG00000100461	6224.87	-1.57854	0.0790225	-19.9758	8.94215e-89	3.07582e-87	RBM23	55147	RBM23
2319	ENSG00000100462	5258.78	-0.457631	0.0836872	-5.46835	4.54237e-08	1.80692e-07	PRMT5	10419	PRMT5
2322	ENSG00000100479	524.982	-0.404109	0.153658	-2.62993	0.00854033	0.0195921	POLE2	5427	POLE2
2323	ENSG00000100483	651.351	-1.151	0.14223	-8.0925	5.84531e-16	3.54197e-15	VCPKMT	79609	VCPKMT
2324	ENSG00000100485	1833.26	-1.33749	0.109246	-12.2429	1.83284e-34	1.99365e-33	SOS2	6655	SOS2
2326	ENSG00000100503	3144.58	-0.359243	0.0875061	-4.10535	4.03712e-05	0.000126053	NIN	51199	NIN
2328	ENSG00000100505	3161.22	-0.567448	0.0864606	-6.56308	5.27083e-11	2.53098e-10	TRIM9	114088	TRIM9
2329	ENSG00000100519	6060.59	-1.9177	0.0792892	-24.1861	3.11779e-129	2.38858e-127	PSMC6	5706	PSMC6
2330	ENSG00000100522	2674.13	-1.04102	0.0927022	-11.2297	2.91483e-29	2.7709e-28	GNPNAT1	64841	GNPNAT1
2331	ENSG00000100523	1417.68	-0.878261	0.106956	-8.21144	2.18553e-16	1.34708e-15	DDHD1	80821	DDHD1
2332	ENSG00000100526	3456.79	-1.11771	0.0844533	-13.2347	5.53269e-40	6.94606e-39	CDKN3	1033	CDKN3
2333	ENSG00000100528	5985.85	-0.427486	0.0895969	-4.77121	1.83119e-06	6.47786e-06	CNIH1	10175	CNIH1
2334	ENSG00000100532	1157.68	-1.71146	0.116695	-14.6661	1.063e-48	1.61992e-47	CGRRF1	10668	CGRRF1
2335	ENSG00000100554	2221.68	-0.357259	0.0962675	-3.71111	0.000206356	0.000595452	ATP6V1D	51382	ATP6V1D
2337	ENSG00000100558	1032.99	-0.747395	0.124918	-5.98311	2.18915e-09	9.5329e-09	PLEK2	26499	PLEK2
2338	ENSG00000100564	1514.73	-0.534267	0.103919	-5.14119	2.72998e-07	1.02832e-06	PIGH	5283	PIGH
2340	ENSG00000100567	9897.04	-0.816235	0.0767208	-10.639	1.96168e-26	1.70517e-25	PSMA3	5684	PSMA3
2342	ENSG00000100575	806.492	-2.67206	0.148561	-17.9863	2.494e-72	6.40291e-71	TIMM9	26520	TIMM9
2344	ENSG00000100578	1109.51	-1.4281	0.117811	-12.1219	8.08303e-34	8.64986e-33	KIAA0586	9786	KIAA0586
2345	ENSG00000100580	2358.98	-0.481862	0.0986751	-4.88332	1.04314e-06	3.75316e-06	TMED8	283578	TMED8
2347	ENSG00000100591	9358.04	-0.563423	0.0848207	-6.64252	3.08373e-11	1.49783e-10	AHSA1	10598	AHSA1
2348	ENSG00000100592	1603.91	-2.06665	0.107164	-19.2849	7.18877e-83	2.22114e-81	DAAM1	23002	DAAM1
2350	ENSG00000100596	3114.27	-1.99837	0.0971888	-20.5617	6.04406e-94	2.34993e-92	SPTLC2	9517	SPTLC2
2353	ENSG00000100601	980.991	-2.56141	0.133957	-19.1211	1.68647e-81	5.07581e-80	ALKBH1	8846	ALKBH1
2354	ENSG00000100603	5468.69	-1.82512	0.078454	-23.2636	1.0357e-119	6.56246e-118	SNW1	22938	SNW1
2356	ENSG00000100605	2218.67	-0.385274	0.106358	-3.62243	0.000291854	0.000828054	ITPK1	3705	ITPK1
2358	ENSG00000100614	2679.59	-1.7759	0.0945545	-18.7818	1.06488e-78	3.05497e-77	PPM1A	5494	PPM1A
2362	ENSG00000100629	458.525	-0.648885	0.17448	-3.71897	0.000200036	0.000578205	CEP128	145508	CEP128
2363	ENSG00000100632	7865.49	-0.193853	0.0781862	-2.47938	0.013161	0.0291143	ERH	2079	ERH
2364	ENSG00000100644	4672.74	-1.35325	0.080211	-16.8712	7.33431e-64	1.56973e-62	HIF1A	3091	HIF1A
2365	ENSG00000100647	4586.47	-2.22984	0.0927289	-24.0469	8.99919e-128	6.71137e-126	SUSD6	9766	SUSD6
2370	ENSG00000100678	5242.96	-2.88501	0.0862742	-33.4401	3.59015e-245	1.5319e-242	SLC8A3	6547	SLC8A3
2371	ENSG00000100697	7312.43	-1.27746	0.0765141	-16.6957	1.40835e-62	2.9487e-61	DICER1	23405	DICER1
2372	ENSG00000100711	1881.09	-0.71499	0.10548	-6.77846	1.21463e-11	6.04694e-11	ZFYVE21	79038	ZFYVE21
2373	ENSG00000100714	5733.29	-0.43035	0.0863913	-4.98141	6.31241e-07	2.31238e-06	MTHFD1	4522	MTHFD1
2375	ENSG00000100722	7366.48	-1.83339	0.0748372	-24.4983	1.53873e-132	1.25287e-130	ZC3H14	79882	ZC3H14
2377	ENSG00000100731	2674.48	-1.60701	0.0919625	-17.4746	2.23645e-68	5.27191e-67	PCNX1	22990	PCNX1
2378	ENSG00000100739	461.425	-0.553401	0.171959	-3.21822	0.00128989	0.00337034	BDKRB1	623	BDKRB1
2379	ENSG00000100744	1668.03	-0.916997	0.105352	-8.70413	3.2003e-18	2.11237e-17	GSKIP	51527	GSKIP
2380	ENSG00000100749	3187.22	-1.06614	0.0903245	-11.8034	3.74894e-32	3.83762e-31	VRK1	7443	VRK1
2381	ENSG00000100764	10989.3	-0.756114	0.0796531	-9.49259	2.25372e-21	1.66529e-20	PSMC1	5700	PSMC1
2383	ENSG00000100784	372.14	-1.38965	0.184815	-7.51915	5.51353e-14	3.06086e-13	RPS6KA5	9252	RPS6KA5
2384	ENSG00000100796	4083.61	-2.51367	0.0929009	-27.0575	3.11388e-161	4.2669e-159	PPP4R3A	55671	PPP4R3A
2385	ENSG00000100802	1088.94	-0.354845	0.119622	-2.96638	0.00301323	0.00747851	C14orf93	60686	C14orf93
2387	ENSG00000100811	5197.36	-1.52864	0.0788178	-19.3947	8.56201e-84	2.68731e-82	YY1	7528	YY1
2388	ENSG00000100813	12071.8	-0.694674	0.0713429	-9.73711	2.09419e-22	1.60366e-21	ACIN1	22985	ACIN1
2390	ENSG00000100815	2183.19	-1.80305	0.0963056	-18.7222	3.26325e-78	9.23602e-77	TRIP11	9321	TRIP11
2394	ENSG00000100852	4012.49	-1.52261	0.0884104	-17.2221	1.81348e-66	4.089e-65	ARHGAP5	394	ARHGAP5
2395	ENSG00000100865	1870.06	-0.569018	0.101099	-5.62835	1.81946e-08	7.46226e-08	CINP	51550	CINP
2396	ENSG00000100867	559.208	-0.665122	0.149915	-4.43667	9.13599e-06	3.04675e-05	DHRS2	10202	DHRS2
2397	ENSG00000100883	7966.34	-0.435888	0.0735435	-5.92694	3.0863e-09	1.33141e-08	SRP54	6729	SRP54
2399	ENSG00000100888	2651.52	-1.67305	0.0950016	-17.6108	2.03634e-69	4.93125e-68	CHD8	57680	CHD8
2403	ENSG00000100902	1395.07	-0.594804	0.109523	-5.43088	5.60778e-08	2.21869e-07	PSMA6	5687	PSMA6
2407	ENSG00000100916	1314.69	-1.25079	0.117929	-10.6063	2.7869e-26	2.40943e-25	BRMS1L	84312	BRMS1L
2410	ENSG00000100934	813.656	-0.432556	0.13221	-3.27173	0.00106891	0.00282198	SEC23A	10484	SEC23A
2413	ENSG00000100949	2336.18	-0.282841	0.108661	-2.60297	0.00924189	0.0210653	RABGGTA	5875	RABGGTA
2416	ENSG00000100982	3369.95	-0.448617	0.0967945	-4.63474	3.5739e-06	1.23359e-05	PCIF1	63935	PCIF1
2420	ENSG00000100991	10507.4	-0.706337	0.0749848	-9.41973	4.52257e-21	3.30841e-20	TRPC4AP	26133	TRPC4AP
2424	ENSG00000101003	3456.6	-0.92223	0.0931767	-9.89765	4.26188e-23	3.33559e-22	GINS1	9837	GINS1
2425	ENSG00000101004	2275.21	-0.358761	0.0943334	-3.80312	0.000142883	0.000420357	NINL	22981	NINL
2427	ENSG00000101019	6334.11	-0.421256	0.080898	-5.20726	1.91654e-07	7.30987e-07	UQCC1	55245	UQCC1
2428	ENSG00000101040	4393.35	-2.7947	0.0876308	-31.8917	3.48055e-223	1.20955e-220	ZMYND8	23613	ZMYND8
2430	ENSG00000101052	2816.64	-1.19257	0.105079	-11.3493	7.4766e-30	7.20906e-29	IFT52	51098	IFT52
2431	ENSG00000101057	6702.68	-0.285845	0.086083	-3.32058	0.000898304	0.00239224	MYBL2	4605	MYBL2
2433	ENSG00000101076	580.954	-1.87477	0.16356	-11.4623	2.04065e-30	1.99618e-29	HNF4A	3172	HNF4A
2440	ENSG00000101109	3943.41	-1.52573	0.0842503	-18.1095	2.68134e-73	7.00118e-72	STK4	6789	STK4
2442	ENSG00000101126	6758.22	-2.21358	0.0767152	-28.8545	4.44933e-183	9.14528e-181	ADNP	23394	ADNP
2443	ENSG00000101132	2101.07	-1.16934	0.0986426	-11.8543	2.04332e-32	2.10895e-31	PFDN4	5203	PFDN4
2445	ENSG00000101138	2283.77	-2.05256	0.101099	-20.3025	1.2209e-91	4.44923e-90	CSTF1	1477	CSTF1
2447	ENSG00000101146	1842.37	-2.54188	0.104885	-24.2349	9.53332e-130	7.37061e-128	RAE1	8480	RAE1
2448	ENSG00000101150	12341.5	-0.277987	0.0787063	-3.53196	0.000412493	0.00114678	TPD52L2	7165	TPD52L2
2449	ENSG00000101152	14076.1	-1.05932	0.0801563	-13.2157	7.12583e-40	8.91297e-39	DNAJC5	80331	DNAJC5
2450	ENSG00000101158	6439.8	-0.576977	0.0829006	-6.95987	3.40588e-12	1.74084e-11	NELFCD	51497	NELFCD
2452	ENSG00000101161	8979.21	-1.08165	0.083399	-12.9696	1.8209e-38	2.19687e-37	PRPF6	24148	PRPF6
2454	ENSG00000101166	4646.77	-0.536964	0.084812	-6.33123	2.43217e-10	1.12217e-09	PRELID3B	51012	PRELID3B
2456	ENSG00000101181	4562.31	-1.50011	0.0950278	-15.786	3.88611e-56	7.00892e-55	MTG2	26164	MTG2
2460	ENSG00000101189	1735.02	-0.289732	0.107745	-2.68907	0.00716524	0.0166678	MRGBP	55257	MRGBP
2462	ENSG00000101191	6643.8	-1.31378	0.0813498	-16.1498	1.13979e-58	2.17315e-57	DIDO1	11083	DIDO1
2463	ENSG00000101193	4549.53	-0.606009	0.0804783	-7.53009	5.07059e-14	2.81914e-13	GID8	54994	GID8
2467	ENSG00000101199	9032.86	-0.641831	0.0847554	-7.57274	3.65424e-14	2.04517e-13	ARFGAP1	55738	ARFGAP1
2473	ENSG00000101216	1946.96	-1.97063	0.111703	-17.6417	1.17929e-69	2.86815e-68	GMEB2	26205	GMEB2
2476	ENSG00000101224	23501.4	-0.46663	0.0866778	-5.3835	7.30509e-08	2.86801e-07	CDC25B	994	CDC25B
2478	ENSG00000101236	2020.33	-2.06976	0.101159	-20.4604	4.85065e-93	1.84341e-91	RNF24	11237	RNF24
2480	ENSG00000101247	1446.28	-1.40347	0.107684	-13.0332	7.91876e-39	9.62617e-38	NDUFAF5	79133	NDUFAF5
2482	ENSG00000101255	3792.64	-1.17709	0.0978555	-12.0288	2.5063e-33	2.64926e-32	TRIB3	57761	TRIB3
2484	ENSG00000101266	8501.47	-1.73664	0.0767482	-22.6277	2.31204e-113	1.28396e-111	CSNK2A1	1457	CSNK2A1
2485	ENSG00000101276	169.641	-0.797797	0.256908	-3.10539	0.0019003	0.00485099	SLC52A3	113278	SLC52A3
2489	ENSG00000101290	4552.1	-0.768826	0.0798178	-9.63226	5.84323e-22	4.40155e-21	CDS2	8760	CDS2
2491	ENSG00000101294	10817.9	-0.514402	0.0783717	-6.56362	5.25161e-11	2.52246e-10	HM13	81502	HM13
2493	ENSG00000101306	103.878	-1.30115	0.349873	-3.71893	0.000200072	0.000578259	MYLK2	85366	MYLK2
2495	ENSG00000101310	11333.6	-0.69824	0.0797799	-8.75207	2.09469e-18	1.39105e-17	SEC23B	10483	SEC23B
2496	ENSG00000101311	1608.86	-1.74516	0.106499	-16.3866	2.38255e-60	4.73546e-59	FERMT1	55612	FERMT1
2500	ENSG00000101333	1397.93	-0.902649	0.113328	-7.9649	1.6536e-15	9.82049e-15	PLCB4	5332	PLCB4
2503	ENSG00000101337	10736.1	-0.349332	0.0768854	-4.54354	5.53166e-06	1.87876e-05	TM9SF4	9777	TM9SF4
2505	ENSG00000101343	4784.64	-0.826018	0.0817515	-10.104	5.30241e-24	4.25974e-23	CRNKL1	51340	CRNKL1
2506	ENSG00000101346	7965.93	-1.02874	0.0771664	-13.3315	1.5185e-40	1.92288e-39	POFUT1	23509	POFUT1
2507	ENSG00000101347	2236.27	-0.91042	0.0934445	-9.7429	1.97824e-22	1.51624e-21	SAMHD1	25939	SAMHD1
2508	ENSG00000101349	62.8207	-2.02376	0.439899	-4.6005	4.21468e-06	1.44633e-05	PAK5	57144	PAK5
2509	ENSG00000101350	13444.8	-0.725003	0.0711771	-10.1859	2.29209e-24	1.86358e-23	KIF3B	9371	KIF3B
2514	ENSG00000101367	15849	-0.751008	0.0709152	-10.5902	3.30756e-26	2.85444e-25	MAPRE1	22919	MAPRE1
2515	ENSG00000101384	1992.04	-0.68995	0.0973536	-7.08705	1.37e-12	7.12896e-12	JAG1	182	JAG1
2516	ENSG00000101391	6058.74	-0.622813	0.0759087	-8.20476	2.31046e-16	1.42252e-15	CDK5RAP1	51654	CDK5RAP1
2519	ENSG00000101407	2211.02	-1.98133	0.0974877	-20.3239	7.89953e-92	2.90704e-90	TTI1	9675	TTI1
2521	ENSG00000101413	3374.79	-1.24223	0.0889657	-13.963	2.61993e-44	3.63287e-43	RPRD1B	58490	RPRD1B
2522	ENSG00000101417	1106.48	-0.27085	0.114987	-2.35549	0.0184983	0.0396867	PXMP4	11264	PXMP4
2523	ENSG00000101421	15661.6	-0.601245	0.0735047	-8.17968	2.84609e-16	1.74593e-15	CHMP4B	128866	CHMP4B
2530	ENSG00000101442	1034.63	-1.59138	0.124365	-12.796	1.72587e-37	2.0292e-36	ACTR5	79913	ACTR5
2535	ENSG00000101447	3048.14	-1.99262	0.0970899	-20.5235	1.32884e-93	5.13102e-92	FAM83D	81610	FAM83D
2537	ENSG00000101452	939.343	-2.52077	0.132141	-19.0764	3.96548e-81	1.18504e-79	DHX35	60625	DHX35
2538	ENSG00000101457	2645.68	-1.609	0.0944945	-17.0274	5.14103e-65	1.13046e-63	DNTTIP1	116092	DNTTIP1
2541	ENSG00000101464	3921.59	-0.227549	0.0827479	-2.74991	0.00596116	0.0140964	PIGU	128869	PIGU
2546	ENSG00000101493	2502.15	-0.250344	0.0943845	-2.65239	0.00799249	0.0184218	ZNF516	9658	ZNF516
2548	ENSG00000101544	2532.66	-1.67801	0.0938485	-17.88	1.68837e-71	4.25679e-70	ADNP2	22850	ADNP2
2549	ENSG00000101546	3390.77	-0.648776	0.0897292	-7.23038	4.81643e-13	2.56165e-12	RBFA	79863	RBFA
2550	ENSG00000101557	17523.6	-1.37943	0.0692118	-19.9306	2.20777e-88	7.54784e-87	USP14	9097	USP14
2551	ENSG00000101558	11627.6	-1.94202	0.073021	-26.5954	7.67338e-156	9.68771e-154	VAPA	9218	VAPA
2552	ENSG00000101574	3544.12	-1.53216	0.0850653	-18.0115	1.5817e-72	4.07003e-71	METTL4	64863	METTL4
2553	ENSG00000101577	8246.29	-1.47796	0.0818452	-18.058	6.82326e-73	1.76927e-71	LPIN2	9663	LPIN2
2554	ENSG00000101596	10438.6	-1.92186	0.0824401	-23.3122	3.33663e-120	2.14237e-118	SMCHD1	23347	SMCHD1
2555	ENSG00000101605	323.12	-0.474716	0.189864	-2.50029	0.012409	0.0275757	MYOM1	8736	MYOM1
2557	ENSG00000101624	1744.95	-1.0477	0.100038	-10.473	1.14905e-25	9.75649e-25	CEP76	79959	CEP76
2558	ENSG00000101638	644.239	-0.677425	0.153975	-4.39959	1.08457e-05	3.59309e-05	ST8SIA5	29906	ST8SIA5
2559	ENSG00000101639	9746.71	-1.40837	0.0780119	-18.0533	7.42619e-73	1.92413e-71	CEP192	55125	CEP192
2560	ENSG00000101654	8031.29	-1.33855	0.0762524	-17.5542	5.52673e-69	1.3241e-67	RNMT	8731	RNMT
2562	ENSG00000101670	5351.47	-0.17828	0.0772163	-2.30884	0.0209527	0.0444435	LIPG	9388	LIPG
2564	ENSG00000101695	162.517	-1.72445	0.269029	-6.40989	1.45626e-10	6.81507e-10	RNF125	54941	RNF125
2565	ENSG00000101745	6391.93	-1.61708	0.0868825	-18.6122	2.55728e-77	7.14196e-76	ANKRD12	23253	ANKRD12
2566	ENSG00000101746	1325.75	-1.44028	0.128197	-11.2349	2.7484e-29	2.61416e-28	NOL4	8715	NOL4
2568	ENSG00000101752	2960.28	-0.674886	0.0908231	-7.43078	1.0796e-13	5.92035e-13	MIB1	57534	MIB1
2569	ENSG00000101773	4074.26	-0.891177	0.0842964	-10.5719	4.02052e-26	3.46176e-25	RBBP8	5932	RBBP8
2570	ENSG00000101782	2636.14	-0.739012	0.0891423	-8.29025	1.13007e-16	7.04523e-16	RIOK3	8780	RIOK3
2571	ENSG00000101811	4557.89	-0.889005	0.0856935	-10.3742	3.24794e-25	2.71742e-24	CSTF2	1478	CSTF2
2576	ENSG00000101844	3917.66	-0.345598	0.083125	-4.15757	3.21648e-05	0.000101626	ATG4A	115201	ATG4A
2577	ENSG00000101846	398.468	-1.03164	0.174496	-5.91214	3.37682e-09	1.45302e-08	STS	412	STS
2578	ENSG00000101849	905.229	-1.38069	0.132004	-10.4594	1.32652e-25	1.12379e-24	TBL1X	6907	TBL1X
2581	ENSG00000101868	3637.19	-0.980295	0.094967	-10.3225	5.57642e-25	4.6231e-24	POLA1	5422	POLA1
2582	ENSG00000101871	884.012	-2.18052	0.133181	-16.3726	3.00069e-60	5.95001e-59	MID1	4281	MID1
2583	ENSG00000101882	2767.59	-0.88248	0.0887282	-9.94587	2.62858e-23	2.06977e-22	NKAP	79576	NKAP
2588	ENSG00000101898	427.151	-1.6532	0.17303	-9.55445	1.24247e-21	9.24963e-21	MCTS2P	100101490	MCTS2P
2589	ENSG00000101901	3313.07	-0.206165	0.0840933	-2.45162	0.0142216	0.0312351	ALG13	79868	ALG13
2592	ENSG00000101928	1272.01	-1.88208	0.118522	-15.8796	8.77986e-57	1.60238e-55	MOSPD1	56180	MOSPD1
2593	ENSG00000101935	2009.42	-1.12741	0.097705	-11.5389	8.3993e-31	8.29326e-30	AMMECR1	9949	AMMECR1
2596	ENSG00000101945	1694.78	-0.915064	0.108369	-8.44396	3.06767e-17	1.95072e-16	SUV39H1	6839	SUV39H1
2600	ENSG00000101966	4263.09	-1.14832	0.0917305	-12.5184	5.92467e-36	6.71084e-35	XIAP	331	XIAP
2601	ENSG00000101972	6220.59	-1.21981	0.0820208	-14.872	5.00956e-50	7.85795e-49	STAG2	10735	STAG2
2602	ENSG00000101974	1492.2	-1.02669	0.106407	-9.64867	4.97979e-22	3.75786e-21	ATP11C	286410	ATP11C
2606	ENSG00000101997	3718	-0.264605	0.104603	-2.52963	0.0114184	0.0255563	CCDC22	28952	CCDC22
2615	ENSG00000102034	1858.51	-0.92604	0.109791	-8.43454	3.32517e-17	2.11168e-16	ELF4	2000	ELF4
2617	ENSG00000102043	211.306	-0.871566	0.230367	-3.78338	0.000154715	0.000452953	MTMR8	55613	MTMR8
2619	ENSG00000102053	212.304	-1.12609	0.238573	-4.7201	2.3573e-06	8.25754e-06	ZC3H12B	340554	ZC3H12B
2624	ENSG00000102078	1326.04	-0.666925	0.108339	-6.1559	7.46514e-10	3.34809e-09	SLC25A14	9016	SLC25A14
2625	ENSG00000102081	3135.93	-1.16778	0.0887127	-13.1636	1.42172e-39	1.76583e-38	FMR1	2332	FMR1
2627	ENSG00000102098	3284.5	-0.432478	0.0877982	-4.92582	8.40076e-07	3.04561e-06	SCML2	10389	SCML2
2629	ENSG00000102103	8203.07	-0.223561	0.0798292	-2.80049	0.00510245	0.0122141	PQBP1	10084	PQBP1
2638	ENSG00000102172	8798.43	-0.206552	0.077192	-2.67583	0.00745451	0.0172799	SMS	6611	SMS
2639	ENSG00000102174	421.421	-0.466924	0.169221	-2.75926	0.00579321	0.0137267	PHEX	5251	PHEX
2642	ENSG00000102189	1710.49	-1.44926	0.106104	-13.6589	1.78602e-42	2.36283e-41	EEA1	8411	EEA1
2644	ENSG00000102218	1348.7	-1.22606	0.116024	-10.5673	4.22495e-26	3.63314e-25	RP2	6102	RP2
2645	ENSG00000102221	1635.92	-2.54633	0.109102	-23.339	1.78232e-120	1.15539e-118	JADE3	9767	JADE3
2648	ENSG00000102230	1173.59	-1.78552	0.119773	-14.9076	2.94237e-50	4.63479e-49	PCYT1B	9468	PCYT1B
2650	ENSG00000102241	7999.73	-0.326645	0.0782211	-4.17591	2.96791e-05	9.41516e-05	HTATSF1	27336	HTATSF1
2658	ENSG00000102309	3110.18	-0.244828	0.0903357	-2.7102	0.00672425	0.0157528	PIN4	5303	PIN4
2667	ENSG00000102384	1959.41	-0.853902	0.0992726	-8.60159	7.86208e-18	5.11825e-17	CENPI	2491	CENPI
2668	ENSG00000102385	3174.22	-0.749896	0.0873737	-8.58263	9.27292e-18	6.02159e-17	DRP2	1821	DRP2
2670	ENSG00000102390	2323.9	-1.15598	0.0972794	-11.8831	1.44913e-32	1.50258e-31	PBDC1	51260	PBDC1
2674	ENSG00000102445	30.427	-1.49148	0.607198	-2.45633	0.0140365	0.0308788	RUBCNL	80183	RUBCNL
2676	ENSG00000102466	49.8445	-1.46925	0.511232	-2.87395	0.00405375	0.00985204	FGF14	2259	FGF14
2678	ENSG00000102471	2118.56	-0.637966	0.0959573	-6.64844	2.96224e-11	1.44048e-10	NDFIP2	54602	NDFIP2
2680	ENSG00000102531	4309.98	-0.859023	0.085313	-10.0691	7.56832e-24	6.05699e-23	FNDC3A	22862	FNDC3A
2682	ENSG00000102543	463.746	-1.18218	0.165404	-7.14725	8.85324e-13	4.64633e-12	CDADC1	81602	CDADC1
2683	ENSG00000102547	755.688	-1.08282	0.137945	-7.84969	4.17077e-15	2.43113e-14	CAB39L	81617	CAB39L
2685	ENSG00000102572	1736.07	-2.16173	0.111206	-19.4389	3.61605e-84	1.14777e-82	STK24	8428	STK24
2687	ENSG00000102580	2318.74	-0.712664	0.0945861	-7.53456	4.90002e-14	2.72566e-13	DNAJC3	5611	DNAJC3
2689	ENSG00000102606	1488.39	-2.33452	0.111925	-20.8579	1.29211e-96	5.2795e-95	ARHGEF7	8874	ARHGEF7
2692	ENSG00000102699	13330.6	-0.631824	0.0711959	-8.87445	7.02768e-19	4.74456e-18	PARP4	143	PARP4
2693	ENSG00000102710	3685.55	-0.971589	0.0849724	-11.4342	2.82215e-30	2.75426e-29	SUPT20H	55578	SUPT20H
2694	ENSG00000102738	780.711	-2.33051	0.140114	-16.6329	4.02472e-62	8.34888e-61	MRPS31	10240	MRPS31
2695	ENSG00000102743	660.954	-0.79045	0.140694	-5.61821	1.92945e-08	7.89509e-08	SLC25A15	10166	SLC25A15
2696	ENSG00000102753	2653.12	-2.33272	0.0950777	-24.5349	6.26691e-133	5.11504e-131	KPNA3	3839	KPNA3
2697	ENSG00000102755	147.958	-0.764978	0.270213	-2.83102	0.00464	0.0111777	FLT1	2321	FLT1
2699	ENSG00000102763	1724.4	-0.529441	0.110384	-4.79634	1.6159e-06	5.73915e-06	VWA8	23078	VWA8
2701	ENSG00000102781	590.375	-0.396703	0.145668	-2.72334	0.00646257	0.0151852	KATNAL1	84056	KATNAL1
2710	ENSG00000102858	3396.69	-0.48016	0.0950215	-5.05317	4.34528e-07	1.6144e-06	MGRN1	23295	MGRN1
2719	ENSG00000102893	3169.82	-0.344923	0.0906782	-3.80382	0.000142483	0.000419289	PHKB	5257	PHKB
2720	ENSG00000102897	1721.6	-0.310639	0.101445	-3.06215	0.0021975	0.00556166	LYRM1	57149	LYRM1
2721	ENSG00000102898	6232.31	-0.246079	0.0839523	-2.93117	0.00337687	0.00831307	NUTF2	10204	NUTF2
2722	ENSG00000102900	5970.49	-1.11626	0.0783953	-14.2388	5.26216e-46	7.56428e-45	NUP93	9688	NUP93
2723	ENSG00000102901	1948.56	-0.826456	0.111561	-7.40809	1.28132e-13	7.0026e-13	CENPT	80152	CENPT
2725	ENSG00000102908	2395.1	-0.992764	0.100506	-9.87764	5.20424e-23	4.06275e-22	NFAT5	10725	NFAT5
2726	ENSG00000102910	8849.89	-0.482449	0.0721946	-6.68261	2.34719e-11	1.14752e-10	LONP2	83752	LONP2
2727	ENSG00000102921	2124.56	-2.80091	0.109355	-25.6129	1.09655e-144	1.14085e-142	N4BP1	9683	N4BP1
2729	ENSG00000102931	1863.81	-1.02068	0.110817	-9.21056	3.24414e-20	2.29548e-19	ARL2BP	23568	ARL2BP
2733	ENSG00000102967	745.408	-0.513112	0.13981	-3.67007	0.000242488	0.000694422	DHODH	1723	DHODH
2735	ENSG00000102974	3469.26	-3.62175	0.0986919	-36.6976	7.98242e-295	5.27607e-292	CTCF	10664	CTCF
2741	ENSG00000103005	5788.62	-0.227396	0.0775492	-2.93228	0.00336479	0.00828577	USB1	79650	USB1
2742	ENSG00000103018	5772.9	-0.821085	0.0817808	-10.0401	1.016e-23	8.09273e-23	CYB5B	80777	CYB5B
2748	ENSG00000103037	2040.42	-0.711019	0.0962439	-7.38768	1.49408e-13	8.12768e-13	SETD6	79918	SETD6
2749	ENSG00000103042	1280.84	-0.611257	0.114996	-5.31548	1.06375e-07	4.12824e-07	SLC38A7	55238	SLC38A7
2750	ENSG00000103043	2869.24	-1.31697	0.111902	-11.7689	5.64289e-32	5.75193e-31	VAC14	55697	VAC14
2752	ENSG00000103047	275.576	-1.10824	0.208571	-5.31347	1.07558e-07	4.17224e-07	TANGO6	79613	TANGO6
2753	ENSG00000103051	6074.3	-0.347862	0.0787423	-4.41773	9.97449e-06	3.31424e-05	COG4	25839	COG4
2754	ENSG00000103056	1767.04	-0.398366	0.109846	-3.62657	0.00028721	0.000815634	SMPD3	55512	SMPD3
2756	ENSG00000103064	2477.2	-0.383408	0.0902906	-4.24638	2.17257e-05	6.99408e-05	SLC7A6	9057	SLC7A6
2758	ENSG00000103067	6089.68	-1.24431	0.0915984	-13.5844	4.95477e-42	6.48371e-41	ESRP2	80004	ESRP2
2759	ENSG00000103089	1236.18	-0.799836	0.131137	-6.09922	1.06585e-09	4.73887e-09	FA2H	79152	FA2H
2762	ENSG00000103121	3705.62	-0.360814	0.0866551	-4.16379	3.13008e-05	9.90537e-05	CMC2	56942	CMC2
2763	ENSG00000103126	2137.91	-2.39249	0.116192	-20.5909	3.31458e-94	1.29319e-92	AXIN1	8312	AXIN1
2766	ENSG00000103150	1134.64	-1.5019	0.119626	-12.5549	3.73512e-36	4.24645e-35	MLYCD	23417	MLYCD
2769	ENSG00000103160	4257.48	-0.456293	0.0802824	-5.6836	1.31889e-08	5.46642e-08	HSDL1	83693	HSDL1
2771	ENSG00000103174	692.519	-0.41417	0.141656	-2.92377	0.00345824	0.00849663	NAGPA	51172	NAGPA
2774	ENSG00000103187	19348.4	-0.251379	0.0790932	-3.17827	0.00148159	0.00383882	COTL1	23406	COTL1
2775	ENSG00000103194	3441.63	-2.39463	0.0961005	-24.918	4.75261e-137	4.26079e-135	USP10	9100	USP10
2781	ENSG00000103222	1575.18	-0.635901	0.104984	-6.05711	1.38586e-09	6.11463e-09	ABCC1	4363	ABCC1
2785	ENSG00000103245	2887.91	-0.62908	0.0979154	-6.42473	1.32104e-10	6.19606e-10	CIAO3	64428	CIAO3
2786	ENSG00000103248	1012.46	-1.29748	0.132709	-9.77688	1.41502e-22	1.08976e-21	MTHFSD	64779	MTHFSD
2790	ENSG00000103257	7783.11	-0.541952	0.0822661	-6.58779	4.46427e-11	2.15072e-10	SLC7A5	8140	SLC7A5
2792	ENSG00000103264	1954.47	-2.3584	0.107856	-21.8661	5.4601e-106	2.65975e-104	FBXO31	79791	FBXO31
2795	ENSG00000103274	1020.02	-1.29353	0.121799	-10.6202	2.40141e-26	2.08149e-25	NUBP1	4682	NUBP1
2796	ENSG00000103275	7153.69	-0.278313	0.081191	-3.42788	0.000608305	0.00165553	UBE2I	7329	UBE2I
2800	ENSG00000103319	1508.85	-0.565148	0.10805	-5.23043	1.69119e-07	6.47379e-07	EEF2K	29904	EEF2K
2801	ENSG00000103326	3633.88	-1.03989	0.110127	-9.44268	3.63358e-21	2.6685e-20	CAPN15	6650	CAPN15
2802	ENSG00000103335	5276.92	-0.260845	0.0964238	-2.70519	0.00682646	0.0159745	PIEZO1	9780	PIEZO1
2803	ENSG00000103342	9040.98	-1.59863	0.0734564	-21.763	5.20189e-105	2.4767e-103	GSPT1	2935	GSPT1
2804	ENSG00000103343	655.686	-1.57296	0.153438	-10.2514	1.16595e-24	9.5721e-24	ZNF174	7727	ZNF174
2805	ENSG00000103351	517.197	-1.03508	0.162183	-6.38219	1.74571e-10	8.12681e-10	CLUAP1	23059	CLUAP1
2806	ENSG00000103353	6589.46	-0.504155	0.0781526	-6.4509	1.11186e-10	5.23313e-10	UBFD1	56061	UBFD1
2808	ENSG00000103356	2388.14	-1.02843	0.098379	-10.4538	1.40782e-25	1.19177e-24	EARS2	124454	EARS2
2810	ENSG00000103365	6330.22	-0.542381	0.0807394	-6.71768	1.8464e-11	9.08619e-11	GGA2	23062	GGA2
2813	ENSG00000103404	1574.79	-2.38619	0.110318	-21.6301	9.35426e-104	4.31358e-102	USP31	57478	USP31
2814	ENSG00000103415	5194.2	-1.16432	0.0884097	-13.1696	1.31279e-39	1.63175e-38	HMOX2	3163	HMOX2
2815	ENSG00000103423	5570.38	-1.20181	0.08237	-14.5904	3.23228e-48	4.8794e-47	DNAJA3	9093	DNAJA3
2817	ENSG00000103429	2975.34	-2.01418	0.0922137	-21.8425	9.15965e-106	4.42988e-104	BFAR	51283	BFAR
2819	ENSG00000103460	3757.31	-3.38848	0.0943011	-35.9326	9.47146e-283	5.70131e-280	TOX3	27324	TOX3
2823	ENSG00000103489	301.418	-1.64589	0.201516	-8.16757	3.1466e-16	1.92502e-15	XYLT1	64131	XYLT1
2825	ENSG00000103494	1247.49	-0.898059	0.113969	-7.87988	3.27707e-15	1.91949e-14	RPGRIP1L	23322	RPGRIP1L
2834	ENSG00000103534	641.502	-0.581073	0.140833	-4.12596	3.69191e-05	0.000115843	TMC5	79838	TMC5
2835	ENSG00000103540	1471.04	-0.959645	0.112044	-8.56491	1.08163e-17	6.99684e-17	CCP110	9738	CCP110
2836	ENSG00000103544	2341.22	-0.412969	0.0921069	-4.48359	7.33989e-06	2.46803e-05	VPS35L	57020	VPS35L
2838	ENSG00000103549	7803.1	-0.622069	0.0907656	-6.85357	7.20285e-12	3.62335e-11	RNF40	9810	RNF40
2839	ENSG00000103550	1475.33	-0.994321	0.107717	-9.23088	2.68408e-20	1.9072e-19	KNOP1	400506	KNOP1
2841	ENSG00000103591	6530.51	-0.273868	0.0765299	-3.57857	0.000345476	0.00097031	AAGAB	79719	AAGAB
2845	ENSG00000103653	2936.09	-1.4988	0.10357	-14.4713	1.83841e-47	2.72999e-46	CSK	1445	CSK
2846	ENSG00000103657	4507.29	-1.11826	0.0809204	-13.8193	1.95085e-43	2.64632e-42	HERC1	8925	HERC1
2847	ENSG00000103671	1780.43	-1.47385	0.102129	-14.4313	3.29019e-47	4.84319e-46	TRIP4	9325	TRIP4
2848	ENSG00000103707	586.867	-0.806424	0.149866	-5.38097	7.4087e-08	2.90733e-07	MTFMT	123263	MTFMT
2853	ENSG00000103769	12011	-0.533299	0.0773371	-6.89577	5.35736e-12	2.71077e-11	RAB11A	8766	RAB11A
2859	ENSG00000103888	3805.99	-1.45402	0.0841462	-17.2797	6.68698e-67	1.52614e-65	CEMIP	57214	CEMIP
2860	ENSG00000103932	2230.19	-0.428197	0.102838	-4.16379	3.13005e-05	9.90537e-05	RPAP1	26015	RPAP1
2862	ENSG00000103966	2192.93	-1.5411	0.0967308	-15.9318	3.81052e-57	7.01522e-56	EHD4	30844	EHD4
2863	ENSG00000103978	7204.73	-0.343021	0.0756632	-4.53353	5.80067e-06	1.96676e-05	TMEM87A	25963	TMEM87A
2864	ENSG00000103994	4612.61	-1.16032	0.0833648	-13.9186	4.88299e-44	6.71565e-43	ZNF106	64397	ZNF106
2865	ENSG00000103995	1032.42	-1.11588	0.120284	-9.27706	1.74219e-20	1.24581e-19	CEP152	22995	CEP152
2868	ENSG00000104047	562.045	-1.4515	0.156281	-9.28779	1.5753e-20	1.12814e-19	DTWD1	56986	DTWD1
2870	ENSG00000104059	1164.8	-0.890435	0.118352	-7.52362	5.32782e-14	2.95923e-13	FAM189A1	23359	FAM189A1
2871	ENSG00000104064	1534.8	-2.8439	0.117489	-24.2057	1.93527e-129	1.49281e-127	GABPB1	2553	GABPB1
2872	ENSG00000104067	6043.11	-2.67586	0.0800062	-33.4456	2.97879e-245	1.28733e-242	TJP1	7082	TJP1
2873	ENSG00000104081	6143.76	-0.904444	0.0804489	-11.2425	2.52223e-29	2.40242e-28	BMF	90427	BMF
2876	ENSG00000104129	586.871	-1.06292	0.15799	-6.72777	1.72284e-11	8.49798e-11	DNAJC17	55192	DNAJC17
2877	ENSG00000104131	5981.13	-1.64803	0.0805588	-20.4575	5.14819e-93	1.95208e-91	EIF3J	8669	EIF3J
2880	ENSG00000104142	2524.33	-1.28017	0.0997589	-12.8327	1.07605e-37	1.27272e-36	VPS18	57617	VPS18
2881	ENSG00000104147	1242.65	-0.412647	0.110865	-3.72206	0.000197605	0.000571373	OIP5	11339	OIP5
2882	ENSG00000104154	183.435	-1.26099	0.248685	-5.07065	3.96463e-07	1.4777e-06	SLC30A4	7782	SLC30A4
2883	ENSG00000104164	1818.38	-0.875703	0.100596	-8.70518	3.17072e-18	2.09326e-17	BLOC1S6	26258	BLOC1S6
2884	ENSG00000104177	7124.36	-0.375138	0.0749059	-5.00812	5.49636e-07	2.02311e-06	MYEF2	50804	MYEF2
2885	ENSG00000104205	309.478	-0.598344	0.194078	-3.08301	0.0020492	0.00520584	SGK3	23678	SGK3
2886	ENSG00000104213	351.641	-1.12709	0.187936	-5.99721	2.00739e-09	8.76404e-09	PDGFRL	5157	PDGFRL
2887	ENSG00000104218	2191.51	-1.81548	0.100464	-18.0709	5.399e-73	1.4032e-71	CSPP1	79848	CSPP1
2889	ENSG00000104221	2259.87	-0.779583	0.0952751	-8.18244	2.78147e-16	1.70722e-15	BRF2	55290	BRF2
2890	ENSG00000104228	616.953	-1.92871	0.152874	-12.6163	1.71711e-36	1.97078e-35	TRIM35	23087	TRIM35
2891	ENSG00000104231	3585.94	-0.538758	0.0843578	-6.38658	1.69635e-10	7.90794e-10	ZFAND1	79752	ZFAND1
2894	ENSG00000104290	696.9	-1.06687	0.144365	-7.39005	1.46773e-13	7.99028e-13	FZD3	7976	FZD3
2895	ENSG00000104299	600.92	-2.4783	0.164714	-15.046	3.66537e-51	5.90329e-50	INTS9	55756	INTS9
2896	ENSG00000104312	1249.82	-2.01874	0.11565	-17.4555	3.12401e-68	7.3436e-67	RIPK2	8767	RIPK2
2897	ENSG00000104313	803.296	-2.4503	0.139968	-17.5061	1.28627e-68	3.0556e-67	EYA1	2138	EYA1
2898	ENSG00000104320	4763.91	-2.22315	0.0844249	-26.3329	8.0683e-153	9.64448e-151	NBN	4683	NBN
2903	ENSG00000104331	9090.8	-0.910312	0.0742182	-12.2653	1.39037e-34	1.51775e-33	BPNT2	54928	BPNT2
2906	ENSG00000104343	1431.48	-1.62197	0.111814	-14.506	1.11034e-47	1.65393e-46	UBE2W	55284	UBE2W
2907	ENSG00000104356	1570.31	-2.2325	0.111194	-20.0774	1.16301e-89	4.09228e-88	POP1	10940	POP1
2908	ENSG00000104361	1974.65	-0.937607	0.101909	-9.20046	3.56412e-20	2.51555e-19	NIPAL2	79815	NIPAL2
2909	ENSG00000104365	9980.65	-0.77521	0.0772055	-10.0409	1.00798e-23	8.03259e-23	IKBKB	3551	IKBKB
2911	ENSG00000104369	558.11	-1.94412	0.158538	-12.2628	1.43476e-34	1.56468e-33	JPH1	56704	JPH1
2913	ENSG00000104375	2722.54	-0.593682	0.0915313	-6.48611	8.80806e-11	4.16893e-10	STK3	6788	STK3
2915	ENSG00000104388	9254.09	-1.088	0.0744208	-14.6196	2.10654e-48	3.19574e-47	RAB2A	5862	RAB2A
2916	ENSG00000104408	20553.3	-1.06092	0.0718826	-14.7591	2.6878e-49	4.1428e-48	EIF3E	3646	EIF3E
2917	ENSG00000104412	3720.55	-0.879745	0.082759	-10.6302	2.15643e-26	1.87107e-25	EMC2	9694	EMC2
2918	ENSG00000104413	7795.23	-0.489765	0.073111	-6.69893	2.09948e-11	1.0291e-10	ESRP1	54845	ESRP1
2921	ENSG00000104427	801.864	-1.07276	0.13306	-8.06226	7.48993e-16	4.51418e-15	ZC2HC1A	51101	ZC2HC1A
2922	ENSG00000104432	125.106	-0.769665	0.29728	-2.58903	0.00962478	0.0218421	IL7	3574	IL7
2924	ENSG00000104442	4706.75	-1.37937	0.0845459	-16.315	7.7144e-60	1.51101e-58	ARMC1	55156	ARMC1
2925	ENSG00000104447	900.841	-1.69152	0.134507	-12.5757	2.87282e-36	3.27826e-35	TRPS1	7227	TRPS1
2926	ENSG00000104450	1822.71	-1.11772	0.0989878	-11.2915	1.4449e-29	1.3833e-28	SPAG1	6674	SPAG1
2927	ENSG00000104472	2482.65	-1.31267	0.098825	-13.2827	2.91536e-40	3.67654e-39	CHRAC1	54108	CHRAC1
2928	ENSG00000104490	2829.44	-1.2032	0.0885152	-13.5931	4.40007e-42	5.76679e-41	NCALD	83988	NCALD
2929	ENSG00000104497	481.478	-0.895791	0.162234	-5.52159	3.35943e-08	1.34921e-07	SNX16	64089	SNX16
2931	ENSG00000104517	10426.6	-1.26008	0.0809568	-15.5648	1.26252e-54	2.20395e-53	UBR5	51366	UBR5
2937	ENSG00000104549	8705.15	-1.65377	0.0737308	-22.4299	2.01215e-111	1.08006e-109	SQLE	6713	SQLE
2938	ENSG00000104611	575.108	-2.84548	0.171188	-16.622	4.82911e-62	9.99292e-61	SH2D4A	63898	SH2D4A
2939	ENSG00000104613	2212	-1.03348	0.0937886	-11.0193	3.08596e-28	2.84143e-27	INTS10	55174	INTS10
2940	ENSG00000104626	951.238	-1.43316	0.130037	-11.0211	3.02224e-28	2.78504e-27	ERI1	90459	ERI1
2941	ENSG00000104635	2182.17	-0.618152	0.098959	-6.24655	4.19606e-10	1.90858e-09	SLC39A14	23516	SLC39A14
2942	ENSG00000104643	1084.23	-1.32971	0.118921	-11.1815	5.02327e-29	4.73251e-28	MTMR9	66036	MTMR9
2943	ENSG00000104660	1101.91	-0.937327	0.118743	-7.89374	2.93273e-15	1.72139e-14	LEPROTL1	23484	LEPROTL1
2944	ENSG00000104671	632.836	-0.931953	0.144749	-6.43841	1.20733e-10	5.66901e-10	DCTN6	10671	DCTN6
2945	ENSG00000104679	1063.04	-0.811435	0.126677	-6.40556	1.49816e-10	7.00534e-10	R3HCC1	203069	R3HCC1
2946	ENSG00000104687	2155.71	-0.908244	0.0939468	-9.66764	4.13807e-22	3.13743e-21	GSR	2936	GSR
2947	ENSG00000104689	445.135	-1.40036	0.168637	-8.304	1.00664e-16	6.28152e-16	TNFRSF10A	8797	TNFRSF10A
2948	ENSG00000104691	191.989	-0.706576	0.247672	-2.85287	0.00433268	0.0104853	UBXN8	7993	UBXN8
2949	ENSG00000104695	1870.11	-1.06386	0.102398	-10.3895	2.76931e-25	2.32274e-24	PPP2CB	5516	PPP2CB
2950	ENSG00000104714	1130.59	-1.27169	0.116564	-10.9098	1.03477e-27	9.37915e-27	ERICH1	157697	ERICH1
2953	ENSG00000104728	3706.42	-1.14795	0.0868917	-13.2113	7.55493e-40	9.44619e-39	ARHGEF10	9639	ARHGEF10
2954	ENSG00000104731	2058.47	-0.367063	0.104633	-3.50809	0.000451342	0.00124861	KLHDC4	54758	KLHDC4
2955	ENSG00000104738	19939.5	-0.316396	0.069097	-4.57901	4.67189e-06	1.59553e-05	MCM4	4173	MCM4
2957	ENSG00000104756	1239.93	-0.658599	0.115359	-5.7091	1.13573e-08	4.72821e-08	KCTD9	54793	KCTD9
2970	ENSG00000104824	12729.8	-0.20794	0.0730467	-2.84667	0.00441795	0.0106703	HNRNPL	3191	HNRNPL
2975	ENSG00000104835	489.181	-0.543019	0.198189	-2.7399	0.00614571	0.0144912	SARS2	54938	SARS2
2978	ENSG00000104853	8112.58	-0.237383	0.0913935	-2.59737	0.00939401	0.0213759	CLPTM1	1209	CLPTM1
2979	ENSG00000104856	1407.18	-1.28201	0.119049	-10.7687	4.83533e-27	4.27134e-26	RELB	5971	RELB
2982	ENSG00000104866	2948.75	-0.778452	0.10383	-7.49738	6.51066e-14	3.60729e-13	PPP1R37	284352	PPP1R37
2986	ENSG00000104880	1508.99	-1.78835	0.114666	-15.5962	7.73157e-55	1.35812e-53	ARHGEF18	23370	ARHGEF18
2990	ENSG00000104885	5135.32	-0.699935	0.104574	-6.6932	2.18347e-11	1.06918e-10	DOT1L	84444	DOT1L
3001	ENSG00000104907	3040.33	-0.530253	0.104412	-5.07845	3.80522e-07	1.42018e-06	TRMT1	55621	TRMT1
3015	ENSG00000104969	7330.92	-0.778383	0.0897715	-8.67072	4.29392e-18	2.81987e-17	SGTA	6449	SGTA
3022	ENSG00000104980	4831.15	-0.26396	0.0906801	-2.91089	0.00360399	0.00883028	TIMM44	10469	TIMM44
3027	ENSG00000105053	2605.08	-0.821866	0.0913308	-8.99878	2.28245e-19	1.56923e-18	VRK3	51231	VRK3
3029	ENSG00000105063	16607	-0.429674	0.0893943	-4.80651	1.5359e-06	5.46481e-06	PPP6R1	22870	PPP6R1
3030	ENSG00000105072	461.174	-1.53769	0.168276	-9.13789	6.368e-20	4.4535e-19	C19orf44	84167	C19orf44
3034	ENSG00000105127	3426.52	-0.710062	0.0861074	-8.24623	1.63467e-16	1.01274e-15	AKAP8	10270	AKAP8
3037	ENSG00000105136	1485.7	-1.04803	0.108531	-9.65644	4.61637e-22	3.4883e-21	ZNF419	79744	ZNF419
3042	ENSG00000105171	2249.31	-0.617901	0.098201	-6.29221	3.12986e-10	1.43368e-09	POP4	10775	POP4
3044	ENSG00000105176	3274.98	-0.879457	0.0853247	-10.3072	6.5399e-25	5.41123e-24	URI1	8725	URI1
3045	ENSG00000105185	3662.9	-0.282911	0.0921312	-3.07074	0.00213531	0.0054136	PDCD5	9141	PDCD5
3046	ENSG00000105186	2200.31	-1.28266	0.0980943	-13.0758	4.52633e-39	5.54627e-38	ANKRD27	84079	ANKRD27
3048	ENSG00000105197	10868.9	-0.296658	0.0758202	-3.91264	9.12908e-05	0.000274736	TIMM50	92609	TIMM50
3050	ENSG00000105202	9298.04	-0.75642	0.0911314	-8.30032	1.03827e-16	6.47532e-16	FBL	2091	FBL
3051	ENSG00000105204	3165.65	-0.337124	0.0971165	-3.47133	0.000517879	0.00142113	DYRK1B	9149	DYRK1B
3054	ENSG00000105220	29254.6	-0.289351	0.084035	-3.44322	0.000574841	0.00156939	GPI	2821	GPI
3055	ENSG00000105221	16405.3	-0.346545	0.0805684	-4.30125	1.69841e-05	5.51822e-05	AKT2	208	AKT2
3058	ENSG00000105229	1521.57	-1.42932	0.127489	-11.2113	3.58765e-29	3.39422e-28	PIAS4	51588	PIAS4
3059	ENSG00000105245	2075.45	-0.671151	0.109224	-6.14475	8.00908e-10	3.58441e-09	NUMBL	9253	NUMBL
3061	ENSG00000105248	902.927	-2.47444	0.151792	-16.3015	9.62288e-60	1.87936e-58	YJU2	55702	YJU2
3070	ENSG00000105287	2500.95	-1.08209	0.100242	-10.7947	3.64593e-27	3.23678e-26	PRKD2	25865	PRKD2
3073	ENSG00000105298	2227.45	-0.3728	0.108115	-3.44819	0.000564353	0.00154213	CACTIN	58509	CACTIN
3075	ENSG00000105323	20655.6	-0.986532	0.073374	-13.4452	3.28308e-41	4.22725e-40	HNRNPUL1	11100	HNRNPUL1
3076	ENSG00000105325	3454.22	-1.37314	0.101454	-13.5346	9.77386e-42	1.27207e-40	FZR1	51343	FZR1
3084	ENSG00000105364	4097.59	-0.23027	0.0986709	-2.33372	0.0196105	0.0418307	MRPL4	51073	MRPL4
3090	ENSG00000105373	6341.6	-0.734821	0.0875544	-8.39274	4.74954e-17	2.99705e-16	NOP53	29997	NOP53
3111	ENSG00000105447	6472.06	-1.44088	0.0936937	-15.3786	2.27854e-53	3.87525e-52	GRWD1	83743	GRWD1
3116	ENSG00000105483	885.632	-0.871819	0.125213	-6.9627	3.33819e-12	1.70702e-11	CARD8	22900	CARD8
3134	ENSG00000105556	593.285	-1.70405	0.157176	-10.8417	2.18467e-27	1.95391e-26	MIER2	54531	MIER2
3136	ENSG00000105568	21371.9	-0.191966	0.084392	-2.2747	0.0229239	0.048179	PPP2R1A	5518	PPP2R1A
3137	ENSG00000105576	10173.7	-0.268621	0.0830893	-3.23291	0.00122535	0.00321017	TNPO2	30000	TNPO2
3145	ENSG00000105617	876.975	-1.03988	0.130711	-7.95552	1.78388e-15	1.05756e-14	LENG1	79165	LENG1
3152	ENSG00000105643	7472.04	-0.940902	0.0832605	-11.3007	1.30184e-29	1.24847e-28	ARRDC2	27106	ARRDC2
3154	ENSG00000105649	405.912	-1.05502	0.181982	-5.79736	6.73664e-09	2.84354e-08	RAB3A	5864	RAB3A
3157	ENSG00000105656	784.22	-2.23497	0.147829	-15.1186	1.22104e-51	1.99516e-50	ELL	8178	ELL
3162	ENSG00000105671	4396.4	-0.298596	0.0956071	-3.12315	0.00178924	0.00458519	DDX49	54555	DDX49
3165	ENSG00000105676	2195.18	-1.92429	0.119289	-16.1313	1.53858e-58	2.92687e-57	ARMC6	93436	ARMC6
3176	ENSG00000105705	2042.95	-1.7662	0.110744	-15.9485	2.91784e-57	5.3865e-56	SUGP1	57794	SUGP1
3178	ENSG00000105708	377.373	-1.94118	0.192013	-10.1096	5.00739e-24	4.02754e-23	ZNF14	7561	ZNF14
3182	ENSG00000105723	6368.9	-0.454649	0.0868773	-5.23323	1.66569e-07	6.38201e-07	GSK3A	2931	GSK3A
3186	ENSG00000105738	8793.49	-1.26221	0.0886795	-14.2334	5.68481e-46	8.16486e-45	SIPA1L3	23094	SIPA1L3
3187	ENSG00000105750	466.013	-0.799208	0.166371	-4.80376	1.55714e-06	5.53747e-06	ZNF85	7639	ZNF85
3190	ENSG00000105771	3791.98	-1.98058	0.0942252	-21.0196	4.33708e-98	1.81613e-96	SMG9	56006	SMG9
3191	ENSG00000105778	8548.25	-1.29438	0.0754428	-17.1572	5.55685e-66	1.23968e-64	AVL9	23080	AVL9
3192	ENSG00000105784	504.837	-1.21029	0.160854	-7.52417	5.30562e-14	2.94738e-13	RUNDC3B	154661	RUNDC3B
3193	ENSG00000105792	205.244	-0.648761	0.234726	-2.76391	0.0057114	0.0135477	CFAP69	79846	CFAP69
3194	ENSG00000105793	2025.06	-1.65008	0.0979654	-16.8435	1.17092e-63	2.49655e-62	GTPBP10	85865	GTPBP10
3196	ENSG00000105810	3177.71	-1.34622	0.0875598	-15.3749	2.41356e-53	4.10074e-52	CDK6	1021	CDK6
3197	ENSG00000105819	9145.03	-0.497924	0.0730421	-6.81694	9.30012e-12	4.65586e-11	PMPCB	9512	PMPCB
3198	ENSG00000105821	6774.63	-0.635759	0.0752569	-8.44784	2.96731e-17	1.88798e-16	DNAJC2	27000	DNAJC2
3200	ENSG00000105829	1538.17	-1.02174	0.109531	-9.32831	1.07575e-20	7.7683e-20	BET1	10282	BET1
3201	ENSG00000105835	6193	-1.45562	0.077044	-18.8933	1.29421e-79	3.79361e-78	NAMPT	10135	NAMPT
3202	ENSG00000105849	4643.21	-1.01201	0.0855397	-11.8308	2.70467e-32	2.77793e-31	POLR1F	221830	POLR1F
3206	ENSG00000105855	2998.99	-1.22227	0.101796	-12.0071	3.26231e-33	3.43976e-32	ITGB8	3696	ITGB8
3207	ENSG00000105856	3023.56	-1.29541	0.0941535	-13.7585	4.52832e-43	6.08148e-42	HBP1	26959	HBP1
3208	ENSG00000105865	637.108	-0.386579	0.142939	-2.7045	0.00684063	0.016001	DUS4L	11062	DUS4L
3209	ENSG00000105866	2339.48	-1.30564	0.0931546	-14.0158	1.24697e-44	1.74127e-43	SP4	6671	SP4
3210	ENSG00000105875	832.657	-0.746916	0.136042	-5.49033	4.01182e-08	1.60439e-07	WDR91	29062	WDR91
3212	ENSG00000105879	2657.54	-1.71859	0.0911436	-18.8559	2.6283e-79	7.6509e-78	CBLL1	79872	CBLL1
3214	ENSG00000105887	8678.91	-0.652981	0.0727879	-8.97101	2.93817e-19	2.00857e-18	MTPN	136319	MTPN
3215	ENSG00000105889	780.232	-1.73821	0.148281	-11.7225	9.77976e-32	9.91774e-31	STEAP1B	256227	STEAP1B
3217	ENSG00000105926	2036.08	-1.4325	0.0998918	-14.3405	1.22145e-46	1.77703e-45	MPP6	51678	MPP6
3219	ENSG00000105929	13049.6	-0.508317	0.0704179	-7.21857	5.25354e-13	2.78709e-12	ATP6V0A4	50617	ATP6V0A4
3220	ENSG00000105939	4675.55	-1.81017	0.081679	-22.162	7.9939e-109	4.10147e-107	ZC3HAV1	56829	ZC3HAV1
3221	ENSG00000105948	1738.62	-1.06478	0.100459	-10.5992	3.00575e-26	2.5973e-25	TTC26	79989	TTC26
3222	ENSG00000105953	9536.91	-1.59319	0.0894289	-17.8152	5.38543e-71	1.34174e-69	OGDH	4967	OGDH
3224	ENSG00000105963	489.954	-0.503391	0.170205	-2.95755	0.00310096	0.00767928	ADAP1	11033	ADAP1
3226	ENSG00000105968	13947.5	-0.190767	0.0712312	-2.67814	0.00740322	0.017174	H2AZ2	94239	H2AZ2
3229	ENSG00000105976	3900.74	-1.19129	0.0833545	-14.2919	2.45826e-46	3.55645e-45	MET	4233	MET
3231	ENSG00000105983	3110.25	-0.884748	0.0911077	-9.71102	2.70619e-22	2.06527e-21	LMBR1	64327	LMBR1
3235	ENSG00000105993	8571.24	-1.35986	0.0730595	-18.6131	2.51775e-77	7.03738e-76	DNAJB6	10049	DNAJB6
3242	ENSG00000106012	4283.27	-0.75564	0.0916671	-8.24331	1.67514e-16	1.03743e-15	IQCE	23288	IQCE
3245	ENSG00000106025	3603.3	-0.526315	0.0834118	-6.30983	2.79339e-10	1.28549e-09	TSPAN12	23554	TSPAN12
3246	ENSG00000106028	9764.84	-0.542045	0.0795146	-6.81693	9.30094e-12	4.65586e-11	SSBP1	6742	SSBP1
3248	ENSG00000106034	389.237	-2.03581	0.184723	-11.0209	3.03036e-28	2.791e-27	CPED1	79974	CPED1
3251	ENSG00000106052	23803.4	-0.410252	0.0691394	-5.93369	2.96208e-09	1.27913e-08	TAX1BP1	8887	TAX1BP1
3253	ENSG00000106069	1162.44	-2.14692	0.123356	-17.4042	7.66527e-68	1.78692e-66	CHN2	1124	CHN2
3254	ENSG00000106070	1841.5	-0.931227	0.104363	-8.92293	4.5412e-19	3.08192e-18	GRB10	2887	GRB10
3256	ENSG00000106078	3949.21	-0.77496	0.0855224	-9.06149	1.28684e-19	8.91452e-19	COBL	23242	COBL
3258	ENSG00000106086	3718.22	-0.636947	0.0845837	-7.53037	5.05972e-14	2.81402e-13	PLEKHA8	84725	PLEKHA8
3260	ENSG00000106100	1037.73	-0.796088	0.123457	-6.44828	1.13127e-10	5.32228e-10	NOD1	10392	NOD1
3261	ENSG00000106105	29613.1	-0.923608	0.0682687	-13.529	1.05436e-41	1.37173e-40	GARS1	2617	GARS1
3264	ENSG00000106125	92.3463	-1.33952	0.347134	-3.85879	0.00011395	0.000339083	MINDY4	84182	MINDY4
3267	ENSG00000106144	2611.83	-1.11931	0.101251	-11.0548	2.0771e-28	1.92249e-27	CASP2	835	CASP2
3274	ENSG00000106246	874.189	-0.88764	0.141512	-6.27252	3.55245e-10	1.6224e-09	PTCD1	26024	PTCD1
3277	ENSG00000106263	21769.1	-0.755251	0.0766236	-9.85664	6.41611e-23	4.99263e-22	EIF3B	8662	EIF3B
3278	ENSG00000106266	2197.74	-0.82494	0.10606	-7.77805	7.36482e-15	4.2525e-14	SNX8	29886	SNX8
3282	ENSG00000106299	3690.31	-1.72825	0.0873154	-19.7931	3.41106e-87	1.14868e-85	WASL	8976	WASL
3285	ENSG00000106305	3662.44	-0.718179	0.0936167	-7.67148	1.7002e-14	9.65663e-14	AIMP2	7965	AIMP2
3293	ENSG00000106344	5423.72	-1.37005	0.0778197	-17.6054	2.23846e-69	5.40906e-68	RBM28	55131	RBM28
3294	ENSG00000106346	1786.41	-2.96073	0.121574	-24.3533	5.35404e-131	4.20697e-129	USP42	84132	USP42
3296	ENSG00000106351	1930.58	-0.406884	0.108251	-3.7587	0.000170797	0.000497484	AGFG2	3268	AGFG2
3301	ENSG00000106392	1863.48	-1.33664	0.105626	-12.6545	1.05637e-36	1.21741e-35	C1GALT1	56913	C1GALT1
3305	ENSG00000106404	2250.05	-0.411527	0.104489	-3.93846	8.20067e-05	0.000248125	CLDN15	24146	CLDN15
3307	ENSG00000106415	3222.3	-2.25329	0.0912012	-24.7068	9.03934e-135	7.7141e-133	GLCCI1	113263	GLCCI1
3309	ENSG00000106443	5808.08	-1.80452	0.077653	-23.2382	1.87085e-119	1.17878e-117	PHF14	9678	PHF14
3310	ENSG00000106459	1553.88	-2.82907	0.117952	-23.9849	3.99294e-127	2.94525e-125	NRF1	4899	NRF1
3311	ENSG00000106460	4700.89	-0.900044	0.0834744	-10.7823	4.1746e-27	3.69736e-26	TMEM106B	54664	TMEM106B
3312	ENSG00000106462	3707.86	-0.68778	0.0854171	-8.05202	8.14419e-16	4.90236e-15	EZH2	2146	EZH2
3313	ENSG00000106477	1566.95	-0.984278	0.114088	-8.62734	6.27964e-18	4.10313e-17	CEP41	95681	CEP41
3318	ENSG00000106524	1450.48	-0.812848	0.108881	-7.46547	8.30023e-14	4.57626e-13	ANKMY2	57037	ANKMY2
3319	ENSG00000106526	473.119	-0.538876	0.161863	-3.32921	0.00087093	0.00232319	ACTR3C	653857	ACTR3C
3320	ENSG00000106536	558.226	-1.10851	0.153113	-7.23979	4.49376e-13	2.39532e-12	POU6F2	11281	POU6F2
3321	ENSG00000106537	6713.21	-0.197104	0.0764317	-2.57883	0.00991348	0.0224473	TSPAN13	27075	TSPAN13
3322	ENSG00000106538	164.274	-0.880724	0.265936	-3.31179	0.000927022	0.00246501	RARRES2	5919	RARRES2
3325	ENSG00000106546	2660.62	-2.56281	0.0967349	-26.4931	1.16331e-154	1.43117e-152	AHR	196	AHR
3326	ENSG00000106554	7499.97	-1.0408	0.0808911	-12.8667	6.92701e-38	8.22772e-37	CHCHD3	54927	CHCHD3
3327	ENSG00000106560	50.121	-1.28159	0.482474	-2.65628	0.0079007	0.0182277	GIMAP2	26157	GIMAP2
3330	ENSG00000106588	598.879	-0.863581	0.150797	-5.72679	1.02347e-08	4.2746e-08	PSMA2	5683	PSMA2
3331	ENSG00000106591	5056.49	-0.91642	0.0840635	-10.9015	1.13344e-27	1.02432e-26	MRPL32	64983	MRPL32
3334	ENSG00000106608	2947.33	-2.26951	0.0983784	-23.0692	9.42966e-118	5.748e-116	URGCP	55665	URGCP
3335	ENSG00000106609	9423.91	-1.1074	0.0722137	-15.335	4.46364e-53	7.54209e-52	TMEM248	55069	TMEM248
3337	ENSG00000106615	15528.6	-0.845938	0.0691088	-12.2407	1.88463e-34	2.04933e-33	RHEB	6009	RHEB
3338	ENSG00000106617	2617.58	-1.38084	0.0916766	-15.0621	2.87486e-51	4.64344e-50	PRKAG2	51422	PRKAG2
3343	ENSG00000106635	5884.37	-1.92071	0.0853418	-22.5061	3.61377e-112	1.97434e-110	BCL7B	9275	BCL7B
3344	ENSG00000106636	15741.1	-0.303067	0.0731022	-4.14579	3.38645e-05	0.000106706	YKT6	10652	YKT6
3345	ENSG00000106638	4468.04	-0.240236	0.0825202	-2.91124	0.00359998	0.00882109	TBL2	26608	TBL2
3346	ENSG00000106648	82.5146	-1.38218	0.368822	-3.74755	0.000178572	0.000518831	GALNTL5	168391	GALNTL5
3348	ENSG00000106682	28646.2	-0.800423	0.0746916	-10.7164	8.52768e-27	7.48788e-26	EIF4H	7458	EIF4H
3349	ENSG00000106683	3982.68	-0.880261	0.101492	-8.67324	4.19999e-18	2.75872e-17	LIMK1	3984	LIMK1
3351	ENSG00000106688	289.053	-1.43096	0.208402	-6.86633	6.58723e-12	3.31962e-11	SLC1A1	6505	SLC1A1
3353	ENSG00000106692	2586.54	-0.417669	0.0913466	-4.57235	4.82292e-06	1.64517e-05	FKTN	2218	FKTN
3354	ENSG00000106701	1098.82	-0.583402	0.118936	-4.9052	9.33343e-07	3.37323e-06	FSD1L	83856	FSD1L
3356	ENSG00000106723	3687.97	-1.66364	0.091785	-18.1254	2.00916e-73	5.25829e-72	SPIN1	10927	SPIN1
3358	ENSG00000106771	5774.93	-0.430407	0.0807028	-5.33324	9.64776e-08	3.75322e-07	TMEM245	23731	TMEM245
3360	ENSG00000106780	2533.78	-2.26387	0.0972492	-23.2791	7.22489e-120	4.60385e-118	MEGF9	1955	MEGF9
3362	ENSG00000106789	1278.77	-0.882378	0.116149	-7.59696	3.03159e-14	1.70178e-13	CORO2A	7464	CORO2A
3363	ENSG00000106799	1572.1	-1.39599	0.106294	-13.1333	2.12208e-39	2.62411e-38	TGFBR1	7046	TGFBR1
3369	ENSG00000106829	1313.66	-1.1907	0.114895	-10.3634	3.63771e-25	3.03599e-24	TLE4	7091	TLE4
3374	ENSG00000106948	831.882	-0.883282	0.137784	-6.41061	1.44935e-10	6.78559e-10	AKNA	80709	AKNA
3379	ENSG00000106993	900.299	-0.838158	0.128063	-6.54488	5.95417e-11	2.85139e-10	CDC37L1	55664	CDC37L1
3383	ENSG00000107021	5533.96	-0.606235	0.0821927	-7.37577	1.63395e-13	8.87079e-13	TBC1D13	54662	TBC1D13
3384	ENSG00000107036	2427.06	-1.18116	0.095306	-12.3933	2.84081e-35	3.16356e-34	RIC1	57589	RIC1
3385	ENSG00000107077	2037.69	-1.57171	0.0974045	-16.1359	1.42703e-58	2.71619e-57	KDM4C	23081	KDM4C
3386	ENSG00000107099	207.479	-1.68066	0.262204	-6.40976	1.45748e-10	6.81985e-10	DOCK8	81704	DOCK8
3387	ENSG00000107104	771.981	-2.37485	0.141705	-16.7591	4.8601e-63	1.02202e-61	KANK1	23189	KANK1
3388	ENSG00000107105	443.157	-1.7437	0.189153	-9.21849	3.01311e-20	2.13649e-19	ELAVL2	1993	ELAVL2
3389	ENSG00000107130	2094.09	-0.598372	0.0963393	-6.21109	5.26192e-10	2.37958e-09	NCS1	23413	NCS1
3390	ENSG00000107140	1962.48	-0.537175	0.110664	-4.8541	1.20935e-06	4.32714e-06	TESK1	7016	TESK1
3393	ENSG00000107164	7283.9	-0.827203	0.0771522	-10.7217	8.0508e-27	7.07098e-26	FUBP3	8939	FUBP3
3395	ENSG00000107175	3340.79	-0.233439	0.0907886	-2.57123	0.0101337	0.0229044	CREB3	10488	CREB3
3396	ENSG00000107185	4253.52	-0.67373	0.084297	-7.99233	1.32407e-15	7.90668e-15	RGP1	9827	RGP1
3397	ENSG00000107186	907.145	-0.319568	0.123875	-2.57976	0.00988683	0.022393	MPDZ	8777	MPDZ
3399	ENSG00000107201	700.726	-1.3402	0.147086	-9.11165	8.1137e-20	5.65677e-19	DDX58	23586	DDX58
3401	ENSG00000107242	178.456	-1.46775	0.254253	-5.77278	7.79743e-09	3.27851e-08	PIP5K1B	8395	PIP5K1B
3402	ENSG00000107249	93.561	-1.10083	0.351328	-3.13333	0.00172838	0.00443967	GLIS3	169792	GLIS3
3403	ENSG00000107262	6385.2	-0.78763	0.0839819	-9.37857	6.68731e-21	4.8572e-20	BAG1	573	BAG1
3404	ENSG00000107263	5649.88	-1.11867	0.0896877	-12.4729	1.04892e-35	1.179e-34	RAPGEF1	2889	RAPGEF1
3406	ENSG00000107282	275.088	-1.56752	0.211688	-7.40486	1.31288e-13	7.16465e-13	APBA1	320	APBA1
3407	ENSG00000107290	5328.02	-1.66319	0.0874806	-19.0121	1.3536e-80	4.00249e-79	SETX	23064	SETX
3408	ENSG00000107295	1607.5	-1.5623	0.105235	-14.8458	7.41089e-50	1.15601e-48	SH3GL2	6456	SH3GL2
3411	ENSG00000107338	770.39	-2.34129	0.14286	-16.3887	2.30273e-60	4.58222e-59	SHB	6461	SHB
3412	ENSG00000107341	2566.26	-1.87291	0.0937303	-19.9819	7.90846e-89	2.72583e-87	UBE2R2	54926	UBE2R2
3413	ENSG00000107362	1105.92	-2.35322	0.123507	-19.0533	6.17065e-81	1.83751e-79	ABHD17B	51104	ABHD17B
3414	ENSG00000107371	946.101	-2.19951	0.138968	-15.8275	2.01072e-56	3.6425e-55	EXOSC3	51010	EXOSC3
3415	ENSG00000107372	9172.98	-0.96351	0.07486	-12.8708	6.57048e-38	7.80974e-37	ZFAND5	7763	ZFAND5
3416	ENSG00000107404	4925.45	-0.27364	0.0888143	-3.08104	0.00206281	0.00523924	DVL1	1855	DVL1
3417	ENSG00000107438	4047.55	-0.467644	0.0839077	-5.57331	2.49941e-08	1.01387e-07	PDLIM1	9124	PDLIM1
3418	ENSG00000107443	2961.45	-0.860674	0.0895591	-9.61013	7.24599e-22	5.43393e-21	CCNJ	54619	CCNJ
3422	ENSG00000107521	3407.15	-0.316032	0.0949098	-3.32982	0.000869032	0.00231849	HPS1	3257	HPS1
3425	ENSG00000107554	3416.34	-2.46573	0.0936269	-26.3357	7.48657e-153	8.98095e-151	DNMBP	23268	DNMBP
3426	ENSG00000107560	930.166	-1.86089	0.152339	-12.2155	2.57005e-34	2.78387e-33	RAB11FIP2	22841	RAB11FIP2
3428	ENSG00000107566	3998.36	-0.968882	0.0844494	-11.4729	1.80444e-30	1.76819e-29	ERLIN1	10613	ERLIN1
3429	ENSG00000107581	24116.3	-1.5203	0.0710452	-21.3991	1.36262e-101	6.07571e-100	EIF3A	8661	EIF3A
3431	ENSG00000107611	153.193	-0.947419	0.287969	-3.29	0.00100186	0.00265384	CUBN	8029	CUBN
3432	ENSG00000107614	764.643	-1.01675	0.135023	-7.5302	5.0662e-14	2.81716e-13	TRDMT1	1787	TRDMT1
3433	ENSG00000107625	3341.61	-1.87516	0.0878348	-21.3487	4.00921e-101	1.77125e-99	DDX50	79009	DDX50
3434	ENSG00000107643	6047.22	-1.07915	0.0787408	-13.7051	9.4663e-43	1.26176e-41	MAPK8	5599	MAPK8
3435	ENSG00000107651	3983.66	-1.63217	0.083438	-19.5615	3.29463e-85	1.07511e-83	SEC23IP	11196	SEC23IP
3436	ENSG00000107669	2633.02	-1.25486	0.0908491	-13.8126	2.13957e-43	2.8965e-42	ATE1	11101	ATE1
3437	ENSG00000107672	3585.47	-1.14005	0.0839935	-13.573	5.78785e-42	7.55333e-41	NSMCE4A	54780	NSMCE4A
3438	ENSG00000107679	7905.11	-0.650246	0.0758112	-8.57717	9.72322e-18	6.3055e-17	PLEKHA1	59338	PLEKHA1
3444	ENSG00000107745	6730.45	-0.536255	0.0787811	-6.8069	9.97243e-12	4.98533e-11	MICU1	10367	MICU1
3445	ENSG00000107758	2018.7	-0.911357	0.100266	-9.08942	9.95689e-20	6.92606e-19	PPP3CB	5532	PPP3CB
3446	ENSG00000107771	6367.17	-2.15355	0.0844289	-25.5073	1.63491e-143	1.65003e-141	CCSER2	54462	CCSER2
3447	ENSG00000107779	1852	-2.54245	0.120368	-21.1223	4.96084e-99	2.10082e-97	BMPR1A	657	BMPR1A
3448	ENSG00000107789	2048.45	-1.7844	0.0989398	-18.0353	1.03014e-72	2.66297e-71	MINPP1	9562	MINPP1
3452	ENSG00000107815	2992.25	-1.09616	0.0936631	-11.7032	1.22669e-31	1.24138e-30	TWNK	56652	TWNK
3459	ENSG00000107854	4943.03	-1.4134	0.0819183	-17.2538	1.04774e-66	2.37834e-65	TNKS2	80351	TNKS2
3461	ENSG00000107862	9513.18	-1.28282	0.080569	-15.9221	4.45455e-57	8.18302e-56	GBF1	8729	GBF1
3462	ENSG00000107863	4270	-1.67311	0.0822499	-20.3418	5.48383e-92	2.03137e-90	ARHGAP21	57584	ARHGAP21
3463	ENSG00000107864	413.441	-1.28772	0.172569	-7.46203	8.51969e-14	4.69188e-13	CPEB3	22849	CPEB3
3466	ENSG00000107882	1052.61	-2.35222	0.136636	-17.2152	2.0433e-66	4.60105e-65	SUFU	51684	SUFU
3467	ENSG00000107890	1074.66	-0.812612	0.128317	-6.33287	2.40647e-10	1.11062e-09	ANKRD26	22852	ANKRD26
3468	ENSG00000107897	4591.12	-0.527523	0.0824901	-6.39499	1.60557e-10	7.49198e-10	ACBD5	91452	ACBD5
3470	ENSG00000107929	6279.84	-2.59257	0.080718	-32.1188	2.40589e-226	8.72046e-224	LARP4B	23185	LARP4B
3471	ENSG00000107937	11245.1	-1.59163	0.0709885	-22.421	2.45803e-111	1.3152e-109	GTPBP4	23560	GTPBP4
3472	ENSG00000107938	3739.43	-1.85452	0.0883388	-20.9933	7.55381e-98	3.14748e-96	EDRF1	26098	EDRF1
3473	ENSG00000107949	6215.1	-0.826035	0.0807897	-10.2245	1.54e-24	1.25816e-23	BCCIP	56647	BCCIP
3474	ENSG00000107951	1507.81	-1.93619	0.109671	-17.6546	9.38079e-70	2.28811e-68	MTPAP	55149	MTPAP
3476	ENSG00000107957	12419.2	-0.343583	0.0790001	-4.34915	1.36665e-05	4.48268e-05	SH3PXD2A	9644	SH3PXD2A
3477	ENSG00000107959	12372.9	-0.354364	0.0735576	-4.81751	1.45362e-06	5.17862e-06	PITRM1	10531	PITRM1
3478	ENSG00000107960	808.115	-0.362221	0.1339	-2.70516	0.00682723	0.0159752	STN1	79991	STN1
3482	ENSG00000108010	6455.07	-0.722119	0.0812446	-8.88822	6.20978e-19	4.1991e-18	GLRX3	10539	GLRX3
3484	ENSG00000108021	9405.91	-2.25844	0.0741599	-30.4537	1.06949e-203	3.08131e-201	TASOR2	54906	TASOR2
3486	ENSG00000108055	7494.8	-2.18394	0.0757375	-28.8357	7.6674e-183	1.55699e-180	SMC3	9126	SMC3
3487	ENSG00000108061	1965.04	-2.98484	0.10874	-27.4493	7.09028e-166	1.0766e-163	SHOC2	8036	SHOC2
3488	ENSG00000108064	4542.97	-0.672603	0.088007	-7.6426	2.12874e-14	1.20338e-13	TFAM	7019	TFAM
3489	ENSG00000108091	4392.74	-2.21522	0.0862948	-25.6704	2.50217e-145	2.62759e-143	CCDC6	8030	CCDC6
3490	ENSG00000108094	2942.6	-2.28905	0.0928669	-24.6487	3.79659e-134	3.19948e-132	CUL2	8453	CUL2
3491	ENSG00000108100	3769.81	-1.241	0.0835892	-14.8464	7.34147e-50	1.14571e-48	CCNY	219771	CCNY
3494	ENSG00000108175	1835.5	-2.5868	0.118948	-21.7474	7.31503e-105	3.47299e-103	ZMIZ1	57178	ZMIZ1
3495	ENSG00000108176	11743.3	-0.304162	0.0702302	-4.33093	1.48483e-05	4.85284e-05	DNAJC12	56521	DNAJC12
3498	ENSG00000108219	4255.95	-0.722121	0.084749	-8.52071	1.58581e-17	1.01899e-16	TSPAN14	81619	TSPAN14
3500	ENSG00000108239	927.398	-2.82244	0.140305	-20.1165	5.29224e-90	1.87588e-88	TBC1D12	23232	TBC1D12
3504	ENSG00000108256	10015	-0.24645	0.0728893	-3.38116	0.00072181	0.00194341	NUFIP2	57532	NUFIP2
3505	ENSG00000108262	4246.73	-0.6454	0.0973053	-6.63273	3.29532e-11	1.59853e-10	GIT1	28964	GIT1
3507	ENSG00000108306	457.381	-1.36182	0.165301	-8.23841	1.74513e-16	1.07998e-15	FBXL20	84961	FBXL20
3509	ENSG00000108312	13026.1	-0.616859	0.0772498	-7.98526	1.40227e-15	8.35732e-15	UBTF	7343	UBTF
3511	ENSG00000108344	13704.8	-0.549024	0.0845482	-6.49362	8.37959e-11	3.9717e-10	PSMD3	5709	PSMD3
3512	ENSG00000108349	4836.44	-1.18682	0.0880489	-13.4791	2.07737e-41	2.68814e-40	CASC3	22794	CASC3
3515	ENSG00000108375	571.358	-1.59504	0.163998	-9.72596	2.33691e-22	1.78709e-21	RNF43	54894	RNF43
3518	ENSG00000108384	1942.92	-0.739357	0.0978094	-7.55917	4.05655e-14	2.2662e-13	RAD51C	5889	RAD51C
3520	ENSG00000108389	2587.49	-0.510624	0.0911918	-5.59945	2.15031e-08	8.7616e-08	MTMR4	9110	MTMR4
3521	ENSG00000108395	2315.23	-0.737124	0.0931004	-7.91752	2.42303e-15	1.42843e-14	TRIM37	4591	TRIM37
3523	ENSG00000108406	4943.57	-0.447519	0.0801851	-5.58107	2.39039e-08	9.70933e-08	DHX40	79665	DHX40
3525	ENSG00000108423	650.312	-1.84496	0.146174	-12.6217	1.60393e-36	1.84277e-35	TUBD1	51174	TUBD1
3526	ENSG00000108424	36735	-1.05489	0.0677666	-15.5665	1.22937e-54	2.14719e-53	KPNB1	3837	KPNB1
3527	ENSG00000108433	2408.22	-0.727987	0.0921151	-7.90302	2.72223e-15	1.60118e-14	GOSR2	9570	GOSR2
3530	ENSG00000108443	2855.11	-1.84374	0.0913662	-20.1797	1.47676e-90	5.30705e-89	RPS6KB1	6198	RPS6KB1
3531	ENSG00000108448	829.752	-1.3147	0.136718	-9.61613	6.8357e-22	5.13195e-21	TRIM16L	147166	TRIM16L
3534	ENSG00000108468	11451.9	-0.325185	0.0710134	-4.5792	4.66756e-06	1.59449e-05	CBX1	10951	CBX1
3535	ENSG00000108469	3425.89	-0.362975	0.0972548	-3.73221	0.00018981	0.00054973	RECQL5	9400	RECQL5
3538	ENSG00000108506	1484.06	-0.622694	0.113562	-5.48331	4.1743e-08	1.66641e-07	INTS2	57508	INTS2
3540	ENSG00000108510	4689.14	-2.05188	0.0842516	-24.3542	5.23231e-131	4.12094e-129	MED13	9969	MED13
3549	ENSG00000108557	2661.99	-1.35104	0.106544	-12.6805	7.58274e-37	8.78675e-36	RAI1	10743	RAI1
3550	ENSG00000108559	3560.99	-1.23355	0.0888959	-13.8763	8.81955e-44	1.20804e-42	NUP88	4927	NUP88
3551	ENSG00000108561	7843.96	-0.356912	0.081032	-4.40458	1.05987e-05	3.51472e-05	C1QBP	708	C1QBP
3553	ENSG00000108578	5063.31	-0.488735	0.0845426	-5.78092	7.42913e-09	3.12723e-08	BLMH	642	BLMH
3555	ENSG00000108587	2887.56	-1.88692	0.0906325	-20.8195	2.88231e-96	1.16499e-94	GOSR1	9527	GOSR1
3556	ENSG00000108588	8889.23	-0.535069	0.0722451	-7.40629	1.29878e-13	7.09227e-13	CCDC47	57003	CCDC47
3557	ENSG00000108590	871.331	-1.3585	0.136421	-9.95818	2.32271e-23	1.83235e-22	MED31	51003	MED31
3558	ENSG00000108591	2924.81	-0.697762	0.109245	-6.38716	1.68999e-10	7.87938e-10	DRG2	1819	DRG2
3559	ENSG00000108592	4655.13	-0.728473	0.0815852	-8.92898	4.29951e-19	2.92143e-18	FTSJ3	117246	FTSJ3
3560	ENSG00000108599	1958.38	-1.8878	0.111851	-16.8779	6.54416e-64	1.40329e-62	AKAP10	11216	AKAP10
3566	ENSG00000108651	4480.46	-1.39387	0.0803622	-17.3448	2.15847e-67	4.99039e-66	UTP6	55813	UTP6
3568	ENSG00000108666	1611.96	-0.598244	0.114335	-5.23239	1.67336e-07	6.40911e-07	C17orf75	64149	C17orf75
3569	ENSG00000108669	2631.03	-1.23355	0.0925048	-13.3349	1.44953e-40	1.83692e-39	CYTH1	9267	CYTH1
3570	ENSG00000108671	10185.2	-1.44203	0.0723152	-19.9409	1.79638e-88	6.14763e-87	PSMD11	5717	PSMD11
3581	ENSG00000108774	2765.47	-0.426045	0.0924034	-4.61071	4.01293e-06	1.38014e-05	RAB5C	5878	RAB5C
3585	ENSG00000108788	7255.68	-0.94338	0.0772883	-12.206	2.88786e-34	3.1251e-33	MLX	6945	MLX
3590	ENSG00000108819	3351.43	-1.20014	0.097838	-12.2666	1.36937e-34	1.49628e-33	PPP1R9B	84687	PPP1R9B
3594	ENSG00000108826	5258.83	-0.970207	0.0787721	-12.3166	7.37038e-35	8.11127e-34	MRPL27	51264	MRPL27
3596	ENSG00000108829	13109.2	-0.943662	0.0787137	-11.9885	4.08037e-33	4.28757e-32	LRRC59	55379	LRRC59
3601	ENSG00000108848	20623.6	-0.882612	0.0683092	-12.9208	3.43376e-38	4.10602e-37	LUC7L3	51747	LUC7L3
3604	ENSG00000108854	1146.52	-2.57512	0.124008	-20.7658	8.82296e-96	3.53642e-94	SMURF2	64750	SMURF2
3607	ENSG00000108883	18044	-0.771755	0.076102	-10.1411	3.63133e-24	2.93194e-23	EFTUD2	9343	EFTUD2
3610	ENSG00000108946	20736	-0.310569	0.0724983	-4.28381	1.83721e-05	5.94858e-05	PRKAR1A	5573	PRKAR1A
3613	ENSG00000108953	38846.2	-0.453584	0.0728173	-6.22907	4.69207e-10	2.12673e-09	YWHAE	7531	YWHAE
3616	ENSG00000108961	471.225	-0.451491	0.171104	-2.63869	0.00832273	0.0191307	RANGRF	29098	RANGRF
3618	ENSG00000108984	1655.85	-0.444341	0.101058	-4.39688	1.0982e-05	3.63611e-05	MAP2K6	5608	MAP2K6
3620	ENSG00000109046	17721.3	-0.35305	0.0680884	-5.18517	2.15821e-07	8.19916e-07	WSB1	26118	WSB1
3623	ENSG00000109062	7715.92	-0.522458	0.0827397	-6.31448	2.7108e-10	1.24783e-09	SLC9A3R1	9368	SLC9A3R1
3625	ENSG00000109065	6888.45	-0.331654	0.0856281	-3.87319	0.000107418	0.000320722	NAT9	26151	NAT9
3626	ENSG00000109066	3371.84	-0.671799	0.098986	-6.78681	1.14641e-11	5.7124e-11	TMEM104	54868	TMEM104
3630	ENSG00000109084	3213.3	-0.827178	0.0895115	-9.24102	2.44157e-20	1.73965e-19	TMEM97	27346	TMEM97
3636	ENSG00000109111	10232.5	-0.960937	0.0791201	-12.1453	6.0767e-34	6.52147e-33	SUPT6H	6830	SUPT6H
3638	ENSG00000109118	1836.8	-2.25794	0.106653	-21.171	1.76663e-99	7.56689e-98	PHF12	57649	PHF12
3640	ENSG00000109133	6723.34	-0.577491	0.0749941	-7.70049	1.35551e-14	7.72751e-14	TMEM33	55161	TMEM33
3643	ENSG00000109171	4019.41	-1.89191	0.084717	-22.3321	1.80171e-110	9.47488e-109	SLAIN2	57606	SLAIN2
3644	ENSG00000109180	14947.5	-0.360851	0.0691205	-5.22061	1.78334e-07	6.81726e-07	OCIAD1	54940	OCIAD1
3647	ENSG00000109184	1908.56	-0.586565	0.100317	-5.84709	5.00252e-09	2.12997e-08	DCUN1D4	23142	DCUN1D4
3648	ENSG00000109189	893.566	-1.29065	0.126866	-10.1733	2.60859e-24	2.11835e-23	USP46	64854	USP46
3652	ENSG00000109220	646.914	-2.06532	0.150787	-13.697	1.05865e-42	1.40773e-41	CHIC2	26511	CHIC2
3655	ENSG00000109270	2272.57	-0.954821	0.0956926	-9.978	1.90256e-23	1.50372e-22	LAMTOR3	8649	LAMTOR3
3657	ENSG00000109320	2108.56	-3.51447	0.122247	-28.7489	9.34373e-182	1.84192e-179	NFKB1	4790	NFKB1
3660	ENSG00000109332	14427.6	-0.933984	0.0705646	-13.2359	5.44617e-40	6.83998e-39	UBE2D3	7323	UBE2D3
3661	ENSG00000109339	429.48	-0.862412	0.171265	-5.03554	4.76507e-07	1.76492e-06	MAPK10	5602	MAPK10
3662	ENSG00000109381	1892.27	-1.39587	0.102077	-13.6747	1.43734e-42	1.90528e-41	ELF2	1998	ELF2
3665	ENSG00000109436	2056.44	-0.686933	0.0949979	-7.23103	4.7934e-13	2.5506e-12	TBC1D9	23158	TBC1D9
3666	ENSG00000109445	2948.09	-0.689141	0.0908906	-7.58209	3.40038e-14	1.90499e-13	ZNF330	27309	ZNF330
3667	ENSG00000109452	2956.1	-2.17674	0.0958073	-22.72	2.84358e-114	1.60291e-112	INPP4B	8821	INPP4B
3668	ENSG00000109458	379.179	-1.42781	0.180718	-7.9008	2.77117e-15	1.6294e-14	GAB1	2549	GAB1
3669	ENSG00000109466	1939.78	-1.20645	0.100736	-11.9763	4.72919e-33	4.96315e-32	KLHL2	11275	KLHL2
3673	ENSG00000109501	4420.44	-0.464077	0.0983008	-4.72099	2.34694e-06	8.22209e-06	WFS1	7466	WFS1
3675	ENSG00000109519	9314.21	-0.32072	0.0856825	-3.74312	0.000181747	0.000527601	GRPEL1	80273	GRPEL1
3676	ENSG00000109534	951.73	-1.84004	0.129916	-14.1633	1.5458e-45	2.1977e-44	GAR1	54433	GAR1
3677	ENSG00000109536	2026.26	-1.54483	0.103169	-14.9739	1.08813e-50	1.72937e-49	FRG1	2483	FRG1
3678	ENSG00000109572	5055.9	-1.09007	0.0795433	-13.7041	9.59436e-43	1.27782e-41	CLCN3	1182	CLCN3
3681	ENSG00000109606	30632.9	-1.28639	0.0671447	-19.1584	8.23045e-82	2.49272e-80	DHX15	1665	DHX15
3685	ENSG00000109654	2010.81	-0.653491	0.0987389	-6.61838	3.63164e-11	1.75713e-10	TRIM2	23321	TRIM2
3686	ENSG00000109667	24.5939	-2.19694	0.701099	-3.13356	0.00172698	0.00443643	SLC2A9	56606	SLC2A9
3687	ENSG00000109670	2056.84	-0.585036	0.0964734	-6.06422	1.32596e-09	5.85728e-09	FBXW7	55294	FBXW7
3688	ENSG00000109674	606.415	-2.04184	0.153893	-13.2679	3.55222e-40	4.47299e-39	NEIL3	55247	NEIL3
3689	ENSG00000109680	748.524	-0.807761	0.146323	-5.52038	3.38273e-08	1.35813e-07	TBC1D19	55296	TBC1D19
3690	ENSG00000109684	773.422	-1.28763	0.138478	-9.29843	1.42531e-20	1.02356e-19	CLNK	116449	CLNK
3691	ENSG00000109685	21616.8	-0.571045	0.0700013	-8.15764	3.41645e-16	2.08595e-15	NSD2	7468	NSD2
3692	ENSG00000109686	1916.59	-1.1154	0.0980331	-11.3778	5.39261e-30	5.22055e-29	SH3D19	152503	SH3D19
3693	ENSG00000109689	4909.45	-2.0547	0.0810598	-25.348	9.46181e-142	9.21815e-140	STIM2	57620	STIM2
3696	ENSG00000109738	813.628	-0.788138	0.129827	-6.07068	1.27368e-09	5.63519e-09	GLRB	2743	GLRB
3698	ENSG00000109756	2148.25	-2.40954	0.101527	-23.7329	1.64894e-124	1.14843e-122	RAPGEF2	9693	RAPGEF2
3699	ENSG00000109758	1216.6	-1.50869	0.140539	-10.735	6.97227e-27	6.13811e-26	HGFAC	3083	HGFAC
3700	ENSG00000109762	1111.97	-1.0931	0.118643	-9.21341	3.15922e-20	2.23774e-19	SNX25	83891	SNX25
3702	ENSG00000109775	946.024	-0.349049	0.124286	-2.80842	0.00497849	0.0119369	UFSP2	55325	UFSP2
3703	ENSG00000109787	3767.33	-1.77506	0.0850933	-20.8602	1.23171e-96	5.03878e-95	KLF3	51274	KLF3
3706	ENSG00000109805	6861.48	-1.53906	0.0768372	-20.0302	3.00716e-89	1.05045e-87	NCAPG	64151	NCAPG
3707	ENSG00000109814	5087.26	-1.04103	0.0832944	-12.4982	7.6343e-36	8.6126e-35	UGDH	7358	UGDH
3708	ENSG00000109819	1635.13	-1.69553	0.110638	-15.3249	5.21012e-53	8.79019e-52	PPARGC1A	10891	PPARGC1A
3714	ENSG00000109881	2241.46	-0.612816	0.0938275	-6.53131	6.51983e-11	3.11343e-10	CCDC34	91057	CCDC34
3716	ENSG00000109911	581.359	-1.62313	0.153782	-10.5548	4.8292e-26	4.14639e-25	ELP4	26610	ELP4
3717	ENSG00000109917	5687.16	-0.40417	0.0786234	-5.14058	2.7389e-07	1.03157e-06	ZPR1	8882	ZPR1
3718	ENSG00000109919	8177.97	-0.692653	0.0806011	-8.59359	8.42939e-18	5.48334e-17	MTCH2	23788	MTCH2
3719	ENSG00000109920	5310.49	-1.64563	0.0798065	-20.6203	1.80394e-94	7.07083e-93	FNBP4	23360	FNBP4
3720	ENSG00000109927	257.838	-1.46366	0.213962	-6.84073	7.87913e-12	3.95706e-11	TECTA	7007	TECTA
3721	ENSG00000109929	10776.1	-0.255674	0.0794313	-3.21881	0.00128725	0.00336425	SC5D	6309	SC5D
3730	ENSG00000110025	88.1082	-1.01199	0.356227	-2.84085	0.00449933	0.0108544	SNX15	29907	SNX15
3732	ENSG00000110042	225.264	-2.4572	0.256569	-9.57714	9.97673e-22	7.44863e-21	DTX4	23220	DTX4
3735	ENSG00000110048	5119.98	-1.90591	0.0819554	-23.2555	1.25182e-119	7.91697e-118	OSBP	5007	OSBP
3737	ENSG00000110060	1577.59	-2.02105	0.107094	-18.8717	1.94935e-79	5.68922e-78	PUS3	83480	PUS3
3738	ENSG00000110063	1321.45	-0.844685	0.122735	-6.88217	5.89477e-12	2.97777e-11	DCPS	28960	DCPS
3739	ENSG00000110066	7404.14	-1.96533	0.0757599	-25.9415	2.26783e-148	2.54821e-146	KMT5B	51111	KMT5B
3741	ENSG00000110075	12749.8	-1.87864	0.0729555	-25.7505	3.18032e-146	3.41418e-144	PPP6R3	55291	PPP6R3
3746	ENSG00000110090	9209.73	-0.952085	0.0761228	-12.5072	6.8158e-36	7.70469e-35	CPT1A	1374	CPT1A
3748	ENSG00000110104	6470.47	-1.4531	0.105832	-13.7302	6.69357e-43	8.95016e-42	CCDC86	79080	CCDC86
3749	ENSG00000110107	11264.5	-0.977462	0.0816989	-11.9642	5.47157e-33	5.72798e-32	PRPF19	27339	PRPF19
3750	ENSG00000110108	3470.55	-0.601318	0.0954424	-6.30032	2.97024e-10	1.36409e-09	TMEM109	79073	TMEM109
3754	ENSG00000110172	6629.7	-1.12968	0.0754413	-14.9743	1.08065e-50	1.71829e-49	CHORDC1	26973	CHORDC1
3758	ENSG00000110218	2846.17	-2.63338	0.093159	-28.2675	8.66368e-176	1.5872e-173	PANX1	24145	PANX1
3763	ENSG00000110274	5488.05	-0.569096	0.0856246	-6.6464	3.00348e-11	1.46012e-10	CEP164	22897	CEP164
3768	ENSG00000110328	3415.02	-0.370248	0.0937009	-3.95138	7.77014e-05	0.00023567	GALNT18	374378	GALNT18
3769	ENSG00000110330	4611.86	-1.0768	0.0828546	-12.9963	1.28384e-38	1.55337e-37	BIRC2	329	BIRC2
3770	ENSG00000110344	5823.17	-1.06605	0.0770045	-13.844	1.38257e-43	1.88456e-42	UBE4A	9354	UBE4A
3771	ENSG00000110367	6408.17	-1.90113	0.078838	-24.1143	1.76771e-128	1.34509e-126	DDX6	1656	DDX6
3773	ENSG00000110395	3247.23	-1.39175	0.0957705	-14.5321	7.58342e-48	1.13512e-46	CBL	867	CBL
3774	ENSG00000110400	3611.43	-1.28016	0.0945183	-13.544	8.59626e-42	1.11967e-40	NECTIN1	5818	NECTIN1
3775	ENSG00000110422	1611.72	-1.56323	0.106493	-14.6793	8.75062e-49	1.33654e-47	HIPK3	10114	HIPK3
3777	ENSG00000110429	2432.97	-0.692954	0.0907903	-7.63247	2.30292e-14	1.29989e-13	FBXO3	26273	FBXO3
3778	ENSG00000110435	1962.29	-1.35284	0.0977155	-13.8447	1.36949e-43	1.86749e-42	PDHX	8050	PDHX
3780	ENSG00000110442	2413.72	-0.55643	0.0935415	-5.94848	2.70637e-09	1.17155e-08	COMMD9	29099	COMMD9
3783	ENSG00000110455	843.261	-0.438405	0.132995	-3.2964	0.000979334	0.00259694	ACCS	84680	ACCS
3786	ENSG00000110497	1910.54	-2.82308	0.12328	-22.8997	4.68231e-116	2.74975e-114	AMBRA1	55626	AMBRA1
3787	ENSG00000110514	6534.92	-1.50778	0.0855063	-17.6336	1.36117e-69	3.30573e-68	MADD	8567	MADD
3790	ENSG00000110619	10280.3	-0.721522	0.0739005	-9.76343	1.61594e-22	1.24279e-21	CARS1	833	CARS1
3793	ENSG00000110660	2939.83	-1.90265	0.0913327	-20.832	2.21861e-96	8.99964e-95	SLC35F2	54733	SLC35F2
3798	ENSG00000110696	11668.5	-0.37913	0.0747429	-5.07246	3.92711e-07	1.46421e-06	C11orf58	10944	C11orf58
3801	ENSG00000110711	5734.27	-0.269986	0.0952019	-2.83593	0.00456927	0.0110176	AIP	9049	AIP
3802	ENSG00000110713	12203.5	-2.06623	0.0741985	-27.8473	1.1601e-170	1.88916e-168	NUP98	4928	NUP98
3805	ENSG00000110721	4193.95	-1.32749	0.0833802	-15.9209	4.53958e-57	8.33468e-56	CHKA	1119	CHKA
3806	ENSG00000110723	2265.42	-1.10984	0.101222	-10.9644	5.66621e-28	5.16781e-27	EXPH5	23086	EXPH5
3807	ENSG00000110756	2510.2	-1.5641	0.0938117	-16.6728	2.06711e-62	4.31189e-61	HPS5	11234	HPS5
3808	ENSG00000110768	3993.84	-1.73765	0.0840429	-20.6758	5.72664e-95	2.26306e-93	GTF2H1	2965	GTF2H1
3812	ENSG00000110801	925.154	-0.431705	0.130426	-3.30996	0.000933096	0.00247999	PSMD9	5715	PSMD9
3814	ENSG00000110841	4998.65	-0.615185	0.0784657	-7.84017	4.49921e-15	2.61941e-14	PPFIBP1	8496	PPFIBP1
3817	ENSG00000110851	4811.32	-1.8723	0.0811148	-23.0821	7.00338e-118	4.28452e-116	PRDM4	11108	PRDM4
3818	ENSG00000110852	240.13	-0.893003	0.220055	-4.05809	4.94756e-05	0.000153288	CLEC2B	9976	CLEC2B
3820	ENSG00000110876	67.3168	-1.28824	0.411811	-3.12823	0.00175861	0.00451288	SELPLG	6404	SELPLG
3821	ENSG00000110880	8066.08	-1.55517	0.0763268	-20.3752	2.77821e-92	1.03596e-90	CORO1C	23603	CORO1C
3825	ENSG00000110900	2760.59	-0.914368	0.0932201	-9.8087	1.03289e-22	7.99119e-22	TSPAN11	441631	TSPAN11
3826	ENSG00000110906	5499.72	-1.62132	0.0808419	-20.0555	1.80688e-89	6.33801e-88	KCTD10	83892	KCTD10
3829	ENSG00000110921	5915.11	-1.06735	0.0920728	-11.5924	4.50217e-31	4.4768e-30	MVK	4598	MVK
3831	ENSG00000110931	3213.62	-0.553859	0.0873148	-6.34325	2.24967e-10	1.03925e-09	CAMKK2	10645	CAMKK2
3835	ENSG00000110958	14151.8	-1.58975	0.0750055	-21.1951	1.05902e-99	4.56502e-98	PTGES3	10728	PTGES3
3837	ENSG00000110987	1154.22	-1.20263	0.124275	-9.67719	3.7695e-22	2.86314e-21	BCL7A	605	BCL7A
3838	ENSG00000111011	5837.15	-0.317236	0.0781659	-4.05849	4.93901e-05	0.000153051	RSRC2	65117	RSRC2
3842	ENSG00000111052	1921.41	-1.78428	0.102462	-17.4141	6.45346e-68	1.50651e-66	LIN7A	8825	LIN7A
3847	ENSG00000111110	2327.18	-1.77626	0.0972155	-18.2714	1.39807e-74	3.74921e-73	PPM1H	57460	PPM1H
3848	ENSG00000111142	9392.46	-1.52653	0.0759409	-20.1015	7.15308e-90	2.5275e-88	METAP2	10988	METAP2
3849	ENSG00000111144	10537.9	-0.369553	0.0736895	-5.015	5.30333e-07	1.95484e-06	LTA4H	4048	LTA4H
3850	ENSG00000111145	547.889	-1.17311	0.152166	-7.7094	1.26415e-14	7.2189e-14	ELK3	2004	ELK3
3851	ENSG00000111181	199.727	-0.679185	0.247278	-2.74664	0.00602092	0.0142208	SLC6A12	6539	SLC6A12
3852	ENSG00000111186	3167.16	-1.84289	0.115837	-15.9094	5.4576e-57	9.98752e-56	WNT5B	81029	WNT5B
3853	ENSG00000111196	1906.78	-0.947949	0.112715	-8.41014	4.09506e-17	2.58939e-16	MAGOHB	55110	MAGOHB
3855	ENSG00000111203	5161.52	-0.647579	0.08349	-7.75636	8.73995e-15	5.02841e-14	ITFG2	55846	ITFG2
3856	ENSG00000111206	13601.7	-0.60758	0.0813327	-7.47031	8.0006e-14	4.41684e-13	FOXM1	2305	FOXM1
3857	ENSG00000111215	1105.67	-1.07175	0.131839	-8.12927	4.3189e-16	2.62838e-15	PRH1	5554	PRR4
3858	ENSG00000111218	3841.91	-0.340096	0.084634	-4.01843	5.85865e-05	0.000180092	PRMT8	56341	PRMT8
3859	ENSG00000111224	8542.94	-1.0656	0.074109	-14.3788	7.02886e-47	1.02881e-45	PARP11	57097	PARP11
3861	ENSG00000111231	3553.1	-0.851528	0.0899375	-9.468	2.85249e-21	2.10128e-20	GPN3	51184	GPN3
3865	ENSG00000111247	26216.2	-0.176876	0.0742599	-2.38185	0.0172258	0.0372436	RAD51AP1	10635	RAD51AP1
3868	ENSG00000111254	1500.35	-0.63625	0.104106	-6.11156	9.8661e-10	4.39974e-09	AKAP3	10566	AKAP3
3869	ENSG00000111261	10528	-0.67051	0.0717375	-9.34672	9.04093e-21	6.54274e-20	MANSC1	54682	MANSC1
3871	ENSG00000111266	1992.42	-2.39245	0.106199	-22.5279	2.2106e-112	1.21166e-110	DUSP16	80824	DUSP16
3872	ENSG00000111269	6392	-0.698547	0.0788978	-8.85383	8.45658e-19	5.69443e-18	CREBL2	1389	CREBL2
3876	ENSG00000111291	143.909	-1.32482	0.294539	-4.49793	6.86182e-06	2.31282e-05	GPRC5D	55507	GPRC5D
3877	ENSG00000111300	4907.88	-0.928949	0.0845855	-10.9824	4.64608e-28	4.2466e-27	NAA25	80018	NAA25
3889	ENSG00000111358	2158.59	-0.485703	0.0966566	-5.02504	5.03332e-07	1.85897e-06	GTF2H3	2967	GTF2H3
3891	ENSG00000111364	3045.34	-0.970167	0.0950614	-10.2057	1.86979e-24	1.52501e-23	DDX55	57696	DDX55
3892	ENSG00000111371	50571.3	-1.40895	0.0685377	-20.5573	6.62218e-94	2.57174e-92	SLC38A1	81539	SLC38A1
3895	ENSG00000111412	5634.09	-0.889315	0.0788731	-11.2753	1.73851e-29	1.66157e-28	SPRING1	79794	SPRING1
3896	ENSG00000111424	1506.26	-1.81721	0.117989	-15.4015	1.59847e-53	2.72549e-52	VDR	7421	VDR
3899	ENSG00000111450	1608.05	-0.253656	0.10427	-2.43267	0.0149879	0.0327751	STX2	2054	STX2
3900	ENSG00000111452	2948.93	-1.09997	0.100104	-10.9882	4.35303e-28	3.98415e-27	ADGRD1	283383	ADGRD1
3901	ENSG00000111481	20377	-0.19682	0.0694895	-2.83237	0.00462043	0.0111337	COPZ1	22818	COPZ1
3902	ENSG00000111490	1134.34	-2.77517	0.131087	-21.1705	1.78813e-99	7.64923e-98	TBC1D30	23329	TBC1D30
3903	ENSG00000111530	19214.2	-1.67565	0.0713876	-23.4725	7.78135e-122	5.1736e-120	CAND1	55832	CAND1
3906	ENSG00000111540	2990.65	-0.328509	0.0909145	-3.61338	0.00030223	0.000856124	RAB5B	5869	RAB5B
3907	ENSG00000111554	1341.63	-1.27054	0.109927	-11.558	6.72555e-31	6.66211e-30	MDM1	56890	MDM1
3908	ENSG00000111581	8426.94	-0.961498	0.0795962	-12.0797	1.35214e-33	1.43783e-32	NUP107	57122	NUP107
3909	ENSG00000111596	5035.03	-2.71676	0.0819996	-33.1314	1.05104e-240	4.32068e-238	CNOT2	4848	CNOT2
3911	ENSG00000111605	12593.2	-1.25642	0.0746368	-16.8338	1.37851e-63	2.93359e-62	CPSF6	11052	CPSF6
3912	ENSG00000111615	4198.15	-1.25412	0.0858949	-14.6006	2.78182e-48	4.20692e-47	KRR1	11103	KRR1
3915	ENSG00000111641	23288.1	-1.03343	0.0773083	-13.3677	9.34357e-41	1.18854e-39	NOP2	4839	NOP2
3916	ENSG00000111642	45546.2	-0.332919	0.0698244	-4.76795	1.86114e-06	6.57945e-06	CHD4	1108	CHD4
3918	ENSG00000111647	1608.25	-1.40749	0.106824	-13.1758	1.20991e-39	1.50497e-38	UHRF1BP1L	23074	UHRF1BP1L
3922	ENSG00000111665	6920.93	-0.786816	0.0775838	-10.1415	3.61509e-24	2.91952e-23	CDCA3	83461	CDCA3
3926	ENSG00000111670	4879.3	-0.972594	0.0828267	-11.7425	7.71553e-32	7.84564e-31	GNPTAB	79158	GNPTAB
3932	ENSG00000111684	5466.29	-0.179268	0.0775908	-2.31043	0.0208644	0.0442701	LPCAT3	10162	LPCAT3
3933	ENSG00000111696	2732.99	-1.37503	0.0948696	-14.4939	1.324e-47	1.97046e-46	NT5DC3	51559	NT5DC3
3937	ENSG00000111707	11733.4	-0.262811	0.0702705	-3.73999	0.000184029	0.000533996	SUDS3	64426	SUDS3
3938	ENSG00000111711	7381.52	-0.388883	0.0793525	-4.9007	9.54964e-07	3.4473e-06	GOLT1B	51026	GOLT1B
3941	ENSG00000111725	3901.3	-1.52051	0.0954825	-15.9245	4.28696e-57	7.88375e-56	PRKAB1	5564	PRKAB1
3942	ENSG00000111726	10916	-0.468388	0.0745731	-6.28093	3.36547e-10	1.53993e-09	CMAS	55907	CMAS
3943	ENSG00000111727	1035.74	-1.84129	0.129549	-14.2131	7.60248e-46	1.08774e-44	HCFC2	29915	HCFC2
3946	ENSG00000111731	8968.09	-0.728632	0.0722906	-10.0792	6.82733e-24	5.47046e-23	C2CD5	9847	C2CD5
3948	ENSG00000111737	8753.48	-1.63754	0.0844239	-19.3966	8.24727e-84	2.59093e-82	RAB35	11021	RAB35
3953	ENSG00000111785	2490.56	-2.04108	0.0979284	-20.8425	1.78199e-96	7.24599e-95	RIC8B	55188	RIC8B
3954	ENSG00000111786	22548.1	-0.210806	0.069732	-3.0231	0.00250203	0.00628332	SRSF9	8683	SRSF9
3956	ENSG00000111790	6838.27	-0.730762	0.0747892	-9.77095	1.50032e-22	1.1544e-21	FGFR1OP2	26127	FGFR1OP2
3958	ENSG00000111799	1556.4	-0.337154	0.102816	-3.2792	0.00104101	0.00275163	COL12A1	1303	COL12A1
3960	ENSG00000111802	4299.88	-0.857134	0.0828379	-10.3471	4.31237e-25	3.58396e-24	TDP2	51567	TDP2
3961	ENSG00000111816	2213.28	-1.09472	0.0953353	-11.4829	1.60821e-30	1.57912e-29	FRK	2444	FRK
3962	ENSG00000111817	315.88	-1.50324	0.204293	-7.35824	1.86346e-13	1.00844e-12	DSE	29940	DSE
3963	ENSG00000111832	2294.08	-0.759353	0.0978201	-7.76275	8.31057e-15	4.78791e-14	RWDD1	51389	RWDD1
3967	ENSG00000111845	2357.56	-1.73874	0.0946731	-18.3658	2.46994e-75	6.69824e-74	PAK1IP1	55003	PAK1IP1
3968	ENSG00000111846	643.814	-1.87642	0.154472	-12.1473	5.92807e-34	6.37008e-33	GCNT2	2651	GCNT2
3969	ENSG00000111850	244.944	-0.489364	0.214064	-2.28607	0.0222504	0.0468715	SMIM8	57150	SMIM8
3971	ENSG00000111860	371.036	-2.34865	0.192941	-12.1729	4.33505e-34	4.67168e-33	CEP85L	387119	CEP85L
3973	ENSG00000111875	1106.49	-1.83745	0.122015	-15.0592	3.00384e-51	4.84712e-50	ASF1A	25842	ASF1A
3974	ENSG00000111877	515.502	-1.72668	0.172178	-10.0284	1.14317e-23	9.08851e-23	MCM9	254394	MCM9
3975	ENSG00000111879	673.535	-1.23744	0.144779	-8.54711	1.26213e-17	8.13952e-17	FAM184A	79632	FAM184A
3976	ENSG00000111880	1438.55	-2.69833	0.117251	-23.0134	3.42507e-117	2.06171e-115	RNGTT	8732	RNGTT
3977	ENSG00000111885	5307.69	-1.77122	0.0797334	-22.2143	2.49932e-109	1.29416e-107	MAN1A1	4121	MAN1A1
3978	ENSG00000111886	115.411	-2.26753	0.331222	-6.84596	7.59645e-12	3.81736e-11	GABRR2	2570	GABRR2
3979	ENSG00000111897	7047.05	-0.317543	0.0779088	-4.07583	4.58496e-05	0.000142499	SERINC1	57515	SERINC1
3980	ENSG00000111906	1368.58	-0.274416	0.11179	-2.45475	0.0140981	0.0310043	HDDC2	51020	HDDC2
3983	ENSG00000111912	1386.23	-1.12203	0.108839	-10.3091	6.41305e-25	5.30757e-24	NCOA7	135112	NCOA7
3985	ENSG00000111961	572.942	-1.52273	0.161313	-9.4396	3.74192e-21	2.74687e-20	SASH1	23328	SASH1
3989	ENSG00000112031	1370.08	-0.334288	0.107775	-3.10173	0.00192393	0.00490722	MTRF1L	54516	MTRF1L
3990	ENSG00000112033	1662.73	-1.04374	0.121926	-8.56038	1.12493e-17	7.27e-17	PPARD	5467	PPARD
3992	ENSG00000112039	410.349	-0.710811	0.174297	-4.07816	4.53936e-05	0.00014116	FANCE	2178	FANCE
3995	ENSG00000112062	2877.86	-2.07728	0.0912894	-22.7549	1.28218e-114	7.30083e-113	MAPK14	1432	MAPK14
3997	ENSG00000112078	4665.47	-1.17666	0.0841982	-13.9749	2.21963e-44	3.08162e-43	KCTD20	222658	KCTD20
3998	ENSG00000112079	2911.88	-0.700386	0.0884102	-7.92201	2.337e-15	1.37868e-14	STK38	11329	STK38
3999	ENSG00000112081	21458.6	-1.04409	0.0696599	-14.9885	8.7361e-51	1.39434e-49	SRSF3	6428	SRSF3
4001	ENSG00000112110	3272.22	-1.18068	0.0982818	-12.0132	3.0295e-33	3.19528e-32	MRPL18	29074	MRPL18
4004	ENSG00000112118	9826.95	-0.439533	0.0783291	-5.61137	2.00737e-08	8.199e-08	MCM3	4172	MCM3
4005	ENSG00000112130	1231.66	-1.70736	0.114606	-14.8977	3.41318e-50	5.37137e-49	RNF8	9025	RNF8
4006	ENSG00000112137	226.824	-1.30823	0.244026	-5.36102	8.27534e-08	3.23349e-07	PHACTR1	221692	PHACTR1
4008	ENSG00000112144	2310.61	-1.17696	0.0927471	-12.6899	6.72302e-37	7.79856e-36	CILK1	22858	CILK1
4011	ENSG00000112159	5251.25	-1.17211	0.0780381	-15.0197	5.4567e-51	8.75488e-50	MDN1	23195	MDN1
4013	ENSG00000112167	1334.98	-1.44194	0.112454	-12.8225	1.22716e-37	1.4484e-36	SAYSD1	55776	SAYSD1
4015	ENSG00000112182	1473.77	-3.83667	0.13367	-28.7027	3.53529e-181	6.8885e-179	BACH2	60468	BACH2
4019	ENSG00000112200	3667.95	-1.2264	0.0853651	-14.3665	8.39207e-47	1.22462e-45	ZNF451	26036	ZNF451
4020	ENSG00000112208	1912.74	-1.96703	0.102834	-19.1282	1.47024e-81	4.42899e-80	BAG2	9532	BAG2
4021	ENSG00000112210	928.574	-2.00566	0.128292	-15.6335	4.30386e-55	7.61569e-54	RAB23	51715	RAB23
4024	ENSG00000112218	314.976	-0.583239	0.198909	-2.93219	0.00336585	0.00828776	GPR63	81491	GPR63
4026	ENSG00000112234	1315.89	-0.818656	0.112295	-7.29021	3.09483e-13	1.66041e-12	FBXL4	26235	FBXL4
4027	ENSG00000112237	4421.79	-0.313726	0.0839842	-3.73553	0.000187317	0.000542883	CCNC	892	CCNC
4028	ENSG00000112238	282.475	-0.786765	0.220769	-3.56374	0.000365608	0.00102428	PRDM13	59336	PRDM13
4029	ENSG00000112242	3294.28	-2.75897	0.0925709	-29.8038	3.48557e-195	8.33298e-193	E2F3	1871	E2F3
4030	ENSG00000112245	15511.3	-0.447544	0.0702421	-6.37144	1.87256e-10	8.69333e-10	PTP4A1	7803	PTP4A1
4032	ENSG00000112249	2018.52	-1.31223	0.100627	-13.0405	7.20159e-39	8.77335e-38	ASCC3	10973	ASCC3
4036	ENSG00000112282	3620.64	-1.35011	0.0866603	-15.5794	1.00544e-54	1.76156e-53	MED23	9439	MED23
4037	ENSG00000112290	1626.8	-1.06794	0.102644	-10.4043	2.37093e-25	1.99157e-24	WASF1	8936	WASF1
4044	ENSG00000112305	2657.9	-1.08153	0.0900751	-12.0069	3.26713e-33	3.44269e-32	SMAP1	60682	SMAP1
4046	ENSG00000112308	13234.9	-0.571307	0.0714435	-7.99662	1.27879e-15	7.639e-15	C6orf62	81688	C6orf62
4047	ENSG00000112309	75.1891	-1.047	0.379383	-2.75975	0.0057846	0.0137097	B3GAT2	135152	B3GAT2
4048	ENSG00000112312	4842.95	-0.793819	0.0831083	-9.55162	1.27683e-21	9.50334e-21	GMNN	51053	GMNN
4049	ENSG00000112319	729.919	-1.23452	0.137264	-8.99378	2.38881e-19	1.64034e-18	EYA4	2070	EYA4
4052	ENSG00000112335	3392.66	-0.629055	0.0895928	-7.02127	2.19857e-12	1.13355e-11	SNX3	8724	SNX3
4054	ENSG00000112339	3391.61	-0.76373	0.0851779	-8.96628	3.06687e-19	2.09528e-18	HBS1L	10767	HBS1L
4057	ENSG00000112365	1199.78	-1.21542	0.114041	-10.6577	1.60439e-26	1.39892e-25	ZBTB24	9841	ZBTB24
4058	ENSG00000112367	1524.68	-0.239351	0.10343	-2.31413	0.0206604	0.0438731	FIG4	9896	FIG4
4060	ENSG00000112379	5304.11	-0.364125	0.0808524	-4.50358	6.68187e-06	2.25442e-05	ARFGEF3	57221	ARFGEF3
4061	ENSG00000112394	427.829	-0.793363	0.169076	-4.69234	2.70102e-06	9.42044e-06	SLC16A10	117247	SLC16A10
4062	ENSG00000112406	1030.11	-1.00082	0.129197	-7.74647	9.448e-15	5.42375e-14	HECA	51696	HECA
4064	ENSG00000112419	293.381	-1.43807	0.203857	-7.05428	1.73499e-12	8.99903e-12	PHACTR2	9749	PHACTR2
4065	ENSG00000112425	548.685	-2.08061	0.202957	-10.2515	1.16563e-24	9.57179e-24	EPM2A	7957	EPM2A
4073	ENSG00000112530	325.369	-0.490603	0.1872	-2.62075	0.00877363	0.0200672	PACRG	135138	PACRG
4074	ENSG00000112531	1177.99	-0.966069	0.121085	-7.97843	1.48211e-15	8.81912e-15	QKI	9444	QKI
4076	ENSG00000112541	426.994	-0.709971	0.167877	-4.22911	2.34621e-05	7.52793e-05	PDE10A	10846	PDE10A
4078	ENSG00000112561	645.461	-1.54909	0.15554	-9.95942	2.29392e-23	1.81006e-22	TFEB	7942	TFEB
4080	ENSG00000112576	5024.54	-0.670591	0.0980513	-6.83918	7.96483e-12	3.9989e-11	CCND3	896	CCND3
4081	ENSG00000112578	2603.94	-1.86832	0.118642	-15.7475	7.14084e-56	1.28174e-54	BYSL	705	BYSL
4082	ENSG00000112584	2936.17	-0.738933	0.0929136	-7.95291	1.82188e-15	1.07933e-14	FAM120B	84498	FAM120B
4083	ENSG00000112592	1433.17	-1.00483	0.111845	-8.98412	2.60814e-19	1.78804e-18	TBP	6908	TBP
4086	ENSG00000112624	1196.15	-2.67168	0.124839	-21.401	1.30649e-101	5.83319e-100	BICRAL	23506	BICRAL
4087	ENSG00000112640	5546.61	-0.301348	0.087432	-3.44665	0.000567581	0.00155058	PPP2R5D	5528	PPP2R5D
4088	ENSG00000112651	2597.35	-1.22989	0.0983214	-12.5089	6.67762e-36	7.55102e-35	MRPL2	51069	MRPL2
4093	ENSG00000112679	1023.91	-0.72175	0.128316	-5.6248	1.8572e-08	7.61423e-08	DUSP22	56940	DUSP22
4094	ENSG00000112685	4101.41	-0.803714	0.0814822	-9.86368	5.98144e-23	4.65869e-22	EXOC2	55770	EXOC2
[truncated: 4,794 more rows]

## Sheet: siNEUROD1 ctl vs Lur
	id	baseMean	log2FoldChange	lfcSE	stat	pvalue	padj	symbol	entrez	hgnc_symbol
3	ENSG00000000419	3092.68	-0.895991	0.0797794	-11.2309	2.87688e-29	2.19822e-28	DPM1	8813	DPM1
4	ENSG00000000457	1143.02	-2.09308	0.111254	-18.8135	5.85556e-79	1.11083e-77	SCYL3	57147	SCYL3
5	ENSG00000000460	1265.63	-1.07107	0.102658	-10.4334	1.7453e-25	1.21967e-24	C1orf112	55732	C1orf112
9	ENSG00000001084	7463.71	-2.27098	0.0614075	-36.9821	2.22214e-299	6.69257e-297	GCLC	2729	GCLC
10	ENSG00000001167	4544.32	-1.48506	0.0690835	-21.4966	1.67416e-102	4.57643e-101	NFYA	4800	NFYA
11	ENSG00000001460	1120.76	-0.582135	0.121254	-4.80097	1.57903e-06	5.12435e-06	STPG1	90529	STPG1
13	ENSG00000001497	6837.87	-0.21588	0.073107	-2.95294	0.00314765	0.00735995	LAS1L	81887	LAS1L
14	ENSG00000001561	5140.31	-0.552	0.0655242	-8.42437	3.62704e-17	1.96778e-16	ENPP4	22875	ENPP4
15	ENSG00000001617	10242.8	-0.332936	0.058599	-5.6816	1.33444e-08	4.94877e-08	SEMA3F	6405	SEMA3F
17	ENSG00000001629	10787.5	-0.66494	0.0573264	-11.5992	4.16003e-31	3.33597e-30	ANKIB1	54467	ANKIB1
19	ENSG00000001631	4866.87	-0.992307	0.070507	-14.0739	5.49637e-45	5.91956e-44	KRIT1	889	KRIT1
20	ENSG00000002016	1801.05	-1.14526	0.0924895	-12.3826	3.24762e-35	2.8656e-34	RAD52	5893	RAD52
25	ENSG00000002587	1045.11	-2.19739	0.126881	-17.3186	3.40499e-67	5.34757e-66	HS3ST1	9957	HS3ST1
27	ENSG00000002745	2826.53	-2.7625	0.0937455	-29.468	7.39807e-191	6.48914e-189	WNT16	51384	WNT16
28	ENSG00000002746	550.481	-0.627679	0.156454	-4.01191	6.02304e-05	0.000171562	HECW1	23072	HECW1
29	ENSG00000002822	1527.9	-0.768949	0.101095	-7.60623	2.82213e-14	1.37818e-13	MAD1L1	8379	MAD1L1
30	ENSG00000002834	11327.3	-0.810691	0.0556385	-14.5707	4.31584e-48	4.92393e-47	LASP1	3927	LASP1
31	ENSG00000002919	4701.52	-1.52687	0.0664045	-22.9935	5.41419e-117	1.80295e-115	SNX11	29916	SNX11
34	ENSG00000003096	220.413	-0.746307	0.219842	-3.39475	0.000686917	0.00174827	KLHL13	90293	KLHL13
37	ENSG00000003249	2634.7	-0.630577	0.0808199	-7.80224	6.08175e-15	3.05056e-14	DBNDD1	79007	DBNDD1
38	ENSG00000003393	13493.7	-1.18301	0.0557794	-21.2088	7.91982e-100	2.05909e-98	ALS2	57679	ALS2
40	ENSG00000003402	3926.25	-0.75089	0.06908	-10.8699	1.60436e-27	1.177e-26	CFLAR	8837	CFLAR
42	ENSG00000003509	975.692	-0.960685	0.11357	-8.45895	2.6979e-17	1.47026e-16	NDUFAF7	55471	NDUFAF7
43	ENSG00000003756	2336.98	-2.10594	0.0840451	-25.0572	1.45625e-138	6.573e-137	RBM5	10181	RBM5
44	ENSG00000003987	499.387	-0.829428	0.162734	-5.09684	3.45374e-07	1.17307e-06	MTMR7	9108	MTMR7
45	ENSG00000003989	2396.39	-0.925429	0.0802741	-11.5284	9.49242e-31	7.53746e-30	SLC7A2	6542	SLC7A2
48	ENSG00000004142	6469.17	-0.209499	0.0713676	-2.93549	0.00333017	0.00775954	POLDIP2	26073	POLDIP2
50	ENSG00000004455	16779.9	-0.412906	0.0532511	-7.75394	8.90819e-15	4.43494e-14	AK2	204	AK2
53	ENSG00000004487	11641	-0.877341	0.0549089	-15.9781	1.81505e-57	2.462e-56	KDM1A	23028	KDM1A
54	ENSG00000004534	3083.23	-1.23232	0.0756261	-16.2949	1.072e-59	1.50821e-58	RBM6	10180	RBM6
55	ENSG00000004660	3777.74	-1.45713	0.0722874	-20.1575	2.3128e-90	5.24394e-89	CAMKK1	84254	CAMKK1
56	ENSG00000004700	12207	-0.213894	0.0622664	-3.43515	0.00059223	0.00151761	RECQL	5965	RECQL
57	ENSG00000004766	4014.94	-1.41174	0.0722251	-19.5464	4.42384e-85	9.20835e-84	VPS50	55610	VPS50
60	ENSG00000004779	7174.31	-0.30796	0.0705873	-4.36283	1.28392e-05	3.88845e-05	NDUFAB1	4706	NDUFAB1
61	ENSG00000004799	53765.7	-2.48332	0.067069	-37.0263	4.3182e-300	1.32398e-297	PDK4	5166	PDK4
66	ENSG00000004864	8008.55	-1.4814	0.0647345	-22.8842	6.67696e-116	2.20191e-114	SLC25A13	10165	SLC25A13
67	ENSG00000004866	2609.27	-0.849058	0.0844951	-10.0486	9.31741e-24	6.22618e-23	ST7	7982	ST7
68	ENSG00000004897	7484.23	-2.09015	0.0659184	-31.7082	1.19945e-220	1.52887e-218	CDC27	996	CDC27
70	ENSG00000004948	49.7902	-1.30795	0.465179	-2.81172	0.00492771	0.0111833	CALCR	799	CALCR
71	ENSG00000004961	1906.72	-1.19142	0.0967859	-12.3099	8.0163e-35	7.01875e-34	HCCS	3052	HCCS
74	ENSG00000005007	14763.6	-0.988209	0.0625828	-15.7904	3.62015e-56	4.78279e-55	UPF1	5976	UPF1
76	ENSG00000005022	38370.8	-0.1497	0.0568316	-2.6341	0.00843613	0.0184397	SLC25A5	292	SLC25A5
79	ENSG00000005075	4778.76	-0.170235	0.0729643	-2.33312	0.0196419	0.0401412	POLR2J	5439	POLR2J
80	ENSG00000005100	3433.47	-1.44727	0.0723531	-20.0028	5.20515e-89	1.15631e-87	DHX33	56919	DHX33
82	ENSG00000005108	1790.68	-2.70954	0.104185	-26.0071	4.11518e-149	2.10922e-147	THSD7A	221981	THSD7A
83	ENSG00000005156	3350.36	-0.643416	0.0757761	-8.49101	2.04843e-17	1.12153e-16	LIG3	3980	LIG3
84	ENSG00000005175	9649.86	-1.26485	0.0620675	-20.3786	2.59079e-92	6.01039e-91	RPAP3	79657	RPAP3
87	ENSG00000005194	9442.77	-0.62243	0.0605449	-10.2805	8.63025e-25	5.92045e-24	CIAPIN1	57019	CIAPIN1
91	ENSG00000005249	585.018	-0.387111	0.146598	-2.64062	0.00827534	0.0181116	PRKAR2B	5577	PRKAR2B
93	ENSG00000005339	3547.8	-3.06997	0.225037	-13.642	2.25203e-42	2.29953e-41	CREBBP	1387	CREBBP
97	ENSG00000005436	1688.7	-0.755787	0.0958611	-7.88419	3.16577e-15	1.60783e-14	GCFC2	6936	GCFC2
100	ENSG00000005471	487.928	-0.437851	0.163374	-2.68006	0.00736086	0.016247	ABCB4	5244	ABCB4
101	ENSG00000005483	5287.99	-1.89412	0.0655765	-28.8842	1.88738e-183	1.53302e-181	KMT2E	55904	KMT2E
104	ENSG00000005700	5639.85	-0.629001	0.0657229	-9.57049	1.06397e-21	6.68577e-21	IBTK	25998	IBTK
105	ENSG00000005801	5636.41	-0.881729	0.0646746	-13.6333	2.5379e-42	2.59065e-41	ZNF195	7748	ZNF195
106	ENSG00000005810	3204.87	-1.46626	0.0788622	-18.5927	3.68391e-77	6.78801e-76	MYCBP2	23077	MYCBP2
107	ENSG00000005812	532.61	-1.85036	0.153641	-12.0434	2.10232e-33	1.7838e-32	FBXL3	26224	FBXL3
111	ENSG00000005889	2581.69	-2.80678	0.0854804	-32.8354	1.83891e-236	2.88404e-234	ZFX	7543	ZFX
114	ENSG00000005981	386.279	-0.715005	0.176124	-4.05968	4.91405e-05	0.000141166	ASB4	51666	ASB4
115	ENSG00000006007	7049.96	-0.483724	0.059361	-8.14885	3.67407e-16	1.92695e-15	GDE1	51573	GDE1
122	ENSG00000006062	2845.95	-2.78973	0.0864922	-32.2542	3.07653e-228	4.25624e-226	MAP3K14	9020	MAP3K14
126	ENSG00000006125	17064.2	-0.272017	0.0547877	-4.96493	6.87265e-07	2.28616e-06	AP2B1	163	AP2B1
128	ENSG00000006194	4743.77	-0.538423	0.0666119	-8.08298	6.3202e-16	3.29043e-15	ZNF263	10127	ZNF263
134	ENSG00000006432	4521.9	-1.70964	0.0692451	-24.6896	1.38206e-134	5.95388e-133	MAP3K9	4293	MAP3K9
135	ENSG00000006451	5394.5	-1.84723	0.0669706	-27.5827	1.79403e-167	1.1652e-165	RALA	5898	RALA
137	ENSG00000006459	4608.5	-0.93877	0.0670933	-13.992	1.7442e-44	1.85791e-43	KDM7A	80853	KDM7A
139	ENSG00000006530	5108.79	-0.654284	0.0756343	-8.65063	5.12181e-18	2.86978e-17	AGK	55750	AGK
141	ENSG00000006555	1999.15	-1.63822	0.0923411	-17.741	2.02323e-70	3.35396e-69	TTC22	55001	TTC22
142	ENSG00000006576	4226.09	-0.27568	0.0723136	-3.81229	0.000137686	0.000378504	PHTF2	57157	PHTF2
144	ENSG00000006607	7257.07	-0.680733	0.0608568	-11.1858	4.78466e-29	3.63636e-28	FARP2	9855	FARP2
147	ENSG00000006634	4345.81	-2.66523	0.0745096	-35.7703	3.19893e-280	8.06439e-278	DBF4	10926	DBF4
149	ENSG00000006652	18723.7	-0.979643	0.0541827	-18.0804	4.55103e-73	7.87018e-72	IFRD1	3475	IFRD1
151	ENSG00000006695	542.711	-1.84457	0.162177	-11.3738	5.64609e-30	4.40013e-29	COX10	1352	COX10
152	ENSG00000006704	2526.1	-0.805328	0.0857533	-9.39122	5.93097e-21	3.64743e-20	GTF2IRD1	9569	GTF2IRD1
153	ENSG00000006712	10554.5	-0.776278	0.0571155	-13.5914	4.50474e-42	4.58188e-41	PAF1	54623	PAF1
154	ENSG00000006715	6167.93	-0.305103	0.0657696	-4.63896	3.5016e-06	1.1086e-05	VPS41	27072	VPS41
156	ENSG00000006744	2804.77	-0.986089	0.0813958	-12.1147	8.82388e-34	7.56621e-33	ELAC2	60528	ELAC2
161	ENSG00000006831	26778.5	-1.50133	0.0499756	-30.0412	2.84079e-198	2.7623e-196	ADIPOR2	79602	ADIPOR2
166	ENSG00000007062	32086.4	-0.136709	0.0607798	-2.24924	0.0244972	0.0491057	PROM1	8842	PROM1
169	ENSG00000007168	7988.43	-1.94581	0.0595989	-32.6485	8.41676e-234	1.26747e-231	PAFAH1B1	5048	PAFAH1B1
170	ENSG00000007171	302.987	-0.948857	0.205747	-4.61177	3.9926e-06	1.25967e-05	NOS2	4843	NOS2
172	ENSG00000007202	17523	-0.139291	0.0555298	-2.5084	0.0121281	0.0258165	KIAA0100	9703	KIAA0100
182	ENSG00000007372	113.215	-1.16368	0.320266	-3.63347	0.000279637	0.000744029	PAX6	5080	PAX6
183	ENSG00000007376	3489.87	-1.28681	0.079957	-16.0937	2.82248e-58	3.87329e-57	RPUSD1	113000	RPUSD1
185	ENSG00000007392	3911.88	-1.63657	0.0725609	-22.5545	1.21359e-112	3.81369e-111	LUC7L	55692	LUC7L
188	ENSG00000007520	2042.21	-0.414102	0.0921513	-4.49372	6.99896e-06	2.16423e-05	TSR3	115939	TSR3
190	ENSG00000007545	1254.92	-2.30007	0.112097	-20.5186	1.46878e-93	3.46651e-92	CRAMP1	57585	CRAMP1
193	ENSG00000007923	6051.66	-0.859427	0.0622696	-13.8017	2.48862e-43	2.58217e-42	DNAJC11	55735	DNAJC11
197	ENSG00000007968	1581.62	-0.670462	0.0967744	-6.92809	4.26549e-12	1.90483e-11	E2F2	1870	E2F2
198	ENSG00000008018	14721.5	-0.813198	0.0608345	-13.3674	9.37916e-41	9.3143e-40	PSMB1	5689	PSMB1
200	ENSG00000008083	2857.72	-2.23285	0.0820695	-27.2068	5.39006e-163	3.24099e-161	JARID2	3720	JARID2
201	ENSG00000008086	320.135	-2.14345	0.201548	-10.6349	2.04941e-26	1.46497e-25	CDKL5	6792	CDKL5
206	ENSG00000008197	356.179	-0.892027	0.179263	-4.97609	6.48815e-07	2.16227e-06	TFAP2D	83741	TFAP2D
208	ENSG00000008256	1705.23	-1.06207	0.101903	-10.4224	1.96003e-25	1.36664e-24	CYTH3	9265	CYTH3
210	ENSG00000008282	5945.95	-0.425219	0.0695195	-6.11653	9.56332e-10	3.78364e-09	SYPL1	6856	SYPL1
212	ENSG00000008294	13256.7	-1.80914	0.0571873	-31.6353	1.20937e-219	1.52439e-217	SPAG9	9043	SPAG9
216	ENSG00000008324	706.245	-0.382631	0.132931	-2.87843	0.00399665	0.00919663	SS18L2	51188	SS18L2
219	ENSG00000008405	7188.44	-0.766217	0.0653997	-11.7159	1.05652e-31	8.59996e-31	CRY1	1407	CRY1
228	ENSG00000008853	716.071	-1.24588	0.143359	-8.69058	3.60603e-18	2.03186e-17	RHOBTB2	23221	RHOBTB2
229	ENSG00000008869	3635.32	-1.31913	0.079605	-16.571	1.12981e-61	1.63065e-60	HEATR5B	54497	HEATR5B
230	ENSG00000008952	6569.23	-0.96255	0.0618803	-15.555	1.47095e-54	1.88837e-53	SEC62	7095	SEC62
232	ENSG00000009307	47207.6	-0.355622	0.0514352	-6.91397	4.71267e-12	2.10122e-11	CSDE1	7812	CSDE1
233	ENSG00000009335	12491.5	-1.20135	0.0577622	-20.7982	4.49583e-96	1.10474e-94	UBE3C	9690	UBE3C
234	ENSG00000009413	2809.68	-1.91218	0.0787114	-24.2936	2.29205e-130	9.25332e-129	REV3L	5980	REV3L
241	ENSG00000009830	4283.8	-0.967645	0.0682531	-14.1773	1.26621e-45	1.38251e-44	POMT2	29954	POMT2
242	ENSG00000009844	4443.92	-1.14738	0.0837911	-13.6933	1.1136e-42	1.14291e-41	VTA1	51534	VTA1
244	ENSG00000009954	15834.2	-1.98043	0.0543838	-36.4158	2.3939e-290	6.57029e-288	BAZ1B	9031	BAZ1B
245	ENSG00000010017	5220.09	-1.38837	0.0658921	-21.0704	1.48634e-98	3.77498e-97	RANBP9	10048	RANBP9
247	ENSG00000010072	2619.11	-1.16788	0.0800686	-14.586	3.44726e-48	3.93957e-47	SPRTN	83932	SPRTN
248	ENSG00000010165	3971.13	-1.51314	0.0756223	-20.0092	4.5795e-89	1.01865e-87	EEF1AKNMT	51603	EEF1AKNMT
249	ENSG00000010219	21823.2	-0.425021	0.0512781	-8.28855	1.14637e-16	6.12087e-16	DYRK4	8798	DYRK4
250	ENSG00000010244	9183.42	-1.26149	0.0591568	-21.3245	6.73405e-101	1.78073e-99	ZNF207	7756	ZNF207
252	ENSG00000010270	3765.19	-1.15082	0.0736476	-15.626	4.84182e-55	6.26546e-54	STARD3NL	83930	STARD3NL
255	ENSG00000010292	29227.4	-0.950163	0.0522545	-18.1834	6.98898e-74	1.22165e-72	NCAPD2	9918	NCAPD2
260	ENSG00000010322	2021.13	-0.812099	0.0889114	-9.13379	6.61402e-20	3.9435e-19	NISCH	11188	NISCH
263	ENSG00000010379	327.946	-1.81686	0.199245	-9.1187	7.60338e-20	4.52784e-19	SLC6A13	6540	SLC6A13
266	ENSG00000010539	1401.62	-0.855677	0.0980497	-8.72697	2.61576e-18	1.47976e-17	ZNF200	7752	ZNF200
271	ENSG00000010803	2426.13	-0.43191	0.0837457	-5.1574	2.50398e-07	8.58791e-07	SCMH1	22955	SCMH1
272	ENSG00000010810	2049.41	-0.979431	0.0850722	-11.513	1.13527e-30	9.00202e-30	FYN	2534	FYN
273	ENSG00000010818	2232.37	-1.66798	0.0916714	-18.1952	5.63095e-74	9.85793e-73	HIVEP2	3097	HIVEP2
275	ENSG00000011007	7925.36	-1.31013	0.0594723	-22.0292	1.51338e-107	4.44006e-106	ELOA	6924	ELOA
277	ENSG00000011021	2019.29	-1.24858	0.0880056	-14.1875	1.09545e-45	1.19837e-44	CLCN6	1185	CLCN6
278	ENSG00000011028	534.549	-0.631417	0.148485	-4.25239	2.115e-05	6.27547e-05	MRC2	9902	MRC2
281	ENSG00000011105	56748.1	-0.642076	0.0505001	-12.7144	4.92165e-37	4.51356e-36	TSPAN9	10867	TSPAN9
282	ENSG00000011114	1983.41	-2.71709	0.0939242	-28.9286	5.22115e-184	4.28172e-182	BTBD7	55727	BTBD7
284	ENSG00000011143	993.814	-0.553704	0.111915	-4.94754	7.51561e-07	2.49151e-06	MKS1	54903	MKS1
285	ENSG00000011198	1007.06	-0.810005	0.116023	-6.98142	2.92221e-12	1.31654e-11	ABHD5	51099	ABHD5
287	ENSG00000011243	3708.66	-1.10354	0.0753217	-14.6511	1.32614e-48	1.53043e-47	AKAP8L	26993	AKAP8L
288	ENSG00000011258	3907.02	-1.44969	0.0750953	-19.3046	4.90937e-83	9.86308e-82	MBTD1	54799	MBTD1
289	ENSG00000011260	4853.66	-1.96054	0.0711068	-27.5717	2.43115e-167	1.57299e-165	UTP18	51096	UTP18
290	ENSG00000011275	6286.36	-1.21393	0.061937	-19.5994	1.56492e-85	3.28961e-84	RNF216	54476	RNF216
291	ENSG00000011295	6593.55	-0.705728	0.0652065	-10.823	2.6796e-27	1.9532e-26	TTC19	54902	TTC19
292	ENSG00000011304	19017	-0.990015	0.0668256	-14.8149	1.1736e-49	1.37586e-48	PTBP1	5725	PTBP1
295	ENSG00000011376	823.948	-0.967832	0.120968	-8.00075	1.23664e-15	6.36616e-15	LARS2	23395	LARS2
296	ENSG00000011405	8121.02	-0.381853	0.0623211	-6.12718	8.9451e-10	3.54481e-09	PIK3C2A	5286	PIK3C2A
298	ENSG00000011426	8107.2	-1.22677	0.0644624	-19.0308	9.47377e-81	1.83611e-79	ANLN	54443	ANLN
299	ENSG00000011451	3056.25	-0.711205	0.0806147	-8.82228	1.12153e-18	6.42145e-18	WIZ	58525	WIZ
300	ENSG00000011454	6825.02	-0.939068	0.064578	-14.5416	6.60108e-48	7.5085e-47	RABGAP1	23637	RABGAP1
303	ENSG00000011485	8693.72	-0.499522	0.0666857	-7.49068	6.85157e-14	3.29909e-13	PPP5C	5536	PPP5C
305	ENSG00000011566	2282.61	-2.82293	0.0927149	-30.4474	1.29674e-203	1.32928e-201	MAP4K3	8491	MAP4K3
310	ENSG00000012048	5022.38	-0.626626	0.0703541	-8.90674	5.2553e-19	3.04535e-18	BRCA1	672	BRCA1
314	ENSG00000012174	3450.02	-0.598459	0.0837331	-7.14722	8.85538e-13	4.06989e-12	MBTPS2	51360	MBTPS2
315	ENSG00000012211	1538.87	-0.571306	0.100467	-5.68653	1.29643e-08	4.81361e-08	PRICKLE3	4007	PRICKLE3
317	ENSG00000012232	2422.48	-1.1281	0.0807269	-13.9743	2.23765e-44	2.37981e-43	EXTL3	2137	EXTL3
319	ENSG00000012660	14370.6	-0.408255	0.0542451	-7.52611	5.22737e-14	2.53171e-13	ELOVL5	60481	ELOVL5
323	ENSG00000012963	2675.12	-1.24243	0.085926	-14.4594	2.18809e-47	2.46173e-46	UBR7	55148	UBR7
324	ENSG00000012983	4272.6	-1.16533	0.0719108	-16.2052	4.63246e-59	6.44812e-58	MAP4K5	11183	MAP4K5
325	ENSG00000013016	1228	-0.555818	0.112622	-4.93526	8.00435e-07	2.64812e-06	EHD3	30845	EHD3
326	ENSG00000013275	20720.6	-0.29152	0.0568247	-5.13016	2.895e-07	9.88419e-07	PSMC4	5704	PSMC4
332	ENSG00000013374	7241.09	-0.77678	0.0601832	-12.9069	4.11345e-38	3.85656e-37	NUB1	51667	NUB1
333	ENSG00000013375	3019.98	-0.692913	0.0742183	-9.33615	9.99005e-21	6.09959e-20	PGM3	5238	PGM3
334	ENSG00000013392	483.779	-0.562147	0.152639	-3.68284	0.000230646	0.000619346	RWDD2A	112611	RWDD2A
335	ENSG00000013441	14937.2	-0.483896	0.0554902	-8.72038	2.77269e-18	1.56775e-17	CLK1	1195	CLK1
336	ENSG00000013503	2549.94	-2.54049	0.0910247	-27.9099	2.0245e-171	1.37251e-169	POLR3B	55703	POLR3B
338	ENSG00000013561	5487.41	-1.15671	0.0632666	-18.2831	1.12869e-74	1.99859e-73	RNF14	9604	RNF14
343	ENSG00000013619	231.379	-1.19151	0.236658	-5.03473	4.78529e-07	1.60879e-06	MAMLD1	10046	MAMLD1
345	ENSG00000013810	16233.5	-0.705712	0.0561371	-12.5712	3.04031e-36	2.74677e-35	TACC3	10460	TACC3
346	ENSG00000014123	2822.61	-0.41285	0.0811157	-5.08965	3.58728e-07	1.2166e-06	UFL1	23376	UFL1
347	ENSG00000014138	3720.23	-0.629629	0.0847213	-7.43178	1.07149e-13	5.11661e-13	POLA2	23649	POLA2
348	ENSG00000014164	2108.74	-0.724277	0.0880392	-8.22675	1.92364e-16	1.01879e-15	ZC3H3	23144	ZC3H3
352	ENSG00000014824	6788.67	-0.390426	0.0613246	-6.36655	1.93332e-10	7.95318e-10	SLC30A9	10463	SLC30A9
354	ENSG00000014919	5191.35	-0.173961	0.0657762	-2.64474	0.00817543	0.017909	COX15	1355	COX15
355	ENSG00000015133	4781.62	-0.898219	0.0761907	-11.7891	4.44307e-32	3.65509e-31	CCDC88C	440193	CCDC88C
357	ENSG00000015171	8365.72	-0.868156	0.0628496	-13.8132	2.12095e-43	2.20539e-42	ZMYND11	10771	ZMYND11
360	ENSG00000015475	2346.55	-0.46284	0.0910786	-5.08177	3.73941e-07	1.26681e-06	BID	637	BID
361	ENSG00000015479	27956.2	-0.439404	0.0560796	-7.83536	4.67499e-15	2.35535e-14	MATR3	9782	MATR3
362	ENSG00000015520	8153.86	-0.285434	0.0603454	-4.73001	2.24508e-06	7.21024e-06	NPC1L1	29881	NPC1L1
366	ENSG00000015676	6225.44	-0.964328	0.0630363	-15.298	7.88846e-53	9.81243e-52	NUDCD3	23386	NUDCD3
368	ENSG00000016391	675.22	-0.466562	0.132291	-3.52678	0.000420642	0.00109749	CHDH	55349	CHDH
369	ENSG00000016402	512.275	-0.620735	0.148416	-4.1824	2.88444e-05	8.45968e-05	IL20RA	53832	IL20RA
372	ENSG00000016864	2073.99	-0.373555	0.0860109	-4.34311	1.40482e-05	4.23436e-05	GLT8D1	55830	GLT8D1
374	ENSG00000017427	4046.23	-1.35776	0.0745752	-18.2065	4.58097e-74	8.03216e-73	IGF1	3479	IGF1
376	ENSG00000017797	8800.87	-1.30634	0.0616257	-21.1979	9.97923e-100	2.58859e-98	RALBP1	10928	RALBP1
380	ENSG00000018408	540.975	-1.10315	0.154258	-7.15128	8.59696e-13	3.95432e-12	WWTR1	25937	WWTR1
381	ENSG00000018510	7799.92	-1.30743	0.0617505	-21.1727	1.70384e-99	4.3996e-98	AGPS	8540	AGPS
383	ENSG00000018610	3038.17	-0.873321	0.0751947	-11.6141	3.49321e-31	2.81117e-30	CXorf56	63932	CXorf56
385	ENSG00000018699	1031.17	-1.78212	0.118244	-15.0716	2.49175e-51	3.01357e-50	TTC27	55622	TTC27
386	ENSG00000018869	1016.83	-0.686042	0.112023	-6.12411	9.11891e-10	3.61327e-09	ZNF582	147948	ZNF582
390	ENSG00000019186	290.147	-1.60695	0.206921	-7.76602	8.09935e-15	4.03994e-14	CYP24A1	1591	CYP24A1
391	ENSG00000019485	337.821	-0.634972	0.179626	-3.53497	0.000407817	0.00106657	PRDM11	56981	PRDM11
395	ENSG00000019991	1994.2	-0.535245	0.0856582	-6.24862	4.14096e-10	1.67335e-09	HGF	3082	HGF
396	ENSG00000019995	3435.48	-2.64666	0.0777348	-34.0473	4.45124e-254	8.36955e-252	ZRANB1	54764	ZRANB1
397	ENSG00000020129	4316.42	-0.40334	0.0719896	-5.60275	2.10977e-08	7.73559e-08	NCDN	23154	NCDN
400	ENSG00000020256	621.205	-2.39012	0.162899	-14.6724	9.68632e-49	1.12051e-47	ZFP64	55734	ZFP64
401	ENSG00000020426	1661.32	-1.30998	0.104679	-12.5142	6.24041e-36	5.59484e-35	MNAT1	4331	MNAT1
402	ENSG00000020577	2354.59	-1.05246	0.0884071	-11.9047	1.11918e-32	9.33102e-32	SAMD4A	23034	SAMD4A
404	ENSG00000020922	4663.11	-0.541679	0.0705659	-7.67621	1.63864e-14	8.08114e-14	MRE11	4361	MRE11
406	ENSG00000021355	5539.54	-0.598175	0.0628006	-9.52499	1.6506e-21	1.02941e-20	SERPINB1	1992	SERPINB1
408	ENSG00000021488	348.869	-0.431707	0.176117	-2.45126	0.0142358	0.029925	SLC7A9	11136	SLC7A9
409	ENSG00000021574	1235.5	-2.21144	0.108132	-20.4513	5.85429e-93	1.3684e-91	SPAST	6683	SPAST
410	ENSG00000021645	771.462	-0.355916	0.12325	-2.88776	0.00388001	0.0089494	NRXN3	9369	NRXN3
412	ENSG00000021776	5266.57	-1.32807	0.0709947	-18.7066	4.37735e-78	8.18991e-77	AQR	9716	AQR
416	ENSG00000022277	4762.45	-0.441116	0.0668341	-6.60015	4.10734e-11	1.74753e-10	RTF2	51507	RTF2
417	ENSG00000022355	162.078	-0.658082	0.268176	-2.45392	0.0141309	0.0297247	GABRA1	2554	GABRA1
419	ENSG00000022567	3569.23	-1.71296	0.0746561	-22.9447	1.66472e-116	5.51659e-115	SLC45A4	57210	SLC45A4
420	ENSG00000022840	11311.9	-0.620579	0.0584878	-10.6104	2.66645e-26	1.90127e-25	RNF10	9921	RNF10
421	ENSG00000022976	1055.14	-0.879867	0.117986	-7.45741	8.82424e-14	4.2292e-13	ZNF839	55778	ZNF839
422	ENSG00000023041	4837.37	-0.877254	0.070978	-12.3595	4.32775e-35	3.80978e-34	ZDHHC6	64429	ZDHHC6
423	ENSG00000023171	1635.85	-1.73788	0.106771	-16.2767	1.44496e-59	2.02789e-58	GRAMD1B	57476	GRAMD1B
425	ENSG00000023228	17452.7	-0.436504	0.0534714	-8.16332	3.25929e-16	1.71363e-15	NDUFS1	4719	NDUFS1
426	ENSG00000023287	16751	-1.24821	0.0583623	-21.3873	1.75356e-101	4.68439e-100	RB1CC1	9821	RB1CC1
427	ENSG00000023318	6239.1	-0.286944	0.0641686	-4.47172	7.75946e-06	2.39114e-05	ERP44	23071	ERP44
428	ENSG00000023330	2536.26	-0.647448	0.0800554	-8.0875	6.09017e-16	3.17261e-15	ALAS1	211	ALAS1
429	ENSG00000023445	1855.74	-0.899498	0.0934497	-9.62548	6.24152e-22	3.94315e-21	BIRC3	330	BIRC3
430	ENSG00000023516	5879.89	-0.782717	0.0642744	-12.1777	4.0842e-34	3.52696e-33	AKAP11	11215	AKAP11
431	ENSG00000023572	848.676	-0.910196	0.122462	-7.43246	1.06597e-13	5.09097e-13	GLRX2	51022	GLRX2
432	ENSG00000023608	475.846	-1.5377	0.159301	-9.65283	4.78155e-22	3.02867e-21	SNAPC1	6617	SNAPC1
433	ENSG00000023697	8804.29	-0.449422	0.0613993	-7.31966	2.48608e-13	1.17105e-12	DERA	51071	DERA
434	ENSG00000023734	30078.4	-0.623081	0.0529722	-11.7624	6.09589e-32	4.99065e-31	STRAP	11171	STRAP
435	ENSG00000023839	189.783	-0.9519	0.275993	-3.449	0.000562661	0.0014463	ABCC2	1244	ABCC2
437	ENSG00000023902	666.433	-0.318259	0.136015	-2.33988	0.0192899	0.039486	PLEKHO1	51177	PLEKHO1
438	ENSG00000023909	9337.92	-1.92769	0.0581683	-33.1399	7.90719e-241	1.28145e-238	GCLM	2730	GCLM
439	ENSG00000024048	4885.44	-1.86769	0.0694465	-26.8939	2.58634e-159	1.49695e-157	UBR2	23304	UBR2
441	ENSG00000024526	9524.37	-1.17296	0.063138	-18.5777	4.86882e-77	8.96163e-76	DEPDC1	55635	DEPDC1
442	ENSG00000024862	981.052	-0.411829	0.123667	-3.33014	0.000868009	0.00218111	CCDC28A	25901	CCDC28A
444	ENSG00000025156	1836.23	-2.02988	0.0955938	-21.2344	4.59438e-100	1.19908e-98	HSF2	3298	HSF2
445	ENSG00000025293	3309.46	-0.977866	0.0762056	-12.832	1.0859e-37	1.00973e-36	PHF20	51230	PHF20
447	ENSG00000025434	1715.93	-0.501802	0.0896074	-5.6	2.14346e-08	7.85573e-08	NR1H3	10062	NR1H3
450	ENSG00000025772	8141.52	-0.228898	0.0623689	-3.67006	0.000242496	0.000649271	TOMM34	10953	TOMM34
451	ENSG00000025796	6053.7	-0.505416	0.0673071	-7.50909	5.95387e-14	2.87497e-13	SEC63	11231	SEC63
452	ENSG00000025800	11936.6	-1.22033	0.0552996	-22.0675	6.48134e-108	1.91143e-106	KPNA6	23633	KPNA6
462	ENSG00000027001	1588.94	-0.782957	0.100159	-7.81712	5.4045e-15	2.71457e-14	MIPEP	4285	MIPEP
463	ENSG00000027075	881.473	-1.7644	0.129134	-13.6633	1.68236e-42	1.72249e-41	PRKCH	5583	PRKCH
465	ENSG00000027697	1857.93	-1.48504	0.0890591	-16.6748	2.00029e-62	2.91921e-61	IFNGR1	3459	IFNGR1
468	ENSG00000028116	2849.43	-0.69797	0.0780571	-8.94179	3.82928e-19	2.22963e-18	VRK2	7444	VRK2
470	ENSG00000028203	12061.2	-1.58821	0.0568382	-27.9426	8.10872e-172	5.58631e-170	VEZT	55591	VEZT
472	ENSG00000028310	5823.03	-0.18738	0.0649586	-2.8846	0.00391906	0.00903334	BRD9	65980	BRD9
473	ENSG00000028528	6978.82	-0.521841	0.0647065	-8.06475	7.33864e-16	3.81074e-15	SNX1	6642	SNX1
474	ENSG00000028839	1252.61	-3.07883	0.1199	-25.6784	2.03919e-145	1.01314e-143	TBPL1	9519	TBPL1
475	ENSG00000029153	2622	-0.470144	0.0822338	-5.71716	1.0832e-08	4.04173e-08	ARNTL2	56938	ARNTL2
476	ENSG00000029363	14581.6	-1.13644	0.0558274	-20.3563	4.08294e-92	9.44628e-91	BCLAF1	9774	BCLAF1
477	ENSG00000029364	8040.4	-0.951008	0.0614932	-15.4653	5.95395e-54	7.55521e-53	SLC39A9	55334	SLC39A9
478	ENSG00000029534	3115.99	-0.225704	0.0788571	-2.86218	0.00420732	0.00964617	ANK1	286	ANK1
480	ENSG00000029639	551.134	-0.828295	0.161559	-5.12689	2.94571e-07	1.00519e-06	TFB1M	51106	TFB1M
481	ENSG00000029725	5010.5	-1.18077	0.0672179	-17.5664	4.45707e-69	7.24045e-68	RABEP1	9135	RABEP1
482	ENSG00000029993	72056.2	-0.464196	0.0545147	-8.51506	1.66498e-17	9.16008e-17	HMGB3	3149	HMGB3
483	ENSG00000030066	5583.81	-1.43004	0.064451	-22.188	4.48012e-109	1.34218e-107	NUP160	23279	NUP160
484	ENSG00000030110	2815.33	-0.973015	0.076113	-12.7838	2.01885e-37	1.86756e-36	BAK1	578	BAK1
486	ENSG00000030419	323.842	-2.66935	0.207899	-12.8396	9.83423e-38	9.15199e-37	IKZF2	22807	IKZF2
488	ENSG00000031003	4963.01	-2.15348	0.0705655	-30.5174	1.53004e-204	1.58756e-202	FAM13B	51306	FAM13B
490	ENSG00000031691	861.316	-1.03385	0.121272	-8.52507	1.52723e-17	8.41584e-17	CENPQ	55166	CENPQ
491	ENSG00000031698	24173	-0.306232	0.0505884	-6.0534	1.41823e-09	5.5613e-09	SARS1	6301	SARS1
492	ENSG00000031823	4073.44	-1.54913	0.073754	-21.0039	6.03543e-98	1.52038e-96	RANBP3	8498	RANBP3
493	ENSG00000032219	1410.99	-1.09565	0.10033	-10.9204	9.20946e-28	6.79145e-27	ARID4A	5926	ARID4A
494	ENSG00000032389	2408.97	-0.443363	0.0871977	-5.08457	3.68462e-07	1.24874e-06	EIPR1	7260	EIPR1
496	ENSG00000032742	1587.97	-0.399748	0.107195	-3.72917	0.000192114	0.000521015	IFT88	8100	IFT88
497	ENSG00000033011	1678.18	-0.353938	0.0954289	-3.70892	0.000208144	0.000562428	ALG1	56052	ALG1
498	ENSG00000033030	2855.59	-0.88655	0.0801676	-11.0587	1.98957e-28	1.4911e-27	ZCCHC8	55596	ZCCHC8
499	ENSG00000033050	10160.4	-0.834675	0.0598056	-13.9565	2.87278e-44	3.04767e-43	ABCF2	10061	ABCF2
500	ENSG00000033100	13243.9	-0.544447	0.0565017	-9.63595	5.63667e-22	3.56368e-21	CHPF2	54480	CHPF2
501	ENSG00000033122	1033.12	-0.517145	0.117818	-4.38934	1.13697e-05	3.45518e-05	LRRC7	57554	LRRC7
502	ENSG00000033170	987.984	-1.59689	0.126782	-12.5956	2.23395e-36	2.0231e-35	FUT8	2530	FUT8
503	ENSG00000033178	3907.81	-1.11837	0.07008	-15.9584	2.48926e-57	3.37115e-56	UBA6	55236	UBA6
504	ENSG00000033327	4982.51	-0.754074	0.0734812	-10.2621	1.04376e-24	7.14162e-24	GAB2	9846	GAB2
505	ENSG00000033627	10633.3	-0.698627	0.0565198	-12.3608	4.26153e-35	3.75246e-34	ATP6V0A1	535	ATP6V0A1
506	ENSG00000033800	1303.84	-2.11326	0.109148	-19.3614	1.63344e-83	3.30112e-82	PIAS1	8554	PIAS1
508	ENSG00000034053	2191.58	-0.723582	0.0989168	-7.31506	2.57264e-13	1.21149e-12	APBA2	321	APBA2
509	ENSG00000034152	6156.24	-0.855907	0.0653301	-13.1013	3.23828e-39	3.11411e-38	MAP2K3	5606	MAP2K3
512	ENSG00000034533	558.375	-0.755842	0.142985	-5.28615	1.24914e-07	4.37143e-07	ASTE1	28990	ASTE1
513	ENSG00000034677	2670.67	-2.01162	0.0818428	-24.5791	2.11281e-133	8.95458e-132	RNF19A	25897	RNF19A
514	ENSG00000034693	1222.93	-1.08836	0.105182	-10.3474	4.29791e-25	2.96635e-24	PEX3	8504	PEX3
518	ENSG00000035141	11950	-0.487663	0.0575865	-8.46836	2.48881e-17	1.35871e-16	FAM136A	84908	FAM136A
519	ENSG00000035403	10498.3	-1.23396	0.0557669	-22.1271	1.73427e-108	5.16833e-107	VCL	7414	VCL
520	ENSG00000035499	4597.89	-0.528191	0.0678524	-7.78441	7.00396e-15	3.50023e-14	DEPDC1B	55789	DEPDC1B
521	ENSG00000035664	1200.11	-0.336459	0.10468	-3.21416	0.00130825	0.00321425	DAPK2	23604	DAPK2
522	ENSG00000035681	3538.32	-1.7137	0.0733628	-23.3592	1.11092e-120	3.86586e-119	NSMAF	8439	NSMAF
523	ENSG00000035687	1841.46	-1.74549	0.0990765	-17.6176	1.80568e-69	2.94454e-68	ADSS2	159	ADSS2
526	ENSG00000035928	5212.74	-2.05167	0.0684464	-29.9749	2.0852e-197	1.99341e-195	RFC1	5981	RFC1
527	ENSG00000036054	1877.75	-1.44127	0.0887828	-16.2337	2.91342e-59	4.07365e-58	TBC1D23	55773	TBC1D23
528	ENSG00000036257	4777.15	-2.21838	0.0724863	-30.6041	1.07974e-205	1.14476e-203	CUL3	8452	CUL3
532	ENSG00000036549	5614.5	-2.70904	0.0692151	-39.1394	0	0	ZZZ3	26009	ZZZ3
534	ENSG00000036672	209.109	-1.08597	0.235815	-4.60516	4.12139e-06	1.29874e-05	USP2	9099	USP2
537	ENSG00000037241	4128.05	-0.463145	0.0730588	-6.33935	2.30733e-10	9.43929e-10	RPL26L1	51121	RPL26L1
539	ENSG00000037474	14870.7	-1.39003	0.0537465	-25.8628	1.74789e-147	8.83892e-146	NSUN2	54888	NSUN2
540	ENSG00000037637	2739.23	-2.1974	0.0800884	-27.4372	9.88317e-166	6.21726e-164	FBXO42	54455	FBXO42
541	ENSG00000037749	5573.07	-1.602	0.0692132	-23.1459	1.60027e-118	5.42992e-117	MFAP3	4238	MFAP3
543	ENSG00000037897	2462.7	-1.03903	0.0845602	-12.2874	1.05811e-34	9.23112e-34	METTL1	4234	METTL1
546	ENSG00000038210	3016.24	-0.362677	0.0833951	-4.3489	1.36824e-05	4.12997e-05	PI4K2B	55300	PI4K2B
547	ENSG00000038219	10728	-0.892261	0.0576965	-15.4647	6.00274e-54	7.61429e-53	BOD1L1	259282	BOD1L1
548	ENSG00000038274	2088.62	-1.58796	0.0946961	-16.769	4.11283e-63	6.0699e-62	MAT2B	27430	MAT2B
550	ENSG00000038358	5602.03	-0.422975	0.064594	-6.54822	5.82281e-11	2.45927e-10	EDC4	23644	EDC4
551	ENSG00000038382	10634.9	-1.04044	0.0557157	-18.6742	8.03519e-78	1.49678e-76	TRIO	7204	TRIO
553	ENSG00000038532	2857.55	-0.75688	0.0795463	-9.51496	1.81781e-21	1.13203e-20	CLEC16A	23274	CLEC16A
555	ENSG00000039068	18211.3	-0.695686	0.0525589	-13.2363	5.4142e-40	5.27818e-39	CDH1	999	CDH1
556	ENSG00000039123	6785.49	-1.85604	0.0677307	-27.4033	2.50642e-165	1.56515e-163	MTREX	23517	MTREX
558	ENSG00000039319	2533.98	-0.866359	0.0900086	-9.62529	6.25318e-22	3.94979e-21	ZFYVE16	9765	ZFYVE16
561	ENSG00000039560	3612.23	-0.90177	0.0705585	-12.7805	2.10807e-37	1.94903e-36	RAI14	26064	RAI14
565	ENSG00000040199	2778.58	-1.53234	0.0818615	-18.7187	3.48859e-78	6.54505e-77	PHLPP2	23035	PHLPP2
566	ENSG00000040275	2711.39	-1.24719	0.0829836	-15.0294	4.71449e-51	5.6816e-50	SPDL1	54908	SPDL1
567	ENSG00000040341	4461.53	-0.604007	0.0691635	-8.73303	2.47934e-18	1.40492e-17	STAU2	27067	STAU2
568	ENSG00000040487	3502.59	-1.0547	0.0768183	-13.7298	6.72983e-43	6.9384e-42	SLC66A1	54896	SLC66A1
570	ENSG00000040608	130.047	-0.954527	0.28595	-3.33809	0.000843557	0.0021228	RTN4R	65078	RTN4R
571	ENSG00000040633	4981.04	-1.33001	0.0681984	-19.5021	1.05372e-84	2.1721e-83	PHF23	79142	PHF23
574	ENSG00000041353	729.09	-1.14059	0.129072	-8.83681	9.84927e-19	5.64976e-18	RAB27B	5874	RAB27B
575	ENSG00000041357	13151.3	-0.74597	0.0562908	-13.2521	4.38972e-40	4.29051e-39	PSMA4	5685	PSMA4
577	ENSG00000041802	4430.95	-1.60216	0.0706993	-22.6617	1.07057e-113	3.4115e-112	LSG1	55341	LSG1
579	ENSG00000041982	302.337	-1.47976	0.204105	-7.24997	4.16864e-13	1.94718e-12	TNC	3371	TNC
580	ENSG00000041988	1584.83	-1.03457	0.0951655	-10.8712	1.58064e-27	1.15985e-26	THAP3	90326	THAP3
582	ENSG00000042088	1580.62	-1.16387	0.0992619	-11.7253	9.45886e-32	7.70681e-31	TDP1	55775	TDP1
583	ENSG00000042286	6257.83	-1.3768	0.0699025	-19.6961	2.33011e-86	4.97183e-85	AIFM2	84883	AIFM2
585	ENSG00000042317	425.148	-0.387192	0.160552	-2.41162	0.0158817	0.0330885	SPATA7	55812	SPATA7
586	ENSG00000042429	6422.23	-2.30934	0.0653527	-35.3366	1.60789e-273	3.69739e-271	MED17	9440	MED17
592	ENSG00000042832	110.663	-1.77382	0.331717	-5.34741	8.92229e-08	3.14992e-07	TG	7038	TG
594	ENSG00000043039	153.831	-1.07582	0.267177	-4.02662	5.65839e-05	0.000161567	BARX2	8538	BARX2
595	ENSG00000043093	1459.07	-1.72483	0.0993319	-17.3643	1.53637e-67	2.42296e-66	DCUN1D1	54165	DCUN1D1
596	ENSG00000043143	3999.82	-2.88802	0.076175	-37.913	0	0	JADE2	23338	JADE2
599	ENSG00000043514	7429.02	-0.92958	0.0736812	-12.6162	1.71844e-36	1.55915e-35	TRIT1	54802	TRIT1
603	ENSG00000044115	25654.5	-0.441967	0.0500858	-8.8242	1.10247e-18	6.31335e-18	CTNNA1	1495	CTNNA1
605	ENSG00000044459	717.64	-0.520211	0.128375	-4.05228	5.07206e-05	0.00014557	CNTLN	54875	CNTLN
609	ENSG00000046647	571.744	-0.384682	0.145842	-2.63767	0.00834789	0.0182609	GEMIN8	54960	GEMIN8
610	ENSG00000046651	3509.19	-0.883482	0.0762092	-11.5928	4.4801e-31	3.58672e-30	OFD1	8481	OFD1
611	ENSG00000046653	192.756	-0.80916	0.23935	-3.38066	0.000723118	0.0018358	GPM6B	2824	GPM6B
614	ENSG00000047056	3720.47	-1.983	0.0724716	-27.3624	7.68428e-165	4.72056e-163	WDR37	22884	WDR37
615	ENSG00000047188	2750.77	-0.398448	0.0817851	-4.87188	1.1054e-06	3.62811e-06	YTHDC2	64848	YTHDC2
617	ENSG00000047249	5557.97	-1.20067	0.0670052	-17.9191	8.36972e-72	1.41715e-70	ATP6V1H	51606	ATP6V1H
618	ENSG00000047315	14251.2	-1.16552	0.0572454	-20.3601	3.77861e-92	8.75409e-91	POLR2B	5431	POLR2B
619	ENSG00000047346	1968.96	-1.43982	0.0957568	-15.0362	4.25385e-51	5.12828e-50	FAM214A	56204	FAM214A
620	ENSG00000047365	2006.52	-2.33126	0.105498	-22.0978	3.3219e-108	9.86511e-107	ARAP2	116984	ARAP2
621	ENSG00000047410	20073.2	-0.768872	0.0568107	-13.5339	9.86047e-42	9.96382e-41	TPR	7175	TPR
623	ENSG00000047578	3614.54	-0.324417	0.0770808	-4.20879	2.5674e-05	7.56373e-05	KATNIP	23247	KATNIP
624	ENSG00000047579	2002.73	-2.19926	0.094702	-23.223	2.66878e-119	9.15591e-118	DTNBP1	84062	DTNBP1
625	ENSG00000047597	408.839	-0.902796	0.165417	-5.4577	4.82352e-08	1.73035e-07	XK	7504	XK
627	ENSG00000047621	20724.1	-2.19104	0.067188	-32.6105	2.90909e-233	4.34232e-231	C12orf4	57102	C12orf4
631	ENSG00000047662	341.418	-0.737591	0.182202	-4.04821	5.16119e-05	0.000147966	FAM184B	27146	FAM184B
632	ENSG00000047849	3318.96	-0.517545	0.0761082	-6.80013	1.04526e-11	4.58418e-11	MAP4	4134	MAP4
633	ENSG00000047932	2110.56	-1.75604	0.0871129	-20.1582	2.28128e-90	5.17592e-89	GOPC	57120	GOPC
635	ENSG00000048028	4167.25	-0.715146	0.0679879	-10.5187	7.08279e-26	4.99479e-25	USP28	57646	USP28
636	ENSG00000048052	428.326	-1.71789	0.171929	-9.99187	1.65429e-23	1.09811e-22	HDAC9	9734	HDAC9
638	ENSG00000048162	4580.31	-1.34684	0.0706693	-19.0584	5.60086e-81	1.09047e-79	NOP16	51491	NOP16
639	ENSG00000048342	592.648	-1.03692	0.147036	-7.05215	1.76175e-12	8.01359e-12	CC2D2A	57545	CC2D2A
640	ENSG00000048392	4022.95	-0.853516	0.0728835	-11.7107	1.12361e-31	9.13513e-31	RRM2B	50484	RRM2B
641	ENSG00000048405	2750.82	-1.7459	0.0803794	-21.7207	1.30758e-104	3.68081e-103	ZNF800	168850	ZNF800
643	ENSG00000048471	1730.9	-1.87669	0.0927343	-20.2373	4.5951e-91	1.0531e-89	SNX29	92017	SNX29
644	ENSG00000048540	4041.33	-1.63932	0.08931	-18.3554	2.98852e-75	5.34463e-74	LMO3	55885	LMO3
645	ENSG00000048544	3756.63	-0.555573	0.0730448	-7.60592	2.82888e-14	1.38128e-13	MRPS10	55173	MRPS10
647	ENSG00000048649	9637.22	-1.85503	0.0572965	-32.376	5.98199e-230	8.41261e-228	RSF1	51773	RSF1
648	ENSG00000048707	4089.08	-0.199854	0.0690556	-2.8941	0.00380247	0.00878423	VPS13D	55187	VPS13D
649	ENSG00000048740	57.8646	-1.02922	0.429352	-2.39716	0.0165228	0.0342982	CELF2	10659	CELF2
650	ENSG00000048828	9719.81	-0.563022	0.058885	-9.56138	1.16201e-21	7.28836e-21	FAM120A	23196	FAM120A
651	ENSG00000048991	1471.76	-0.714228	0.0978933	-7.29598	2.96487e-13	1.39369e-12	R3HDM1	23518	R3HDM1
653	ENSG00000049130	490.501	-1.91725	0.167127	-11.4718	1.82813e-30	1.44087e-29	KITLG	4254	KITLG
654	ENSG00000049167	1168.68	-0.845645	0.107647	-7.85576	3.97368e-15	2.00737e-14	ERCC8	1161	ERCC8
655	ENSG00000049192	709.323	-1.27334	0.13168	-9.66999	4.044e-22	2.56628e-21	ADAMTS6	11174	ADAMTS6
656	ENSG00000049239	4630.95	-0.238628	0.0770377	-3.09755	0.00195127	0.00468947	H6PD	9563	H6PD
657	ENSG00000049245	8643.02	-0.183831	0.0624507	-2.94363	0.00324392	0.00757359	VAMP3	9341	VAMP3
660	ENSG00000049249	308.206	-0.98789	0.211323	-4.67479	2.9426e-06	9.36729e-06	TNFRSF9	3604	TNFRSF9
666	ENSG00000049618	5813.27	-1.63899	0.0731558	-22.4041	3.5908e-111	1.10894e-109	ARID1B	57492	ARID1B
668	ENSG00000049759	6662.34	-1.00276	0.0612812	-16.3633	3.49642e-60	4.93954e-59	NEDD4L	23327	NEDD4L
670	ENSG00000049769	3645.18	-0.535051	0.0795534	-6.72568	1.7477e-11	7.58957e-11	PPP1R3F	89801	PPP1R3F
672	ENSG00000049883	477.39	-1.56398	0.158078	-9.89372	4.43256e-23	2.9027e-22	PTCD2	79810	PTCD2
673	ENSG00000050030	329.466	-0.872772	0.188766	-4.62356	3.77201e-06	1.19206e-05	NEXMIF	340533	NEXMIF
674	ENSG00000050130	3605.41	-0.939332	0.0721444	-13.0202	9.39687e-39	8.94055e-38	JKAMP	51528	JKAMP
676	ENSG00000050327	1251.41	-0.90438	0.102339	-8.83713	9.821e-19	5.63449e-18	ARHGEF5	7984	ARHGEF5
678	ENSG00000050393	8642.82	-0.396254	0.0573047	-6.91486	4.68318e-12	2.0889e-11	MCUR1	63933	MCUR1
679	ENSG00000050405	8842.51	-0.788524	0.0600222	-13.1372	2.01502e-39	1.94656e-38	LIMA1	51474	LIMA1
685	ENSG00000050748	4835.44	-0.437878	0.0665034	-6.5843	4.57027e-11	1.94085e-10	MAPK9	5601	MAPK9
687	ENSG00000050820	4486.93	-0.862999	0.07045	-12.2498	1.68411e-34	1.46287e-33	BCAR1	9564	BCAR1
688	ENSG00000051009	8148.73	-0.450396	0.0666054	-6.76217	1.35944e-11	5.93303e-11	FAM160A2	84067	FAM160A2
691	ENSG00000051180	1294.95	-0.49814	0.10641	-4.68131	2.85046e-06	9.08756e-06	RAD51	5888	RAD51
692	ENSG00000051341	2035.76	-0.595387	0.0910131	-6.54178	6.07921e-11	2.56406e-10	POLQ	10721	POLQ
693	ENSG00000051382	2213.61	-2.21034	0.0868482	-25.4506	6.95377e-143	3.34262e-141	PIK3CB	5291	PIK3CB
695	ENSG00000051596	2661.7	-0.290079	0.105274	-2.75548	0.00586059	0.0131453	THOC3	84321	THOC3
696	ENSG00000051620	3040.84	-0.37506	0.0861065	-4.35577	1.32603e-05	4.00895e-05	HEBP2	23593	HEBP2
698	ENSG00000052126	3104.52	-1.51624	0.0753392	-20.1256	4.40735e-90	9.96647e-89	PLEKHA5	54477	PLEKHA5
700	ENSG00000052723	6864.48	-0.494015	0.0686832	-7.19266	6.35404e-13	2.94374e-12	SIKE1	80143	SIKE1
701	ENSG00000052749	6510.93	-1.61579	0.0625705	-25.8236	4.8215e-147	2.42378e-145	RRP12	23223	RRP12
702	ENSG00000052795	1139.08	-1.65071	0.109064	-15.1352	9.48507e-52	1.15825e-50	FNIP2	57600	FNIP2
703	ENSG00000052802	6451.55	-0.518321	0.0739184	-7.01207	2.3482e-12	1.06116e-11	MSMO1	6307	MSMO1
704	ENSG00000052841	7882.09	-0.422509	0.0587323	-7.1938	6.30118e-13	2.92005e-12	TTC17	55761	TTC17
706	ENSG00000053108	2530.68	-0.608534	0.0786184	-7.74034	9.91493e-15	4.92749e-14	FSTL4	23105	FSTL4
707	ENSG00000053254	1028.49	-1.63845	0.115327	-14.207	8.28562e-46	9.08163e-45	FOXN3	1112	FOXN3
710	ENSG00000053372	8976.06	-0.922438	0.0578257	-15.952	2.75715e-57	3.7295e-56	MRTO4	51154	MRTO4
715	ENSG00000053747	1449.48	-0.556697	0.0967867	-5.75179	8.83036e-09	3.31119e-08	LAMA3	3909	LAMA3
716	ENSG00000053770	3019.67	-1.08703	0.0752218	-14.451	2.46897e-47	2.7759e-46	AP5M1	55745	AP5M1
717	ENSG00000053900	4523.39	-1.55918	0.0798902	-19.5165	7.94567e-85	1.64386e-83	ANAPC4	29945	ANAPC4
719	ENSG00000054116	9952.42	-0.45682	0.0574551	-7.95091	1.85151e-15	9.46843e-15	TRAPPC3	27095	TRAPPC3
720	ENSG00000054118	16208.6	-1.78424	0.0544199	-32.7865	9.18116e-236	1.42677e-233	THRAP3	9967	THRAP3
723	ENSG00000054219	626.272	-0.881932	0.146175	-6.03338	1.60564e-09	6.27381e-09	LY75	4065	LY75
724	ENSG00000054267	3601.73	-1.90758	0.0733469	-26.0077	4.05683e-149	2.08245e-147	ARID4B	51742	ARID4B
725	ENSG00000054277	402.903	-0.584292	0.166003	-3.51977	0.000431925	0.00112486	OPN3	23596	OPN3
726	ENSG00000054282	1597.04	-0.229084	0.0963704	-2.37712	0.0174486	0.0360376	SDCCAG8	10806	SDCCAG8
729	ENSG00000054523	6426.46	-1.19909	0.0620196	-19.334	2.78176e-83	5.61184e-82	KIF1B	23095	KIF1B
731	ENSG00000054611	2454.77	-0.8634	0.0903806	-9.55294	1.26064e-21	7.89971e-21	TBC1D22A	25771	TBC1D22A
738	ENSG00000054965	12715.9	-0.633871	0.0540978	-11.7171	1.04128e-31	8.47996e-31	FAM168A	23201	FAM168A
741	ENSG00000055044	14080.9	-1.578	0.0646074	-24.4244	9.42321e-132	3.91098e-130	NOP58	51602	NOP58
742	ENSG00000055070	15944.1	-0.290958	0.0558871	-5.20618	1.92765e-07	6.6623e-07	SZRD1	26099	SZRD1
744	ENSG00000055130	7147.52	-3.15688	0.0646365	-48.8406	0	0	CUL1	8454	CUL1
745	ENSG00000055147	1535.44	-0.649091	0.0950271	-6.83059	8.45677e-12	3.72376e-11	FAM114A2	10827	FAM114A2
747	ENSG00000055208	5852.6	-1.35908	0.0676058	-20.1031	6.93837e-90	1.5638e-88	TAB2	23118	TAB2
749	ENSG00000055332	3453.68	-0.934555	0.0718832	-13.001	1.20723e-38	1.14572e-37	EIF2AK2	5610	EIF2AK2
750	ENSG00000055483	7475.63	-1.67586	0.0620578	-27.0048	1.29822e-160	7.63083e-159	USP36	57602	USP36
751	ENSG00000055609	11390.7	-0.871765	0.0561336	-15.5302	2.16792e-54	2.77267e-53	KMT2C	58508	KMT2C
752	ENSG00000055732	2089.59	-0.658617	0.102706	-6.41267	1.42992e-10	5.92314e-10	MCOLN3	55283	MCOLN3
754	ENSG00000055917	6608	-2.00731	0.0638104	-31.4574	3.32304e-217	4.05352e-215	PUM2	23369	PUM2
755	ENSG00000055950	4505.04	-0.343675	0.0814695	-4.21844	2.45995e-05	7.26101e-05	MRPL43	84545	MRPL43
758	ENSG00000056050	818.19	-1.11824	0.126568	-8.83503	1.00072e-18	5.73937e-18	HPF1	54969	HPF1
759	ENSG00000056097	5584.04	-0.945115	0.064223	-14.7161	5.07878e-49	5.89918e-48	ZFR	51663	ZFR
760	ENSG00000056277	725.912	-1.18048	0.134556	-8.77312	1.7378e-18	9.89671e-18	ZNF280C	55609	ZNF280C
761	ENSG00000056291	135.315	-2.04969	0.330221	-6.20701	5.40016e-10	2.1688e-09	NPFFR2	10886	NPFFR2
764	ENSG00000056586	9247.69	-1.21506	0.0579196	-20.9783	1.03453e-97	2.5984e-96	RC3H2	54542	RC3H2
766	ENSG00000056972	400.547	-0.894734	0.168665	-5.3048	1.12796e-07	3.95996e-07	TRAF3IP2	10758	TRAF3IP2
768	ENSG00000057019	2392.82	-1.74659	0.0895572	-19.5025	1.04623e-84	2.15927e-83	DCBLD2	131566	DCBLD2
770	ENSG00000057252	4979.45	-0.413775	0.0647947	-6.38594	1.70352e-10	7.02653e-10	SOAT1	6646	SOAT1
774	ENSG00000057608	21169.1	-1.20168	0.0529104	-22.7116	3.44361e-114	1.10667e-112	GDI2	2665	GDI2
775	ENSG00000057657	387.241	-1.31126	0.183359	-7.15131	8.5953e-13	3.95409e-12	PRDM1	639	PRDM1
776	ENSG00000057663	3366.89	-1.57637	0.0739293	-21.3227	6.98751e-101	1.84632e-99	ATG5	9474	ATG5
777	ENSG00000057704	435.367	-2.03228	0.176134	-11.5382	8.46642e-31	6.73062e-30	TMCC3	57458	TMCC3
778	ENSG00000057757	10408.6	-0.221696	0.0594843	-3.72696	0.000193803	0.000525345	PITHD1	57095	PITHD1
779	ENSG00000057935	1489.3	-0.707683	0.103343	-6.84791	7.49384e-12	3.30788e-11	MTA3	57504	MTA3
780	ENSG00000058056	2079.45	-1.55896	0.0915523	-17.0281	5.08607e-65	7.72742e-64	USP13	8975	USP13
781	ENSG00000058063	4521.82	-0.858983	0.0695609	-12.3486	4.9537e-35	4.35294e-34	ATP11B	23200	ATP11B
783	ENSG00000058091	1380.95	-1.11759	0.105005	-10.6432	1.87626e-26	1.34205e-25	CDK14	5218	CDK14
784	ENSG00000058262	24426.6	-0.255518	0.0555725	-4.59792	4.26735e-06	1.34274e-05	SEC61A1	29927	SEC61A1
785	ENSG00000058272	5652.8	-2.8092	0.0677328	-41.4747	0	0	PPP1R12A	4659	PPP1R12A
787	ENSG00000058404	16126.3	-0.296856	0.0617925	-4.80409	1.55459e-06	5.04985e-06	CAMK2B	816	CAMK2B
789	ENSG00000058600	5355.88	-1.51339	0.067544	-22.406	3.44368e-111	1.06448e-109	POLR3E	55718	POLR3E
791	ENSG00000058673	18432	-0.916536	0.0549102	-16.6916	1.50994e-62	2.21023e-61	ZC3H11A	9877	ZC3H11A
792	ENSG00000058729	2291.31	-1.57789	0.101484	-15.5481	1.63837e-54	2.10173e-53	RIOK2	55781	RIOK2
793	ENSG00000058799	5834.76	-0.181746	0.067727	-2.6835	0.00728549	0.01609	YIPF1	54432	YIPF1
794	ENSG00000058804	9986.65	-0.844227	0.0605896	-13.9335	3.96325e-44	4.18496e-43	NDC1	55706	NDC1
795	ENSG00000058866	1653.96	-3.47233	0.113097	-30.7022	5.31828e-207	5.78265e-205	DGKG	1608	DGKG
796	ENSG00000059122	2483.24	-0.541857	0.0831729	-6.51483	7.27729e-11	3.05914e-10	FLYWCH1	84256	FLYWCH1
799	ENSG00000059378	4651.98	-0.588239	0.0654229	-8.99133	2.44256e-19	1.43225e-18	PARP12	64761	PARP12
800	ENSG00000059573	7155.15	-0.656525	0.0630671	-10.4099	2.23352e-25	1.55447e-24	ALDH18A1	5832	ALDH18A1
801	ENSG00000059588	4595.45	-0.913007	0.0664812	-13.7333	6.4142e-43	6.61498e-42	TARBP1	6894	TARBP1
802	ENSG00000059691	1483.1	-0.933423	0.104559	-8.92727	4.3667e-19	2.5382e-18	GATB	5188	GATB
804	ENSG00000059758	2577.52	-2.83351	0.0871338	-32.5191	5.7219e-232	8.28652e-230	CDK17	5128	CDK17
808	ENSG00000060069	3786.04	-2.37022	0.084276	-28.1245	4.91528e-174	3.50695e-172	CTDP1	9150	CTDP1
809	ENSG00000060138	1965.9	-0.29714	0.0863008	-3.44308	0.000575133	0.00147647	YBX3	8531	YBX3
811	ENSG00000060237	30147.3	-1.39817	0.0506714	-27.5928	1.35808e-167	8.83736e-166	WNK1	65125	WNK1
813	ENSG00000060339	10336.3	-0.881465	0.0643901	-13.6894	1.1742e-42	1.20475e-41	CCAR1	55749	CCAR1
814	ENSG00000060491	2508.3	-0.406305	0.0981036	-4.14159	3.44906e-05	0.000100541	OGFR	11054	OGFR
819	ENSG00000060688	3634	-2.15246	0.0782053	-27.5232	9.25465e-167	5.95394e-165	SNRNP40	9410	SNRNP40
820	ENSG00000060709	2664.13	-1.30114	0.0831761	-15.6432	3.69648e-55	4.79065e-54	RIMBP2	23504	RIMBP2
822	ENSG00000060749	3530.75	-1.0245	0.0800796	-12.7935	1.78339e-37	1.65289e-36	QSER1	79832	QSER1
823	ENSG00000060762	4537.2	-0.283685	0.067275	-4.2168	2.47796e-05	7.31228e-05	MPC1	51660	MPC1
824	ENSG00000060971	1724.31	-0.679923	0.0902444	-7.53425	4.91167e-14	2.3805e-13	ACAA1	30	ACAA1
825	ENSG00000060982	10705.7	-0.376481	0.0602633	-6.24727	4.17684e-10	1.68765e-09	BCAT1	586	BCAT1
828	ENSG00000061455	128.867	-2.59989	0.321801	-8.0792	6.51948e-16	3.38951e-15	PRDM6	93166	PRDM6
831	ENSG00000061676	43954.1	-0.415728	0.0519791	-7.99798	1.26474e-15	6.50589e-15	NCKAP1	10787	NCKAP1
832	ENSG00000061794	17661.8	-1.0754	0.060375	-17.812	5.70731e-71	9.53543e-70	MRPS35	60488	MRPS35
834	ENSG00000061936	3662.77	-2.00315	0.0768363	-26.0704	7.90219e-150	4.10588e-148	SFSWAP	6433	SFSWAP
836	ENSG00000061987	5720.87	-0.4865	0.0676314	-7.1934	6.31967e-13	2.92821e-12	MON2	23041	MON2
839	ENSG00000062194	9253.15	-2.55314	0.0596139	-42.8279	0	0	GPBP1	65056	GPBP1
840	ENSG00000062282	5607.29	-0.304757	0.0772024	-3.9475	7.8971e-05	0.000222375	DGAT2	84649	DGAT2
841	ENSG00000062370	782.123	-1.95132	0.132891	-14.6836	8.21223e-49	9.50635e-48	ZNF112	7771	ZNF112
842	ENSG00000062485	18403.2	-0.334832	0.0526673	-6.3575	2.05062e-10	8.4245e-10	CS	1431	CS
844	ENSG00000062582	174.853	-0.672186	0.269328	-2.49579	0.0125676	0.0266838	MRPS24	64951	MRPS24
845	ENSG00000062598	6160.52	-1.25698	0.0636671	-19.7429	9.22427e-87	1.98188e-85	ELMO2	63916	ELMO2
846	ENSG00000062650	5048.04	-2.89893	0.0738479	-39.2554	0	0	WAPL	23063	WAPL
847	ENSG00000062716	12406.1	-0.165928	0.0568236	-2.92006	0.00349968	0.00812889	VMP1	81671	VMP1
848	ENSG00000062725	2040.44	-2.37181	0.0905139	-26.2038	2.4068e-151	1.27388e-149	APPBP2	10513	APPBP2
851	ENSG00000063046	23867.4	-1.11337	0.0511163	-21.7811	3.50453e-105	9.9226e-104	EIF4B	1975	EIF4B
853	ENSG00000063169	957.14	-2.05343	0.148662	-13.8128	2.13501e-43	2.21865e-42	BICRA	29998	BICRA
858	ENSG00000063244	30905.4	-0.184064	0.0633518	-2.90542	0.00366755	0.00849158	U2AF2	11338	U2AF2
861	ENSG00000063438	9229.74	-1.23222	0.0637939	-19.3156	3.97184e-83	7.98426e-82			AHRR
863	ENSG00000063587	2620.38	-0.381049	0.0795495	-4.79009	1.6671e-06	5.40295e-06	ZNF275	10838	ZNF275
864	ENSG00000063601	5361.47	-1.33412	0.06866	-19.4308	4.23508e-84	8.6514e-83	MTMR1	8776	MTMR1
866	ENSG00000063761	604.603	-0.991463	0.144216	-6.87485	6.20559e-12	2.75065e-11	ADCK1	57143	ADCK1
868	ENSG00000063978	18369.8	-2.36436	0.0541104	-43.695	0	0	RNF4	6047	RNF4
869	ENSG00000064012	1896.64	-1.35434	0.0880798	-15.3763	2.35952e-53	2.9577e-52	CASP8	841	CASP8
870	ENSG00000064042	14355.2	-0.512608	0.0543178	-9.4372	3.82888e-21	2.36795e-20	LIMCH1	22998	LIMCH1
871	ENSG00000064102	4365.5	-2.11514	0.0732687	-28.8682	2.9909e-183	2.4178e-181	INTS13	55726	INTS13
877	ENSG00000064218	46.6294	-1.36815	0.483811	-2.82785	0.00468612	0.0106727	DMRT3	58524	DMRT3
882	ENSG00000064313	7132.08	-1.13505	0.0702763	-16.1512	1.11304e-58	1.53921e-57	TAF2	6873	TAF2
883	ENSG00000064393	4227.8	-0.595471	0.0707387	-8.41789	3.83337e-17	2.07707e-16	HIPK2	28996	HIPK2
884	ENSG00000064419	10007.5	-1.21793	0.0601083	-20.2623	2.76456e-91	6.35719e-90	TNPO3	23534	TNPO3
891	ENSG00000064651	8856.18	-1.87052	0.0615731	-30.3789	1.04451e-202	1.0643e-200	SLC12A2	6558	SLC12A2
893	ENSG00000064655	551.658	-1.4226	0.165632	-8.5889	8.78049e-18	4.88278e-17	EYA2	2139	EYA2
896	ENSG00000064692	241.306	-1.55723	0.218735	-7.11926	1.08505e-12	4.97275e-12	SNCAIP	9627	SNCAIP
897	ENSG00000064703	1844.37	-2.90465	0.0968685	-29.9855	1.51511e-197	1.4525e-195	DDX20	11218	DDX20
898	ENSG00000064726	4769.07	-0.402484	0.0682712	-5.89538	3.73827e-09	1.43206e-08	BTBD1	53339	BTBD1
903	ENSG00000064932	4103.47	-0.214171	0.0806886	-2.65429	0.00794756	0.0174514	SBNO2	22904	SBNO2
904	ENSG00000064933	1205.06	-1.24883	0.106074	-11.7731	5.36899e-32	4.39978e-31	PMS1	5378	PMS1
906	ENSG00000064989	187.57	-0.929616	0.240706	-3.86204	0.000112445	0.000311887	CALCRL	10203	CALCRL
907	ENSG00000064995	3378.33	-0.73391	0.0735216	-9.98223	1.82324e-23	1.20791e-22	TAF11	6882	TAF11
908	ENSG00000064999	3451.1	-1.2817	0.0759229	-16.8816	6.15073e-64	9.22555e-63	ANKS1A	23294	ANKS1A
909	ENSG00000065000	10805.5	-0.674009	0.0611156	-11.0284	2.78696e-28	2.08047e-27	AP3D1	8943	AP3D1
910	ENSG00000065029	4875.99	-0.319527	0.0687434	-4.64811	3.34997e-06	1.06214e-05	ZNF76	7629	ZNF76
913	ENSG00000065060	3058.87	-0.649828	0.076462	-8.49871	1.91715e-17	1.05185e-16	UHRF1BP1	54887	UHRF1BP1
914	ENSG00000065135	6218.58	-1.38889	0.0650389	-21.3547	3.52719e-101	9.37819e-100	GNAI3	2773	GNAI3
915	ENSG00000065150	5622.27	-0.722028	0.0728029	-9.91756	3.49179e-23	2.29457e-22	IPO5	3843	IPO5
917	ENSG00000065183	2340.02	-2.47665	0.0886968	-27.9226	1.41832e-171	9.73177e-170	WDR3	10885	WDR3
918	ENSG00000065243	24953.8	-1.63113	0.0580861	-28.0812	1.66084e-173	1.18003e-171	PKN2	5586	PKN2
919	ENSG00000065268	3446.75	-0.25337	0.0823604	-3.07635	0.00209549	0.00501871	WDR18	57418	WDR18
920	ENSG00000065308	3720.53	-1.69994	0.0733659	-23.1708	8.98163e-119	3.06284e-117	TRAM2	9697	TRAM2
923	ENSG00000065328	3277.01	-1.92716	0.0752769	-25.601	1.48858e-144	7.31037e-143	MCM10	55388	MCM10
927	ENSG00000065413	424.532	-0.542893	0.162262	-3.34578	0.000820523	0.00206866	ANKRD44	91526	ANKRD44
928	ENSG00000065427	9263.58	-0.693692	0.0601445	-11.5338	8.91667e-31	7.08193e-30	KARS1	3735	KARS1
929	ENSG00000065457	1794.45	-0.424187	0.0913996	-4.64102	3.46697e-06	1.098e-05	ADAT1	23536	ADAT1
931	ENSG00000065491	805.78	-2.36037	0.131516	-17.9473	5.03534e-72	8.57696e-71	TBC1D22B	55633	TBC1D22B
933	ENSG00000065526	9785.83	-1.29809	0.0570783	-22.7423	1.71046e-114	5.52296e-113	SPEN	23013	SPEN
935	ENSG00000065548	11733.4	-1.61746	0.0579373	-27.9174	1.63912e-171	1.11792e-169	ZC3H15	55854	ZC3H15
936	ENSG00000065559	1304.88	-2.4299	0.107368	-22.6316	2.11543e-113	6.70965e-112	MAP2K4	6416	MAP2K4
937	ENSG00000065600	2975.27	-0.518077	0.0788404	-6.5712	4.991e-11	2.11609e-10	PACC1	55248	PACC1
939	ENSG00000065613	6565.74	-1.26283	0.0618405	-20.4207	1.0947e-92	2.55003e-91	SLK	9748	SLK
940	ENSG00000065615	2896.26	-1.08455	0.0884496	-12.2618	1.45175e-34	1.26264e-33	CYB5R4	51167	CYB5R4
944	ENSG00000065675	187.248	-1.39696	0.250508	-5.57651	2.45396e-08	8.95416e-08	PRKCQ	5588	PRKCQ
946	ENSG00000065802	6595.34	-1.2028	0.0618105	-19.4596	2.41869e-84	4.96174e-83	ASB1	51665	ASB1
947	ENSG00000065809	3238.18	-1.6537	0.0761184	-21.7253	1.18283e-104	3.3324e-103	FAM107B	83641	FAM107B
948	ENSG00000065833	4278.09	-0.801358	0.0692929	-11.5648	6.2137e-31	4.95945e-30	ME1	4199	ME1
950	ENSG00000065883	5474.95	-2.49674	0.0752519	-33.1785	2.19881e-241	3.5977e-239	CDK13	8621	CDK13
951	ENSG00000065911	12313.6	-0.506412	0.0595264	-8.50735	1.77949e-17	9.78058e-17	MTHFD2	10797	MTHFD2
953	ENSG00000065970	877.731	-1.30462	0.120391	-10.8365	2.31151e-27	1.68923e-26	FOXJ2	55810	FOXJ2
954	ENSG00000065978	40542.9	-0.155159	0.0489906	-3.16713	0.00153952	0.00374863	YBX1	4904	YBX1
956	ENSG00000066027	3230.8	-1.51116	0.0760202	-19.8784	6.26169e-88	1.36956e-86	PPP2R5A	5525	PPP2R5A
958	ENSG00000066044	6345.41	-1.01831	0.0623158	-16.3412	5.02818e-60	7.09175e-59	ELAVL1	1994	ELAVL1
960	ENSG00000066084	4699.42	-2.36956	0.0707401	-33.4966	5.39356e-246	9.31772e-244	DIP2B	57609	DIP2B
961	ENSG00000066117	7566.89	-0.712698	0.0591182	-12.0555	1.81455e-33	1.54155e-32	SMARCD1	6602	SMARCD1
962	ENSG00000066135	10277.8	-1.27878	0.0585454	-21.8426	9.14781e-106	2.60962e-104	KDM4A	9682	KDM4A
963	ENSG00000066136	2987.89	-1.9981	0.0774225	-25.8078	7.25689e-147	3.64268e-145	NFYC	4802	NFYC
967	ENSG00000066279	10445.1	-1.10261	0.0650078	-16.9613	1.58902e-64	2.39712e-63	ASPM	259266	ASPM
969	ENSG00000066322	9623.62	-0.181449	0.0650357	-2.78999	0.00527103	0.01191	ELOVL1	64834	ELOVL1
971	ENSG00000066379	31.9613	-2.63708	0.663596	-3.97392	7.07001e-05	0.000200194	POLR1H	30834	POLR1H
973	ENSG00000066405	519.126	-0.621855	0.169455	-3.66973	0.000242805	0.000649984	CLDN18	51208	CLDN18
974	ENSG00000066422	2753.27	-1.43391	0.084093	-17.0515	3.40707e-65	5.19967e-64	ZBTB11	27107	ZBTB11
975	ENSG00000066427	1005.15	-0.507037	0.111299	-4.55563	5.223e-06	1.63092e-05	ATXN3	4287	ATXN3
976	ENSG00000066455	3283.34	-1.49557	0.0764829	-19.5543	3.7933e-85	7.90553e-84	GOLGA5	9950	GOLGA5
977	ENSG00000066468	173.231	-1.66775	0.263389	-6.33186	2.4222e-10	9.90206e-10	FGFR2	2263	FGFR2
978	ENSG00000066557	4598.25	-0.661278	0.0667138	-9.91216	3.68592e-23	2.41934e-22	LRRC40	55631	LRRC40
979	ENSG00000066583	4931.45	-0.959938	0.0675725	-14.2061	8.40277e-46	9.2041e-45	ISOC1	51015	ISOC1
980	ENSG00000066629	1461.11	-1.02753	0.0964302	-10.6556	1.64122e-26	1.17616e-25	EML1	2009	EML1
981	ENSG00000066651	1211.81	-0.503891	0.102992	-4.89254	9.9541e-07	3.27565e-06	TRMT11	60487	TRMT11
982	ENSG00000066654	3045.55	-1.25347	0.078612	-15.945	3.08584e-57	4.16747e-56	THUMPD1	55623	THUMPD1
983	ENSG00000066697	1255.11	-1.02915	0.102449	-10.0455	9.61172e-24	6.42033e-23	MSANTD3	91283	MSANTD3
985	ENSG00000066739	3464.81	-0.9012	0.0712307	-12.6518	1.09278e-36	9.94932e-36	ATG2B	55102	ATG2B
986	ENSG00000066777	10362.1	-1.10508	0.0571269	-19.3443	2.27457e-83	4.59137e-82	ARFGEF1	10565	ARFGEF1
988	ENSG00000066827	858.744	-2.41941	0.138637	-17.4515	3.35502e-68	5.36314e-67	ZFAT	57623	ZFAT
989	ENSG00000066855	3732.39	-0.43531	0.0715108	-6.08733	1.14807e-09	4.52225e-09	MTFR1	9650	MTFR1
990	ENSG00000066923	658.972	-0.398075	0.136187	-2.923	0.00346677	0.00805795	STAG3	10734	STAG3
991	ENSG00000066926	9096.34	-0.550378	0.0644124	-8.54459	1.28989e-17	7.13225e-17	FECH	2235	FECH
992	ENSG00000066933	1693.92	-1.48772	0.0918794	-16.1921	5.73163e-59	7.96507e-58	MYO9A	4649	MYO9A
995	ENSG00000067064	12062.1	-0.25353	0.0587956	-4.31206	1.61742e-05	4.84897e-05	IDI1	3422	IDI1
996	ENSG00000067066	1239.26	-1.07798	0.103606	-10.4046	2.36321e-25	1.64305e-24	SP100	6672	SP100
998	ENSG00000067113	731.259	-1.28412	0.12855	-9.98923	1.69899e-23	1.12735e-22	PLPP1	8611	PLPP1
999	ENSG00000067141	3403.77	-0.540159	0.0720392	-7.49812	6.47391e-14	3.12077e-13	NEO1	4756	NEO1
1000	ENSG00000067167	6999.08	-0.75272	0.0629668	-11.9542	6.17051e-33	5.18393e-32	TRAM1	23471	TRAM1
1002	ENSG00000067182	3832.36	-0.784566	0.0708321	-11.0764	1.63276e-28	1.22829e-27	TNFRSF1A	7132	TNFRSF1A
1004	ENSG00000067208	3092.29	-1.8381	0.0766024	-23.9953	3.11548e-127	1.19537e-125	EVI5	7813	EVI5
1007	ENSG00000067248	5722.72	-1.38912	0.0642875	-21.6079	1.51406e-103	4.1961e-102	DHX29	54505	DHX29
1008	ENSG00000067334	13419.4	-1.034	0.0557445	-18.5489	8.31759e-77	1.52108e-75	DNTTIP2	30836	DNTTIP2
1010	ENSG00000067369	6318.9	-0.816338	0.0621704	-13.1306	2.19797e-39	2.12028e-38	TP53BP1	7158	TP53BP1
1012	ENSG00000067533	3569.42	-2.34351	0.074509	-31.4527	3.86141e-217	4.69341e-215	RRP15	51018	RRP15
1013	ENSG00000067560	10927.1	-0.249329	0.0555392	-4.48925	7.14731e-06	2.2079e-05	RHOA	387	RHOA
1014	ENSG00000067596	9251.7	-1.56313	0.0620537	-25.1899	5.16867e-140	2.3771e-138	DHX8	1659	DHX8
1018	ENSG00000067704	16218.8	-0.492366	0.0609018	-8.08458	6.23772e-16	3.24798e-15	IARS2	55699	IARS2
1019	ENSG00000067715	8918.38	-1.25016	0.0572263	-21.8459	8.50957e-106	2.42958e-104	SYT1	6857	SYT1
1020	ENSG00000067798	68.4795	-1.46414	0.400415	-3.65656	0.000255628	0.000682603	NAV3	89795	NAV3
1025	ENSG00000067900	3871.87	-1.2877	0.0754351	-17.0703	2.46815e-65	3.77862e-64	ROCK1	6093	ROCK1
1026	ENSG00000067955	2941.7	-1.29905	0.0772054	-16.8259	1.57698e-63	2.34774e-62	CBFB	865	CBFB
1028	ENSG00000068001	1682.01	-0.273177	0.0978498	-2.7918	0.00524157	0.0118458	HYAL2	8692	HYAL2
1029	ENSG00000068024	2543.04	-2.5465	0.0859585	-29.6247	7.18568e-193	6.48675e-191	HDAC4	9759	HDAC4
1033	ENSG00000068097	605.805	-1.35119	0.14093	-9.58765	9.01173e-22	5.67325e-21	HEATR6	63897	HEATR6
1034	ENSG00000068120	14341.4	-0.13599	0.0599189	-2.26957	0.0232338	0.0468118	COASY	80347	COASY
1036	ENSG00000068305	2001.61	-1.22366	0.0870013	-14.0649	6.24132e-45	6.71336e-44	MEF2A	4205	MEF2A
1037	ENSG00000068308	7739.5	-0.794081	0.0593128	-13.388	7.10433e-41	7.06344e-40	OTUD5	55593	OTUD5
1038	ENSG00000068323	5992.45	-0.20742	0.0635868	-3.26199	0.00110631	0.00274545	TFE3	7030	TFE3
1039	ENSG00000068354	2066.59	-0.907542	0.0922064	-9.8425	7.38521e-23	4.80025e-22	TBC1D25	4943	TBC1D25
1040	ENSG00000068366	5797.16	-0.181194	0.0618235	-2.93082	0.00338064	0.00786959	ACSL4	2182	ACSL4
1041	ENSG00000068383	952.374	-0.942361	0.120464	-7.82278	5.16698e-15	2.59861e-14	INPP5A	3632	INPP5A
1042	ENSG00000068394	2447.33	-0.779785	0.0886044	-8.80075	1.35905e-18	7.767e-18	GPKOW	27238	GPKOW
1044	ENSG00000068438	4762.52	-0.374672	0.0662201	-5.65798	1.53165e-08	5.65732e-08	FTSJ1	24140	FTSJ1
1045	ENSG00000068489	2698.83	-0.757787	0.0783206	-9.67544	3.83435e-22	2.43641e-21	PRR11	55771	PRR11
1046	ENSG00000068615	605.576	-0.337487	0.141077	-2.39222	0.0167469	0.0347295	REEP1	65055	REEP1
1047	ENSG00000068650	6263.48	-0.796501	0.0659458	-12.0781	1.3783e-33	1.17563e-32	ATP11A	23250	ATP11A
1048	ENSG00000068654	7521.74	-2.14352	0.062048	-34.5461	1.63016e-261	3.26349e-259	POLR1A	25885	POLR1A
1050	ENSG00000068724	1515.72	-0.991522	0.099903	-9.92485	3.24604e-23	2.13639e-22	TTC7A	57217	TTC7A
1051	ENSG00000068745	3222.74	-1.34119	0.0737077	-18.1961	5.54182e-74	9.70688e-73	IP6K2	51447	IP6K2
1053	ENSG00000068784	1238.05	-1.71148	0.109264	-15.6638	2.67498e-55	3.47869e-54	SRBD1	55133	SRBD1
1054	ENSG00000068796	4545.7	-1.87821	0.0702664	-26.7299	2.1139e-157	1.18913e-155	KIF2A	3796	KIF2A
1056	ENSG00000068878	18405.3	-0.889558	0.0576966	-15.4179	1.24131e-53	1.56349e-52	PSME4	23198	PSME4
1059	ENSG00000068912	7467.34	-0.408348	0.0620746	-6.57834	4.75731e-11	2.01902e-10	ERLEC1	27248	ERLEC1
1063	ENSG00000069011	2582.03	-0.946436	0.0907084	-10.4338	1.73749e-25	1.21446e-24	PITX1	5307	PITX1
1064	ENSG00000069018	52.4535	-1.59694	0.469136	-3.40401	0.000664043	0.00169258	TRPC7	57113	TRPC7
1065	ENSG00000069020	1578.83	-1.94007	0.0982396	-19.7484	8.28595e-87	1.78253e-85	MAST4	375449	MAST4
1067	ENSG00000069188	800.601	-0.761352	0.12769	-5.9625	2.48408e-09	9.61017e-09	SDK2	54549	SDK2
1069	ENSG00000069248	6035.98	-1.22127	0.0639063	-19.1103	2.0722e-81	4.06475e-80	NUP133	55746	NUP133
1070	ENSG00000069275	9107.64	-0.56379	0.0654828	-8.60975	7.32187e-18	4.08166e-17	NUCKS1	64710	NUCKS1
1071	ENSG00000069329	14591.6	-0.844361	0.0570926	-14.7893	1.71651e-49	2.00818e-48	VPS35	55737	VPS35
1072	ENSG00000069345	7883.97	-2.35125	0.0604204	-38.9148	0	0	DNAJA2	10294	DNAJA2
1073	ENSG00000069399	941.819	-0.811938	0.116381	-6.97655	3.02519e-12	1.36144e-11	BCL3	602	BCL3
1074	ENSG00000069424	4027.88	-0.623474	0.077382	-8.0571	7.81286e-16	4.05328e-15	KCNAB2	8514	KCNAB2
1078	ENSG00000069509	1608.26	-1.14662	0.0958115	-11.9675	5.25985e-33	4.42652e-32	FUNDC1	139341	FUNDC1
1080	ENSG00000069667	3116.9	-2.72249	0.0798249	-34.1058	6.04912e-255	1.14372e-252	RORA	6095	RORA
1082	ENSG00000069702	215.884	-0.900482	0.22301	-4.03785	5.39431e-05	0.00015435	TGFBR3	7049	TGFBR3
1085	ENSG00000069849	8520.43	-0.24788	0.0587578	-4.21868	2.45739e-05	7.25409e-05	ATP1B3	483	ATP1B3
1086	ENSG00000069869	1617.64	-0.800712	0.0971499	-8.24203	1.69317e-16	8.98543e-16	NEDD4	4734	NEDD4
1088	ENSG00000069956	7980.65	-1.37045	0.0614186	-22.3132	2.74973e-110	8.40806e-109	MAPK6	5597	MAPK6
1091	ENSG00000069998	5071.57	-0.793706	0.0669707	-11.8516	2.11233e-32	1.75125e-31	HDHD5	27440	HDHD5
1092	ENSG00000070010	3438.47	-0.263331	0.0731069	-3.602	0.000315783	0.000834526	UFD1	7353	UFD1
1093	ENSG00000070018	11790.5	-1.7717	0.0571567	-30.9972	5.87091e-211	6.81927e-209	LRP6	4040	LRP6
1096	ENSG00000070047	10075	-1.20952	0.0624563	-19.3659	1.49728e-83	3.02775e-82	PHRF1	57661	PHRF1
1097	ENSG00000070061	5124.44	-0.838521	0.0681303	-12.3076	8.24382e-35	7.21424e-34	ELP1	8518	ELP1
1099	ENSG00000070087	8271.44	-0.489299	0.0593629	-8.24249	1.68658e-16	8.95188e-16	PFN2	5217	PFN2
1100	ENSG00000070159	10130	-1.18662	0.0608153	-19.5119	8.69899e-85	1.79862e-83	PTPN3	5774	PTPN3
1104	ENSG00000070214	3207.75	-0.883824	0.0736163	-12.0058	3.31196e-33	2.799e-32	SLC44A1	23446	SLC44A1
1105	ENSG00000070269	1663.37	-1.19242	0.0930517	-12.8146	1.35843e-37	1.26177e-36	TMEM260	54916	TMEM260
1106	ENSG00000070366	2149.75	-0.705727	0.0915058	-7.71237	1.23505e-14	6.11825e-14	SMG6	23293	SMG6
1107	ENSG00000070367	4734.88	-1.00645	0.066702	-15.0887	1.92097e-51	2.33237e-50	EXOC5	10640	EXOC5
1111	ENSG00000070413	2544.27	-1.58908	0.0937665	-16.9472	2.01685e-64	3.04118e-63	DGCR2	9993	DGCR2
1112	ENSG00000070423	2333.01	-1.02886	0.0859373	-11.9722	4.96669e-33	4.18188e-32	RNF126	55658	RNF126
1114	ENSG00000070476	2533.17	-0.990823	0.0789716	-12.5466	4.15119e-36	3.73948e-35	ZXDC	79364	ZXDC
1116	ENSG00000070501	5555.75	-0.898471	0.0656469	-13.6864	1.22405e-42	1.25552e-41	POLB	5423	POLB
1119	ENSG00000070601	97.969	-0.951902	0.342113	-2.78242	0.00539551	0.0121759	FRMPD1	22844	FRMPD1
1121	ENSG00000070614	9158.15	-1.21631	0.0611603	-19.8873	5.24696e-88	1.1491e-86	NDST1	3340	NDST1
1123	ENSG00000070718	9181.45	-0.172163	0.0579267	-2.97207	0.00295795	0.006945	AP3M2	10947	AP3M2
1127	ENSG00000070756	75720.3	-0.291414	0.0497584	-5.85659	4.72474e-09	1.79963e-08	PABPC1	26986	PABPC1
1129	ENSG00000070761	4246.91	-0.196599	0.0713879	-2.75395	0.00588812	0.0132027	CFAP20	29105	CFAP20
1130	ENSG00000070770	2318.94	-1.58064	0.0867421	-18.2223	3.43448e-74	6.03437e-73	CSNK2A2	1459	CSNK2A2
1131	ENSG00000070778	2035.17	-2.51364	0.0908228	-27.6763	1.34726e-168	8.85162e-167	PTPN21	11099	PTPN21
1132	ENSG00000070785	2915.47	-0.511357	0.0762173	-6.7092	1.95699e-11	8.47247e-11	EIF2B3	8891	EIF2B3
1134	ENSG00000070814	8949.13	-0.987243	0.0636073	-15.5209	2.50499e-54	3.19896e-53	TCOF1	6949	TCOF1
1135	ENSG00000070831	19704.2	-0.724003	0.0542222	-13.3525	1.14514e-40	1.1349e-39	CDC42	998	CDC42
1136	ENSG00000070882	5385.4	-0.941157	0.0679598	-13.8487	1.29481e-43	1.35297e-42	OSBPL3	26031	OSBPL3
1139	ENSG00000070950	748.688	-1.30063	0.12816	-10.1484	3.36735e-24	2.27654e-23	RAD18	56852	RAD18
1140	ENSG00000070961	7762.44	-2.35197	0.0638736	-36.8222	8.13864e-297	2.40854e-294	ATP2B1	490	ATP2B1
1142	ENSG00000071051	5052.77	-0.910673	0.0806536	-11.2912	1.45118e-29	1.11965e-28	NCK2	8440	NCK2
1143	ENSG00000071054	34815.1	-0.997662	0.052147	-19.1317	1.37424e-81	2.70187e-80	MAP4K4	9448	MAP4K4
1144	ENSG00000071073	17955.3	-0.513821	0.0550935	-9.32636	1.09573e-20	6.67935e-20	MGAT4A	11320	MGAT4A
1146	ENSG00000071127	46365.1	-0.835606	0.0495969	-16.8479	1.0862e-63	1.62276e-62	WDR1	9948	WDR1
1147	ENSG00000071189	6819	-1.43996	0.0620984	-23.1884	5.96382e-119	2.03987e-117	SNX13	23161	SNX13
1149	ENSG00000071205	365.993	-1.58728	0.181378	-8.75122	2.11051e-18	1.19931e-17	ARHGAP10	79658	ARHGAP10
1150	ENSG00000071242	6048.44	-0.311958	0.0640785	-4.86837	1.12522e-06	3.69033e-06	RPS6KA2	6196	RPS6KA2
1151	ENSG00000071243	2292.66	-1.83732	0.0841628	-21.8305	1.19135e-105	3.38441e-104	ING3	54556	ING3
1153	ENSG00000071282	531.182	-1.2227	0.152911	-7.99617	1.28352e-15	6.59754e-15	LMCD1	29995	LMCD1
1155	ENSG00000071537	9570.02	-0.967738	0.0563161	-17.184	3.4966e-66	5.4214e-65	SEL1L	6400	SEL1L
1156	ENSG00000071539	6004.57	-0.66182	0.0646898	-10.2307	1.44501e-24	9.86122e-24	TRIP13	9319	TRIP13
1158	ENSG00000071564	3036.69	-0.579549	0.0790276	-7.33351	2.24206e-13	1.05831e-12	TCF3	6929	TCF3
1159	ENSG00000071575	2022.38	-0.283034	0.0892494	-3.17127	0.00151772	0.00369951	TRIB2	28951	TRIB2
1160	ENSG00000071626	11731.6	-0.463088	0.0694154	-6.67126	2.53609e-11	1.09102e-10	DAZAP1	26528	DAZAP1
1161	ENSG00000071655	9462.46	-0.147145	0.0618397	-2.37946	0.0173379	0.0358351	MBD3	53615	MBD3
1163	ENSG00000071794	8588.82	-0.298357	0.0633856	-4.70702	2.51361e-06	8.04908e-06	HLTF	6596	HLTF
1170	ENSG00000071994	6396.22	-0.368038	0.060804	-6.05287	1.42292e-09	5.57905e-09	PDCD2	5134	PDCD2
1176	ENSG00000072110	4733.95	-0.158019	0.0682938	-2.31382	0.0206778	0.042094	ACTN1	87	ACTN1
1177	ENSG00000072121	1783.54	-1.7597	0.0938484	-18.7504	1.92114e-78	3.61827e-77	ZFYVE26	23503	ZFYVE26
1184	ENSG00000072201	621.565	-2.50742	0.153062	-16.3817	2.58231e-60	3.64966e-59	LNX1	84708	LNX1
1185	ENSG00000072210	5907.53	-0.352768	0.0636803	-5.53967	3.03041e-08	1.09939e-07	ALDH3A2	224	ALDH3A2
1186	ENSG00000072274	16235.5	-1.03632	0.062676	-16.5346	2.06886e-61	2.97086e-60	TFRC	7037	TFRC
1189	ENSG00000072364	11305.6	-1.66292	0.0565112	-29.4263	2.52833e-190	2.20632e-188	AFF4	27125	AFF4
1190	ENSG00000072401	1117.92	-0.912193	0.116761	-7.81247	5.60797e-15	2.81502e-14	UBE2D1	7321	UBE2D1
1191	ENSG00000072415	961.174	-1.53203	0.115707	-13.2406	5.11705e-40	4.99136e-39	MPP5	64398	MPP5
1192	ENSG00000072422	3349.31	-1.22866	0.0777813	-15.7963	3.29811e-56	4.3624e-55	RHOBTB1	9886	RHOBTB1
1193	ENSG00000072501	34855.5	-0.152179	0.05223	-2.91364	0.00357244	0.00828377	SMC1A	8243	SMC1A
1195	ENSG00000072518	5416.14	-1.90709	0.0742152	-25.6967	1.27113e-145	6.32461e-144	MARK2	2011	MARK2
1196	ENSG00000072571	4857.15	-0.905208	0.0684758	-13.2194	6.78208e-40	6.60035e-39	HMMR	3161	HMMR
1197	ENSG00000072609	4303.06	-0.216806	0.0765719	-2.8314	0.0046344	0.0105627	CHFR	55743	CHFR
1198	ENSG00000072657	268.636	-1.11247	0.210666	-5.28075	1.28656e-07	4.49784e-07	TRHDE	29953	TRHDE
1201	ENSG00000072736	2218.25	-1.55805	0.0852555	-18.2751	1.30645e-74	2.30735e-73	NFATC3	4775	NFATC3
1202	ENSG00000072756	1084.28	-0.30347	0.114009	-2.66182	0.00777205	0.0170947	TRNT1	51095	TRNT1
1204	ENSG00000072786	2133.96	-1.80188	0.0934746	-19.2767	8.4268e-83	1.68898e-81	STK10	6793	STK10
1205	ENSG00000072803	6057.47	-2.26757	0.0650761	-34.8448	5.09931e-266	1.07127e-263	FBXW11	23291	FBXW11
1209	ENSG00000072849	3079.28	-0.57617	0.0733675	-7.8532	4.05544e-15	2.04776e-14	DERL2	51009	DERL2
1211	ENSG00000072864	1835.49	-1.20942	0.0902181	-13.4055	5.61573e-41	5.59485e-40	NDE1	54820	NDE1
1214	ENSG00000072958	1744.92	-0.852412	0.100884	-8.44944	2.92707e-17	1.59285e-16	AP1M1	8907	AP1M1
1215	ENSG00000073008	5516.29	-0.570517	0.0657886	-8.67198	4.24662e-18	2.38727e-17	PVR	5817	PVR
1216	ENSG00000073050	2782.78	-0.541215	0.0797438	-6.78693	1.14546e-11	5.01589e-11	XRCC1	7515	XRCC1
1219	ENSG00000073111	6342.76	-0.340486	0.0757661	-4.4939	6.99297e-06	2.16258e-05	MCM2	4171	MCM2
1222	ENSG00000073169	2083.12	-0.760466	0.0975223	-7.79787	6.2961e-15	3.15435e-14	SELENOO	83642	SELENOO
1225	ENSG00000073350	9811.98	-0.159217	0.0680125	-2.341	0.0192323	0.0393988	LLGL2	3993	LLGL2
1226	ENSG00000073417	3461.94	-0.946751	0.0717647	-13.1924	9.69927e-40	9.42053e-39	PDE8A	5151	PDE8A
1227	ENSG00000073464	1507.68	-0.95414	0.0992949	-9.60916	7.31421e-22	4.61056e-21	CLCN4	1183	CLCN4
1228	ENSG00000073536	1884.64	-1.63895	0.0896858	-18.2743	1.32591e-74	2.3405e-73	NLE1	54475	NLE1
1229	ENSG00000073578	13566.4	-0.351995	0.0573742	-6.13507	8.51231e-10	3.37803e-09	SDHA	6389	SDHA
1230	ENSG00000073584	2826.25	-0.652516	0.0775506	-8.41407	3.96019e-17	2.14374e-16	SMARCE1	6605	SMARCE1
1233	ENSG00000073614	15340.7	-1.89951	0.0618477	-30.7126	3.86184e-207	4.22604e-205	KDM5A	5927	KDM5A
1235	ENSG00000073711	387.826	-1.24538	0.178779	-6.96603	3.26013e-12	1.46413e-11	PPP2R3A	5523	PPP2R3A
1236	ENSG00000073712	2008.79	-2.33389	0.0947251	-24.6385	4.88832e-134	2.08738e-132	FERMT2	10979	FERMT2
1240	ENSG00000073756	3187.2	-1.02382	0.0907162	-11.286	1.53836e-29	1.18611e-28	PTGS2	5743	PTGS2
1242	ENSG00000073803	2484.06	-0.30311	0.0791198	-3.83102	0.000127611	0.000351945	MAP3K13	9175	MAP3K13
1243	ENSG00000073849	989.058	-0.610576	0.115966	-5.26515	1.40076e-07	4.88643e-07	ST6GAL1	6480	ST6GAL1
1246	ENSG00000073910	2114.83	-0.52193	0.086049	-6.0655	1.31547e-09	5.16609e-09	FRY	10129	FRY
1247	ENSG00000073921	19646.8	-1.48486	0.0526754	-28.1889	7.99326e-175	5.76345e-173	PICALM	8301	PICALM
1248	ENSG00000073969	11340.1	-0.331579	0.0560332	-5.91755	3.26775e-09	1.25507e-08	NSF	4905	NSF
1249	ENSG00000074047	661.709	-1.77545	0.139256	-12.7495	3.13642e-37	2.88726e-36	GLI2	2736	GLI2
1250	ENSG00000074054	6423.75	-1.13773	0.0615513	-18.4842	2.76663e-76	5.01367e-75	CLASP1	23332	CLASP1
1251	ENSG00000074071	10973.1	-0.17265	0.0606177	-2.84819	0.00439693	0.0100579	MRPS34	65993	MRPS34
1253	ENSG00000074201	13850.1	-0.515168	0.0582342	-8.84649	9.03124e-19	5.18664e-18	CLNS1A	1207	CLNS1A
1254	ENSG00000074211	5616.07	-0.52257	0.0626921	-8.33549	7.71763e-17	4.14542e-16	PPP2R2C	5522	PPP2R2C
1256	ENSG00000074266	5216.69	-1.89433	0.0679977	-27.8588	8.43396e-171	5.6951e-169	EED	8726	EED
1259	ENSG00000074319	11881.2	-0.683113	0.0571807	-11.9466	6.76632e-33	5.68308e-32	TSG101	7251	TSG101
1260	ENSG00000074356	2818.63	-0.963347	0.0771458	-12.4874	8.75188e-36	7.81971e-35	NCBP3	55421	NCBP3
1264	ENSG00000074527	744.643	-0.718292	0.128648	-5.5834	2.3586e-08	8.61638e-08	NTN4	59277	NTN4
1265	ENSG00000074582	2770.76	-0.287719	0.0761491	-3.77836	0.000157862	0.000431804	BCS1L	617	BCS1L
1266	ENSG00000074590	3359.73	-2.25709	0.0882699	-25.5704	3.26106e-144	1.59459e-142	NUAK1	9891	NUAK1
1267	ENSG00000074603	2784.49	-0.770697	0.0772651	-9.97471	1.96674e-23	1.30095e-22	DPP8	54878	DPP8
1268	ENSG00000074621	1085.41	-0.280495	0.107326	-2.61349	0.00896234	0.019511	SLC24A1	9187	SLC24A1
1269	ENSG00000074657	5611.04	-1.02494	0.0636575	-16.1008	2.51911e-58	3.46395e-57	ZNF532	55205	ZNF532
1272	ENSG00000074696	10624	-0.140382	0.0551873	-2.54374	0.0109673	0.0235044	HACD3	51495	HACD3
1273	ENSG00000074706	81.3355	-2.49921	0.400575	-6.23905	4.40248e-10	1.77776e-09	IPCEF1	26034	IPCEF1
1274	ENSG00000074755	4503.53	-1.20286	0.0681823	-17.6419	1.17478e-69	1.92126e-68	ZZEF1	23140	ZZEF1
1276	ENSG00000074800	117401	-0.33741	0.0609724	-5.53381	3.13344e-08	1.13568e-07	ENO1	2023	ENO1
1280	ENSG00000074935	1542.24	-0.426168	0.0940617	-4.53072	5.87818e-06	1.82863e-05	TUBE1	51175	TUBE1
1281	ENSG00000074964	4313.3	-0.343402	0.0790515	-4.34403	1.3989e-05	4.21728e-05	ARHGEF10L	55160	ARHGEF10L
1282	ENSG00000074966	155.452	-1.71632	0.284776	-6.02692	1.67113e-09	6.52295e-09	TXK	7294	TXK
1286	ENSG00000075089	3614.89	-0.772384	0.0808836	-9.54934	1.3053e-21	8.17657e-21	ACTR6	64431	ACTR6
1287	ENSG00000075131	642.318	-1.08388	0.147215	-7.36256	1.80416e-13	8.54098e-13	TIPIN	54962	TIPIN
1288	ENSG00000075142	6824.68	-1.10109	0.0690598	-15.944	3.13551e-57	4.2312e-56	SRI	6717	SRI
1289	ENSG00000075151	9698	-0.717849	0.0619373	-11.5899	4.63482e-31	3.70971e-30	EIF4G3	8672	EIF4G3
1290	ENSG00000075188	2057.75	-1.91639	0.0875167	-21.8975	2.74575e-106	7.93261e-105	NUP37	79023	NUP37
1291	ENSG00000075213	6888.47	-1.96538	0.0643081	-30.5619	3.92352e-205	4.10859e-203	SEMA3A	10371	SEMA3A
1292	ENSG00000075218	3875.6	-1.49181	0.0700205	-21.3053	1.01269e-100	2.66962e-99	GTSE1	51512	GTSE1
1293	ENSG00000075223	1361.58	-0.556364	0.110781	-5.02221	5.10811e-07	1.71461e-06	SEMA3C	10512	SEMA3C
1294	ENSG00000075234	1997.32	-0.383963	0.0861175	-4.45859	8.24997e-06	2.53587e-05	TTC38	55020	TTC38
1296	ENSG00000075240	5071.29	-0.837611	0.0681304	-12.2942	9.72719e-35	8.49924e-34	GRAMD4	23151	GRAMD4
1297	ENSG00000075275	14001.1	-0.963039	0.0599607	-16.0612	4.77585e-58	6.54071e-57	CELSR1	9620	CELSR1
1299	ENSG00000075292	10934.3	-1.51491	0.0581344	-26.0587	1.07144e-149	5.55857e-148	ZNF638	27332	ZNF638
1300	ENSG00000075303	2403.22	-0.646647	0.080313	-8.05159	8.17266e-16	4.238e-15	SLC25A40	55972	SLC25A40
1301	ENSG00000075336	4290.2	-1.47684	0.0687335	-21.4865	2.08372e-102	5.66869e-101	TIMM21	29090	TIMM21
1302	ENSG00000075340	2969.56	-0.421883	0.0798651	-5.28245	1.2747e-07	4.45812e-07	ADD2	119	ADD2
1304	ENSG00000075391	1106.35	-1.70421	0.113318	-15.0392	4.06308e-51	4.90003e-50	RASAL2	9462	RASAL2
1306	ENSG00000075407	3765.34	-0.767203	0.0765291	-10.025	1.18379e-23	7.89034e-23	ZNF37A	7587	ZNF37A
1307	ENSG00000075413	4544.85	-1.93132	0.0679549	-28.4206	1.12472e-177	8.35755e-176	MARK3	4140	MARK3
1309	ENSG00000075420	4594.37	-2.2575	0.0760226	-29.6951	8.89186e-194	8.20099e-192	FNDC3B	64778	FNDC3B
1310	ENSG00000075426	1877.01	-0.455687	0.0906811	-5.02516	5.03002e-07	1.6894e-06	FOSL2	2355	FOSL2
1313	ENSG00000075539	6993.54	-0.754202	0.0627542	-12.0184	2.84562e-33	2.41028e-32	FRYL	285527	FRYL
1314	ENSG00000075568	7718.39	-0.812165	0.0638329	-12.7233	4.38853e-37	4.03008e-36	TMEM131	23505	TMEM131
1318	ENSG00000075651	945.307	-1.06019	0.12428	-8.53065	1.45527e-17	8.02321e-17	PLD1	5337	PLD1
1320	ENSG00000075702	6015.8	-0.534637	0.0711351	-7.51579	5.65689e-14	2.73506e-13	WDR62	284403	WDR62
1321	ENSG00000075711	3910.7	-0.840659	0.0724393	-11.605	3.88623e-31	3.12229e-30	DLG1	1739	DLG1
1322	ENSG00000075785	11278.1	-0.947406	0.055024	-17.218	1.9444e-66	3.0175e-65	RAB7A	7879	RAB7A
1323	ENSG00000075790	3221.76	-0.564136	0.0727524	-7.75419	8.89064e-15	4.42685e-14	BCAP29	55973	BCAP29
1325	ENSG00000075856	7431.8	-2.04472	0.06372	-32.0892	6.24682e-226	8.33718e-224	SART3	9733	SART3
1329	ENSG00000075914	964.718	-1.0793	0.115787	-9.32142	1.1479e-20	6.9899e-20	EXOSC7	23016	EXOSC7
1330	ENSG00000075945	2638.9	-0.417452	0.0800812	-5.21285	1.85957e-07	6.43551e-07	KIFAP3	22920	KIFAP3
1331	ENSG00000075975	1153.72	-1.32391	0.111522	-11.8713	1.66809e-32	1.38565e-31	MKRN2	23609	MKRN2
1332	ENSG00000076003	1836.28	-0.582936	0.108711	-5.36224	8.21978e-08	2.90945e-07	MCM6	4175	MCM6
1333	ENSG00000076043	5035.63	-0.64918	0.0688508	-9.4288	4.14789e-21	2.56384e-20	REXO2	25996	REXO2
1334	ENSG00000076053	1482.77	-1.66939	0.10237	-16.3074	8.74315e-60	1.2311e-58	RBM7	10179	RBM7
1336	ENSG00000076108	12966.8	-0.473413	0.0590496	-8.0172	1.08179e-15	5.58334e-15	BAZ2A	11176	BAZ2A
1337	ENSG00000076201	2304.74	-0.869389	0.0822234	-10.5735	3.95443e-26	2.80845e-25	PTPN23	25930	PTPN23
1338	ENSG00000076242	1391.18	-0.424785	0.103312	-4.11168	3.92791e-05	0.000113846	MLH1	4292	MLH1
1339	ENSG00000076248	5367.91	-0.608046	0.075249	-8.08046	6.45248e-16	3.3557e-15	UNG	7374	UNG
1341	ENSG00000076321	1448.99	-1.74558	0.102622	-17.0098	6.95056e-65	1.05461e-63	KLHL20	27252	KLHL20
1343	ENSG00000076351	836.649	-0.295378	0.120683	-2.44755	0.0143833	0.0302071	SLC46A1	113235	SLC46A1
1344	ENSG00000076356	10627.9	-1.57993	0.0580773	-27.2038	5.85293e-163	3.5131e-161	PLXNA2	5362	PLXNA2
1345	ENSG00000076382	7688.71	-0.580023	0.0634885	-9.13586	6.48864e-20	3.87078e-19	SPAG5	10615	SPAG5
1346	ENSG00000076513	5494.71	-0.556998	0.0631954	-8.8139	1.20862e-18	6.91777e-18	ANKRD13A	88455	ANKRD13A
1348	ENSG00000076555	1679.6	-0.621843	0.092011	-6.75835	1.39572e-11	6.08669e-11	ACACB	32	ACACB
1349	ENSG00000076604	10827.6	-0.343891	0.0609613	-5.64114	1.68932e-08	6.22753e-08	TRAF4	9618	TRAF4
1350	ENSG00000076641	1149.73	-2.36617	0.112654	-21.0039	6.04156e-98	1.5208e-96	PAG1	55824	PAG1
1351	ENSG00000076650	2258.99	-2.47732	0.091032	-27.2138	4.46506e-163	2.68955e-161	GPATCH1	55094	GPATCH1
1353	ENSG00000076685	4273.4	-0.748328	0.0685992	-10.9087	1.0474e-27	7.71226e-27	NT5C2	22978	NT5C2
1355	ENSG00000076716	3659.39	-0.280367	0.0751628	-3.73013	0.000191381	0.000519274	GPC4	2239	GPC4
1357	ENSG00000076826	3511.02	-1.15077	0.0809367	-14.2182	7.06959e-46	7.75627e-45	CAMSAP3	57662	CAMSAP3
1358	ENSG00000076864	7610.68	-0.197268	0.064397	-3.06331	0.00218902	0.00522982	RAP1GAP	5909	RAP1GAP
1359	ENSG00000076924	5932.54	-0.256657	0.0687663	-3.73231	0.00018973	0.000515002	XAB2	56949	XAB2
1362	ENSG00000076984	4214.62	-0.49367	0.0678171	-7.27943	3.35245e-13	1.57284e-12	MAP2K7	5609	MAP2K7
1364	ENSG00000077044	1940.59	-0.479185	0.0945196	-5.06968	3.98477e-07	1.34685e-06	DGKD	8527	DGKD
1365	ENSG00000077063	239.139	-0.863835	0.230884	-3.74143	0.000182979	0.000497469	CTTNBP2	83992	CTTNBP2
1367	ENSG00000077092	66.1518	-2.29046	0.449164	-5.09939	3.40751e-07	1.15785e-06	RARB	5915	RARB
1368	ENSG00000077097	3714.9	-1.2062	0.0717838	-16.8032	2.31329e-63	3.42893e-62	TOP2B	7155	TOP2B
1369	ENSG00000077147	20431.1	-0.896849	0.054155	-16.5608	1.33874e-61	1.92892e-60	TM9SF3	56889	TM9SF3
1372	ENSG00000077157	4023.2	-0.537658	0.0698647	-7.69571	1.40712e-14	6.95649e-14	PPP1R12B	4660	PPP1R12B
1373	ENSG00000077232	53936.4	-0.193538	0.0536243	-3.60914	0.000307211	0.0008132	DNAJC10	54431	DNAJC10
1374	ENSG00000077235	7736.62	-0.732622	0.0693927	-10.5576	4.68369e-26	3.32083e-25	GTF3C1	2975	GTF3C1
1375	ENSG00000077238	463.571	-1.00654	0.159088	-6.32694	2.50067e-10	1.02157e-09	IL4R	3566	IL4R
1376	ENSG00000077254	11076.2	-0.837351	0.0623977	-13.4196	4.64367e-41	4.63183e-40	USP33	23032	USP33
1380	ENSG00000077312	3651.13	-0.535341	0.0714643	-7.49102	6.83389e-14	3.29151e-13	SNRPA	6626	SNRPA
1382	ENSG00000077348	4495.4	-0.34739	0.0798965	-4.34801	1.37381e-05	4.14495e-05	EXOSC5	56915	EXOSC5
1383	ENSG00000077380	13060	-0.705482	0.0554793	-12.7161	4.81083e-37	4.41551e-36	DYNC1I2	1781	DYNC1I2
1386	ENSG00000077458	2425.59	-0.647779	0.0804021	-8.05675	7.83499e-16	4.06414e-15	FAM76B	143684	FAM76B
1387	ENSG00000077463	2158.26	-0.315426	0.0837295	-3.76721	0.000165085	0.00045091	SIRT6	51548	SIRT6
1389	ENSG00000077514	3663.25	-2.73019	0.0839362	-32.5269	4.43796e-232	6.45458e-230	POLD3	10714	POLD3
1390	ENSG00000077522	191.964	-1.05599	0.244991	-4.31034	1.63001e-05	4.88415e-05	ACTN2	88	ACTN2
1391	ENSG00000077549	20780.5	-0.312017	0.0582421	-5.35724	8.45025e-08	2.98854e-07	CAPZB	832	CAPZB
1392	ENSG00000077585	2368.31	-0.270777	0.0813873	-3.32702	0.000877809	0.00220346	GPR137B	7107	GPR137B
1394	ENSG00000077684	1937.4	-2.01864	0.090618	-22.2764	6.26454e-110	1.89512e-108	JADE1	79960	JADE1
1397	ENSG00000077782	17188	-0.204916	0.0608036	-3.37012	0.000751343	0.00190441	FGFR1	2260	FGFR1
1399	ENSG00000077935	1070.92	-0.31331	0.111945	-2.79879	0.00512952	0.0116049	SMC1B	27127	SMC1B
1403	ENSG00000078018	9403.96	-0.721699	0.0582466	-12.3904	2.94607e-35	2.6029e-34	MAP2	4133	MAP2
1404	ENSG00000078043	3362.23	-1.29099	0.0757836	-17.0353	4.49628e-65	6.83439e-64	PIAS2	9063	PIAS2
1406	ENSG00000078061	7110.5	-0.414882	0.0617367	-6.72018	1.815e-11	7.87179e-11	ARAF	369	ARAF
1410	ENSG00000078114	6887.35	-0.57565	0.0641061	-8.97963	2.71671e-19	1.59026e-18	NEBL	10529	NEBL
1411	ENSG00000078124	3338.27	-0.592876	0.0721991	-8.21167	2.18129e-16	1.15327e-15	ACER3	55331	ACER3
1412	ENSG00000078140	11994.5	-1.19642	0.0568044	-21.0621	1.76985e-98	4.48832e-97	UBE2K	3093	UBE2K
1413	ENSG00000078142	2278.24	-2.04204	0.0878282	-23.2504	1.40815e-119	4.86041e-118	PIK3C3	5289	PIK3C3
1414	ENSG00000078177	2006.83	-0.641957	0.0957926	-6.70153	2.06247e-11	8.91441e-11	N4BP2	55728	N4BP2
1415	ENSG00000078237	19513	-1.59345	0.054795	-29.0803	6.37502e-186	5.31767e-184	TIGAR	57103	TIGAR
1416	ENSG00000078246	4423.87	-1.53226	0.0706248	-21.6958	2.24771e-104	6.30638e-103	TULP3	7289	TULP3
1417	ENSG00000078269	1446.8	-1.61249	0.100113	-16.1066	2.29261e-58	3.15505e-57	SYNJ2	8871	SYNJ2
1419	ENSG00000078304	6760.67	-0.826873	0.0607397	-13.6134	3.33399e-42	3.39515e-41	PPP2R5C	5527	PPP2R5C
1422	ENSG00000078369	36303.1	-0.322562	0.0526357	-6.12819	8.8886e-10	3.52365e-09	GNB1	2782	GNB1
1425	ENSG00000078403	5212.79	-1.69957	0.0674548	-25.1957	4.47011e-140	2.0614e-138	MLLT10	8028	MLLT10
1428	ENSG00000078579	48.7409	-1.69891	0.536082	-3.16912	0.00152899	0.00372459	FGF20	26281	FGF20
1431	ENSG00000078618	32887.5	-0.360197	0.0550784	-6.53971	6.16384e-11	2.59911e-10	NRDC	4898	NRDC
1432	ENSG00000078668	24252.8	-0.586428	0.0527218	-11.1231	9.689e-29	7.3163e-28	VDAC3	7419	VDAC3
1433	ENSG00000078674	3974.94	-0.607469	0.0700467	-8.67235	4.2331e-18	2.38006e-17	PCM1	5108	PCM1
1434	ENSG00000078687	1183.85	-2.23362	0.114201	-19.5586	3.48368e-85	7.26916e-84	TNRC6C	57690	TNRC6C
1435	ENSG00000078699	7550.2	-1.33049	0.0635588	-20.9332	2.67013e-97	6.66221e-96	CBFA2T2	9139	CBFA2T2
1436	ENSG00000078725	461.713	-1.95188	0.16566	-11.7825	4.8065e-32	3.94929e-31	BRINP1	1620	BRINP1
1437	ENSG00000078747	4325.18	-1.35789	0.0689548	-19.6925	2.50047e-86	5.32864e-85	ITCH	83737	ITCH
1444	ENSG00000078902	5920.65	-1.30715	0.0646203	-20.2282	5.53232e-91	1.26533e-89	TOLLIP	54472	TOLLIP
1445	ENSG00000078967	2631.45	-1.0298	0.078997	-13.0359	7.64632e-39	7.29745e-38	UBE2D4	51619	UBE2D4
1447	ENSG00000079102	1454.6	-1.3459	0.100722	-13.3625	1.00077e-40	9.93265e-40	RUNX1T1	862	RUNX1T1
1449	ENSG00000079134	5795.16	-0.939937	0.0635538	-14.7896	1.70898e-49	2.00006e-48	THOC1	9984	THOC1
1451	ENSG00000079156	1035.38	-1.6868	0.130093	-12.9661	1.90538e-38	1.79828e-37	OSBPL6	114880	OSBPL6
1453	ENSG00000079246	23730.5	-0.70322	0.0568554	-12.3686	3.86615e-35	3.40784e-34	XRCC5	7520	XRCC5
1456	ENSG00000079277	4991.88	-0.811345	0.0686016	-11.8269	2.83412e-32	2.34338e-31	MKNK1	8569	MKNK1
1458	ENSG00000079313	3024.32	-0.991962	0.0896032	-11.0706	1.74205e-28	1.30877e-27	REXO1	57455	REXO1
1459	ENSG00000079332	8558.99	-0.620695	0.0592152	-10.482	1.04474e-25	7.34472e-25	SAR1A	56681	SAR1A
1460	ENSG00000079335	627.475	-1.14835	0.141264	-8.12906	4.32636e-16	2.26417e-15	CDC14A	8556	CDC14A
1463	ENSG00000079387	4929.46	-2.08054	0.0666915	-31.1964	1.19135e-213	1.41766e-211	SENP1	29843	SENP1
1465	ENSG00000079432	8547.65	-0.190234	0.0657094	-2.89508	0.00379058	0.00875856	CIC	23152	CIC
1469	ENSG00000079482	1047.78	-0.569799	0.110869	-5.13939	2.75639e-07	9.42227e-07	OPHN1	4983	OPHN1
1471	ENSG00000079616	7681.86	-0.320164	0.0625838	-5.11576	3.1248e-07	1.06413e-06	KIF22	3835	KIF22
1473	ENSG00000079691	1959.78	-1.18981	0.087674	-13.5708	5.96681e-42	6.05271e-41	CARMIL1	55604	CARMIL1
1475	ENSG00000079785	10058.7	-0.944849	0.0593204	-15.9279	4.05745e-57	5.45153e-56	DDX1	1653	DDX1
1476	ENSG00000079805	13562.9	-0.226047	0.0652494	-3.46435	0.000531515	0.00137007	DNM2	1785	DNM2
1478	ENSG00000079841	148.869	-0.748755	0.273636	-2.73631	0.00621317	0.0138858	RIMS1	22999	RIMS1
1480	ENSG00000079950	3494.67	-0.480006	0.0742213	-6.46723	9.98182e-11	4.17285e-10	STX7	8417	STX7
1482	ENSG00000079999	6865.35	-1.65227	0.0624288	-26.4665	2.35628e-154	1.28925e-152	KEAP1	9817	KEAP1
1486	ENSG00000080189	13523.9	-0.190053	0.0643957	-2.95134	0.00316402	0.00739721	SLC35C2	51006	SLC35C2
1487	ENSG00000080200	893.392	-0.84419	0.11743	-7.18889	6.53186e-13	3.02406e-12	CRYBG3	131544	CRYBG3
1490	ENSG00000080298	323.127	-0.515388	0.199977	-2.57723	0.00995956	0.021499	RFX3	5991	RFX3
1491	ENSG00000080345	2397.64	-1.9376	0.097869	-19.7979	3.10555e-87	6.73621e-86	RIF1	55183	RIF1
1492	ENSG00000080371	3204.36	-1.83726	0.0770243	-23.853	9.43677e-126	3.54092e-124	RAB21	23011	RAB21
1493	ENSG00000080493	245.174	-1.61282	0.228183	-7.06807	1.57108e-12	7.1597e-12	SLC4A4	8671	SLC4A4
1494	ENSG00000080503	1570.5	-1.10583	0.101673	-10.8763	1.49457e-27	1.09764e-26	SMARCA2	6595	SMARCA2
1496	ENSG00000080546	542.853	-1.51495	0.152126	-9.95855	2.31409e-23	1.52804e-22	SESN1	27244	SESN1
1497	ENSG00000080561	449.694	-1.08131	0.159527	-6.77824	1.21648e-11	5.32141e-11	MID2	11043	MID2
1500	ENSG00000080603	12477	-1.55541	0.0552806	-28.1366	3.49692e-174	2.50549e-172	SRCAP	10847	SRCAP
1501	ENSG00000080608	1480.12	-2.40833	0.11494	-20.9529	1.76522e-97	4.41734e-96	PUM3	9933	PUM3
1504	ENSG00000080709	147.582	-1.80733	0.281626	-6.41749	1.38537e-10	5.74417e-10	KCNN2	3781	KCNN2
1505	ENSG00000080802	1802.35	-1.8996	0.0947017	-20.0588	1.6923e-89	3.79407e-88	CNOT4	4850	CNOT4
1506	ENSG00000080815	5876.13	-0.876793	0.0625549	-14.0164	1.23754e-44	1.32237e-43	PSEN1	5663	PSEN1
1507	ENSG00000080819	1449.83	-0.997076	0.0991834	-10.0528	8.92537e-24	5.96655e-23	CPOX	1371	CPOX
1508	ENSG00000080822	3169.22	-1.23761	0.0744623	-16.6206	4.93966e-62	7.16588e-61	CLDND1	56650	CLDND1
1509	ENSG00000080823	951.722	-0.632712	0.117172	-5.39988	6.66857e-08	2.37347e-07	MOK	5891	MOK
1511	ENSG00000080839	864.972	-1.45012	0.125986	-11.5102	1.17213e-30	9.28779e-30	RBL1	5933	RBL1
1512	ENSG00000080845	4343.63	-0.962619	0.0699569	-13.7602	4.42429e-43	4.57387e-42	DLGAP4	22839	DLGAP4
1516	ENSG00000080986	6718.22	-2.29619	0.0650611	-35.2928	7.57147e-273	1.7294e-270	NDC80	10403	NDC80
1517	ENSG00000081014	1920.8	-0.944015	0.0909773	-10.3764	3.17573e-25	2.19987e-24	AP4E1	23431	AP4E1
1518	ENSG00000081019	1632.98	-2.85927	0.102102	-28.004	1.4518e-172	1.02085e-170	RSBN1	54665	RSBN1
1519	ENSG00000081026	1558.35	-0.959465	0.111693	-8.59017	8.68383e-18	4.83061e-17	MAGI3	260425	MAGI3
1524	ENSG00000081087	1498.76	-0.743798	0.094307	-7.88699	3.09567e-15	1.5727e-14	OSTM1	28962	OSTM1
1525	ENSG00000081138	1337.9	-1.18275	0.102546	-11.5339	8.90391e-31	7.07345e-30	CDH7	1005	CDH7
1526	ENSG00000081148	29.5565	-1.47182	0.633849	-2.32203	0.0202314	0.0412617	IMPG2	50939	IMPG2
1527	ENSG00000081154	7688.06	-0.298102	0.0600049	-4.96796	6.76608e-07	2.25115e-06	PCNP	57092	PCNP
1528	ENSG00000081177	2236.12	-1.54251	0.0903584	-17.071	2.43893e-65	3.73556e-64	EXD2	55218	EXD2
1529	ENSG00000081181	3444.2	-0.758294	0.0807535	-9.39023	5.98683e-21	3.68045e-20	ARG2	384	ARG2
1530	ENSG00000081189	76.5987	-1.32056	0.376097	-3.51122	0.00044606	0.00116016	MEF2C	4208	MEF2C
1534	ENSG00000081307	1525.95	-0.820171	0.113554	-7.22275	5.09461e-13	2.37189e-12	UBA5	79876	UBA5
1535	ENSG00000081320	1348.24	-0.607227	0.0981033	-6.18967	6.02885e-10	2.41417e-09	STK17B	9262	STK17B
1536	ENSG00000081377	2554.77	-0.586836	0.0784433	-7.48102	7.37478e-14	3.546e-13	CDC14B	8555	CDC14B
1537	ENSG00000081386	1749.51	-1.69736	0.0995638	-17.048	3.61933e-65	5.51372e-64	ZNF510	22869	ZNF510
1539	ENSG00000081665	1486.66	-0.529668	0.0946616	-5.59538	2.20138e-08	8.06279e-08	ZNF506	440515	ZNF506
1541	ENSG00000081721	3910.53	-0.502932	0.0708183	-7.10172	1.23214e-12	5.63316e-12	DUSP12	11266	DUSP12
1542	ENSG00000081760	17657.9	-0.544658	0.053347	-10.2097	1.79374e-24	1.22141e-23	AACS	65985	AACS
1545	ENSG00000081803	4966.73	-0.8327	0.0757194	-10.9972	3.94282e-28	2.93239e-27	CADPS2	93664	CADPS2
1547	ENSG00000081842	562.774	-0.399838	0.146519	-2.72892	0.00635426	0.0141825	PCDHA6	56142	PCDHA6
1549	ENSG00000081870	5571.44	-0.396621	0.0758656	-5.22794	1.71407e-07	5.94286e-07	HSPB11	51668	HSPB11
1550	ENSG00000081913	2425.61	-2.7488	0.0916223	-30.0014	9.40673e-198	9.04348e-196	PHLPP1	23239	PHLPP1
1551	ENSG00000081923	10932.3	-1.07903	0.0616917	-17.4907	1.68664e-68	2.71273e-67	ATP8B1	5205	ATP8B1
1554	ENSG00000082068	1463.83	-1.73337	0.110175	-15.7328	9.0097e-56	1.1807e-54	WDR70	55100	WDR70
1558	ENSG00000082153	23843.4	-0.474813	0.0548788	-8.65203	5.05932e-18	2.83524e-17	BZW1	9689	BZW1
1561	ENSG00000082212	5407.75	-0.651451	0.0666252	-9.77785	1.4015e-22	9.03696e-22	ME2	4200	ME2
1562	ENSG00000082213	2005.7	-0.675722	0.0894829	-7.55141	4.30557e-14	2.09032e-13	C5orf22	55322	C5orf22
1563	ENSG00000082258	1050.9	-1.755	0.112667	-15.5769	1.04577e-54	1.3466e-53	CCNT2	905	CCNT2
1564	ENSG00000082269	4226.51	-0.917665	0.0679222	-13.5105	1.35542e-41	1.36356e-40	FAM135A	57579	FAM135A
1566	ENSG00000082397	6003.48	-1.12076	0.0631267	-17.7542	1.60039e-70	2.65429e-69	EPB41L3	23136	EPB41L3
1567	ENSG00000082438	8207.47	-1.4997	0.0699761	-21.4315	6.78949e-102	1.82806e-100	COBLL1	22837	COBLL1
1568	ENSG00000082458	8464.09	-0.727675	0.0660528	-11.0166	3.17983e-28	2.37011e-27	DLG3	1741	DLG3
1570	ENSG00000082497	2364.37	-2.07443	0.0860568	-24.1053	2.1991e-128	8.60252e-127	SERTAD4	56256	SERTAD4
1571	ENSG00000082512	3112.32	-0.56197	0.0855741	-6.56705	5.13205e-11	2.17346e-10	TRAF5	7188	TRAF5
1572	ENSG00000082515	3660.89	-1.02069	0.0714854	-14.2783	2.98881e-46	3.29719e-45	MRPL22	29093	MRPL22
1573	ENSG00000082516	3743.79	-2.80148	0.0762941	-36.7195	3.57388e-295	1.03076e-292	GEMIN5	25929	GEMIN5
1575	ENSG00000082641	42916.9	-0.260435	0.0522188	-4.98738	6.12023e-07	2.04266e-06	NFE2L1	4779	NFE2L1
1577	ENSG00000082701	2089.56	-2.72159	0.0914027	-29.7758	8.03999e-195	7.53788e-193	GSK3B	2932	GSK3B
1579	ENSG00000082805	10025.5	-1.66507	0.0572533	-29.0825	5.9684e-186	4.99073e-184	ERC1	23085	ERC1
1580	ENSG00000082898	13985.5	-1.3571	0.0677121	-20.0422	2.36166e-89	5.2739e-88	XPO1	7514	XPO1
1582	ENSG00000082996	2100.87	-0.760668	0.0883859	-8.60621	7.55165e-18	4.20906e-17	RNF13	11342	RNF13
1584	ENSG00000083093	952.153	-1.73673	0.122733	-14.1505	1.85448e-45	2.01963e-44	PALB2	79728	PALB2
1585	ENSG00000083097	2108.27	-1.6404	0.0882515	-18.5878	4.03375e-77	7.42861e-76	DOP1A	23033	DOP1A
1586	ENSG00000083099	2613.56	-0.672981	0.0874515	-7.69548	1.40964e-14	6.96794e-14	LYRM2	57226	LYRM2
1588	ENSG00000083168	10992.8	-2.93605	0.0615505	-47.7014	0	0	KAT6A	7994	KAT6A
1589	ENSG00000083223	2110.53	-1.08787	0.092746	-11.7296	8.98937e-32	7.32779e-31	TUT7	79670	TUT7
1591	ENSG00000083307	2833.56	-2.50427	0.0814489	-30.7465	1.36282e-207	1.50099e-205	GRHL2	79977	GRHL2
1592	ENSG00000083312	17911.4	-0.619253	0.0573153	-10.8043	3.28396e-27	2.38963e-26	TNPO1	3842	TNPO1
1596	ENSG00000083520	2218.75	-0.922914	0.0877372	-10.5191	7.0558e-26	4.97679e-25	DIS3	22894	DIS3
1597	ENSG00000083535	463.891	-1.75071	0.171511	-10.2076	1.8332e-24	1.24753e-23	PIBF1	10464	PIBF1
1598	ENSG00000083544	452.263	-1.24249	0.162444	-7.64873	2.02972e-14	9.97364e-14	TDRD3	81550	TDRD3
1600	ENSG00000083635	481.631	-3.10877	0.17963	-17.3065	4.20177e-67	6.59285e-66	NUFIP1	26747	NUFIP1
1601	ENSG00000083642	2391.32	-2.42653	0.0883694	-27.459	5.42697e-166	3.44582e-164	PDS5B	23047	PDS5B
1603	ENSG00000083750	1556.92	-0.351543	0.097276	-3.61387	0.00030166	0.000799316	RRAGB	10325	RRAGB
1605	ENSG00000083799	4108.48	-1.0893	0.0726126	-15.0016	7.17075e-51	8.61426e-50	CYLD	1540	CYLD
1607	ENSG00000083812	1609.68	-1.01098	0.0926109	-10.9164	9.62351e-28	7.09218e-27	ZNF324	25799	ZNF324
1609	ENSG00000083817	648.841	-1.10882	0.134723	-8.23042	1.86558e-16	9.88345e-16	ZNF416	55659	ZNF416
1612	ENSG00000083844	812.199	-1.00001	0.123608	-8.09016	5.95866e-16	3.10553e-15	ZNF264	9422	ZNF264
1614	ENSG00000083857	7035.07	-0.69069	0.060628	-11.3923	4.56918e-30	3.5674e-29	FAT1	2195	FAT1
1616	ENSG00000083937	1845.52	-0.998077	0.0895882	-11.1407	7.94785e-29	6.0082e-28	CHMP2B	25978	CHMP2B
1617	ENSG00000084070	3168.45	-1.44852	0.0837936	-17.2867	5.9251e-67	9.27549e-66	SMAP2	64744	SMAP2
1619	ENSG00000084073	7563.68	-1.01092	0.0642946	-15.7232	1.04838e-55	1.37228e-54	ZMPSTE24	10269	ZMPSTE24
1620	ENSG00000084090	26539.3	-1.49777	0.0513063	-29.1927	2.4017e-187	2.02822e-185	STARD7	56910	STARD7
1621	ENSG00000084092	2346.39	-1.6539	0.0844908	-19.5749	2.52968e-85	5.28825e-84	NOA1	84273	NOA1
1622	ENSG00000084093	1495.23	-0.304163	0.105673	-2.87833	0.00399781	0.00919867	REST	5978	REST
1624	ENSG00000084112	6440.57	-1.96189	0.0632492	-31.0184	3.0428e-211	3.55861e-209	SSH1	54434	SSH1
1629	ENSG00000084463	14240.9	-1.10239	0.0558394	-19.7421	9.38182e-87	2.01446e-85	WBP11	51729	WBP11
1633	ENSG00000084652	13906.9	-0.334264	0.0541388	-6.1742	6.65014e-10	2.6539e-09	TXLNA	200081	TXLNA
1635	ENSG00000084676	2124.64	-1.69845	0.0860274	-19.7432	9.18501e-87	1.97469e-85	NCOA1	8648	NCOA1
1637	ENSG00000084710	1463.95	-0.5737	0.098286	-5.83705	5.31342e-09	2.01709e-08	EFR3B	22979	EFR3B
1638	ENSG00000084731	1882.32	-0.581467	0.0885298	-6.56803	5.09844e-11	2.15976e-10	KIF3C	3797	KIF3C
1639	ENSG00000084733	7354.37	-1.5659	0.0603793	-25.9344	2.72521e-148	1.38843e-146	RAB10	10890	RAB10
1642	ENSG00000084764	1777.41	-0.447261	0.0944172	-4.73707	2.16828e-06	6.9708e-06	MAPRE3	22924	MAPRE3
1643	ENSG00000084774	4371.24	-0.838983	0.0702862	-11.9367	7.62267e-33	6.39601e-32	CAD	790	CAD
1646	ENSG00000085185	2529.89	-1.27518	0.0794484	-16.0504	5.67679e-58	7.76833e-57	BCORL1	63035	BCORL1
1647	ENSG00000085224	9280.21	-0.979076	0.0635565	-15.4048	1.51897e-53	1.9111e-52	ATRX	546	ATRX
1648	ENSG00000085231	8351.19	-0.62092	0.057693	-10.7625	5.17525e-27	3.74664e-26	AK6	102157402	AK6
1650	ENSG00000085274	1286.55	-1.19068	0.103471	-11.5074	1.21015e-30	9.58233e-30	MYNN	55892	MYNN
1651	ENSG00000085276	189.156	-2.71272	0.271624	-9.98705	1.73681e-23	1.15155e-22	MECOM	2122	MECOM
1652	ENSG00000085365	3004.87	-0.868645	0.0768401	-11.3046	1.24553e-29	9.62955e-29	SCAMP1	9522	SCAMP1
1653	ENSG00000085377	2314.29	-1.23519	0.0828727	-14.9046	3.07587e-50	3.65379e-49	PREP	5550	PREP
1654	ENSG00000085382	877.763	-0.359724	0.117259	-3.06777	0.00215665	0.00515683	HACE1	57531	HACE1
1655	ENSG00000085415	9926.09	-1.35796	0.0577824	-23.5012	3.96204e-122	1.41046e-120	SEH1L	81929	SEH1L
1656	ENSG00000085433	2107.41	-1.90082	0.0902564	-21.0602	1.84522e-98	4.67597e-97	WDR47	22911	WDR47
1658	ENSG00000085465	1406.07	-0.882281	0.0972955	-9.06806	1.21156e-19	7.16471e-19	OVGP1	5016	OVGP1
1659	ENSG00000085491	3933.92	-0.542015	0.0737974	-7.34464	2.06317e-13	9.74544e-13	SLC25A24	29957	SLC25A24
1660	ENSG00000085511	2687.82	-1.48406	0.0821071	-18.0747	5.04023e-73	8.69407e-72	MAP3K4	4216	MAP3K4
1662	ENSG00000085552	1713.53	-0.674626	0.0937251	-7.19792	6.11379e-13	2.83784e-12	IGSF9	57549	IGSF9
1663	ENSG00000085563	23386.1	-0.382854	0.0532894	-7.18444	6.74855e-13	3.12226e-12	ABCB1	5243	ABCB1
1666	ENSG00000085719	11143.2	-0.562148	0.0622576	-9.02939	1.72639e-19	1.01703e-18	CPNE3	8895	CPNE3
1667	ENSG00000085721	4478.24	-1.73874	0.0743386	-23.3895	5.4722e-121	1.91011e-119	RRN3	54700	RRN3
1670	ENSG00000085760	5302.15	-0.891655	0.0665867	-13.3909	6.83679e-41	6.80341e-40	MTIF2	4528	MTIF2
1672	ENSG00000085831	15067	-0.48219	0.0589888	-8.17428	2.97646e-16	1.56711e-15	TTC39A	22996	TTC39A
1673	ENSG00000085832	6871.31	-0.668007	0.0599021	-11.1517	7.02854e-29	5.31915e-28	EPS15	2060	EPS15
1674	ENSG00000085840	3027.36	-1.58557	0.0789471	-20.084	1.01849e-89	2.29097e-88	ORC1	4998	ORC1
1676	ENSG00000085872	3467.66	-1.04818	0.080709	-12.9872	1.44687e-38	1.3701e-37	CHERP	10523	CHERP
1677	ENSG00000085978	1997.13	-2.01035	0.0993507	-20.2349	4.82433e-91	1.10489e-89	ATG16L1	55054	ATG16L1
1678	ENSG00000085982	2256.31	-0.439375	0.08574	-5.12451	2.98318e-07	1.01771e-06	USP40	55230	USP40
1680	ENSG00000085999	3177.57	-0.203975	0.0811445	-2.51373	0.0119463	0.0254679	RAD54L	8438	RAD54L
1681	ENSG00000086015	8355.01	-0.381671	0.0590483	-6.46371	1.02169e-10	4.269e-10	MAST2	23139	MAST2
1682	ENSG00000086061	28075.1	-1.21034	0.0517166	-23.4033	3.95928e-121	1.3877e-119	DNAJA1	3301	DNAJA1
1683	ENSG00000086062	4729.94	-0.968257	0.067823	-14.2762	3.07751e-46	3.39394e-45	B4GALT1	2683	B4GALT1
1685	ENSG00000086102	5482.7	-2.13381	0.0654669	-32.5937	5.0315e-233	7.44508e-231	NFX1	4799	NFX1
1687	ENSG00000086189	3479.02	-1.5725	0.0739696	-21.2588	2.73503e-100	7.1656e-99	DIMT1	27292	DIMT1
1688	ENSG00000086200	2516.01	-1.56369	0.0837696	-18.6665	9.26982e-78	1.72393e-76	IPO11	51194	IPO11
1690	ENSG00000086232	23214	-0.197125	0.052224	-3.77461	0.000160259	0.00043815	EIF2AK1	27102	EIF2AK1
1694	ENSG00000086475	9067.54	-0.702588	0.0579389	-12.1264	7.65749e-34	6.57269e-33	SEPHS1	22929	SEPHS1
1697	ENSG00000086544	6664.45	-1.32652	0.0615744	-21.5434	6.10844e-103	1.67923e-101	ITPKC	80271	ITPKC
1700	ENSG00000086589	7010.56	-0.263496	0.0598477	-4.40278	1.06874e-05	3.25422e-05	RBM22	55696	RBM22
1701	ENSG00000086598	31572.5	-0.139251	0.0557821	-2.49633	0.0125484	0.0266483	TMED2	10959	TMED2
1703	ENSG00000086666	3647.37	-0.790439	0.0736991	-10.7252	7.75048e-27	5.59788e-26	ZFAND6	54469	ZFAND6
1705	ENSG00000086712	5153.21	-2.4588	0.0691997	-35.532	1.57472e-276	3.74772e-274	TXLNG	55787	TXLNG
1708	ENSG00000086758	34471.6	-0.619924	0.0540157	-11.4767	1.72672e-30	1.36221e-29	HUWE1	10075	HUWE1
1709	ENSG00000086827	3404.77	-1.86717	0.0854349	-21.8549	6.98765e-106	2.00346e-104	ZW10	9183	ZW10
1710	ENSG00000086848	914.345	-0.658477	0.120482	-5.46538	4.61917e-08	1.65862e-07	ALG9	79796	ALG9
1713	ENSG00000087008	1969.41	-0.223973	0.0915627	-2.44611	0.0144405	0.0303161	ACOX3	8310	ACOX3
1714	ENSG00000087053	7019.29	-0.791913	0.0662238	-11.9581	5.88658e-33	4.94784e-32	MTMR2	8898	MTMR2
1722	ENSG00000087095	4141.55	-1.72789	0.0695806	-24.8329	3.95972e-136	1.74335e-134	NLK	51701	NLK
1726	ENSG00000087152	14064.8	-0.133631	0.0547327	-2.44151	0.0146259	0.0306636	ATXN7L3	56970	ATXN7L3
1727	ENSG00000087157	4462.18	-0.955987	0.0667069	-14.3312	1.39756e-46	1.55283e-45	PGS1	9489	PGS1
1728	ENSG00000087191	10018.5	-0.31601	0.0617101	-5.12088	3.04109e-07	1.03674e-06	PSMC5	5705	PSMC5
1729	ENSG00000087206	3095.94	-1.85369	0.080164	-23.1237	2.67308e-118	9.03404e-117	UIMC1	51720	UIMC1
1734	ENSG00000087258	1581.71	-0.471748	0.0982917	-4.79947	1.59086e-06	5.16175e-06	GNAO1	2775	GNAO1
1735	ENSG00000087263	3928.53	-1.71647	0.0701365	-24.4733	2.84151e-132	1.18802e-130	OGFOD1	55239	OGFOD1
1737	ENSG00000087269	10528.9	-1.58083	0.0564653	-27.9965	1.79033e-172	1.25629e-170	NOP14	8602	NOP14
1738	ENSG00000087274	24467.9	-0.403082	0.052104	-7.7361	1.02511e-14	5.09305e-14	ADD1	118	ADD1
1739	ENSG00000087299	1733.5	-0.347013	0.0990837	-3.50222	0.00046139	0.00119757	L2HGDH	79944	L2HGDH
1741	ENSG00000087302	7249.91	-0.708907	0.0607048	-11.6779	1.65246e-31	1.33964e-30	RTRAF	51637	RTRAF
1743	ENSG00000087338	3455.93	-0.619166	0.0721074	-8.58672	8.94888e-18	4.9748e-17	GMCL1	64395	GMCL1
1744	ENSG00000087365	26253.4	-0.500317	0.0518667	-9.64621	5.10038e-22	3.22882e-21	SF3B2	10992	SF3B2
1745	ENSG00000087448	11786.8	-1.16179	0.0579597	-20.0448	2.24175e-89	5.00942e-88	KLHL42	57542	KLHL42
1747	ENSG00000087470	18995.7	-0.990329	0.0569022	-17.404	7.68753e-68	1.21972e-66	DNM1L	10059	DNM1L
1748	ENSG00000087494	1637.9	-1.47319	0.0988215	-14.9076	2.93969e-50	3.49446e-49	PTHLH	5744	PTHLH
1749	ENSG00000087495	1378.13	-2.15021	0.107561	-19.9906	6.64602e-89	1.47543e-87	PHACTR3	116154	PHACTR3
1750	ENSG00000087502	10218	-0.633981	0.0626782	-10.1149	4.74688e-24	3.19775e-23	ERGIC2	51290	ERGIC2
1752	ENSG00000087586	6327.67	-2.46959	0.0654988	-37.7044	0	0	AURKA	6790	AURKA
1754	ENSG00000087842	5235.46	-0.211867	0.0764953	-2.76968	0.00561119	0.0126267	PIR	8544	PIR
1756	ENSG00000087903	294.423	-0.447215	0.191821	-2.33142	0.0197312	0.0403094	RFX2	5990	RFX2
1757	ENSG00000087995	1341.84	-1.83333	0.107531	-17.0493	3.53661e-65	5.39254e-64	METTL2A	339175	METTL2A
1759	ENSG00000088035	3699.63	-0.927151	0.0769548	-12.048	1.98748e-33	1.68678e-32	ALG6	29929	ALG6
1760	ENSG00000088038	5721.38	-0.38446	0.0644239	-5.96766	2.40677e-09	9.31957e-09	CNOT3	4849	CNOT3
1762	ENSG00000088179	1886.11	-2.34489	0.0996779	-23.5246	2.2832e-122	8.18799e-121	PTPN4	5775	PTPN4
1763	ENSG00000088205	14405.7	-1.176	0.0597429	-19.6844	2.93327e-86	6.23796e-85	DDX18	8886	DDX18
1764	ENSG00000088247	14842.2	-0.20409	0.0610746	-3.34166	0.000832792	0.00209757	KHSRP	8570	KHSRP
1765	ENSG00000088256	5098.09	-1.2443	0.0720432	-17.2716	7.69515e-67	1.20298e-65	GNA11	2767	GNA11
1768	ENSG00000088305	1511.42	-0.578779	0.103647	-5.58416	2.34833e-08	8.5807e-08	DNMT3B	1789	DNMT3B
1770	ENSG00000088325	11857.1	-1.66172	0.0604904	-27.4708	3.91978e-166	2.49816e-164	TPX2	22974	TPX2
1772	ENSG00000088356	6183.14	-1.03034	0.061883	-16.6498	3.03682e-62	4.41865e-61	PDRG1	81572	PDRG1
1775	ENSG00000088387	2848.05	-1.15004	0.0784712	-14.6556	1.2411e-48	1.43327e-47	DOCK9	23348	DOCK9
1776	ENSG00000088448	2478.64	-0.734294	0.0817316	-8.98421	2.60601e-19	1.52625e-18	ANKRD10	55608	ANKRD10
1777	ENSG00000088451	294.991	-1.61336	0.210277	-7.67254	1.68618e-14	8.30836e-14	TGDS	23483	TGDS
1780	ENSG00000088682	5799.42	-0.594688	0.0693913	-8.57007	1.03424e-17	5.74196e-17	COQ9	57017	COQ9
1782	ENSG00000088727	519.477	-0.337719	0.146694	-2.3022	0.0213238	0.0433339	KIF9	64147	KIF9
1783	ENSG00000088756	280.339	-1.64187	0.215111	-7.63267	2.2994e-14	1.12744e-13	ARHGAP28	79822	ARHGAP28
1784	ENSG00000088766	4634.74	-1.35915	0.0714633	-19.0189	1.18968e-80	2.30047e-79	CRLS1	54675	CRLS1
1786	ENSG00000088808	1813.51	-2.26579	0.0957771	-23.6569	1.00261e-123	3.66901e-122	PPP1R13B	23368	PPP1R13B
1787	ENSG00000088812	15385.7	-0.201452	0.054914	-3.6685	0.00024398	0.000652832	ATRN	8455	ATRN
1788	ENSG00000088826	1457.28	-0.671309	0.0960088	-6.99217	2.70675e-12	1.22093e-11	SMOX	54498	SMOX
1790	ENSG00000088832	13537.9	-0.154988	0.0559953	-2.76787	0.00564236	0.0126934	FKBP1A	2280	FKBP1A
1791	ENSG00000088833	10830.4	-0.697608	0.061961	-11.2588	2.09554e-29	1.60842e-28	NSFL1C	55968	NSFL1C
1794	ENSG00000088876	1003.06	-1.17707	0.115545	-10.1871	2.26353e-24	1.53701e-23	ZNF343	79175	ZNF343
1800	ENSG00000088930	12190.5	-1.12758	0.0569304	-19.8064	2.62336e-87	5.70121e-86	XRN2	22803	XRN2
1801	ENSG00000088970	592.533	-1.31871	0.145973	-9.03394	1.65593e-19	9.76373e-19	KIZ	55857	KIZ
1804	ENSG00000089006	8507.09	-0.515174	0.0586577	-8.78272	1.59572e-18	9.09517e-18	SNX5	27131	SNX5
1807	ENSG00000089022	5380.16	-1.18481	0.0637921	-18.5729	5.32133e-77	9.78924e-76	MAPKAPK5	8550	MAPKAPK5
1809	ENSG00000089048	3227.15	-2.37633	0.0794149	-29.923	9.87668e-197	9.41549e-195	ESF1	51575	ESF1
1815	ENSG00000089091	906.366	-0.801937	0.12291	-6.52457	6.81949e-11	2.86847e-10	DZANK1	55184	DZANK1
1816	ENSG00000089094	1987.18	-1.29337	0.0869975	-14.8667	5.4209e-50	6.40366e-49	KDM2B	84678	KDM2B
1819	ENSG00000089123	1150.49	-0.800671	0.107248	-7.46562	8.29087e-14	3.97861e-13	TASP1	55617	TASP1
1821	ENSG00000089154	23119.1	-1.20836	0.06252	-19.3276	3.14594e-83	6.33526e-82	GCN1	10985	GCN1
1826	ENSG00000089177	1935.54	-1.22243	0.0869774	-14.0546	7.21538e-45	7.74885e-44	KIF16B	55614	KIF16B
1827	ENSG00000089195	4874.19	-1.34427	0.066156	-20.3197	8.6186e-92	1.98994e-90	TRMT6	51605	TRMT6
1831	ENSG00000089234	2932.03	-2.02062	0.0781178	-25.8663	1.59583e-147	8.08199e-146	BRAP	8315	BRAP
1835	ENSG00000089289	3612.3	-1.16946	0.0719372	-16.2566	2.00449e-59	2.80735e-58	IGBP1	3476	IGBP1
1837	ENSG00000089335	3611.86	-0.827717	0.0733434	-11.2855	1.54744e-29	1.19285e-28	ZNF302	55900	ZNF302
1841	ENSG00000089486	3104.73	-1.00445	0.0783842	-12.8144	1.3611e-37	1.26391e-36	CDIP1	29965	CDIP1
1847	ENSG00000089685	4091.17	-0.441679	0.0683719	-6.45995	1.04734e-10	4.37192e-10	BIRC5	332	BIRC5
1850	ENSG00000089723	279.008	-0.66604	0.200917	-3.315	0.000916435	0.00229348	OTUB2	78990	OTUB2
1851	ENSG00000089737	10439.9	-1.14242	0.0604058	-18.9125	9.0062e-80	1.72486e-78	DDX24	57062	DDX24
1853	ENSG00000089818	10461.4	-0.945831	0.0600584	-15.7485	7.02942e-56	9.23676e-55	NECAP1	25977	NECAP1
1856	ENSG00000089876	1729.41	-1.96564	0.112938	-17.4045	7.62486e-68	1.2109e-66	DHX32	55760	DHX32
1857	ENSG00000089902	878.313	-2.82009	0.135923	-20.7477	1.28674e-95	3.13919e-94	RCOR1	23186	RCOR1
1858	ENSG00000089916	4165.41	-0.753337	0.0681883	-11.0479	2.24448e-28	1.67882e-27	GPATCH2L	55668	GPATCH2L
1862	ENSG00000090054	3701.97	-0.855669	0.0744577	-11.492	1.44693e-30	1.14253e-29	SPTLC1	10558	SPTLC1
1863	ENSG00000090060	13799.7	-0.748322	0.0603861	-12.3923	2.87669e-35	2.54226e-34	PAPOLA	10914	PAPOLA
1864	ENSG00000090061	2705.15	-1.34521	0.0817392	-16.4573	7.42948e-61	1.05794e-59	CCNK	8812	CCNK
1870	ENSG00000090273	13917.8	-0.554576	0.0546614	-10.1457	3.46444e-24	2.34125e-23	NUDC	10726	NUDC
1871	ENSG00000090316	14363	-1.20494	0.0554501	-21.7303	1.06217e-104	3.00241e-103	MAEA	10296	MAEA
1873	ENSG00000090372	11159.6	-0.367231	0.0639319	-5.74409	9.24161e-09	3.46235e-08	STRN4	29888	STRN4
1877	ENSG00000090432	3131.25	-1.67764	0.0777982	-21.564	3.91262e-103	1.07821e-101	MUL1	79594	MUL1
1878	ENSG00000090447	1986.71	-1.00964	0.0986399	-10.2356	1.37366e-24	9.38373e-24	TFAP4	7023	TFAP4
1879	ENSG00000090470	1501.66	-1.39428	0.098884	-14.1001	3.79097e-45	4.09711e-44	PDCD7	10081	PDCD7
1880	ENSG00000090487	5279.67	-0.504907	0.0661242	-7.63574	2.24532e-14	1.10171e-13	SPG21	51324	SPG21
1889	ENSG00000090612	1760.32	-1.35005	0.0939538	-14.3693	8.05943e-47	8.98416e-46	ZNF268	10795	ZNF268
1890	ENSG00000090615	17569.8	-0.284154	0.053127	-5.34858	8.86449e-08	3.12984e-07	GOLGA3	2802	GOLGA3
1891	ENSG00000090621	22734.5	-0.391324	0.0504708	-7.75347	8.94144e-15	4.45084e-14	PABPC4	8761	PABPC4
1895	ENSG00000090686	8562.94	-0.528897	0.0579385	-9.12859	6.93977e-20	4.13627e-19	USP48	84196	USP48
1897	ENSG00000090857	2473.06	-0.931903	0.08027	-11.6096	3.68282e-31	2.96096e-30	PDPR	55066	PDPR
1899	ENSG00000090863	10526.5	-0.370009	0.0628735	-5.88498	3.98109e-09	1.522e-08	GLG1	2734	GLG1
1900	ENSG00000090889	11851.7	-0.662436	0.0543183	-12.1954	3.28689e-34	2.8406e-33	KIF4A	24137	KIF4A
1901	ENSG00000090905	5891.13	-1.22496	0.0627025	-19.5361	5.4174e-85	1.12627e-83	TNRC6A	27327	TNRC6A
1906	ENSG00000090989	2686.64	-0.80992	0.0808934	-10.0122	1.34737e-23	8.96482e-23	EXOC1	55763	EXOC1
1907	ENSG00000091009	3837.57	-2.2231	0.078476	-28.3284	1.5439e-176	1.13485e-174	RBM27	54439	RBM27
1909	ENSG00000091039	3851.47	-1.76371	0.07066	-24.9605	1.64191e-137	7.28542e-136	OSBPL8	114882	OSBPL8
1910	ENSG00000091073	957.731	-1.23984	0.119428	-10.3815	3.01085e-25	2.08736e-24	DTX2	113878	DTX2
1911	ENSG00000091106	246.924	-1.44919	0.219872	-6.59103	4.36784e-11	1.85628e-10	NLRC4	58484	NLRC4
1912	ENSG00000091127	2622.01	-1.6916	0.0854764	-19.7902	3.61529e-87	7.82691e-86	PUS7	54517	PUS7
1913	ENSG00000091128	116.592	-1.88928	0.32407	-5.82986	5.54743e-09	2.10287e-08	LAMB4	22798	LAMB4
1914	ENSG00000091129	10438.8	-0.330127	0.0596808	-5.53155	3.1742e-08	1.14996e-07	NRCAM	4897	NRCAM
1918	ENSG00000091140	14478.8	-0.499241	0.0582682	-8.56798	1.05318e-17	5.84405e-17	DLD	1738	DLD
1919	ENSG00000091157	2561.1	-1.44135	0.0797929	-18.0637	6.15845e-73	1.06122e-71	WDR7	23335	WDR7
1920	ENSG00000091164	11840.2	-2.13447	0.059776	-35.7078	2.99232e-279	7.37954e-277	TXNL1	9352	TXNL1
1923	ENSG00000091317	2744.83	-0.405505	0.0768426	-5.27708	1.31256e-07	4.58582e-07	CMTM6	54918	CMTM6
1924	ENSG00000091409	1736.75	-0.965996	0.0946197	-10.2092	1.80267e-24	1.22701e-23	ITGA6	3655	ITGA6
1925	ENSG00000091428	1803.66	-0.290457	0.0886812	-3.27529	0.00105552	0.00262534	RAPGEF4	11069	RAPGEF4
1926	ENSG00000091436	3327.03	-0.647453	0.0771373	-8.39351	4.71841e-17	2.54972e-16	MAP3K20	51776	MAP3K20
1928	ENSG00000091483	9794.24	-0.545773	0.0594981	-9.17295	4.60233e-20	2.76002e-19	FH	2271	FH
1931	ENSG00000091527	9260.51	-1.4551	0.0646308	-22.514	3.025e-112	9.471e-111	CDV3	55573	CDV3
1933	ENSG00000091542	3957.32	-1.9239	0.0718796	-26.7656	8.13586e-158	4.59946e-156	ALKBH5	54890	ALKBH5
1935	ENSG00000091592	1409.36	-0.28461	0.0968952	-2.9373	0.00331084	0.00771767	NLRP1	22861	NLRP1
1938	ENSG00000091651	5833.07	-0.331673	0.0621419	-5.33735	9.43137e-08	3.32585e-07	ORC6	23594	ORC6
1939	ENSG00000091656	756.084	-0.984531	0.131827	-7.46839	8.11849e-14	3.89754e-13	ZFHX4	79776	ZFHX4
1942	ENSG00000091732	2076.91	-2.11095	0.0898183	-23.5024	3.85192e-122	1.3727e-120	ZC3HC1	51530	ZC3HC1
1945	ENSG00000091879	67.2003	-1.04609	0.421332	-2.48282	0.0130348	0.0275912	ANGPT2	285	ANGPT2
1951	ENSG00000092020	1438.37	-1.06353	0.0998459	-10.6517	1.71197e-26	1.22583e-25	PPP2R3C	55012	PPP2R3C
1959	ENSG00000092098	1313.73	-0.401678	0.11367	-3.53373	0.000409745	0.00107103	RNF31	55072	RNF31
1960	ENSG00000092108	4025.8	-0.673042	0.0692178	-9.72354	2.39304e-22	1.53029e-21	SCFD1	23256	SCFD1
1961	ENSG00000092140	1656.59	-1.98787	0.105627	-18.8197	5.20557e-79	9.89174e-78	G2E3	55632	G2E3
1962	ENSG00000092148	10202.8	-1.60301	0.0578248	-27.7218	3.81361e-169	2.52507e-167	HECTD1	25831	HECTD1
1963	ENSG00000092199	37010.9	-0.297053	0.0517724	-5.73767	9.59897e-09	3.59031e-08	HNRNPC	3183	HNRNPC
1965	ENSG00000092201	8699.59	-0.665964	0.0607108	-10.9695	5.3594e-28	3.97118e-27	SUPT16H	11198	SUPT16H
1966	ENSG00000092203	3122.3	-0.930537	0.0738209	-12.6053	1.97334e-36	1.78899e-35	TOX4	9878	TOX4
1967	ENSG00000092208	1428.03	-1.09033	0.0985789	-11.0605	1.94956e-28	1.46208e-27	GEMIN2	8487	GEMIN2
1968	ENSG00000092295	318.802	-0.685975	0.184606	-3.7159	0.000202485	0.000547919	TGM1	7051	TGM1
1969	ENSG00000092330	2664.46	-0.368407	0.0847424	-4.34738	1.37775e-05	4.15608e-05	TINF2	26277	TINF2
1972	ENSG00000092421	2992.22	-2.2301	0.185742	-12.0065	3.28609e-33	2.77783e-32	SEMA6A	57556	SEMA6A
1973	ENSG00000092439	5650.99	-0.967313	0.0718828	-13.4568	2.80764e-41	2.81202e-40	TRPM7	54822	TRPM7
1975	ENSG00000092470	982.287	-0.654125	0.119817	-5.45936	4.77849e-08	1.71474e-07	WDR76	79968	WDR76
1978	ENSG00000092607	226.511	-2.43021	0.239114	-10.1634	2.88835e-24	1.95659e-23	TBX15	6913	TBX15
1981	ENSG00000092820	7106.97	-1.07407	0.0677595	-15.8512	1.37906e-56	1.83621e-55	EZR	7430	EZR
1983	ENSG00000092847	6714.42	-0.61937	0.0634111	-9.76753	1.55184e-22	9.98745e-22	AGO1	26523	AGO1
1985	ENSG00000092853	3453.88	-0.921295	0.077662	-11.8629	1.84518e-32	1.532e-31	CLSPN	63967	CLSPN
1986	ENSG00000092871	1047.23	-1.54027	0.117988	-13.0544	5.99905e-39	5.74629e-38	RFFL	117584	RFFL
1988	ENSG00000092931	5691.93	-0.247145	0.0637908	-3.87431	0.000106928	0.000297238	MFSD11	79157	MFSD11
1989	ENSG00000092964	940.458	-0.967424	0.12176	-7.94535	1.93645e-15	9.89387e-15	DPYSL2	1808	DPYSL2
1990	ENSG00000092969	2521.03	-3.06015	0.0874596	-34.9893	3.2685e-268	7.17657e-266	TGFB2	7042	TGFB2
1991	ENSG00000092978	1998.18	-1.76338	0.0886031	-19.9021	3.90614e-88	8.57109e-87	GPATCH2	55105	GPATCH2
1992	ENSG00000093000	5382.95	-1.52332	0.0645925	-23.5836	5.67559e-123	2.05487e-121	NUP50	10762	NUP50
1996	ENSG00000093100	8.72118	-6.50713	1.77678	-3.66232	0.000249939	0.000668199
1998	ENSG00000093144	2462.49	-0.468531	0.0809724	-5.78631	7.19506e-09	2.71083e-08	ECHDC1	55862	ECHDC1
1999	ENSG00000093167	1140.59	-1.09937	0.114287	-9.61933	6.62623e-22	4.18077e-21	LRRFIP2	9209	LRRFIP2
2000	ENSG00000093183	1309.76	-0.362935	0.101929	-3.56067	0.000369908	0.00097093	SEC22C	9117	SEC22C
2006	ENSG00000094804	2836.08	-1.15181	0.0821714	-14.0171	1.22444e-44	1.30877e-43	CDC6	990	CDC6
2007	ENSG00000094841	935.86	-0.48355	0.113484	-4.26094	2.03565e-05	6.04952e-05	UPRT	139596	UPRT
2008	ENSG00000094880	7778.39	-0.540319	0.0609562	-8.86405	7.71594e-19	4.44552e-18	CDC23	8697	CDC23
2009	ENSG00000094914	5552.69	-0.354283	0.0640394	-5.53227	3.16108e-08	1.14533e-07	AAAS	8086	AAAS
2010	ENSG00000094916	17981.8	-0.765429	0.0571612	-13.3907	6.85112e-41	6.81567e-40	CBX5	23468	CBX5
2012	ENSG00000094975	7806.24	-0.99929	0.0595466	-16.7817	3.32423e-63	4.90817e-62	SUCO	51430	SUCO
2013	ENSG00000095002	7401.13	-0.912067	0.066685	-13.6773	1.38843e-42	1.42284e-41	MSH2	4436	MSH2
2014	ENSG00000095015	1709.16	-3.7872	0.110772	-34.1892	3.49823e-256	6.65113e-254	MAP3K1	4214	MAP3K1
2018	ENSG00000095139	20297.3	-1.1076	0.0515479	-21.4868	2.06883e-102	5.63267e-101	ARCN1	372	ARCN1
2019	ENSG00000095203	2371.86	-0.481642	0.0802459	-6.00207	1.94815e-09	7.58425e-09	EPB41L4B	54566	EPB41L4B
2021	ENSG00000095261	4582.96	-1.53323	0.0673061	-22.78	7.24042e-115	2.35127e-113	PSMD5	5711	PSMD5
2023	ENSG00000095319	11689.1	-0.692179	0.0589333	-11.7451	7.48119e-32	6.11302e-31	NUP188	23511	NUP188
2026	ENSG00000095380	3168.84	-0.342224	0.0749613	-4.56535	4.9866e-06	1.55911e-05	NANS	54187	NANS
2027	ENSG00000095383	779.261	-1.2578	0.125196	-10.0467	9.50334e-24	6.34918e-23	TBC1D2	55357	TBC1D2
2030	ENSG00000095485	2820.63	-1.28198	0.0765458	-16.7479	5.8677e-63	8.62987e-62	CWF19L1	55280	CWF19L1
2032	ENSG00000095564	13643.4	-0.513	0.0537857	-9.53786	1.45812e-21	9.11373e-21	BTAF1	9044	BTAF1
2033	ENSG00000095574	1657.87	-1.44642	0.0933461	-15.4953	3.73301e-54	4.75114e-53	IKZF5	64376	IKZF5
2035	ENSG00000095587	3859.1	-0.855916	0.0734006	-11.6609	2.01938e-31	1.63244e-30	TLL2	7093	TLL2
2038	ENSG00000095637	2051.39	-1.63333	0.0884071	-18.4751	3.27416e-76	5.92395e-75	SORBS1	10580	SORBS1
2043	ENSG00000095787	9807.58	-2.50029	0.0636063	-39.3089	0	0	WAC	51322	WAC
2044	ENSG00000095794	2931.96	-0.763107	0.0755456	-10.1013	5.45281e-24	3.66388e-23	CREM	1390	CREM
2048	ENSG00000095951	2172.45	-1.62527	0.0864739	-18.7949	8.31134e-79	1.57494e-77	HIVEP1	3096	HIVEP1
2052	ENSG00000096060	1856.74	-0.988493	0.0927433	-10.6584	1.59359e-26	1.14226e-25	FKBP5	2289	FKBP5
2053	ENSG00000096063	7327.12	-0.875912	0.063674	-13.7562	4.67464e-43	4.82976e-42	SRPK1	6732	SRPK1
2054	ENSG00000096070	3957.58	-1.27846	0.0691731	-18.482	2.88374e-76	5.22311e-75	BRPF3	27154	BRPF3
2055	ENSG00000096080	2188.9	-1.50447	0.0876828	-17.1582	5.46178e-66	8.44145e-65	MRPS18A	55168	MRPS18A
2062	ENSG00000096401	8109.13	-1.96538	0.0594679	-33.0494	1.58645e-239	2.54677e-237	CDC5L	988	CDC5L
2064	ENSG00000096654	670.974	-2.47742	0.143169	-17.3042	4.37369e-67	6.85944e-66	ZNF184	7738	ZNF184
2065	ENSG00000096696	50940.6	-1.07425	0.0501587	-21.417	9.27524e-102	2.49143e-100	DSP	1832	DSP
2066	ENSG00000096717	3724.59	-1.05389	0.0787928	-13.3755	8.41377e-41	8.35802e-40	SIRT1	23411	SIRT1
2068	ENSG00000096872	987.815	-1.12541	0.116708	-9.643	5.26256e-22	3.32963e-21	IFT74	80173	IFT74
2069	ENSG00000096968	603.524	-1.75253	0.144666	-12.1143	8.86739e-34	7.60161e-33	JAK2	3717	JAK2
2071	ENSG00000097007	5181.09	-2.36334	0.0681518	-34.6776	1.71549e-263	3.4752e-261	ABL1	25	ABL1
2072	ENSG00000097021	4014.75	-0.386132	0.075032	-5.14624	2.65763e-07	9.09932e-07	ACOT7	11332	ACOT7
2073	ENSG00000097033	15389.2	-0.501762	0.0534022	-9.39591	5.67229e-21	3.49213e-20	SH3GLB1	51100	SH3GLB1
2074	ENSG00000097046	4493.2	-0.869085	0.0690361	-12.5888	2.43199e-36	2.20127e-35	CDC7	8317	CDC7
2075	ENSG00000097096	759.662	-0.469385	0.127325	-3.68651	0.000227352	0.000611175	SYDE2	84144	SYDE2
2079	ENSG00000099204	9855	-0.715858	0.0585376	-12.229	2.17551e-34	1.88539e-33	ABLIM1	3983	ABLIM1
2081	ENSG00000099246	6079.32	-1.15006	0.0640354	-17.9597	4.0297e-72	6.87433e-71	RAB18	22931	RAB18
2082	ENSG00000099250	7174.76	-0.342104	0.0594009	-5.75925	8.4491e-09	3.17172e-08	NRP1	8829	NRP1
2083	ENSG00000099251	152.586	-1.32867	0.276493	-4.80544	1.54415e-06	5.01737e-06	HSD17B7P2	158160	HSD17B7P2
2085	ENSG00000099260	68.161	-3.00498	0.450732	-6.66687	2.61309e-11	1.12316e-10	PALMD	54873	PALMD
2088	ENSG00000099290	539.658	-0.826068	0.170184	-4.85397	1.21012e-06	3.96037e-06	WASHC2A	387680	WASHC2A
2092	ENSG00000099331	4222.77	-0.184844	0.0789794	-2.3404	0.019263	0.039445	MYO9B	4650	MYO9B
2096	ENSG00000099364	1742.69	-0.856139	0.0945	-9.05967	1.30844e-19	7.72826e-19	FBXL19	54620	FBXL19
2099	ENSG00000099381	3470.98	-0.560089	0.083587	-6.70067	2.07461e-11	8.96574e-11	SETD1A	9739	SETD1A
2101	ENSG00000099399	6779.25	-0.206396	0.0671562	-3.07338	0.0021165	0.00506652	MAGEB2	4113	MAGEB2
2110	ENSG00000099783	14569.3	-1.15334	0.0659554	-17.4867	1.81019e-68	2.90595e-67	HNRNPM	4670	HNRNPM
2115	ENSG00000099804	8525.72	-0.519909	0.0599607	-8.67084	4.28941e-18	2.41053e-17	CDC34	997	CDC34
2116	ENSG00000099810	2127.18	-1.40409	0.0882204	-15.9157	4.92804e-57	6.61602e-56	MTAP	4507	MTAP
2117	ENSG00000099812	3236.38	-0.860739	0.0737293	-11.6743	1.72442e-31	1.39732e-30	MISP	126353	MISP
2118	ENSG00000099814	6171.26	-0.593654	0.079293	-7.48684	7.05539e-14	3.39531e-13	CEP170B	283638	CEP170B
2120	ENSG00000099821	5551.31	-0.512591	0.078796	-6.50529	7.7544e-11	3.25608e-10	POLRMT	5442	POLRMT
2124	ENSG00000099849	5320.55	-1.03945	0.0735163	-14.1391	2.18113e-45	2.37157e-44	RASSF7	8045	RASSF7
2131	ENSG00000099899	1282.41	-0.534219	0.110888	-4.81765	1.4526e-06	4.7312e-06	TRMT2A	27037	TRMT2A
2132	ENSG00000099901	4733.64	-0.172222	0.0676054	-2.54746	0.010851	0.0232698	RANBP1	5902	RANBP1
2134	ENSG00000099910	875.487	-0.851873	0.125968	-6.76262	1.35517e-11	5.91516e-11	KLHL22	84861	KLHL22
2135	ENSG00000099917	1923.62	-0.748812	0.0886506	-8.44678	2.99443e-17	1.62899e-16	MED15	51586	MED15
2137	ENSG00000099940	1145.09	-0.685109	0.106671	-6.4226	1.33964e-10	5.55865e-10	SNAP29	9342	SNAP29
2138	ENSG00000099942	2909.14	-1.45628	0.0776386	-18.7572	1.69067e-78	3.18596e-77	CRKL	1399	CRKL
2142	ENSG00000099956	2894.05	-1.20443	0.0764836	-15.7475	7.14235e-56	9.38154e-55	SMARCB1	6598	SMARCB1
2146	ENSG00000099968	5656.03	-1.02037	0.0648745	-15.7283	9.67917e-56	1.26745e-54	BCL2L13	23786	BCL2L13
2151	ENSG00000099991	4114.98	-0.213385	0.073878	-2.88834	0.00387276	0.0089351	CABIN1	23523	CABIN1
2152	ENSG00000099992	190.008	-1.91147	0.269263	-7.09889	1.25766e-12	5.74752e-12	TBC1D10A	83874	TBC1D10A
2154	ENSG00000099995	4812.04	-1.06294	0.0666645	-15.9446	3.10656e-57	4.19379e-56	SF3A1	10291	SF3A1
2159	ENSG00000100014	755.477	-2.14513	0.136111	-15.7601	5.85223e-56	7.69884e-55	SPECC1L	23384	SPECC1L
2164	ENSG00000100029	3049.51	-1.44114	0.0844375	-17.0675	2.58877e-65	3.95972e-64	PES1	23481	PES1
2165	ENSG00000100030	4484.19	-0.896891	0.0701494	-12.7854	1.97769e-37	1.82998e-36	MAPK1	5594	MAPK1
2168	ENSG00000100034	1044.21	-0.893749	0.114192	-7.82674	5.00703e-15	2.51928e-14	PPM1F	9647	PPM1F
2170	ENSG00000100038	870.358	-1.52222	0.122431	-12.4333	1.72301e-35	1.52826e-34	TOP3B	8940	TOP3B
2173	ENSG00000100056	934.923	-1.52249	0.1214	-12.5411	4.44914e-36	4.0047e-35	ESS2	8220	ESS2
2174	ENSG00000100058	746.071	-0.876865	0.13079	-6.7044	2.02237e-11	8.74444e-11	CRYBB2P1	1416	CRYBB2P1
2176	ENSG00000100065	1020.76	-0.49001	0.123789	-3.95844	7.54398e-05	0.000212907	CARD10	29775	CARD10
2177	ENSG00000100068	366.941	-1.03412	0.176796	-5.84921	4.93924e-09	1.87881e-08	LRP5L	91355	LRP5L
2179	ENSG00000100077	598.642	-1.19945	0.141564	-8.47284	2.39482e-17	1.30781e-16	GRK3	157	GRK3
2183	ENSG00000100084	485.925	-1.52956	0.157377	-9.71907	2.50045e-22	1.59808e-21	HIRA	7290	HIRA
2187	ENSG00000100099	1593.28	-0.447757	0.0945214	-4.7371	2.16797e-06	6.97049e-06	HPS4	89781	HPS4
2189	ENSG00000100101	981.612	-1.02439	0.112634	-9.09483	9.47315e-20	5.6226e-19
2190	ENSG00000100104	495.989	-1.14237	0.160355	-7.12401	1.04828e-12	4.80747e-12	SRRD	402055	SRRD
2191	ENSG00000100105	3006.51	-1.08853	0.0772646	-14.0883	4.47931e-45	4.83336e-44	PATZ1	23598	PATZ1
2193	ENSG00000100109	1468.43	-1.83841	0.100436	-18.3043	7.64464e-75	1.35788e-73	TFIP11	24144	TFIP11
2197	ENSG00000100124	895.71	-0.752613	0.117923	-6.38222	1.74539e-10	7.19575e-10	ANKRD54	129138	ANKRD54
2198	ENSG00000100129	6943.43	-0.639673	0.0676193	-9.45991	3.08198e-21	1.91055e-20	EIF3L	51386	EIF3L
2199	ENSG00000100138	5766.96	-0.524458	0.0626743	-8.368	5.86067e-17	3.15745e-16	SNU13	4809	SNU13
2200	ENSG00000100139	627.124	-0.399397	0.135115	-2.95598	0.00311678	0.00729278	MICALL1	85377	MICALL1
2201	ENSG00000100142	2026.4	-0.229555	0.0935818	-2.45299	0.0141673	0.029794	POLR2F	5435	POLR2F
2204	ENSG00000100150	667.233	-1.07123	0.13321	-8.0417	8.86006e-16	4.58677e-15	DEPDC5	9681	DEPDC5
2205	ENSG00000100151	1988.71	-0.290564	0.0889093	-3.26809	0.00108276	0.00268956	PICK1	9463	PICK1
2206	ENSG00000100154	394.39	-1.22846	0.175004	-7.01958	2.22533e-12	1.00671e-11	TTC28	23331	TTC28
2214	ENSG00000100197	300.799	-0.461361	0.196392	-2.34918	0.0188147	0.0386177	CYP2D6	1565	CYP2D6
2215	ENSG00000100201	41069.4	-0.182432	0.0497979	-3.66345	0.000248837	0.000665515	DDX17	10521	DDX17
2217	ENSG00000100207	4845.98	-1.64385	0.0674852	-24.3586	4.69856e-131	1.93357e-129	TCF20	6942	TCF20
2219	ENSG00000100211	1309.51	-0.65628	0.103917	-6.31545	2.69381e-10	1.09874e-09	CBY1	25776	CBY1
2220	ENSG00000100216	5295.68	-0.83478	0.0642736	-12.9879	1.43308e-38	1.35742e-37	TOMM22	56993	TOMM22
2222	ENSG00000100219	13113.5	-1.73185	0.0581711	-29.7717	9.07959e-195	8.48916e-193	XBP1	7494	XBP1
2223	ENSG00000100220	3852.82	-0.827996	0.0702941	-11.779	5.00654e-32	4.10869e-31	RTCB	51493	RTCB
2225	ENSG00000100225	4409.3	-0.890101	0.0674806	-13.1905	9.95568e-40	9.66681e-39	FBXO7	25793	FBXO7
2227	ENSG00000100227	6483.89	-1.33372	0.0629208	-21.1969	1.02075e-99	2.64578e-98	POLDIP3	84271	POLDIP3
2228	ENSG00000100228	466.035	-0.959647	0.16616	-5.77546	7.67449e-09	2.88859e-08	RAB36	9609	RAB36
2231	ENSG00000100241	10046.8	-0.322456	0.0607762	-5.30562	1.1229e-07	3.94259e-07	SBF1	6305	SBF1
2232	ENSG00000100242	8499.28	-0.386349	0.0624234	-6.18917	6.04806e-10	2.42157e-09	SUN2	25777	SUN2
2234	ENSG00000100246	2378.38	-0.284136	0.0844393	-3.36497	0.000765515	0.00193816	DNAL4	10126	DNAL4
2239	ENSG00000100266	5727.08	-0.330501	0.0640469	-5.16029	2.4657e-07	8.46005e-07	PACSIN2	11252	PACSIN2
2240	ENSG00000100271	232.252	-0.705415	0.215434	-3.27439	0.00105888	0.00263332	TTLL1	25809	TTLL1
2243	ENSG00000100281	1537.4	-2.02549	0.100247	-20.2049	8.86069e-91	2.02251e-89	HMGXB4	10042	HMGXB4
2244	ENSG00000100284	1729.11	-0.760542	0.0906095	-8.39362	4.7139e-17	2.54769e-16	TOM1	10043	TOM1
2249	ENSG00000100294	2022.39	-1.35345	0.0881026	-15.3622	2.93288e-53	3.66697e-52	MCAT	27349	MCAT
2250	ENSG00000100296	1325.46	-0.635507	0.101441	-6.26478	3.73348e-10	1.51282e-09	THOC5	8563	THOC5
2256	ENSG00000100304	3248.45	-0.92891	0.088185	-10.5337	6.04442e-26	4.27315e-25	TTLL12	23170	TTLL12
2258	ENSG00000100311	870.488	-0.63261	0.124656	-5.07486	3.87787e-07	1.31214e-06	PDGFB	5155	PDGFB
2263	ENSG00000100320	2371.75	-1.03849	0.0827662	-12.5472	4.11666e-36	3.71033e-35	RBFOX2	23543	RBFOX2
2265	ENSG00000100324	2831.56	-0.967861	0.0808386	-11.9728	4.93607e-33	4.15712e-32	TAB1	10454	TAB1
2266	ENSG00000100325	2115.25	-0.917666	0.086758	-10.5773	3.79724e-26	2.69907e-25	ASCC2	84164	ASCC2
2267	ENSG00000100330	1650.58	-1.51214	0.104016	-14.5375	7.01221e-48	7.97083e-47	MTMR3	8897	MTMR3
2268	ENSG00000100335	6226.11	-1.39012	0.0616841	-22.536	1.84082e-112	5.77407e-111	MIEF1	54471	MIEF1
2273	ENSG00000100345	3349.05	-1.38067	0.072957	-18.9244	7.17615e-80	1.3767e-78	MYH9	4627	MYH9
2275	ENSG00000100347	3374.07	-1.08186	0.0732061	-14.7783	2.02165e-49	2.36273e-48	SAMM50	25813	SAMM50
2277	ENSG00000100350	1224.96	-0.502845	0.10693	-4.70254	2.56948e-06	8.22027e-06	FOXRED2	80020	FOXRED2
2278	ENSG00000100351	576.555	-0.54678	0.146187	-3.74027	0.000183821	0.000499679	GRAP2	9402	GRAP2
2279	ENSG00000100353	7843.04	-0.336801	0.064427	-5.22764	1.71691e-07	5.95208e-07	EIF3D	8664	EIF3D
2280	ENSG00000100354	2625.9	-1.64717	0.0794901	-20.7217	2.20817e-95	5.36791e-94	TNRC6B	23112	TNRC6B
2284	ENSG00000100364	8273.79	-0.183099	0.0629276	-2.90967	0.00361807	0.00838386	KIAA0930	23313	KIAA0930
2287	ENSG00000100372	2328.72	-0.963363	0.0868655	-11.0903	1.39851e-28	1.0537e-27	SLC25A17	10478	SLC25A17
2289	ENSG00000100376	1537.84	-1.21467	0.0983803	-12.3467	5.07509e-35	4.45731e-34	FAM118A	55007	FAM118A
2291	ENSG00000100380	15496.9	-0.29754	0.052758	-5.63972	1.70331e-08	6.27775e-08	ST13	6767	ST13
2293	ENSG00000100387	1532.84	-0.49303	0.0997543	-4.94245	7.71484e-07	2.55606e-06	RBX1	9978	RBX1
2294	ENSG00000100393	4887.87	-2.91801	0.0743551	-39.2442	0	0	EP300	2033	EP300
2295	ENSG00000100395	2649.58	-1.28173	0.0823479	-15.5648	1.26317e-54	1.6247e-53	L3MBTL2	83746	L3MBTL2
2297	ENSG00000100401	19097.6	-0.241746	0.0552475	-4.37568	1.21054e-05	3.67152e-05	RANGAP1	5905	RANGAP1
2298	ENSG00000100403	5833.66	-0.414378	0.0665211	-6.22927	4.686e-10	1.88933e-09	ZC3H7B	23264	ZC3H7B
2299	ENSG00000100410	2736.36	-1.36426	0.0799286	-17.0685	2.54655e-65	3.89689e-64	PHF5A	84844	PHF5A
2301	ENSG00000100413	4461.66	-1.70137	0.0682395	-24.9323	3.32022e-137	1.47132e-135	POLR3H	171568	POLR3H
2302	ENSG00000100416	6084.88	-0.944205	0.0666517	-14.1663	1.48181e-45	1.61584e-44	TRMU	55687	TRMU
2304	ENSG00000100418	5386.88	-0.629691	0.0705336	-8.92753	4.35606e-19	2.53246e-18	DESI1	27351	DESI1
2305	ENSG00000100422	13637	-0.295204	0.059229	-4.98412	6.22454e-07	2.07686e-06	CERK	64781	CERK
2306	ENSG00000100425	3113.31	-1.09935	0.0741141	-14.8332	8.94265e-50	1.05092e-48	BRD1	23774	BRD1
2307	ENSG00000100426	3544.59	-1.06896	0.0743064	-14.3858	6.35307e-47	7.09364e-46	ZBED4	9889	ZBED4
2310	ENSG00000100433	136.934	-0.967392	0.28134	-3.43851	0.000584924	0.00150024	KCNK10	54207	KCNK10
2311	ENSG00000100439	2580.44	-0.553943	0.0831149	-6.66478	2.6506e-11	1.13841e-10	ABHD4	63874	ABHD4
2318	ENSG00000100461	6538	-1.45174	0.062815	-23.1114	3.55361e-118	1.1998e-116	RBM23	55147	RBM23
2319	ENSG00000100462	6080.62	-0.540061	0.0626619	-8.61865	6.77487e-18	3.78106e-17	PRMT5	10419	PRMT5
2323	ENSG00000100483	744.216	-1.35853	0.13195	-10.2958	7.35804e-25	5.05177e-24	VCPKMT	79609	VCPKMT
2324	ENSG00000100485	2147	-1.32219	0.0874902	-15.1124	1.34104e-51	1.6329e-50	SOS2	6655	SOS2
2326	ENSG00000100503	3799.92	-0.176441	0.0724446	-2.43553	0.0148698	0.0311348	NIN	51199	NIN
2328	ENSG00000100505	2943.12	-0.332832	0.0866934	-3.83918	0.000123446	0.000340872	TRIM9	114088	TRIM9
2329	ENSG00000100519	6845.48	-1.75991	0.0645112	-27.2807	7.19036e-164	4.36202e-162	PSMC6	5706	PSMC6
2330	ENSG00000100522	2653.52	-1.29486	0.0826781	-15.6614	2.77716e-55	3.60745e-54	GNPNAT1	64841	GNPNAT1
2331	ENSG00000100523	1542.1	-0.811969	0.0983068	-8.25954	1.46236e-16	7.77511e-16	DDHD1	80821	DDHD1
2332	ENSG00000100526	3785.23	-0.959044	0.0724091	-13.2448	4.83639e-40	4.7203e-39	CDKN3	1033	CDKN3
2333	ENSG00000100528	6460.99	-0.588776	0.0646514	-9.10692	8.47534e-20	5.03828e-19	CNIH1	10175	CNIH1
2334	ENSG00000100532	1307.87	-1.67067	0.103506	-16.1408	1.31903e-58	1.82186e-57	CGRRF1	10668	CGRRF1
2335	ENSG00000100554	2411.79	-0.409478	0.0810729	-5.05073	4.40114e-07	1.48389e-06	ATP6V1D	51382	ATP6V1D
2337	ENSG00000100558	1199.81	-0.582677	0.102816	-5.66717	1.45175e-08	5.37209e-08	PLEK2	26499	PLEK2
2338	ENSG00000100564	1680.92	-0.308179	0.0909172	-3.38967	0.000699778	0.00177874	PIGH	5283	PIGH
2340	ENSG00000100567	10958.4	-0.908929	0.0631936	-14.3832	6.59351e-47	7.35969e-46	PSMA3	5684	PSMA3
2341	ENSG00000100568	4333.82	-0.180571	0.0679822	-2.65616	0.00790372	0.0173585	VTI1B	10490	VTI1B
2342	ENSG00000100575	900.588	-2.5444	0.137163	-18.5501	8.13276e-77	1.48808e-75	TIMM9	26520	TIMM9
2344	ENSG00000100578	1263.5	-1.33	0.102618	-12.9606	2.046e-38	1.92885e-37	KIAA0586	9786	KIAA0586
2345	ENSG00000100580	2789.69	-0.443516	0.081498	-5.44204	5.26736e-08	1.8856e-07	TMED8	283578	TMED8
2347	ENSG00000100591	10284.2	-0.576211	0.0564393	-10.2094	1.7999e-24	1.22536e-23	AHSA1	10598	AHSA1
2348	ENSG00000100592	1923.11	-2.0031	0.0900692	-22.2396	1.4213e-109	4.2693e-108	DAAM1	23002	DAAM1
2350	ENSG00000100596	3674.52	-1.92373	0.0780129	-24.6592	2.9338e-134	1.2575e-132	SPTLC2	9517	SPTLC2
2353	ENSG00000100601	1100.13	-2.60494	0.116947	-22.2745	6.53247e-110	1.97442e-108	ALKBH1	8846	ALKBH1
2354	ENSG00000100603	6051.81	-1.67225	0.0625515	-26.7339	1.90023e-157	1.07071e-155	SNW1	22938	SNW1
2356	ENSG00000100605	1810.79	-0.440035	0.0889013	-4.9497	7.43263e-07	2.46521e-06	ITPK1	3705	ITPK1
2358	ENSG00000100614	2801.02	-1.69398	0.0797641	-21.2374	4.31449e-100	1.1269e-98	PPM1A	5494	PPM1A
2362	ENSG00000100629	530.417	-0.541221	0.146182	-3.70238	0.000213587	0.000576311	CEP128	145508	CEP128
2363	ENSG00000100632	8579.71	-0.446338	0.060024	-7.436	1.03782e-13	4.96068e-13	ERH	2079	ERH
2364	ENSG00000100644	5745.03	-1.148	0.0728631	-15.7555	6.29215e-56	8.27437e-55	HIF1A	3091	HIF1A
2365	ENSG00000100647	3676.33	-1.84058	0.0726857	-25.3224	1.81014e-141	8.55619e-140	SUSD6	9766	SUSD6
2370	ENSG00000100678	4589.82	-2.55966	0.0696095	-36.7717	5.22572e-296	1.53316e-293	SLC8A3	6547	SLC8A3
2371	ENSG00000100697	8651.26	-1.25028	0.0593139	-21.0791	1.23638e-98	3.14719e-97	DICER1	23405	DICER1
2372	ENSG00000100711	2196.09	-0.799208	0.0843054	-9.47992	2.54481e-21	1.58101e-20	ZFYVE21	79038	ZFYVE21
2373	ENSG00000100714	6414.39	-0.445182	0.068347	-6.51356	7.33906e-11	3.08472e-10	MTHFD1	4522	MTHFD1
2375	ENSG00000100722	8699.44	-1.75351	0.059958	-29.2457	5.09459e-188	4.33461e-186	ZC3H14	79882	ZC3H14
2377	ENSG00000100731	3358.75	-1.28136	0.0810335	-15.8127	2.54268e-56	3.37368e-55	PCNX1	22990	PCNX1
2378	ENSG00000100739	458.519	-1.02132	0.159608	-6.39891	1.5649e-10	6.47046e-10	BDKRB1	623	BDKRB1
2379	ENSG00000100744	1748.41	-1.11365	0.0950952	-11.7109	1.12105e-31	9.11651e-31	GSKIP	51527	GSKIP
2380	ENSG00000100749	3577.18	-0.986618	0.0718697	-13.7279	6.91372e-43	7.12582e-42	VRK1	7443	VRK1
2381	ENSG00000100764	11849.3	-0.858585	0.0619347	-13.8627	1.06543e-43	1.115e-42	PSMC1	5700	PSMC1
2383	ENSG00000100784	460.408	-1.20196	0.168284	-7.14243	9.16962e-13	4.21147e-12	RPS6KA5	9252	RPS6KA5
2384	ENSG00000100796	4990.02	-2.39134	0.0684621	-34.9295	2.65516e-267	5.71918e-265	PPP4R3A	55671	PPP4R3A
2385	ENSG00000100802	1291.99	-0.321518	0.100528	-3.1983	0.00138241	0.00338716	C14orf93	60686	C14orf93
2386	ENSG00000100804	14365.8	-0.200999	0.0580383	-3.46321	0.000533765	0.00137535	PSMB5	5693	PSMB5
2387	ENSG00000100811	6064.74	-1.70716	0.0727879	-23.4539	1.20633e-121	4.24562e-120	YY1	7528	YY1
2388	ENSG00000100813	14060.6	-0.776762	0.0579008	-13.4154	4.91257e-41	4.89717e-40	ACIN1	22985	ACIN1
2390	ENSG00000100815	2562.63	-1.75239	0.0832104	-21.0598	1.85959e-98	4.70888e-97	TRIP11	9321	TRIP11
2391	ENSG00000100823	6143.08	-0.250052	0.0648057	-3.8585	0.000114086	0.000316257	APEX1	328	APEX1
2394	ENSG00000100852	4825.92	-1.5229	0.0682645	-22.3088	3.03362e-110	9.26778e-109	ARHGAP5	394	ARHGAP5
2395	ENSG00000100865	2071.17	-0.480404	0.0927571	-5.17917	2.22881e-07	7.67199e-07	CINP	51550	CINP
2396	ENSG00000100867	479.671	-0.772537	0.166887	-4.62911	3.67239e-06	1.16112e-05	DHRS2	10202	DHRS2
2397	ENSG00000100883	9249.3	-0.445886	0.0629533	-7.0828	1.41267e-12	6.44727e-12	SRP54	6729	SRP54
2399	ENSG00000100888	3120.5	-1.69972	0.078699	-21.5978	1.88552e-103	5.21283e-102	CHD8	57680	CHD8
2403	ENSG00000100902	1567.81	-0.614218	0.0981064	-6.26074	3.83166e-10	1.55149e-09	PSMA6	5687	PSMA6
2407	ENSG00000100916	1607.9	-1.30256	0.0939294	-13.8674	9.9801e-44	1.04541e-42	BRMS1L	84312	BRMS1L
2410	ENSG00000100934	1392.35	-0.433228	0.0995369	-4.35244	1.34632e-05	4.0674e-05	SEC23A	10484	SEC23A
2412	ENSG00000100941	12467.2	-0.143187	0.0558456	-2.56399	0.0103478	0.0222622	PNN	5411	PNN
2413	ENSG00000100949	2430.99	-0.397003	0.0873403	-4.54548	5.48108e-06	1.70885e-05	RABGGTA	5875	RABGGTA
2416	ENSG00000100982	3946.32	-0.435621	0.0777019	-5.6063	2.06696e-08	7.58761e-08	PCIF1	63935	PCIF1
2420	ENSG00000100991	11898.9	-0.627346	0.0592901	-10.581	3.6516e-26	2.59664e-25	TRPC4AP	26133	TRPC4AP
2424	ENSG00000101003	4147.24	-0.87714	0.0677862	-12.9398	2.68283e-38	2.52224e-37	GINS1	9837	GINS1
2425	ENSG00000101004	2676.41	-0.243643	0.0799071	-3.04908	0.00229545	0.00546721	NINL	22981	NINL
2427	ENSG00000101019	6419.33	-0.370783	0.0608598	-6.09241	1.11221e-09	4.38302e-09	UQCC1	55245	UQCC1
2428	ENSG00000101040	4839.94	-2.64236	0.0698524	-37.8278	0	0	ZMYND8	23613	ZMYND8
2430	ENSG00000101052	3059.29	-1.18434	0.0814845	-14.5345	7.31945e-48	8.31729e-47	IFT52	51098	IFT52
2431	ENSG00000101057	7747.11	-0.226689	0.0684	-3.31418	0.000919137	0.00229974	MYBL2	4605	MYBL2
2433	ENSG00000101076	710.881	-1.8148	0.136192	-13.3253	1.64936e-40	1.62845e-39	HNF4A	3172	HNF4A
2440	ENSG00000101109	4399.02	-1.36585	0.0698403	-19.5568	3.60912e-85	7.52631e-84	STK4	6789	STK4
2442	ENSG00000101126	7700.88	-2.22064	0.0614006	-36.1663	2.0613e-286	5.43815e-284	ADNP	23394	ADNP
2443	ENSG00000101132	2645.59	-1.25568	0.0882529	-14.2281	6.12852e-46	6.72812e-45	PFDN4	5203	PFDN4
2445	ENSG00000101138	2560.56	-2.23937	0.0830671	-26.9586	4.52314e-160	2.64041e-158	CSTF1	1477	CSTF1
2447	ENSG00000101146	2182.84	-2.23016	0.0880017	-25.3422	1.09601e-141	5.20231e-140	RAE1	8480	RAE1
2448	ENSG00000101150	14086.4	-0.278868	0.0565681	-4.92978	8.23208e-07	2.72134e-06	TPD52L2	7165	TPD52L2
2449	ENSG00000101152	15549.6	-0.979451	0.0542975	-18.0386	9.69568e-73	1.66485e-71	DNAJC5	80331	DNAJC5
2450	ENSG00000101158	7663.27	-0.57149	0.060739	-9.40894	5.01167e-21	3.0899e-20	NELFCD	51497	NELFCD
2452	ENSG00000101161	10489.8	-0.957418	0.0626214	-15.289	9.05508e-53	1.12471e-51	PRPF6	24148	PRPF6
2454	ENSG00000101166	5114.71	-0.580915	0.0672475	-8.63846	5.69748e-18	3.18761e-17	PRELID3B	51012	PRELID3B
2456	ENSG00000101181	4872.22	-1.62227	0.0673669	-24.0811	3.94614e-128	1.53134e-126	MTG2	26164	MTG2
2460	ENSG00000101189	1977.63	-0.430443	0.0889299	-4.84025	1.29673e-06	4.23649e-06	MRGBP	55257	MRGBP
2462	ENSG00000101191	6562.08	-1.24908	0.06252	-19.9789	8.40693e-89	1.86393e-87	DIDO1	11083	DIDO1
2463	ENSG00000101193	5295.07	-0.646078	0.0662096	-9.75808	1.70354e-22	1.09472e-21	GID8	54994	GID8
2467	ENSG00000101199	10029.8	-0.651928	0.0651119	-10.0124	1.34419e-23	8.94539e-23	ARFGAP1	55738	ARFGAP1
2473	ENSG00000101216	2084.16	-1.71621	0.0868947	-19.7504	7.95719e-87	1.71288e-85	GMEB2	26205	GMEB2
2476	ENSG00000101224	27581.1	-0.221336	0.0538427	-4.11079	3.94305e-05	0.000114266	CDC25B	994	CDC25B
2478	ENSG00000101236	2388.92	-2.21116	0.0882506	-25.0555	1.52096e-138	6.856e-137	RNF24	11237	RNF24
2480	ENSG00000101247	1711.96	-1.07082	0.0907974	-11.7936	4.2132e-32	3.4685e-31	NDUFAF5	79133	NDUFAF5
2482	ENSG00000101255	4884.44	-0.77732	0.0673652	-11.5389	8.39976e-31	6.67919e-30	TRIB3	57761	TRIB3
2484	ENSG00000101266	9026.96	-1.86749	0.0592944	-31.4952	1.01136e-217	1.24258e-215	CSNK2A1	1457	CSNK2A1
2485	ENSG00000101276	208.481	-0.685825	0.22972	-2.98549	0.00283127	0.00666598	SLC52A3	113278	SLC52A3
2489	ENSG00000101290	5348.55	-0.699721	0.0639131	-10.948	6.79214e-28	5.02406e-27	CDS2	8760	CDS2
2491	ENSG00000101294	12490.1	-0.503694	0.0543898	-9.26082	2.02877e-20	1.22681e-19	HM13	81502	HM13
2493	ENSG00000101306	103.101	-1.39343	0.328577	-4.2408	2.22721e-05	6.59634e-05	MYLK2	85366	MYLK2
2495	ENSG00000101310	13049.1	-0.586694	0.0547714	-10.7117	8.97077e-27	6.47101e-26	SEC23B	10483	SEC23B
2496	ENSG00000101311	2036.74	-1.59818	0.0862706	-18.5252	1.29355e-76	2.35544e-75	FERMT1	55612	FERMT1
2500	ENSG00000101333	1679	-0.690118	0.0951244	-7.2549	4.01955e-13	1.87831e-12	PLCB4	5332	PLCB4
2503	ENSG00000101337	12994	-0.27076	0.0546455	-4.95485	7.23872e-07	2.40347e-06	TM9SF4	9777	TM9SF4
2505	ENSG00000101343	4844.41	-1.04672	0.0685194	-15.2763	1.1006e-52	1.36553e-51	CRNKL1	51340	CRNKL1
2506	ENSG00000101346	9904.6	-0.970389	0.0628628	-15.4366	9.28528e-54	1.17256e-52	POFUT1	23509	POFUT1
2507	ENSG00000101347	2025.45	-1.15935	0.0873227	-13.2766	3.16395e-40	3.10046e-39	SAMHD1	25939	SAMHD1
2508	ENSG00000101349	69.7901	-1.82518	0.421753	-4.32761	1.50737e-05	4.53062e-05	PAK5	57144	PAK5
2509	ENSG00000101350	15525.1	-0.684059	0.0532543	-12.8451	9.15799e-38	8.52966e-37	KIF3B	9371	KIF3B
2514	ENSG00000101367	16230.1	-0.798773	0.0575642	-13.8762	8.82806e-44	9.26443e-43	MAPRE1	22919	MAPRE1
2515	ENSG00000101384	2021.55	-0.964586	0.0903113	-10.6807	1.2534e-26	9.01079e-26	JAG1	182	JAG1
2516	ENSG00000101391	7145.66	-0.397168	0.0640902	-6.19702	5.75414e-10	2.30695e-09	CDK5RAP1	51654	CDK5RAP1
2519	ENSG00000101407	2543.12	-1.79948	0.0824086	-21.8361	1.05435e-105	3.00274e-104	TTI1	9675	TTI1
2521	ENSG00000101413	4294.63	-0.973153	0.0684478	-14.2174	7.14145e-46	7.83258e-45	RPRD1B	58490	RPRD1B
2523	ENSG00000101421	18195	-0.6453	0.0540932	-11.9294	8.31596e-33	6.96743e-32	CHMP4B	128866	CHMP4B
2530	ENSG00000101442	1203.58	-1.58347	0.105793	-14.9677	1.19395e-50	1.42674e-49	ACTR5	79913	ACTR5
2535	ENSG00000101447	3069.88	-2.22241	0.0934416	-23.784	4.89098e-125	1.82117e-123	FAM83D	81610	FAM83D
2537	ENSG00000101452	1111.12	-2.40933	0.120233	-20.0388	2.52731e-89	5.63643e-88	DHX35	60625	DHX35
2538	ENSG00000101457	2784.23	-1.6354	0.0834102	-19.6067	1.35574e-85	2.85343e-84	DNTTIP1	116092	DNTTIP1
2541	ENSG00000101464	4580.94	-0.165158	0.0684362	-2.41332	0.015808	0.0329452	PIGU	128869	PIGU
2548	ENSG00000101544	3087.82	-1.63756	0.0838976	-19.5185	7.64494e-85	1.5826e-83	ADNP2	22850	ADNP2
2549	ENSG00000101546	4078.61	-0.573625	0.0764415	-7.50411	6.18495e-14	2.98486e-13	RBFA	79863	RBFA
2550	ENSG00000101557	20953.7	-1.27716	0.0544422	-23.4591	1.06789e-121	3.76227e-120	USP14	9097	USP14
2551	ENSG00000101558	13013.3	-1.94889	0.0563486	-34.5863	4.05569e-262	8.16729e-260	VAPA	9218	VAPA
2552	ENSG00000101574	4074.8	-1.41158	0.0719869	-19.6089	1.29799e-85	2.73357e-84	METTL4	64863	METTL4
2553	ENSG00000101577	9207.64	-1.33582	0.0595389	-22.4362	1.74654e-111	5.42832e-110	LPIN2	9663	LPIN2
2554	ENSG00000101596	12958.4	-1.80051	0.0631955	-28.4911	1.50843e-178	1.13326e-176	SMCHD1	23347	SMCHD1
2557	ENSG00000101624	2103.44	-0.970705	0.0902806	-10.7521	5.79335e-27	4.19143e-26	CEP76	79959	CEP76
2558	ENSG00000101638	629.758	-0.406571	0.137391	-2.95922	0.00308415	0.00722138	ST8SIA5	29906	ST8SIA5
2559	ENSG00000101639	11705.7	-1.07436	0.0571354	-18.8037	7.04818e-79	1.33633e-77	CEP192	55125	CEP192
2560	ENSG00000101654	9425.93	-1.2731	0.0613946	-20.7364	1.62758e-95	3.96503e-94	RNMT	8731	RNMT
2564	ENSG00000101695	228.449	-1.27015	0.23425	-5.42218	5.88758e-08	2.09923e-07	RNF125	54941	RNF125
2565	ENSG00000101745	7379.28	-1.55593	0.0685377	-22.7019	4.29303e-114	1.37705e-112	ANKRD12	23253	ANKRD12
2566	ENSG00000101746	1481.47	-1.36662	0.105263	-12.9829	1.52886e-38	1.44653e-37	NOL4	8715	NOL4
2568	ENSG00000101752	3494.68	-0.467693	0.0825067	-5.66855	1.44015e-08	5.33152e-08	MIB1	57534	MIB1
2569	ENSG00000101773	5052.51	-0.732118	0.06979	-10.4903	9.57208e-26	6.7321e-25	RBBP8	5932	RBBP8
2570	ENSG00000101782	3271.63	-0.657156	0.0752603	-8.73178	2.50695e-18	1.41962e-17	RIOK3	8780	RIOK3
2571	ENSG00000101811	5430.87	-0.792597	0.0648297	-12.2258	2.26218e-34	1.96e-33	CSTF2	1478	CSTF2
2575	ENSG00000101843	5614.22	-0.226494	0.0632763	-3.57944	0.000344326	0.000906159	PSMD10	5716	PSMD10
2576	ENSG00000101844	4417.84	-0.324655	0.0687861	-4.71977	2.36112e-06	7.57291e-06	ATG4A	115201	ATG4A
2577	ENSG00000101846	472.604	-1.07498	0.15528	-6.9228	4.42798e-12	1.97688e-11	STS	412	STS
2578	ENSG00000101849	1089.15	-1.32875	0.114019	-11.6538	2.1943e-31	1.77258e-30	TBL1X	6907	TBL1X
2581	ENSG00000101868	4120.59	-0.932042	0.0855244	-10.898	1.17858e-27	8.67071e-27	POLA1	5422	POLA1
2582	ENSG00000101871	1094.23	-2.17793	0.117861	-18.4788	3.05969e-76	5.53886e-75	MID1	4281	MID1
2583	ENSG00000101882	2979.82	-0.952233	0.0760489	-12.5213	5.70687e-36	5.12189e-35	NKAP	79576	NKAP
2588	ENSG00000101898	497.599	-1.45725	0.155207	-9.38909	6.05205e-21	3.71987e-20	MCTS2P	100101490	MCTS2P
2592	ENSG00000101928	1471.63	-2.05364	0.103706	-19.8026	2.82906e-87	6.14431e-86	MOSPD1	56180	MOSPD1
2593	ENSG00000101935	3093.4	-1.05817	0.0752352	-14.0648	6.25075e-45	6.72138e-44	AMMECR1	9949	AMMECR1
2596	ENSG00000101945	1865.85	-1.11782	0.0927166	-12.0563	1.79722e-33	1.52721e-32	SUV39H1	6839	SUV39H1
2600	ENSG00000101966	4688.65	-1.18324	0.0669974	-17.661	8.3708e-70	1.37293e-68	XIAP	331	XIAP
2601	ENSG00000101972	8108.96	-1.0842	0.0643381	-16.8515	1.02212e-63	1.52904e-62	STAG2	10735	STAG2
2602	ENSG00000101974	1919.86	-0.984018	0.0908987	-10.8254	2.60815e-27	1.90153e-26	ATP11C	286410	ATP11C
2606	ENSG00000101997	4141.02	-0.209141	0.0697538	-2.99827	0.00271514	0.0064063	CCDC22	28952	CCDC22
2612	ENSG00000102024	8972.41	-0.174814	0.0605908	-2.88515	0.00391224	0.00901886	PLS3	5358	PLS3
2615	ENSG00000102034	2392.23	-0.829853	0.0836936	-9.91537	3.56927e-23	2.34323e-22	ELF4	2000	ELF4
2617	ENSG00000102043	255.859	-0.677168	0.207859	-3.25782	0.0011227	0.00278328	MTMR8	55613	MTMR8
2619	ENSG00000102053	250.317	-1.43712	0.213414	-6.73396	1.65111e-11	7.18019e-11	ZC3H12B	340554	ZC3H12B
2620	ENSG00000102054	24576.2	-0.189964	0.0533401	-3.56138	0.000368908	0.000968455	RBBP7	5931	RBBP7
2624	ENSG00000102078	1320.46	-0.673791	0.110809	-6.08068	1.19673e-09	4.70902e-09	SLC25A14	9016	SLC25A14
2625	ENSG00000102081	3610.24	-1.10958	0.0716867	-15.4781	4.87456e-54	6.19246e-53	FMR1	2332	FMR1
2627	ENSG00000102098	4326.85	-0.368051	0.0706421	-5.21008	1.88758e-07	6.5278e-07	SCML2	10389	SCML2
2629	ENSG00000102103	8362.68	-0.267909	0.0592949	-4.51824	6.23545e-06	1.93429e-05	PQBP1	10084	PQBP1
2639	ENSG00000102174	371.432	-0.844996	0.183998	-4.59243	4.38115e-06	1.37689e-05	PHEX	5251	PHEX
2642	ENSG00000102189	2032.08	-1.14716	0.10595	-10.8274	2.55388e-27	1.86316e-26	EEA1	8411	EEA1
2644	ENSG00000102218	1566.28	-1.34394	0.101423	-13.2508	4.46312e-40	4.361e-39	RP2	6102	RP2
2645	ENSG00000102221	1450.98	-2.80442	0.114357	-24.5235	8.2994e-133	3.48278e-131	JADE3	9767	JADE3
2647	ENSG00000102226	5035.65	-0.15566	0.0655943	-2.37307	0.0176408	0.0364126	USP11	8237	USP11
2648	ENSG00000102230	1228.68	-1.68919	0.111967	-15.0865	1.98857e-51	2.41359e-50	PCYT1B	9468	PCYT1B
2650	ENSG00000102241	9155.38	-0.3833	0.0586669	-6.53349	6.4253e-11	2.70634e-10	HTATSF1	27336	HTATSF1
2658	ENSG00000102309	3142.22	-0.242658	0.0728797	-3.32957	0.000869791	0.00218518	PIN4	5303	PIN4
2667	ENSG00000102384	2253.31	-0.805489	0.0837459	-9.61826	6.69552e-22	4.22291e-21	CENPI	2491	CENPI
2668	ENSG00000102385	3885.95	-0.558093	0.0788641	-7.07664	1.47696e-12	6.73526e-12	DRP2	1821	DRP2
2670	ENSG00000102390	2408.38	-1.28967	0.0822647	-15.677	2.17199e-55	2.82674e-54	PBDC1	51260	PBDC1
2674	ENSG00000102445	32.2673	-1.34431	0.574665	-2.33929	0.0193203	0.0395433	RUBCNL	80183	RUBCNL
2676	ENSG00000102466	47.4043	-1.40346	0.506237	-2.77234	0.00556554	0.0125272	FGF14	2259	FGF14
2678	ENSG00000102471	2372.44	-0.686855	0.0811173	-8.46743	2.50875e-17	1.36915e-16	NDFIP2	54602	NDFIP2
2680	ENSG00000102531	5695.32	-0.668341	0.0624844	-10.6961	1.06115e-26	7.63996e-26	FNDC3A	22862	FNDC3A
2682	ENSG00000102543	579.443	-1.08893	0.143462	-7.59039	3.18945e-14	1.55422e-13	CDADC1	81602	CDADC1
2683	ENSG00000102547	1084.98	-0.832356	0.112232	-7.41636	1.20386e-13	5.73501e-13	CAB39L	81617	CAB39L
2685	ENSG00000102572	1980.32	-2.02362	0.0909896	-22.2401	1.40513e-109	4.22444e-108	STK24	8428	STK24
2687	ENSG00000102580	2795.69	-0.680686	0.0792404	-8.59014	8.68614e-18	4.83111e-17	DNAJC3	5611	DNAJC3
2689	ENSG00000102606	1676.13	-2.29523	0.0966372	-23.7509	1.07423e-124	3.98684e-123	ARHGEF7	8874	ARHGEF7
2690	ENSG00000102678	4246.03	-0.466158	0.0703172	-6.62935	3.37162e-11	1.44009e-10	FGF9	2254	FGF9
2692	ENSG00000102699	16927.6	-0.56967	0.0546451	-10.4249	1.90845e-25	1.3315e-24	PARP4	143	PARP4
2693	ENSG00000102710	4259.78	-0.968855	0.0671869	-14.4203	3.85632e-47	4.32429e-46	SUPT20H	55578	SUPT20H
2694	ENSG00000102738	921.629	-2.01723	0.125331	-16.0952	2.75703e-58	3.78653e-57	MRPS31	10240	MRPS31
2695	ENSG00000102743	767.682	-0.557929	0.134976	-4.13353	3.57231e-05	0.000103947	SLC25A15	10166	SLC25A15
2696	ENSG00000102753	3270.17	-2.20877	0.0891894	-24.765	2.13703e-135	9.31237e-134	KPNA3	3839	KPNA3
2697	ENSG00000102755	175.41	-0.992622	0.253745	-3.91189	9.15783e-05	0.000256032	FLT1	2321	FLT1
2699	ENSG00000102763	2097.05	-0.390642	0.0932604	-4.18872	2.80534e-05	8.23337e-05	VWA8	23078	VWA8
2700	ENSG00000102780	1295.08	-0.332426	0.10532	-3.15634	0.00159764	0.00388073	DGKH	160851	DGKH
2710	ENSG00000102858	4025.89	-0.515804	0.0725527	-7.10937	1.16574e-12	5.33606e-12	MGRN1	23295	MGRN1
2719	ENSG00000102893	3658.45	-0.443793	0.0797228	-5.56669	2.59616e-08	9.45481e-08	PHKB	5257	PHKB
2720	ENSG00000102897	2055.79	-0.276742	0.087212	-3.17321	0.00150762	0.00367674	LYRM1	57149	LYRM1
2721	ENSG00000102898	7069.48	-0.269597	0.0621185	-4.34004	1.42457e-05	4.29276e-05	NUTF2	10204	NUTF2
2722	ENSG00000102900	6254.3	-1.25212	0.0671681	-18.6416	1.47737e-77	2.73703e-76	NUP93	9688	NUP93
2723	ENSG00000102901	2020.03	-0.832863	0.0891479	-9.34249	9.40987e-21	5.74948e-20	CENPT	80152	CENPT
2725	ENSG00000102908	2877.53	-0.897219	0.0799556	-11.2215	3.19919e-29	2.44066e-28	NFAT5	10725	NFAT5
2726	ENSG00000102910	10839.8	-0.363791	0.0589499	-6.17118	6.7781e-10	2.70338e-09	LONP2	83752	LONP2
2727	ENSG00000102921	2420.81	-2.69083	0.0863976	-31.1447	5.98027e-213	7.09152e-211	N4BP1	9683	N4BP1
2729	ENSG00000102931	1968.18	-1.14445	0.086084	-13.2945	2.48972e-40	2.44821e-39	ARL2BP	23568	ARL2BP
2733	ENSG00000102967	944.93	-0.366831	0.11666	-3.14446	0.00166395	0.00403255	DHODH	1723	DHODH
2735	ENSG00000102974	4175.88	-3.58009	0.0849515	-42.1427	0	0	CTCF	10664	CTCF
2737	ENSG00000102978	11906.3	-0.271465	0.0581777	-4.66614	3.0691e-06	9.759e-06	POLR2C	5432	POLR2C
2741	ENSG00000103005	6169.59	-0.207422	0.0663609	-3.12566	0.00177407	0.00428662	USB1	79650	USB1
2742	ENSG00000103018	7034.51	-0.793563	0.0614539	-12.9131	3.79489e-38	3.55887e-37	CYB5B	80777	CYB5B
2747	ENSG00000103035	10043	-0.325217	0.0644319	-5.04746	4.47733e-07	1.50898e-06	PSMD7	5713	PSMD7
2748	ENSG00000103037	2399.38	-0.765519	0.0820049	-9.33504	1.00952e-20	6.16267e-20	SETD6	79918	SETD6
2749	ENSG00000103042	1455.79	-0.440174	0.100689	-4.37161	1.23331e-05	3.7376e-05	SLC38A7	55238	SLC38A7
2750	ENSG00000103043	3342.25	-1.20902	0.0817146	-14.7957	1.56209e-49	1.82941e-48	VAC14	55697	VAC14
2752	ENSG00000103047	336.473	-0.905504	0.195014	-4.64328	3.42918e-06	1.08634e-05	TANGO6	79613	TANGO6
2753	ENSG00000103051	6653.91	-0.312219	0.0655785	-4.761	1.92635e-06	6.21653e-06	COG4	25839	COG4
2756	ENSG00000103064	2940.82	-0.424705	0.0770003	-5.51563	3.47536e-08	1.25626e-07	SLC7A6	9057	SLC7A6
2758	ENSG00000103067	6648.68	-1.0781	0.0659403	-16.3496	4.37753e-60	6.17919e-59	ESRP2	80004	ESRP2
2759	ENSG00000103089	1093.25	-0.746319	0.113343	-6.5846	4.56118e-11	1.93724e-10	FA2H	79152	FA2H
2761	ENSG00000103111	6685.09	-0.232591	0.0641218	-3.62732	0.000286373	0.000760823	MON1B	22879	MON1B
2762	ENSG00000103121	4357.67	-0.352324	0.0675946	-5.21231	1.86507e-07	6.45323e-07	CMC2	56942	CMC2
2763	ENSG00000103126	2442.82	-2.43414	0.0853705	-28.5127	8.15511e-179	6.16762e-177	AXIN1	8312	AXIN1
2766	ENSG00000103150	1168.51	-1.45318	0.120429	-12.0666	1.58473e-33	1.35019e-32	MLYCD	23417	MLYCD
2769	ENSG00000103160	5385.38	-0.494221	0.0716102	-6.90155	5.14385e-12	2.29017e-11	HSDL1	83693	HSDL1
2771	ENSG00000103174	809.289	-0.695425	0.131571	-5.28555	1.25326e-07	4.38539e-07	NAGPA	51172	NAGPA
2774	ENSG00000103187	21524.5	-0.322623	0.0710395	-4.54146	5.58651e-06	1.74076e-05	COTL1	23406	COTL1
2775	ENSG00000103194	4043.37	-2.38048	0.0743014	-32.0381	3.21404e-225	4.2233e-223	USP10	9100	USP10
2778	ENSG00000103199	619.527	-0.339287	0.141961	-2.38999	0.0168486	0.0349193	ZNF500	26048	ZNF500
2781	ENSG00000103222	2164.8	-0.36615	0.0905565	-4.04333	5.26976e-05	0.000150977	ABCC1	4363	ABCC1
2785	ENSG00000103245	3442.72	-0.455374	0.0748366	-6.0849	1.16563e-09	4.58928e-09	CIAO3	64428	CIAO3
2786	ENSG00000103248	1144.16	-1.28421	0.111218	-11.5469	7.65603e-31	6.09492e-30	MTHFSD	64779	MTHFSD
2790	ENSG00000103257	9653.04	-0.447316	0.0579259	-7.72221	1.1433e-14	5.66842e-14	SLC7A5	8140	SLC7A5
2792	ENSG00000103264	2117.3	-2.28876	0.0953296	-24.0089	2.24494e-127	8.633e-126	FBXO31	79791	FBXO31
2795	ENSG00000103274	928.413	-1.29674	0.116827	-11.0997	1.25929e-28	9.49226e-28	NUBP1	4682	NUBP1
2796	ENSG00000103275	8164.97	-0.38547	0.0580423	-6.64119	3.1117e-11	1.33191e-10	UBE2I	7329	UBE2I
2800	ENSG00000103319	1932.77	-0.476651	0.0876089	-5.44067	5.30815e-08	1.89901e-07	EEF2K	29904	EEF2K
2801	ENSG00000103326	3823.86	-1.34395	0.0914706	-14.6927	7.17531e-49	8.31735e-48	CAPN15	6650	CAPN15
2802	ENSG00000103335	6539.05	-0.241313	0.0743602	-3.24519	0.00117371	0.00290213	PIEZO1	9780	PIEZO1
2803	ENSG00000103342	10378.6	-1.59353	0.0572304	-27.8441	1.27065e-170	8.54628e-169	GSPT1	2935	GSPT1
2804	ENSG00000103343	698.01	-1.81999	0.138407	-13.1495	1.71351e-39	1.65764e-38	ZNF174	7727	ZNF174
2805	ENSG00000103351	563.445	-0.7843	0.148325	-5.28772	1.23853e-07	4.3365e-07	CLUAP1	23059	CLUAP1
2806	ENSG00000103353	7160.41	-0.658768	0.0630325	-10.4512	1.44623e-25	1.01296e-24	UBFD1	56061	UBFD1
2808	ENSG00000103356	2660.09	-0.824725	0.086589	-9.52459	1.65689e-21	1.03314e-20	EARS2	124454	EARS2
2810	ENSG00000103365	7892.71	-0.420612	0.0584174	-7.2001	6.01671e-13	2.79392e-12	GGA2	23062	GGA2
2813	ENSG00000103404	1876.99	-2.17104	0.09541	-22.7549	1.28438e-114	4.15902e-113	USP31	57478	USP31
2814	ENSG00000103415	5845.48	-1.22686	0.0627261	-19.5591	3.45401e-85	7.21168e-84	HMOX2	3163	HMOX2
2815	ENSG00000103423	6480.37	-1.03445	0.0657145	-15.7416	7.84519e-56	1.03007e-54	DNAJA3	9093	DNAJA3
2817	ENSG00000103429	3421.74	-1.96303	0.0741919	-26.4588	2.89258e-154	1.57509e-152	BFAR	51283	BFAR
2819	ENSG00000103460	4513.75	-3.26367	0.0786789	-41.4809	0	0	TOX3	27324	TOX3
2823	ENSG00000103489	412.016	-1.20633	0.167012	-7.22304	5.08392e-13	2.36723e-12	XYLT1	64131	XYLT1
2825	ENSG00000103494	1338.2	-0.851477	0.113171	-7.52382	5.31992e-14	2.5747e-13	RPGRIP1L	23322	RPGRIP1L
2834	ENSG00000103534	840.834	-0.494271	0.119845	-4.12427	3.71918e-05	0.000107999	TMC5	79838	TMC5
2835	ENSG00000103540	1596.58	-0.861884	0.0954831	-9.02656	1.77154e-19	1.04309e-18	CCP110	9738	CCP110
2836	ENSG00000103544	2692.25	-0.388346	0.0799139	-4.85955	1.17652e-06	3.8545e-06	VPS35L	57020	VPS35L
2838	ENSG00000103549	7569.02	-0.656421	0.0687113	-9.55331	1.25616e-21	7.87457e-21	RNF40	9810	RNF40
2839	ENSG00000103550	1660.41	-0.933151	0.0919077	-10.1531	3.20883e-24	2.1711e-23	KNOP1	400506	KNOP1
2841	ENSG00000103591	7296.93	-0.250294	0.0613969	-4.07666	4.56878e-05	0.000131581	AAGAB	79719	AAGAB
2844	ENSG00000103647	103.97	-0.748796	0.319998	-2.34	0.0192838	0.0394758	CORO2B	10391	CORO2B
2845	ENSG00000103653	3593.01	-1.44643	0.0801553	-18.0454	8.58144e-73	1.47501e-71	CSK	1445	CSK
2846	ENSG00000103657	5558.44	-0.748244	0.0641615	-11.6619	1.99567e-31	1.61442e-30	HERC1	8925	HERC1
2847	ENSG00000103671	2163.67	-1.36117	0.0849926	-16.0152	1.00122e-57	1.36352e-56	TRIP4	9325	TRIP4
2848	ENSG00000103707	664.854	-0.700088	0.135666	-5.16037	2.46462e-07	8.45719e-07	MTFMT	123263	MTFMT
2853	ENSG00000103769	12875.7	-0.489777	0.0560875	-8.73237	2.49395e-18	1.41249e-17	RAB11A	8766	RAB11A
2859	ENSG00000103888	5341.72	-1.30006	0.195968	-6.63404	3.26618e-11	1.39585e-10	CEMIP	57214	CEMIP
2860	ENSG00000103932	2683.46	-0.317122	0.0817896	-3.87728	0.000105629	0.000293795	RPAP1	26015	RPAP1
2861	ENSG00000103942	439.602	-0.429695	0.164989	-2.60439	0.00920388	0.0199924	HOMER2	9455	HOMER2
2862	ENSG00000103966	2656.09	-1.51751	0.0819429	-18.5192	1.44703e-76	2.6293e-75	EHD4	30844	EHD4
2863	ENSG00000103978	8098.63	-0.413887	0.059335	-6.97543	3.0493e-12	1.37162e-11	TMEM87A	25963	TMEM87A
2864	ENSG00000103994	5862.6	-0.968867	0.0627154	-15.4486	7.70505e-54	9.75181e-53	ZNF106	64397	ZNF106
2865	ENSG00000103995	1283.67	-1.0677	0.103036	-10.3624	3.6754e-25	2.54083e-24	CEP152	22995	CEP152
2868	ENSG00000104047	722.881	-1.25164	0.136417	-9.17504	4.51403e-20	2.70802e-19	DTWD1	56986	DTWD1
2870	ENSG00000104059	1340.26	-0.626118	0.0990331	-6.32231	2.57683e-10	1.05178e-09	FAM189A1	23359	FAM189A1
2871	ENSG00000104064	1967.5	-2.78969	0.0979934	-28.4682	2.90445e-178	2.17725e-176	GABPB1	2553	GABPB1
2872	ENSG00000104067	4904.54	-2.57691	0.0688954	-37.4032	3.46843e-306	1.1242e-303	TJP1	7082	TJP1
2873	ENSG00000104081	8042.78	-1.02713	0.0700387	-14.6652	1.07737e-48	1.24546e-47	BMF	90427	BMF
2876	ENSG00000104129	632.08	-0.999589	0.142093	-7.03473	1.99648e-12	9.05708e-12	DNAJC17	55192	DNAJC17
2877	ENSG00000104131	7535.84	-1.74419	0.0657908	-26.5112	7.19884e-155	3.96437e-153	EIF3J	8669	EIF3J
2880	ENSG00000104142	2703.87	-1.39191	0.0787678	-17.6711	7.00552e-70	1.15123e-68	VPS18	57617	VPS18
2881	ENSG00000104147	1375.71	-0.308867	0.0971611	-3.17892	0.00147826	0.00360771	OIP5	11339	OIP5
2882	ENSG00000104154	217.916	-0.938752	0.250088	-3.75369	0.000174253	0.00047496	SLC30A4	7782	SLC30A4
2883	ENSG00000104164	2426.28	-0.718887	0.0820592	-8.76059	1.94225e-18	1.10481e-17	BLOC1S6	26258	BLOC1S6
2884	ENSG00000104177	7426.73	-0.322353	0.0653754	-4.9308	8.18924e-07	2.70745e-06	MYEF2	50804	MYEF2
2885	ENSG00000104205	424.661	-0.54677	0.170731	-3.20253	0.00136228	0.00334047	SGK3	23678	SGK3
2886	ENSG00000104213	281.631	-0.777942	0.199928	-3.89112	9.97843e-05	0.000278107	PDGFRL	5157	PDGFRL
2887	ENSG00000104218	2461.71	-1.86318	0.0859423	-21.6794	3.21059e-104	8.99309e-103	CSPP1	79848	CSPP1
2889	ENSG00000104221	2746.79	-0.828387	0.0835122	-9.91935	3.42966e-23	2.25462e-22	BRF2	55290	BRF2
2890	ENSG00000104228	701.326	-2.3789	0.157149	-15.1379	9.1079e-52	1.1126e-50	TRIM35	23087	TRIM35
2891	ENSG00000104231	4489.43	-0.422138	0.0684303	-6.16888	6.87776e-10	2.74152e-09	ZFAND1	79752	ZFAND1
2894	ENSG00000104290	895.753	-1.1804	0.119221	-9.90092	4.12449e-23	2.70356e-22	FZD3	7976	FZD3
2895	ENSG00000104299	707.636	-2.06148	0.136253	-15.1298	1.02961e-51	1.25639e-50	INTS9	55756	INTS9
2896	ENSG00000104312	1530.14	-2.23073	0.108395	-20.5796	4.1813e-94	9.9512e-93	RIPK2	8767	RIPK2
2897	ENSG00000104313	1024.42	-2.50119	0.12624	-19.8129	2.30453e-87	5.0147e-86	EYA1	2138	EYA1
2898	ENSG00000104320	5466.67	-2.21094	0.0656981	-33.6531	2.81117e-248	4.98294e-246	NBN	4683	NBN
2903	ENSG00000104331	10624	-1.04294	0.0557751	-18.699	5.04133e-78	9.41667e-77	BPNT2	54928	BPNT2
2906	ENSG00000104343	1635.61	-1.6638	0.0953575	-17.4481	3.56019e-68	5.68311e-67	UBE2W	55284	UBE2W
2907	ENSG00000104356	1986.83	-2.44426	0.0922665	-26.4913	1.22019e-154	6.69787e-153	POP1	10940	POP1
2908	ENSG00000104361	2297.04	-0.953876	0.0869465	-10.9708	5.27808e-28	3.91178e-27	NIPAL2	79815	NIPAL2
2909	ENSG00000104365	12334.5	-0.660717	0.0546936	-12.0803	1.34168e-33	1.14526e-32	IKBKB	3551	IKBKB
2911	ENSG00000104369	621.372	-1.75899	0.148497	-11.8453	2.27718e-32	1.88655e-31	JPH1	56704	JPH1
2913	ENSG00000104375	3084.2	-0.474852	0.0831946	-5.70772	1.14501e-08	4.26672e-08	STK3	6788	STK3
2915	ENSG00000104388	10140.9	-1.09131	0.056827	-19.204	3.42449e-82	6.78776e-81	RAB2A	5862	RAB2A
2916	ENSG00000104408	25152.4	-1.0844	0.055975	-19.3729	1.30761e-83	2.64578e-82	EIF3E	3646	EIF3E
2917	ENSG00000104412	4634.78	-0.802266	0.0693878	-11.5621	6.41537e-31	5.11681e-30	EMC2	9694	EMC2
2918	ENSG00000104413	9778.17	-0.343987	0.0607609	-5.66131	1.50221e-08	5.55403e-08	ESRP1	54845	ESRP1
2920	ENSG00000104419	28190.2	-0.163987	0.0603321	-2.71808	0.00656624	0.0146144	NDRG1	10397	NDRG1
2921	ENSG00000104427	891.505	-0.931409	0.124004	-7.51112	5.86219e-14	2.83191e-13	ZC2HC1A	51101	ZC2HC1A
2924	ENSG00000104442	5501.68	-1.37229	0.0702161	-19.5438	4.65407e-85	9.68165e-84	ARMC1	55156	ARMC1
2925	ENSG00000104447	1015.02	-1.72722	0.116229	-14.8605	5.95237e-50	7.02417e-49	TRPS1	7227	TRPS1
2926	ENSG00000104450	2418.96	-0.941656	0.0798852	-11.7876	4.52109e-32	3.71838e-31	SPAG1	6674	SPAG1
2927	ENSG00000104472	2884.82	-1.18036	0.0782901	-15.0767	2.30478e-51	2.7914e-50	CHRAC1	54108	CHRAC1
2928	ENSG00000104490	3391.56	-0.962898	0.0737643	-13.0537	6.0517e-39	5.79509e-38	NCALD	83988	NCALD
2929	ENSG00000104497	524.701	-0.822578	0.151391	-5.43346	5.52702e-08	1.9744e-07	SNX16	64089	SNX16
2931	ENSG00000104517	13981.4	-1.12616	0.0537528	-20.9506	1.85154e-97	4.62994e-96	UBR5	51366	UBR5
2935	ENSG00000104529	22501.9	-0.224407	0.0548805	-4.08902	4.33199e-05	0.00012509	EEF1D	1936	EEF1D
2937	ENSG00000104549	9541.21	-1.8531	0.0626489	-29.5792	2.76612e-192	2.47735e-190	SQLE	6713	SQLE
2938	ENSG00000104611	683.001	-3.09163	0.168662	-18.3303	4.73896e-75	8.43961e-74	SH2D4A	63898	SH2D4A
2939	ENSG00000104613	2603.22	-0.875569	0.08135	-10.763	5.1468e-27	3.72683e-26	INTS10	55174	INTS10
2940	ENSG00000104626	1207.52	-1.6329	0.114288	-14.2876	2.61475e-46	2.88828e-45	ERI1	90459	ERI1
2941	ENSG00000104635	2587.6	-0.530595	0.0787168	-6.74055	1.57786e-11	6.86868e-11	SLC39A14	23516	SLC39A14
2942	ENSG00000104643	1485.67	-1.13537	0.0978289	-11.6056	3.85839e-31	3.10065e-30	MTMR9	66036	MTMR9
2943	ENSG00000104660	1289.05	-0.892147	0.106364	-8.38766	4.95899e-17	2.6776e-16	LEPROTL1	23484	LEPROTL1
2944	ENSG00000104671	771.317	-0.929052	0.13022	-7.13448	9.71555e-13	4.45799e-12	DCTN6	10671	DCTN6
2945	ENSG00000104679	1223.04	-0.703352	0.106278	-6.61803	3.64009e-11	1.553e-10	R3HCC1	203069	R3HCC1
2946	ENSG00000104687	2763.64	-0.821457	0.0787917	-10.4257	1.89293e-25	1.32121e-24	GSR	2936	GSR
2947	ENSG00000104689	525.983	-1.22529	0.149902	-8.17393	2.98498e-16	1.57135e-15	TNFRSF10A	8797	TNFRSF10A
2948	ENSG00000104691	195.325	-0.574406	0.242902	-2.36476	0.0180416	0.037161	UBXN8	7993	UBXN8
2949	ENSG00000104695	2075.38	-1.18327	0.0855287	-13.8348	1.5719e-43	1.63998e-42	PPP2CB	5516	PPP2CB
2950	ENSG00000104714	1238.49	-1.17356	0.110458	-10.6244	2.29368e-26	1.63787e-25	ERICH1	157697	ERICH1
2953	ENSG00000104728	4145.22	-0.839846	0.0730179	-11.5019	1.29029e-30	1.02098e-29	ARHGEF10	9639	ARHGEF10
2954	ENSG00000104731	2313.59	-0.369351	0.0834176	-4.42774	9.52266e-06	2.91181e-05	KLHDC4	54758	KLHDC4
2955	ENSG00000104738	21438	-0.405055	0.0576545	-7.02556	2.13206e-12	9.65539e-12	MCM4	4173	MCM4
2957	ENSG00000104756	1381.29	-0.661643	0.0982396	-6.73499	1.63943e-11	7.13033e-11	KCTD9	54793	KCTD9
2959	ENSG00000104763	5350.8	-0.15272	0.0650378	-2.34818	0.0188653	0.0387053	ASAH1	427	ASAH1
2970	ENSG00000104824	14706.3	-0.27329	0.0634526	-4.30699	1.65494e-05	4.95448e-05	HNRNPL	3191	HNRNPL
2975	ENSG00000104835	540.944	-0.739023	0.149665	-4.93784	7.89915e-07	2.61459e-06	SARS2	54938	SARS2
2978	ENSG00000104853	8670.68	-0.348058	0.0621693	-5.59855	2.16157e-08	7.91956e-08	CLPTM1	1209	CLPTM1
2979	ENSG00000104856	1678.12	-1.27568	0.105495	-12.0923	1.15923e-33	9.90512e-33	RELB	5971	RELB
2982	ENSG00000104866	3296.18	-0.761031	0.0820306	-9.2774	1.73667e-20	1.05242e-19	PPP1R37	284352	PPP1R37
2986	ENSG00000104880	1716.05	-1.77218	0.0947553	-18.7027	4.70496e-78	8.79802e-77	ARHGEF18	23370	ARHGEF18
2990	ENSG00000104885	5775.18	-0.655866	0.0685521	-9.5674	1.09623e-21	6.88467e-21	DOT1L	84444	DOT1L
2996	ENSG00000104897	2466.58	-0.365846	0.0801109	-4.56675	4.95336e-06	1.54957e-05	SF3A2	8175	SF3A2
3001	ENSG00000104907	3321.06	-0.63221	0.082158	-7.69504	1.41447e-14	6.98924e-14	TRMT1	55621	TRMT1
3011	ENSG00000104957	3146.29	-0.287634	0.0735436	-3.91107	9.18864e-05	0.000256825	CCDC130	81576	CCDC130
3015	ENSG00000104969	8439.74	-0.750569	0.0598024	-12.5508	3.93412e-36	3.54675e-35	SGTA	6449	SGTA
3022	ENSG00000104980	5431.42	-0.394449	0.0660784	-5.96941	2.38115e-09	9.22142e-09	TIMM44	10469	TIMM44
3027	ENSG00000105053	3131.03	-0.644873	0.0763168	-8.44995	2.91418e-17	1.58619e-16	VRK3	51231	VRK3
3028	ENSG00000105058	6656.98	-0.258896	0.0627048	-4.12881	3.64639e-05	0.000105949	FAM32A	26017	FAM32A
3029	ENSG00000105063	19435.6	-0.370333	0.0588307	-6.2949	3.07598e-10	1.25176e-09	PPP6R1	22870	PPP6R1
3030	ENSG00000105072	465.098	-1.96653	0.168512	-11.67	1.81493e-31	1.47031e-30	C19orf44	84167	C19orf44
3034	ENSG00000105127	3962.44	-0.876097	0.0748024	-11.7122	1.1043e-31	8.98247e-31	AKAP8	10270	AKAP8
3037	ENSG00000105136	1637.97	-1.00421	0.0924186	-10.8659	1.67528e-27	1.22798e-26	ZNF419	79744	ZNF419
3042	ENSG00000105171	2564.22	-0.612396	0.0802929	-7.62703	2.40219e-14	1.17665e-13	POP4	10775	POP4
3044	ENSG00000105176	3762.58	-0.875195	0.0728876	-12.0075	3.24617e-33	2.74477e-32	URI1	8725	URI1
3045	ENSG00000105185	4266.39	-0.264562	0.0727592	-3.63613	0.00027676	0.000736836	PDCD5	9141	PDCD5
3046	ENSG00000105186	2484.15	-0.902804	0.084771	-10.6499	1.74537e-26	1.24921e-25	ANKRD27	84079	ANKRD27
3048	ENSG00000105197	12332.9	-0.444944	0.0589762	-7.54447	4.54121e-14	2.20284e-13	TIMM50	92609	TIMM50
3050	ENSG00000105202	10827.7	-0.853066	0.0638243	-13.3658	9.57388e-41	9.50489e-40	FBL	2091	FBL
3051	ENSG00000105204	3444.66	-0.304755	0.0834246	-3.65306	0.000259136	0.000691484	DYRK1B	9149	DYRK1B
3054	ENSG00000105220	32544.6	-0.3065	0.0548693	-5.586	2.3236e-08	8.49673e-08	GPI	2821	GPI
3055	ENSG00000105221	17604.9	-0.32932	0.0606918	-5.42611	5.75953e-08	2.05422e-07	AKT2	208	AKT2
3058	ENSG00000105229	1771.28	-1.48698	0.0916978	-16.2161	3.88168e-59	5.41637e-58	PIAS4	51588	PIAS4
3059	ENSG00000105245	2311.8	-0.749859	0.0978717	-7.66165	1.83562e-14	9.03292e-14	NUMBL	9253	NUMBL
3061	ENSG00000105248	946.97	-2.24576	0.128137	-17.5262	9.04242e-69	1.46265e-67	YJU2	55702	YJU2
3070	ENSG00000105287	2860.95	-0.879064	0.0832555	-10.5586	4.63358e-26	3.28668e-25	PRKD2	25865	PRKD2
3073	ENSG00000105298	2530.65	-0.416323	0.0879909	-4.73143	2.22941e-06	7.1626e-06	CACTIN	58509	CACTIN
3074	ENSG00000105321	1945.06	-0.243499	0.0928812	-2.62161	0.00875144	0.0190812	CCDC9	26093	CCDC9
3075	ENSG00000105323	22471.9	-0.893435	0.0555014	-16.0975	2.65501e-58	3.64935e-57	HNRNPUL1	11100	HNRNPUL1
3076	ENSG00000105325	3647.7	-1.27276	0.0751688	-16.9321	2.61086e-64	3.92991e-63	FZR1	51343	FZR1
3084	ENSG00000105364	4068.5	-0.335511	0.0735879	-4.55932	5.1319e-06	1.60336e-05	MRPL4	51073	MRPL4
3090	ENSG00000105373	7104.83	-0.680644	0.0707047	-9.62657	6.17572e-22	3.90303e-21	NOP53	29997	NOP53
3111	ENSG00000105447	7153.01	-1.4563	0.0665957	-21.8678	5.2685e-106	1.51823e-104	GRWD1	83743	GRWD1
3116	ENSG00000105483	1044.31	-0.889976	0.11928	-7.46122	8.57275e-14	4.11156e-13	CARD8	22900	CARD8
3134	ENSG00000105556	638.803	-1.6144	0.153132	-10.5425	5.49948e-26	3.89114e-25	MIER2	54531	MIER2
3136	ENSG00000105568	24126.7	-0.176007	0.0550893	-3.19493	0.00139863	0.0034237	PPP2R1A	5518	PPP2R1A
3137	ENSG00000105576	11397.7	-0.239901	0.0636168	-3.77102	0.00016258	0.000444317	TNPO2	30000	TNPO2
3145	ENSG00000105617	909.142	-0.932272	0.117974	-7.90238	2.73627e-15	1.39198e-14	LENG1	79165	LENG1
3146	ENSG00000105618	5488.04	-0.165464	0.0690065	-2.39781	0.0164935	0.0342417	PRPF31	26121	PRPF31
3147	ENSG00000105619	1928.99	-0.231886	0.0913599	-2.53816	0.0111437	0.0238582	TFPT	29844	TFPT
3152	ENSG00000105643	6243.96	-0.827346	0.0658184	-12.5701	3.08251e-36	2.78416e-35	ARRDC2	27106	ARRDC2
3154	ENSG00000105649	411.386	-0.647368	0.175004	-3.69916	0.000216313	0.000583158	RAB3A	5864	RAB3A
3157	ENSG00000105656	905.314	-2.10947	0.123768	-17.0437	3.89214e-65	5.92403e-64	ELL	8178	ELL
3162	ENSG00000105671	4933.47	-0.384845	0.0662589	-5.80821	6.31444e-09	2.38671e-08	DDX49	54555	DDX49
3165	ENSG00000105676	2357.44	-1.81564	0.088269	-20.5694	5.16481e-94	1.22576e-92	ARMC6	93436	ARMC6
3176	ENSG00000105705	2288.86	-1.80433	0.0865329	-20.8514	1.48152e-96	3.67497e-95	SUGP1	57794	SUGP1
3178	ENSG00000105708	423.205	-1.79752	0.172824	-10.4008	2.4574e-25	1.70679e-24	ZNF14	7561	ZNF14
3182	ENSG00000105723	7208.89	-0.40784	0.0596731	-6.83457	8.22504e-12	3.6236e-11	GSK3A	2931	GSK3A
3186	ENSG00000105738	9856.48	-1.16963	0.066787	-17.5128	1.14365e-68	1.84463e-67	SIPA1L3	23094	SIPA1L3
3187	ENSG00000105750	563.04	-0.93506	0.144896	-6.45334	1.09413e-10	4.56272e-10	ZNF85	7639	ZNF85
3190	ENSG00000105771	4481.51	-1.65828	0.0683649	-24.2562	5.68321e-130	2.27817e-128	SMG9	56006	SMG9
3191	ENSG00000105778	11319.8	-1.13605	0.0551262	-20.6081	2.31933e-94	5.55089e-93	AVL9	23080	AVL9
3192	ENSG00000105784	576.923	-0.977443	0.148812	-6.56829	5.08966e-11	2.15631e-10	RUNDC3B	154661	RUNDC3B
3194	ENSG00000105793	2322.82	-1.56823	0.0840901	-18.6494	1.27811e-77	2.37045e-76	GTPBP10	85865	GTPBP10
3196	ENSG00000105810	4895.57	-1.27275	0.0713282	-17.8435	3.24495e-71	5.45359e-70	CDK6	1021	CDK6
3197	ENSG00000105819	10272.1	-0.57492	0.0571327	-10.0629	8.05989e-24	5.40178e-23	PMPCB	9512	PMPCB
3198	ENSG00000105821	7114.07	-0.916634	0.0603644	-15.185	4.4458e-52	5.46026e-51	DNAJC2	27000	DNAJC2
3200	ENSG00000105829	1768.84	-0.934238	0.090971	-10.2696	9.6575e-25	6.61581e-24	BET1	10282	BET1
3201	ENSG00000105835	7379.69	-1.45048	0.0596754	-24.3062	1.68702e-130	6.81882e-129	NAMPT	10135	NAMPT
3202	ENSG00000105849	5089.26	-1.36849	0.0741899	-18.4458	5.63569e-76	1.01589e-74	POLR1F	221830	POLR1F
3205	ENSG00000105854	12917.7	-0.181921	0.0580383	-3.1345	0.00172144	0.00416535	PON2	5445	PON2
3206	ENSG00000105855	4008.88	-1.25119	0.0722275	-17.3229	3.158e-67	4.96197e-66	ITGB8	3696	ITGB8
3207	ENSG00000105856	3527.79	-1.07954	0.0786792	-13.7208	7.62305e-43	7.85216e-42	HBP1	26959	HBP1
3208	ENSG00000105865	830.16	-0.532692	0.122334	-4.3544	1.3343e-05	4.03288e-05	DUS4L	11062	DUS4L
3209	ENSG00000105866	2799.67	-1.27802	0.0820428	-15.5775	1.03524e-54	1.33354e-53	SP4	6671	SP4
3210	ENSG00000105875	1034.27	-0.424094	0.116902	-3.62779	0.000285857	0.000759569	WDR91	29062	WDR91
3212	ENSG00000105879	3294.29	-1.79318	0.0782051	-22.9292	2.3748e-116	7.86203e-115	CBLL1	79872	CBLL1
3214	ENSG00000105887	9049.27	-0.646923	0.0604701	-10.6982	1.03741e-26	7.4722e-26	MTPN	136319	MTPN
3215	ENSG00000105889	754.834	-1.41061	0.130446	-10.8137	2.96485e-27	2.16019e-26	STEAP1B	256227	STEAP1B
3217	ENSG00000105926	2423.8	-1.41548	0.0844618	-16.7588	4.8841e-63	7.19882e-62	MPP6	51678	MPP6
3219	ENSG00000105929	13420.4	-0.340018	0.0567347	-5.99312	2.05848e-09	8.00278e-09	ATP6V0A4	50617	ATP6V0A4
3220	ENSG00000105939	5591.53	-1.64717	0.0676244	-24.3577	4.80455e-131	1.9748e-129	ZC3HAV1	56829	ZC3HAV1
3221	ENSG00000105948	1914.03	-1.02996	0.0911767	-11.2964	1.36784e-29	1.05608e-28	TTC26	79989	TTC26
3222	ENSG00000105953	11942.8	-1.43759	0.0591087	-24.3211	1.17368e-130	4.76089e-129	OGDH	4967	OGDH
3224	ENSG00000105963	585.893	-0.743537	0.169559	-4.38512	1.15923e-05	3.52093e-05	ADAP1	11033	ADAP1
3226	ENSG00000105968	15443.9	-0.27033	0.0528761	-5.11253	3.17875e-07	1.08172e-06	H2AZ2	94239	H2AZ2
3229	ENSG00000105976	6043.83	-1.1979	0.0623433	-19.2146	2.79617e-82	5.54558e-81	MET	4233	MET
3230	ENSG00000105982	736.335	-0.410909	0.126776	-3.24121	0.00119023	0.0029404	RNF32	140545	RNF32
3231	ENSG00000105983	3591.2	-0.866813	0.0744954	-11.6358	2.71062e-31	2.18499e-30	LMBR1	64327	LMBR1
3235	ENSG00000105993	9205.92	-1.28133	0.0574486	-22.3039	3.38512e-110	1.02954e-108	DNAJB6	10049	DNAJB6
3242	ENSG00000106012	4853.11	-0.685546	0.0652276	-10.5101	7.76418e-26	5.46964e-25	IQCE	23288	IQCE
3245	ENSG00000106025	4116.8	-0.549259	0.0698936	-7.85851	3.88743e-15	1.96642e-14	TSPAN12	23554	TSPAN12
3246	ENSG00000106028	11353.3	-0.527999	0.0608871	-8.67178	4.25413e-18	2.3911e-17	SSBP1	6742	SSBP1
3248	ENSG00000106034	602.637	-2.11817	0.146392	-14.4692	1.89577e-47	2.13851e-46	CPED1	79974	CPED1
3251	ENSG00000106052	27820	-0.305301	0.0556738	-5.48374	4.16421e-08	1.49905e-07	TAX1BP1	8887	TAX1BP1
3253	ENSG00000106069	1110.85	-1.99601	0.11464	-17.411	6.80337e-68	1.08145e-66	CHN2	1124	CHN2
3254	ENSG00000106070	2450.15	-0.865227	0.0853625	-10.1359	3.82797e-24	2.58262e-23	GRB10	2887	GRB10
3256	ENSG00000106078	4111.73	-0.6731	0.069165	-9.7318	2.20651e-22	1.41287e-21	COBL	23242	COBL
3258	ENSG00000106086	3961.06	-0.524555	0.0697027	-7.5256	5.24787e-14	2.54128e-13	PLEKHA8	84725	PLEKHA8
3260	ENSG00000106100	1137.23	-0.574681	0.107254	-5.35813	8.40883e-08	2.97451e-07	NOD1	10392	NOD1
3261	ENSG00000106105	37540.6	-0.693847	0.0487343	-14.2373	5.37378e-46	5.90908e-45	GARS1	2617	GARS1
3264	ENSG00000106125	94.3663	-1.19926	0.358232	-3.34772	0.000814786	0.00205511	MINDY4	84182	MINDY4
3267	ENSG00000106144	3065.39	-1.29929	0.0772376	-16.822	1.68315e-63	2.50251e-62	CASP2	835	CASP2
3273	ENSG00000106245	8016.58	-0.153162	0.0587138	-2.60862	0.00909073	0.0197728	BUD31	8896	BUD31
3274	ENSG00000106246	1026.53	-0.913119	0.114303	-7.98856	1.36521e-15	7.01106e-15	PTCD1	26024	PTCD1
3277	ENSG00000106263	24983.2	-0.845789	0.0527706	-16.0277	8.19195e-58	1.11697e-56	EIF3B	8662	EIF3B
3278	ENSG00000106266	2622.21	-0.623805	0.0789024	-7.90604	2.65705e-15	1.35188e-14	SNX8	29886	SNX8
3280	ENSG00000106278	408.918	-0.373685	0.166138	-2.24924	0.0244973	0.0491057	PTPRZ1	5803	PTPRZ1
3282	ENSG00000106299	4437.51	-1.62344	0.0690986	-23.4946	4.62921e-122	1.6411e-120	WASL	8976	WASL
3285	ENSG00000106305	4351.11	-0.717064	0.0716538	-10.0073	1.41511e-23	9.41369e-23	AIMP2	7965	AIMP2
3293	ENSG00000106344	6617.68	-1.25393	0.0663371	-18.9024	1.08902e-79	2.08217e-78	RBM28	55131	RBM28
3294	ENSG00000106346	2149.76	-3.02103	0.0924361	-32.6823	2.78635e-234	4.23338e-232	USP42	84132	USP42
3296	ENSG00000106351	2198.24	-0.281992	0.086372	-3.26485	0.00109521	0.0027193	AGFG2	3268	AGFG2
3297	ENSG00000106355	5249.77	-0.309435	0.0684345	-4.52163	6.13645e-06	1.90514e-05	LSM5	23658	LSM5
3301	ENSG00000106392	2628.07	-1.25944	0.0794389	-15.8542	1.31501e-56	1.75161e-55	C1GALT1	56913	C1GALT1
3305	ENSG00000106404	2444	-0.406186	0.0843765	-4.81397	1.47964e-06	4.81605e-06	CLDN15	24146	CLDN15
3307	ENSG00000106415	3973.53	-2.44415	0.0739797	-33.0382	2.30125e-239	3.67692e-237	GLCCI1	113263	GLCCI1
3309	ENSG00000106443	6578.97	-1.65705	0.0665429	-24.902	7.07013e-137	3.12491e-135	PHF14	9678	PHF14
3310	ENSG00000106459	1611.87	-2.6394	0.111679	-23.6339	1.73014e-123	6.32459e-122	NRF1	4899	NRF1
3311	ENSG00000106460	5632.71	-1.00293	0.0648911	-15.4556	6.91116e-54	8.75353e-53	TMEM106B	54664	TMEM106B
3312	ENSG00000106462	4446.06	-0.577641	0.0773497	-7.46791	8.14799e-14	3.91115e-13	EZH2	2146	EZH2
3313	ENSG00000106477	1701.84	-0.758196	0.0949965	-7.9813	1.44794e-15	7.43032e-15	CEP41	95681	CEP41
3316	ENSG00000106484	16212.6	-0.138032	0.0567858	-2.43075	0.0150674	0.0315175	MEST	4232	MEST
3318	ENSG00000106524	1760.57	-0.724994	0.0891533	-8.13199	4.22311e-16	2.21082e-15	ANKMY2	57037	ANKMY2
3319	ENSG00000106526	547.235	-0.437449	0.159236	-2.74717	0.00601124	0.013461	ACTR3C	653857	ACTR3C
3320	ENSG00000106536	661.743	-1.06928	0.134079	-7.97501	1.52364e-15	7.8105e-15	POU6F2	11281	POU6F2
3321	ENSG00000106537	7060.95	-0.231361	0.0625362	-3.69964	0.000215909	0.00058216	TSPAN13	27075	TSPAN13
3322	ENSG00000106538	155.105	-0.969472	0.270025	-3.59031	0.000330286	0.000870287	RARRES2	5919	RARRES2
3325	ENSG00000106546	3079.79	-2.6353	0.0792995	-33.2322	3.68916e-242	6.09482e-240	AHR	196	AHR
3326	ENSG00000106554	9130.42	-0.816599	0.0622882	-13.11	2.88569e-39	2.77818e-38	CHCHD3	54927	CHCHD3
3327	ENSG00000106560	63.366	-1.64747	0.441722	-3.72966	0.000191739	0.000520122	GIMAP2	26157	GIMAP2
3330	ENSG00000106588	667.448	-0.736428	0.131829	-5.58624	2.32043e-08	8.48605e-08	PSMA2	5683	PSMA2
3331	ENSG00000106591	5637.12	-1.0346	0.0628649	-16.4576	7.3995e-61	1.05411e-59	MRPL32	64983	MRPL32
3334	ENSG00000106608	3271.97	-2.25039	0.0758582	-29.6657	2.12554e-193	1.94982e-191	URGCP	55665	URGCP
3335	ENSG00000106609	10481.2	-1.17676	0.0557475	-21.1088	6.60492e-99	1.69521e-97	TMEM248	55069	TMEM248
3337	ENSG00000106615	17943.8	-0.820661	0.0515737	-15.9124	5.1987e-57	6.97388e-56	RHEB	6009	RHEB
3338	ENSG00000106617	3182.59	-1.26927	0.0769572	-16.4932	4.10623e-61	5.86435e-60	PRKAG2	51422	PRKAG2
3343	ENSG00000106635	6223.49	-1.88136	0.0662686	-28.3899	2.69568e-177	1.99439e-175	BCL7B	9275	BCL7B
3344	ENSG00000106636	17175.7	-0.379143	0.0518569	-7.31132	2.64523e-13	1.24533e-12	YKT6	10652	YKT6
3345	ENSG00000106638	5244.11	-0.273453	0.0677639	-4.03538	5.45145e-05	0.000155855	TBL2	26608	TBL2
3346	ENSG00000106648	93.885	-1.05747	0.339105	-3.11842	0.00181821	0.00438642	GALNTL5	168391	GALNTL5
3348	ENSG00000106682	34294.5	-0.742675	0.0533046	-13.9327	4.01175e-44	4.23486e-43	EIF4H	7458	EIF4H
3349	ENSG00000106683	5306.53	-0.723506	0.068937	-10.4952	9.09161e-26	6.39551e-25	LIMK1	3984	LIMK1
3351	ENSG00000106688	410.314	-1.51641	0.169255	-8.95931	3.26728e-19	1.90631e-18	SLC1A1	6505	SLC1A1
3353	ENSG00000106692	3208.13	-0.476849	0.074994	-6.3585	2.03735e-10	8.37102e-10	FKTN	2218	FKTN
3354	ENSG00000106701	1259.19	-0.733729	0.106321	-6.90105	5.16186e-12	2.29699e-11	FSD1L	83856	FSD1L
3356	ENSG00000106723	4435.43	-1.61409	0.0676404	-23.8628	7.44969e-126	2.81081e-124	SPIN1	10927	SPIN1
3358	ENSG00000106771	4220.72	-0.588539	0.0693096	-8.49145	2.04074e-17	1.1175e-16	TMEM245	23731	TMEM245
3360	ENSG00000106780	3287.23	-2.17851	0.0790002	-27.5761	2.15603e-167	1.39764e-165	MEGF9	1955	MEGF9
3362	ENSG00000106789	1662.92	-0.715951	0.0921643	-7.76821	7.96058e-15	3.97305e-14	CORO2A	7464	CORO2A
3363	ENSG00000106799	1856.49	-1.35633	0.0907933	-14.9387	1.8467e-50	2.20058e-49	TGFBR1	7046	TGFBR1
3369	ENSG00000106829	1748.07	-1.16018	0.0957485	-12.117	8.58666e-34	7.36652e-33	TLE4	7091	TLE4
3374	ENSG00000106948	1147.2	-0.509436	0.110111	-4.62655	3.71803e-06	1.17522e-05	AKNA	80709	AKNA
3379	ENSG00000106993	1008.63	-1.14766	0.112059	-10.2416	1.29125e-24	8.82432e-24	CDC37L1	55664	CDC37L1
3383	ENSG00000107021	6600.3	-0.492042	0.0678141	-7.25574	3.99466e-13	1.86719e-12	TBC1D13	54662	TBC1D13
3384	ENSG00000107036	2849.49	-1.18762	0.0761095	-15.6041	6.83179e-55	8.81039e-54	RIC1	57589	RIC1
3385	ENSG00000107077	2313.89	-1.20944	0.0835072	-14.4831	1.54931e-47	1.75001e-46	KDM4C	23081	KDM4C
3386	ENSG00000107099	221.806	-1.3676	0.246983	-5.53722	3.07303e-08	1.1145e-07	DOCK8	81704	DOCK8
3387	ENSG00000107104	1046.8	-2.31606	0.116319	-19.9113	3.24568e-88	7.13106e-87	KANK1	23189	KANK1
3388	ENSG00000107105	514.9	-1.73317	0.156837	-11.0508	2.17351e-28	1.62681e-27	ELAVL2	1993	ELAVL2
3389	ENSG00000107130	2412.42	-0.52174	0.0821535	-6.35079	2.14206e-10	8.79065e-10	NCS1	23413	NCS1
3390	ENSG00000107140	2050.32	-0.75212	0.0867937	-8.66561	4.49118e-18	2.521e-17	TESK1	7016	TESK1
3393	ENSG00000107164	8896.58	-0.71387	0.0609286	-11.7165	1.04921e-31	8.54254e-31	FUBP3	8939	FUBP3
3395	ENSG00000107175	3721.64	-0.190546	0.0714036	-2.66857	0.00761744	0.0167763	CREB3	10488	CREB3
3396	ENSG00000107185	4944.47	-0.504005	0.0707934	-7.11938	1.08417e-12	4.96938e-12	RGP1	9827	RGP1
3399	ENSG00000107201	841.761	-1.32508	0.122607	-10.8076	3.16858e-27	2.30765e-26	DDX58	23586	DDX58
3401	ENSG00000107242	223.301	-1.6981	0.234581	-7.23888	4.52421e-13	2.11094e-12	PIP5K1B	8395	PIP5K1B
3402	ENSG00000107249	107.179	-1.06348	0.321855	-3.30423	0.000952385	0.00237943	GLIS3	169792	GLIS3
3403	ENSG00000107262	6725.28	-0.881514	0.0609597	-14.4606	2.14878e-47	2.41911e-46	BAG1	573	BAG1
3404	ENSG00000107263	7081.85	-0.86317	0.0624888	-13.8132	2.12199e-43	2.20579e-42	RAPGEF1	2889	RAPGEF1
3406	ENSG00000107282	279.451	-1.27919	0.204922	-6.24233	4.31112e-10	1.74128e-09	APBA1	320	APBA1
3407	ENSG00000107290	6421.28	-1.521	0.063191	-24.0699	5.16369e-128	1.997e-126	SETX	23064	SETX
3408	ENSG00000107295	1594.36	-1.35281	0.0939161	-14.4045	4.85163e-47	5.42965e-46	SH3GL2	6456	SH3GL2
3411	ENSG00000107338	717.993	-2.48615	0.168566	-14.7488	3.13087e-49	3.64782e-48	SHB	6461	SHB
3412	ENSG00000107341	2929.46	-1.83731	0.0796419	-23.0696	9.34452e-118	3.14562e-116	UBE2R2	54926	UBE2R2
3413	ENSG00000107362	1292.16	-2.66893	0.109641	-24.3424	6.98301e-131	2.85297e-129	ABHD17B	51104	ABHD17B
3414	ENSG00000107371	1143.99	-2.19381	0.136296	-16.0958	2.72842e-58	3.74875e-57	EXOSC3	51010	EXOSC3
3415	ENSG00000107372	10325.1	-1.01787	0.0583503	-17.4441	3.81545e-68	6.08772e-67	ZFAND5	7763	ZFAND5
3416	ENSG00000107404	5189.51	-0.329876	0.0781142	-4.223	2.41073e-05	7.12501e-05	DVL1	1855	DVL1
3417	ENSG00000107438	5116.4	-0.224064	0.0695415	-3.22202	0.00127292	0.00313288	PDLIM1	9124	PDLIM1
3418	ENSG00000107443	3738.76	-1.4739	0.0778029	-18.944	4.94977e-80	9.51727e-79	CCNJ	54619	CCNJ
3421	ENSG00000107518	837.932	-0.395158	0.119308	-3.31208	0.000926035	0.00231597	ATRNL1	26033	ATRNL1
3422	ENSG00000107521	3676.63	-0.336619	0.0783163	-4.29821	1.72185e-05	5.14891e-05	HPS1	3257	HPS1
3425	ENSG00000107554	5003.51	-2.20606	0.0729395	-30.2451	6.05425e-201	6.00713e-199	DNMBP	23268	DNMBP
3426	ENSG00000107560	1182.68	-1.88227	0.110891	-16.974	1.27905e-64	1.9338e-63	RAB11FIP2	22841	RAB11FIP2
3428	ENSG00000107566	5153.32	-0.922683	0.0639867	-14.4199	3.87745e-47	4.34655e-46	ERLIN1	10613	ERLIN1
3429	ENSG00000107581	28085.4	-1.43038	0.05087	-28.1183	5.84872e-174	4.16422e-172	EIF3A	8661	EIF3A
3431	ENSG00000107611	224.113	-0.649403	0.228761	-2.83878	0.00452863	0.0103419	CUBN	8029	CUBN
3432	ENSG00000107614	909.087	-1.22463	0.122831	-9.97004	2.06144e-23	1.36253e-22	TRDMT1	1787	TRDMT1
3433	ENSG00000107625	3827.39	-1.76419	0.0849812	-20.7597	1.00134e-95	2.44818e-94	DDX50	79009	DDX50
3434	ENSG00000107643	8021.29	-0.901743	0.0651363	-13.8439	1.38412e-43	1.44585e-42	MAPK8	5599	MAPK8
3435	ENSG00000107651	4353.11	-1.55824	0.0682972	-22.8156	3.20829e-115	1.04787e-113	SEC23IP	11196	SEC23IP
3436	ENSG00000107669	3087.42	-1.20501	0.0768417	-15.6817	2.0167e-55	2.62665e-54	ATE1	11101	ATE1
3437	ENSG00000107672	4137.42	-1.15905	0.0741691	-15.6272	4.75449e-55	6.15479e-54	NSMCE4A	54780	NSMCE4A
3438	ENSG00000107679	8987.95	-0.587709	0.0572093	-10.273	9.33052e-25	6.3931e-24	PLEKHA1	59338	PLEKHA1
3444	ENSG00000107745	7701.88	-0.449852	0.0625584	-7.1909	6.43649e-13	2.98113e-12	MICU1	10367	MICU1
3445	ENSG00000107758	2497.31	-0.932932	0.0865137	-10.7836	4.1132e-27	2.98475e-26	PPP3CB	5532	PPP3CB
3446	ENSG00000107771	6045.44	-2.01157	0.0658893	-30.5296	1.0564e-204	1.09946e-202	CCSER2	54462	CCSER2
3447	ENSG00000107779	2232.58	-2.50052	0.0906	-27.5996	1.12467e-167	7.33255e-166	BMPR1A	657	BMPR1A
3448	ENSG00000107789	2090.4	-1.84263	0.0895494	-20.5767	4.44034e-94	1.05529e-92	MINPP1	9562	MINPP1
3452	ENSG00000107815	3402.78	-1.20047	0.074046	-16.2125	4.11575e-59	5.73828e-58	TWNK	56652	TWNK
3459	ENSG00000107854	6019.03	-1.33349	0.0629002	-21.2001	9.53027e-100	2.47402e-98	TNKS2	80351	TNKS2
3461	ENSG00000107862	11770.6	-1.08774	0.0587141	-18.526	1.27415e-76	2.32137e-75	GBF1	8729	GBF1
3462	ENSG00000107863	4802.38	-1.5818	0.0660968	-23.9315	1.43971e-126	5.48684e-125	ARHGAP21	57584	ARHGAP21
3463	ENSG00000107864	530.713	-1.14354	0.151024	-7.57192	3.67753e-14	1.7895e-13	CPEB3	22849	CPEB3
3466	ENSG00000107882	1280.39	-2.26187	0.109027	-20.7459	1.33419e-95	3.25262e-94	SUFU	51684	SUFU
3467	ENSG00000107890	1328.2	-0.700992	0.0994888	-7.04593	1.84221e-12	8.37175e-12	ANKRD26	22852	ANKRD26
3468	ENSG00000107897	5644.15	-0.447181	0.0628677	-7.11305	1.13503e-12	5.19758e-12	ACBD5	91452	ACBD5
3470	ENSG00000107929	7352.01	-2.54022	0.062794	-40.4532	0	0	LARP4B	23185	LARP4B
3471	ENSG00000107937	12554.9	-1.66628	0.0561715	-29.6641	2.23081e-193	2.04089e-191	GTPBP4	23560	GTPBP4
3472	ENSG00000107938	4620.89	-1.9467	0.0802787	-24.2493	6.72521e-130	2.68953e-128	EDRF1	26098	EDRF1
3473	ENSG00000107949	7375.1	-0.835749	0.0683936	-12.2197	2.43987e-34	2.11234e-33	BCCIP	56647	BCCIP
3474	ENSG00000107951	1748.86	-2.03874	0.0946559	-21.5384	6.79576e-103	1.86667e-101	MTPAP	55149	MTPAP
3476	ENSG00000107957	13767	-0.248824	0.0558215	-4.45749	8.29231e-06	2.5475e-05	SH3PXD2A	9644	SH3PXD2A
3477	ENSG00000107959	13471.6	-0.331423	0.0577271	-5.74121	9.40042e-09	3.51952e-08	PITRM1	10531	PITRM1
3482	ENSG00000108010	7513.89	-0.810467	0.0661018	-12.2609	1.46872e-34	1.27708e-33	GLRX3	10539	GLRX3
3484	ENSG00000108021	11086.3	-2.2073	0.0574816	-38.4	0	0	TASOR2	54906	TASOR2
3486	ENSG00000108055	8847.23	-1.97837	0.062116	-31.8495	1.33714e-222	1.7303e-220	SMC3	9126	SMC3
3487	ENSG00000108061	2302.95	-2.99253	0.095091	-31.4702	2.22212e-217	2.72034e-215	SHOC2	8036	SHOC2
3488	ENSG00000108064	5311.71	-0.945554	0.074434	-12.7033	5.6719e-37	5.19322e-36	TFAM	7019	TFAM
3489	ENSG00000108091	5448.33	-2.13096	0.0705487	-30.2055	2.00404e-200	1.9712e-198	CCDC6	8030	CCDC6
3490	ENSG00000108094	3516.26	-2.21063	0.0741083	-29.8297	1.61045e-195	1.51824e-193	CUL2	8453	CUL2
3491	ENSG00000108100	4335.91	-1.20942	0.0691836	-17.4814	1.98655e-68	3.18606e-67	CCNY	219771	CCNY
3494	ENSG00000108175	2419.78	-2.36494	0.0850912	-27.793	5.26693e-170	3.5216e-168	ZMIZ1	57178	ZMIZ1
3495	ENSG00000108176	13693	-0.248817	0.0534189	-4.65785	3.19534e-06	1.01481e-05	DNAJC12	56521	DNAJC12
3498	ENSG00000108219	5016.51	-0.685603	0.0699802	-9.79711	1.15857e-22	7.4876e-22	TSPAN14	81619	TSPAN14
3500	ENSG00000108239	1021.24	-2.71817	0.123076	-22.0853	4.37784e-108	1.2967e-106	TBC1D12	23232	TBC1D12
3501	ENSG00000108242	17.873	-1.95949	0.807301	-2.42721	0.0152153	0.0317946	CYP2C18	1562	CYP2C18
3504	ENSG00000108256	12015.1	-0.490272	0.0615163	-7.96979	1.58939e-15	8.14633e-15	NUFIP2	57532	NUFIP2
3505	ENSG00000108262	4751.08	-0.683519	0.0673294	-10.1519	3.25051e-24	2.19886e-23	GIT1	28964	GIT1
3507	ENSG00000108306	534.89	-1.0555	0.148359	-7.11454	1.12288e-12	5.14401e-12	FBXL20	84961	FBXL20
3509	ENSG00000108312	14275.1	-0.844101	0.0594182	-14.2061	8.39611e-46	9.19977e-45	UBTF	7343	UBTF
3511	ENSG00000108344	15583.3	-0.668993	0.0557358	-12.0029	3.42974e-33	2.89782e-32	PSMD3	5709	PSMD3
3512	ENSG00000108349	5721.28	-1.20028	0.0671741	-17.8682	2.08676e-71	3.51752e-70	CASC3	22794	CASC3
3515	ENSG00000108375	1274.08	-2.18317	0.114108	-19.1324	1.35689e-81	2.66931e-80	RNF43	54894	RNF43
3518	ENSG00000108384	2238.38	-0.752101	0.081697	-9.20598	3.38578e-20	2.03691e-19	RAD51C	5889	RAD51C
3520	ENSG00000108389	3061.33	-0.488218	0.0794305	-6.14648	7.92225e-10	3.14901e-09	MTMR4	9110	MTMR4
3521	ENSG00000108395	2809.29	-0.51207	0.0806683	-6.34785	2.18341e-10	8.95494e-10	TRIM37	4591	TRIM37
3523	ENSG00000108406	5745.27	-0.313837	0.0630389	-4.97846	6.40912e-07	2.13635e-06	DHX40	79665	DHX40
3525	ENSG00000108423	694.878	-2.08013	0.143664	-14.4792	1.64108e-47	1.85305e-46	TUBD1	51174	TUBD1
3526	ENSG00000108424	43936	-1.02063	0.0492738	-20.7134	2.62203e-95	6.36489e-94	KPNB1	3837	KPNB1
3527	ENSG00000108433	2724.66	-0.590213	0.0876781	-6.73159	1.67817e-11	7.2951e-11	GOSR2	9570	GOSR2
3530	ENSG00000108443	3523.99	-1.77048	0.0727008	-24.3529	5.39933e-131	2.21392e-129	RPS6KB1	6198	RPS6KB1
3531	ENSG00000108448	1177.09	-1.07779	0.117764	-9.15209	5.58409e-20	3.33936e-19	TRIM16L	147166	TRIM16L
3534	ENSG00000108468	12925.5	-0.300004	0.0539642	-5.55932	2.7083e-08	9.85475e-08	CBX1	10951	CBX1
3538	ENSG00000108506	1804.62	-0.523556	0.0934852	-5.60042	2.13833e-08	7.83779e-08	INTS2	57508	INTS2
3540	ENSG00000108510	5653.01	-1.85469	0.0641732	-28.9013	1.1498e-183	9.38396e-182	MED13	9969	MED13
3549	ENSG00000108557	3114.24	-1.38567	0.0811707	-17.0711	2.43728e-65	3.73556e-64	RAI1	10743	RAI1
3550	ENSG00000108559	4085.39	-1.10265	0.0780527	-14.1269	2.5918e-45	2.81353e-44	NUP88	4927	NUP88
3551	ENSG00000108561	8855.44	-0.505205	0.0606696	-8.32715	8.28131e-17	4.43979e-16	C1QBP	708	C1QBP
3553	ENSG00000108578	5900.78	-0.399163	0.0654683	-6.09704	1.08048e-09	4.25997e-09	BLMH	642	BLMH
3554	ENSG00000108582	39881.7	-0.146124	0.0544817	-2.68208	0.00731666	0.0161547	CPD	1362	CPD
3555	ENSG00000108587	3513.04	-1.74688	0.0732318	-23.8541	9.18844e-126	3.45155e-124	GOSR1	9527	GOSR1
3556	ENSG00000108588	10054.7	-0.662242	0.0565849	-11.7035	1.22285e-31	9.93012e-31	CCDC47	57003	CCDC47
3557	ENSG00000108590	1034.35	-1.60191	0.114961	-13.9344	3.91628e-44	4.13793e-43	MED31	51003	MED31
3558	ENSG00000108591	3273.19	-0.639934	0.07442	-8.59896	8.04435e-18	4.48001e-17	DRG2	1819	DRG2
3559	ENSG00000108592	5258.12	-0.798969	0.0639908	-12.4857	8.9382e-36	7.98409e-35	FTSJ3	117246	FTSJ3
3560	ENSG00000108599	2122.59	-1.73878	0.0896258	-19.4004	7.65834e-84	1.55697e-82	AKAP10	11216	AKAP10
3566	ENSG00000108651	5260	-1.3859	0.0723837	-19.1466	1.03382e-81	2.03493e-80	UTP6	55813	UTP6
3568	ENSG00000108666	1982.07	-0.546211	0.0868202	-6.29129	3.1483e-10	1.28058e-09	C17orf75	64149	C17orf75
3569	ENSG00000108669	3145.14	-1.08102	0.074002	-14.608	2.49909e-48	2.86562e-47	CYTH1	9267	CYTH1
3570	ENSG00000108671	12118.5	-1.41136	0.0559516	-25.2247	2.14563e-140	1.00168e-138	PSMD11	5717	PSMD11
3581	ENSG00000108774	2992.73	-0.420526	0.078779	-5.33805	9.39527e-08	3.31379e-07	RAB5C	5878	RAB5C
3585	ENSG00000108788	7205	-1.0443	0.0612075	-17.0617	2.86258e-65	4.37459e-64	MLX	6945	MLX
3590	ENSG00000108819	3464.71	-1.147	0.0786154	-14.5901	3.249e-48	3.718e-47	PPP1R9B	84687	PPP1R9B
3594	ENSG00000108826	5523.49	-0.932296	0.0699134	-13.335	1.4485e-40	1.43263e-39	MRPL27	51264	MRPL27
3596	ENSG00000108829	15358.8	-0.944537	0.0555763	-16.9953	8.89448e-65	1.34836e-63	LRRC59	55379	LRRC59
3601	ENSG00000108848	22155.2	-0.946353	0.0525698	-18.0018	1.88423e-72	3.22566e-71	LUC7L3	51747	LUC7L3
3604	ENSG00000108854	1479.92	-2.25492	0.101543	-22.2066	2.96655e-109	8.90304e-108	SMURF2	64750	SMURF2
3605	ENSG00000108861	9484.98	-0.146454	0.0563013	-2.60126	0.00928814	0.0201648	DUSP3	1845	DUSP3
3607	ENSG00000108883	22037.2	-0.633788	0.0563102	-11.2553	2.18108e-29	1.67257e-28	EFTUD2	9343	EFTUD2
3609	ENSG00000108932	98.91	-0.807019	0.325283	-2.48098	0.0131023	0.0277203	SLC16A6	9120	SLC16A6
3610	ENSG00000108946	22826.3	-0.38807	0.0525379	-7.38648	1.50765e-13	7.15717e-13	PRKAR1A	5573	PRKAR1A
3613	ENSG00000108953	45406.7	-0.426895	0.0559413	-7.63112	2.32721e-14	1.14075e-13	YWHAE	7531	YWHAE
3616	ENSG00000108961	475.514	-0.382175	0.155129	-2.46359	0.0137552	0.028974	RANGRF	29098	RANGRF
3617	ENSG00000108963	1485.81	-0.315445	0.105463	-2.99105	0.00278021	0.00655255	DPH1	1801	DPH1
3618	ENSG00000108984	2017.27	-0.398773	0.0898068	-4.44035	8.98145e-06	2.753e-05	MAP2K6	5608	MAP2K6
3620	ENSG00000109046	20952.6	-0.259095	0.0522706	-4.9568	7.16638e-07	2.37991e-06	WSB1	26118	WSB1
3623	ENSG00000109062	7643.64	-0.545946	0.0641812	-8.50632	1.79547e-17	9.86525e-17	SLC9A3R1	9368	SLC9A3R1
3625	ENSG00000109065	7605.15	-0.292355	0.0625098	-4.67694	2.91192e-06	9.27567e-06	NAT9	26151	NAT9
3626	ENSG00000109066	3578.7	-0.730241	0.0784675	-9.30628	1.32386e-20	8.04552e-20	TMEM104	54868	TMEM104
3630	ENSG00000109084	3469.16	-1.10721	0.076049	-14.5592	5.10597e-48	5.81954e-47	TMEM97	27346	TMEM97
3631	ENSG00000109089	1248.9	-0.455242	0.108747	-4.18625	2.83605e-05	8.32064e-05	CDR2L	30850	CDR2L
3636	ENSG00000109111	12197.4	-0.826901	0.0552307	-14.9718	1.12315e-50	1.34308e-49	SUPT6H	6830	SUPT6H
3637	ENSG00000109113	4239.54	-0.195225	0.0697893	-2.79735	0.0051524	0.0116551	RAB34	83871	RAB34
3638	ENSG00000109118	2066.71	-2.1609	0.0890989	-24.2528	6.17373e-130	2.47189e-128	PHF12	57649	PHF12
3640	ENSG00000109133	7734.33	-0.632213	0.0585802	-10.7923	3.74458e-27	2.72074e-26	TMEM33	55161	TMEM33
3643	ENSG00000109171	5047.81	-1.81383	0.0668928	-27.1155	6.46943e-162	3.8492e-160	SLAIN2	57606	SLAIN2
3644	ENSG00000109180	17448.9	-0.358804	0.063941	-5.61148	2.00603e-08	7.3695e-08	OCIAD1	54940	OCIAD1
3647	ENSG00000109184	2272.74	-0.575267	0.0866786	-6.63678	3.20609e-11	1.37094e-10	DCUN1D4	23142	DCUN1D4
3648	ENSG00000109189	1106.14	-1.24075	0.109578	-11.3231	1.00892e-29	7.80729e-29	USP46	64854	USP46
3652	ENSG00000109220	663.732	-2.06522	0.154906	-13.3321	1.50513e-40	1.48778e-39	CHIC2	26511	CHIC2
3655	ENSG00000109270	2452.31	-1.11316	0.0858721	-12.963	1.98284e-38	1.86982e-37	LAMTOR3	8649	LAMTOR3
3657	ENSG00000109320	2521.32	-3.26657	0.0890204	-36.6946	8.90976e-295	2.54812e-292	NFKB1	4790	NFKB1
3660	ENSG00000109332	17289.9	-1.04862	0.0547031	-19.1692	6.68958e-82	1.32057e-80	UBE2D3	7323	UBE2D3
3661	ENSG00000109339	410.553	-0.81256	0.169171	-4.80318	1.56168e-06	5.07095e-06	MAPK10	5602	MAPK10
3662	ENSG00000109381	2118.12	-1.55867	0.0886104	-17.5902	2.92873e-69	4.76906e-68	ELF2	1998	ELF2
3665	ENSG00000109436	2634.51	-0.616747	0.077863	-7.92092	2.35752e-15	1.20146e-14	TBC1D9	23158	TBC1D9
3666	ENSG00000109445	3154.45	-0.809017	0.0732391	-11.0462	2.28568e-28	1.70888e-27	ZNF330	27309	ZNF330
3667	ENSG00000109452	3535.71	-2.03903	0.0792638	-25.7246	6.20632e-146	3.09706e-144	INPP4B	8821	INPP4B
3668	ENSG00000109458	398.765	-1.17059	0.174742	-6.69895	2.09929e-11	9.06781e-11	GAB1	2549	GAB1
3669	ENSG00000109466	2182.17	-1.16919	0.0850803	-13.7422	5.67376e-43	5.85669e-42	KLHL2	11275	KLHL2
3673	ENSG00000109501	5242.51	-0.451959	0.0690768	-6.54285	6.03563e-11	2.54631e-10	WFS1	7466	WFS1
3675	ENSG00000109519	9755.32	-0.562183	0.0589211	-9.54128	1.41079e-21	8.8211e-21	GRPEL1	80273	GRPEL1
3676	ENSG00000109534	1195.41	-1.99245	0.123387	-16.1479	1.17471e-58	1.62384e-57	GAR1	54433	GAR1
3677	ENSG00000109536	2152.46	-1.44094	0.0851397	-16.9244	2.97406e-64	4.47464e-63	FRG1	2483	FRG1
3678	ENSG00000109572	6563.2	-0.854207	0.0608173	-14.0455	8.21259e-45	8.80866e-44	CLCN3	1182	CLCN3
3680	ENSG00000109586	4539.19	-0.29817	0.0722666	-4.12597	3.69172e-05	0.000107229	GALNT7	51809	GALNT7
3681	ENSG00000109606	35860.3	-1.21756	0.0497962	-24.4509	4.92407e-132	2.05117e-130	DHX15	1665	DHX15
3683	ENSG00000109618	2110.51	-0.221984	0.0906132	-2.4498	0.0142935	0.0300353	SEPSECS	51091	SEPSECS
3685	ENSG00000109654	3523.26	-1.06705	0.0790314	-13.5016	1.53025e-41	1.53807e-40	TRIM2	23321	TRIM2
3687	ENSG00000109670	2275.27	-0.728972	0.0844952	-8.62738	6.27707e-18	3.50784e-17	FBXW7	55294	FBXW7
3688	ENSG00000109674	631.826	-1.91192	0.142769	-13.3917	6.76477e-41	6.73371e-40	NEIL3	55247	NEIL3
3689	ENSG00000109680	821.425	-0.68024	0.122618	-5.54763	2.89571e-08	1.05165e-07	TBC1D19	55296	TBC1D19
3690	ENSG00000109684	875.244	-1.25865	0.129609	-9.71118	2.702e-22	1.72366e-21	CLNK	116449	CLNK
3691	ENSG00000109685	26296.7	-0.458956	0.0517412	-8.87022	7.29997e-19	4.20728e-18	NSD2	7468	NSD2
3692	ENSG00000109686	2056.74	-1.21617	0.0862039	-14.1081	3.38773e-45	3.66947e-44	SH3D19	152503	SH3D19
3693	ENSG00000109689	5355.52	-1.9311	0.0653624	-29.5445	7.7278e-192	6.88482e-190	STIM2	57620	STIM2
3696	ENSG00000109738	898.489	-0.465131	0.128024	-3.63315	0.000279987	0.000744903	GLRB	2743	GLRB
3698	ENSG00000109756	2320.94	-2.06608	0.0884514	-23.3584	1.13198e-120	3.93509e-119	RAPGEF2	9693	RAPGEF2
3699	ENSG00000109758	1096.61	-1.29778	0.10879	-11.9292	8.33581e-33	6.98235e-32	HGFAC	3083	HGFAC
3700	ENSG00000109762	1211.14	-0.939333	0.105745	-8.88297	6.50983e-19	3.76016e-18	SNX25	83891	SNX25
3703	ENSG00000109787	4174.85	-1.78717	0.0690592	-25.8788	1.1525e-147	5.86293e-146	KLF3	51274	KLF3
3706	ENSG00000109805	7825.94	-1.45686	0.0664887	-21.9115	2.01973e-106	5.84503e-105	NCAPG	64151	NCAPG
3707	ENSG00000109814	7024.39	-1.01183	0.0706954	-14.3126	1.8256e-46	2.02248e-45	UGDH	7358	UGDH
3708	ENSG00000109819	1913.54	-1.33981	0.108053	-12.3995	2.62814e-35	2.32502e-34	PPARGC1A	10891	PPARGC1A
3714	ENSG00000109881	2570.16	-0.493937	0.0839645	-5.8827	4.03637e-09	1.54227e-08	CCDC34	91057	CCDC34
3716	ENSG00000109911	653.1	-1.42073	0.14154	-10.0376	1.04157e-23	6.95327e-23	ELP4	26610	ELP4
3717	ENSG00000109917	6121.56	-0.515795	0.0632119	-8.15977	3.35661e-16	1.76344e-15	ZPR1	8882	ZPR1
3718	ENSG00000109919	7301.74	-0.84132	0.0603321	-13.9448	3.38298e-44	3.58308e-43	MTCH2	23788	MTCH2
3719	ENSG00000109920	6303.99	-1.43162	0.0618003	-23.1653	1.0193e-118	3.46897e-117	FNBP4	23360	FNBP4
3720	ENSG00000109927	266.387	-0.936078	0.206543	-4.53212	5.8395e-06	1.81709e-05	TECTA	7007	TECTA
3721	ENSG00000109929	12600.5	-0.582505	0.064652	-9.00985	2.0634e-19	1.21285e-18	SC5D	6309	SC5D
3725	ENSG00000109971	197149	-0.298855	0.051085	-5.85016	4.91088e-09	1.86865e-08	HSPA8	3312	HSPA8
3730	ENSG00000110025	114.669	-1.23934	0.309331	-4.00653	6.16175e-05	0.000175337	SNX15	29907	SNX15
3732	ENSG00000110042	268.43	-2.44306	0.223414	-10.9351	7.82951e-28	5.78259e-27	DTX4	23220	DTX4
3734	ENSG00000110047	5172.61	-0.244399	0.0792291	-3.08471	0.00203748	0.00488699	EHD1	10938	EHD1
3735	ENSG00000110048	5919.71	-1.77437	0.066153	-26.8222	1.77844e-158	1.01044e-156	OSBP	5007	OSBP
3737	ENSG00000110060	1702.79	-2.13292	0.101146	-21.0876	1.03451e-98	2.63725e-97	PUS3	83480	PUS3
3738	ENSG00000110063	1635.24	-0.820023	0.0956117	-8.57659	9.77288e-18	5.42933e-17	DCPS	28960	DCPS
3739	ENSG00000110066	8651.58	-1.84752	0.0603934	-30.5914	1.59417e-205	1.68492e-203	KMT5B	51111	KMT5B
3741	ENSG00000110075	15163.4	-1.75175	0.0540954	-32.3826	4.81943e-230	6.8058e-228	PPP6R3	55291	PPP6R3
3746	ENSG00000110090	9408.43	-1.10453	0.0576864	-19.1472	1.0209e-81	2.01067e-80	CPT1A	1374	CPT1A
3748	ENSG00000110104	6750.87	-1.7149	0.0750512	-22.8497	1.47086e-115	4.82718e-114	CCDC86	79080	CCDC86
3749	ENSG00000110107	12709.2	-0.984808	0.0560352	-17.5748	3.84301e-69	6.25188e-68	PRPF19	27339	PRPF19
3750	ENSG00000110108	3871.57	-0.704004	0.0813826	-8.65054	5.12551e-18	2.87138e-17	TMEM109	79073	TMEM109
3754	ENSG00000110172	7704.75	-0.965745	0.0634399	-15.223	2.48843e-52	3.07066e-51	CHORDC1	26973	CHORDC1
3758	ENSG00000110218	3156.41	-2.68549	0.0793253	-33.8542	3.14717e-251	5.69721e-249	PANX1	24145	PANX1
3763	ENSG00000110274	6417.62	-0.4126	0.0735784	-5.60762	2.05131e-08	7.531e-08	CEP164	22897	CEP164
3768	ENSG00000110328	4092.06	-0.334197	0.0762318	-4.38396	1.1654e-05	3.53905e-05	GALNT18	374378	GALNT18
3769	ENSG00000110330	5376.26	-1.11126	0.0747407	-14.8682	5.29994e-50	6.26295e-49	BIRC2	329	BIRC2
3770	ENSG00000110344	6948	-0.934629	0.060275	-15.5061	3.15577e-54	4.02399e-53	UBE4A	9354	UBE4A
3771	ENSG00000110367	7634.53	-1.97177	0.0615121	-32.055	1.87218e-225	2.46961e-223	DDX6	1656	DDX6
3773	ENSG00000110395	4203.49	-1.23756	0.0695519	-17.7934	7.95283e-71	1.32416e-69	CBL	867	CBL
3774	ENSG00000110400	4274.76	-1.20118	0.0692802	-17.3379	2.433e-67	3.82812e-66	NECTIN1	5818	NECTIN1
3775	ENSG00000110422	2282.99	-1.36947	0.0833738	-16.4256	1.25392e-60	1.78108e-59	HIPK3	10114	HIPK3
3777	ENSG00000110429	2738.02	-0.780193	0.0789988	-9.87601	5.2899e-23	3.45615e-22	FBXO3	26273	FBXO3
3778	ENSG00000110435	2378.05	-1.17629	0.0806323	-14.5884	3.33094e-48	3.81048e-47	PDHX	8050	PDHX
3780	ENSG00000110442	2629.58	-0.5326	0.0810546	-6.57088	5.00185e-11	2.12043e-10	COMMD9	29099	COMMD9
3783	ENSG00000110455	938.301	-0.331163	0.125803	-2.63239	0.00847873	0.018528	ACCS	84680	ACCS
3786	ENSG00000110497	2154.64	-2.50331	0.0886817	-28.228	2.65343e-175	1.92957e-173	AMBRA1	55626	AMBRA1
3787	ENSG00000110514	7178.83	-1.33657	0.0618598	-21.6065	1.5594e-103	4.31823e-102	MADD	8567	MADD
3790	ENSG00000110619	12617.7	-0.536756	0.054502	-9.84837	6.96674e-23	4.53258e-22	CARS1	833	CARS1
3793	ENSG00000110660	3147.61	-1.84048	0.0764394	-24.0777	4.28124e-128	1.65949e-126	SLC35F2	54733	SLC35F2
3798	ENSG00000110696	13221	-0.504331	0.0552433	-9.12928	6.8954e-20	4.11055e-19	C11orf58	10944	C11orf58
3801	ENSG00000110711	6182.81	-0.173056	0.0645691	-2.68016	0.00735868	0.0162432	AIP	9049	AIP
3802	ENSG00000110713	14617.1	-1.82821	0.0546234	-33.4693	1.34656e-245	2.31453e-243	NUP98	4928	NUP98
3805	ENSG00000110721	5000.37	-1.30822	0.0652272	-20.0564	1.77489e-89	3.97662e-88	CHKA	1119	CHKA
3806	ENSG00000110723	2770.23	-0.902567	0.0768289	-11.7478	7.25215e-32	5.92872e-31	EXPH5	23086	EXPH5
3807	ENSG00000110756	3230.23	-1.33509	0.077445	-17.2392	1.34907e-66	2.1032e-65	HPS5	11234	HPS5
3808	ENSG00000110768	4674.4	-1.71039	0.0715217	-23.9143	2.17432e-126	8.25878e-125	GTF2H1	2965	GTF2H1
3812	ENSG00000110801	988.724	-0.410954	0.112928	-3.63908	0.000273613	0.000728972	PSMD9	5715	PSMD9
3814	ENSG00000110841	6564.64	-0.50459	0.0640071	-7.88334	3.1875e-15	1.61838e-14	PPFIBP1	8496	PPFIBP1
3817	ENSG00000110851	5575.3	-2.0262	0.0646483	-31.3419	1.25635e-215	1.51086e-213	PRDM4	11108	PRDM4
3818	ENSG00000110852	383.484	-1.59626	0.181218	-8.80849	1.26846e-18	7.25535e-18	CLEC2B	9976	CLEC2B
3820	ENSG00000110876	63.2524	-1.15986	0.464637	-2.49628	0.0125504	0.0266506	SELPLG	6404	SELPLG
3821	ENSG00000110880	9894.03	-1.44466	0.0580727	-24.8767	1.32855e-136	5.86442e-135	CORO1C	23603	CORO1C
3825	ENSG00000110900	3613.84	-1.14113	0.0710074	-16.0706	4.10427e-58	5.62321e-57	TSPAN11	441631	TSPAN11
3826	ENSG00000110906	6484.62	-1.49928	0.0649219	-23.0935	5.37575e-118	1.81142e-116	KCTD10	83892	KCTD10
3829	ENSG00000110921	6823.49	-1.004	0.0769658	-13.0448	6.80732e-39	6.51134e-38	MVK	4598	MVK
3831	ENSG00000110931	3930.32	-0.445556	0.0718267	-6.20321	5.53228e-10	2.22081e-09	CAMKK2	10645	CAMKK2
3835	ENSG00000110958	17155.8	-1.51028	0.054345	-27.7906	5.63839e-170	3.76258e-168	PTGES3	10728	PTGES3
3837	ENSG00000110987	1315.4	-1.11348	0.10255	-10.858	1.82798e-27	1.33833e-26	BCL7A	605	BCL7A
3838	ENSG00000111011	6131.59	-0.45139	0.0680283	-6.63533	3.2378e-11	1.38397e-10	RSRC2	65117	RSRC2
3842	ENSG00000111052	2345.95	-2.06799	0.0981458	-21.0706	1.48084e-98	3.7638e-97	LIN7A	8825	LIN7A
3847	ENSG00000111110	2870.07	-1.58732	0.0771107	-20.585	3.74283e-94	8.92015e-93	PPM1H	57460	PPM1H
3848	ENSG00000111142	11581.9	-1.4833	0.0579346	-25.603	1.41374e-144	6.95285e-143	METAP2	10988	METAP2
3849	ENSG00000111144	13149.3	-0.316845	0.0567096	-5.58715	2.3083e-08	8.44349e-08	LTA4H	4048	LTA4H
3850	ENSG00000111145	648.489	-0.917329	0.136717	-6.70971	1.95008e-11	8.44582e-11	ELK3	2004	ELK3
3851	ENSG00000111181	276.051	-0.588927	0.198967	-2.95993	0.00307711	0.00720639	SLC6A12	6539	SLC6A12
3852	ENSG00000111186	3394.56	-2.08005	0.0787328	-26.4191	8.26273e-154	4.46358e-152	WNT5B	81029	WNT5B
3853	ENSG00000111196	2264.07	-0.946771	0.0840756	-11.261	2.04539e-29	1.57135e-28	MAGOHB	55110	MAGOHB
3855	ENSG00000111203	6155.76	-0.608846	0.0666527	-9.13461	6.56433e-20	3.91525e-19	ITFG2	55846	ITFG2
3856	ENSG00000111206	16125.3	-0.57434	0.0541331	-10.6098	2.68412e-26	1.91346e-25	FOXM1	2305	FOXM1
3857	ENSG00000111215	1181.59	-1.00243	0.113951	-8.79701	1.40513e-18	8.02361e-18	PRH1	5554	PRR4
3858	ENSG00000111218	4603.66	-0.365779	0.073869	-4.95173	7.35551e-07	2.44122e-06	PRMT8	56341	PRMT8
3859	ENSG00000111224	9807.12	-0.95149	0.0626533	-15.1866	4.33899e-52	5.331e-51	PARP11	57097	PARP11
3861	ENSG00000111231	4307.5	-0.811353	0.0691641	-11.7309	8.85637e-32	7.2211e-31	GPN3	51184	GPN3
3865	ENSG00000111247	32562.4	-0.195717	0.0600998	-3.25654	0.00112779	0.00279529	RAD51AP1	10635	RAD51AP1
3868	ENSG00000111254	1730.69	-0.517313	0.0913997	-5.6599	1.51464e-08	5.59693e-08	AKAP3	10566	AKAP3
3869	ENSG00000111261	12576.6	-0.677607	0.0541611	-12.511	6.50333e-36	5.82901e-35	MANSC1	54682	MANSC1
3871	ENSG00000111266	2833.64	-2.3854	0.080899	-29.4862	4.33338e-191	3.8306e-189	DUSP16	80824	DUSP16
3872	ENSG00000111269	7495.46	-0.719653	0.0616359	-11.6759	1.69316e-31	1.37231e-30	CREBL2	1389	CREBL2
3876	ENSG00000111291	172.614	-1.1876	0.257585	-4.61053	4.01653e-06	1.26686e-05	GPRC5D	55507	GPRC5D
3877	ENSG00000111300	5940.13	-0.860802	0.0679235	-12.6731	8.33308e-37	7.60729e-36	NAA25	80018	NAA25
3880	ENSG00000111321	17750.1	-0.208762	0.0554717	-3.76339	0.000167624	0.00045755	LTBR	4055	LTBR
3889	ENSG00000111358	2444.59	-0.447847	0.0805718	-5.55835	2.72334e-08	9.90738e-08	GTF2H3	2967	GTF2H3
3890	ENSG00000111361	6873.97	-0.30108	0.0602793	-4.99476	5.89098e-07	1.9704e-06	EIF2B1	1967	EIF2B1
3891	ENSG00000111364	3585.32	-1.04555	0.0718219	-14.5576	5.2294e-48	5.95823e-47	DDX55	57696	DDX55
3892	ENSG00000111371	56786.6	-1.15168	0.0537088	-21.4431	5.29497e-102	1.42679e-100	SLC38A1	81539	SLC38A1
3895	ENSG00000111412	6541.61	-0.94615	0.0609645	-15.5197	2.55278e-54	3.25755e-53	SPRING1	79794	SPRING1
3896	ENSG00000111424	1527.34	-1.71523	0.103243	-16.6135	5.56373e-62	8.05747e-61	VDR	7421	VDR
3900	ENSG00000111452	3233.46	-0.910136	0.0728588	-12.4918	8.27807e-36	7.40219e-35	ADGRD1	283383	ADGRD1
3901	ENSG00000111481	23408.2	-0.165105	0.0516906	-3.1941	0.00140268	0.00343262	COPZ1	22818	COPZ1
3902	ENSG00000111490	1401.29	-2.50081	0.114025	-21.9321	1.28379e-106	3.72473e-105	TBC1D30	23329	TBC1D30
3903	ENSG00000111530	23133.4	-1.58089	0.0557484	-28.3576	6.75237e-177	4.98489e-175	CAND1	55832	CAND1
3906	ENSG00000111540	3601	-0.204532	0.0710813	-2.87744	0.00400918	0.0092242	RAB5B	5869	RAB5B
3907	ENSG00000111554	1558.39	-1.13001	0.100952	-11.1935	4.38776e-29	3.33844e-28	MDM1	56890	MDM1
3908	ENSG00000111581	10182.2	-0.8718	0.0668823	-13.0348	7.7538e-39	7.39588e-38	NUP107	57122	NUP107
3909	ENSG00000111596	5720.99	-2.5537	0.065823	-38.7964	0	0	CNOT2	4848	CNOT2
3911	ENSG00000111605	14107.3	-1.37318	0.0568082	-24.1723	4.35264e-129	1.7265e-127	CPSF6	11052	CPSF6
3912	ENSG00000111615	4707.16	-1.39393	0.0669839	-20.81	3.51597e-96	8.65839e-95	KRR1	11103	KRR1
3915	ENSG00000111641	25814.4	-1.23298	0.0504949	-24.418	1.10076e-131	4.56299e-130	NOP2	4839	NOP2
3916	ENSG00000111642	54033.2	-0.283366	0.0484744	-5.84568	5.04491e-09	1.9175e-08	CHD4	1108	CHD4
3918	ENSG00000111647	2038.24	-1.18855	0.0894192	-13.2919	2.57872e-40	2.535e-39	UHRF1BP1L	23074	UHRF1BP1L
3922	ENSG00000111665	7173.2	-0.751091	0.0661742	-11.3502	7.39872e-30	5.74756e-29	CDCA3	83461	CDCA3
3924	ENSG00000111667	28049.6	-0.238496	0.0597842	-3.98928	6.62741e-05	0.000188114	USP5	8078	USP5
3926	ENSG00000111670	6252.32	-0.99617	0.06286	-15.8474	1.46417e-56	1.94878e-55	GNPTAB	79158	GNPTAB
3932	ENSG00000111684	6417.89	-0.169596	0.0612461	-2.7691	0.00562119	0.0126475	LPCAT3	10162	LPCAT3
3933	ENSG00000111696	3508.22	-1.12092	0.0758489	-14.7784	2.01973e-49	2.3613e-48	NT5DC3	51559	NT5DC3
3937	ENSG00000111707	13352.4	-0.226256	0.0545856	-4.14498	3.39849e-05	9.91264e-05	SUDS3	64426	SUDS3
3938	ENSG00000111711	8291.12	-0.516891	0.0620045	-8.33635	7.66191e-17	4.1168e-16	GOLT1B	51026	GOLT1B
3940	ENSG00000111716	92389.1	-0.132428	0.0538642	-2.45855	0.0139499	0.0293604	LDHB	3945	LDHB
3941	ENSG00000111725	4242.64	-1.56298	0.0719407	-21.726	1.16647e-104	3.28901e-103	PRKAB1	5564	PRKAB1
3942	ENSG00000111726	11827.8	-0.528027	0.0612585	-8.61966	6.71548e-18	3.74853e-17	CMAS	55907	CMAS
3943	ENSG00000111727	1011.75	-1.67137	0.115218	-14.5062	1.10758e-47	1.25522e-46	HCFC2	29915	HCFC2
3946	ENSG00000111731	10425.2	-0.594668	0.0598589	-9.93449	2.94671e-23	1.94163e-22	C2CD5	9847	C2CD5
3948	ENSG00000111737	9525.53	-1.72268	0.0594499	-28.977	1.28083e-184	1.05546e-182	RAB35	11021	RAB35
3953	ENSG00000111785	2693.02	-1.86377	0.0797681	-23.3649	9.72176e-121	3.3865e-119	RIC8B	55188	RIC8B
3954	ENSG00000111786	25612.5	-0.18497	0.0518869	-3.56486	0.000364046	0.000955987	SRSF9	8683	SRSF9
3956	ENSG00000111790	6921.69	-0.85209	0.0682809	-12.4792	9.69804e-36	8.656e-35	FGFR1OP2	26127	FGFR1OP2
3960	ENSG00000111802	4670.49	-1.03267	0.0678717	-15.215	2.81053e-52	3.46435e-51	TDP2	51567	TDP2
3961	ENSG00000111816	3198.34	-1.08058	0.0749272	-14.4218	3.7744e-47	4.23661e-46	FRK	2444	FRK
3962	ENSG00000111817	395.68	-1.2723	0.177693	-7.16012	8.0607e-13	3.7167e-12	DSE	29940	DSE
3963	ENSG00000111832	2623.72	-0.928903	0.0779677	-11.914	1.00112e-32	8.36207e-32	RWDD1	51389	RWDD1
3967	ENSG00000111845	2493.6	-2.13414	0.0836248	-25.5204	1.16975e-143	5.67904e-142	PAK1IP1	55003	PAK1IP1
3968	ENSG00000111846	585.25	-1.798	0.148662	-12.0945	1.12922e-33	9.65599e-33	GCNT2	2651	GCNT2
3969	ENSG00000111850	303.23	-0.450026	0.192789	-2.3343	0.0195802	0.040032	SMIM8	57150	SMIM8
3971	ENSG00000111860	420.64	-1.76944	0.171741	-10.303	6.8302e-25	4.69221e-24	CEP85L	387119	CEP85L
3973	ENSG00000111875	1211.66	-2.00451	0.110978	-18.0623	6.31894e-73	1.08777e-71	ASF1A	25842	ASF1A
3974	ENSG00000111877	604.825	-1.74371	0.143646	-12.139	6.5632e-34	5.64339e-33	MCM9	254394	MCM9
3975	ENSG00000111879	961.923	-1.26949	0.117867	-10.7706	4.74057e-27	3.43633e-26	FAM184A	79632	FAM184A
3976	ENSG00000111880	1712.68	-2.4553	0.0967348	-25.3818	4.0095e-142	1.9058e-140	RNGTT	8732	RNGTT
3977	ENSG00000111885	3941.77	-1.63216	0.073969	-22.0655	6.77771e-108	1.99711e-106	MAN1A1	4121	MAN1A1
3978	ENSG00000111886	151.002	-2.14362	0.281232	-7.62223	2.49321e-14	1.22071e-13	GABRR2	2570	GABRR2
3979	ENSG00000111897	7661.38	-0.386502	0.0666423	-5.79965	6.64535e-09	2.50816e-08	SERINC1	57515	SERINC1
3980	ENSG00000111906	1619.34	-0.313578	0.093896	-3.33963	0.000838888	0.00211183	HDDC2	51020	HDDC2
3982	ENSG00000111911	2287.43	-0.272	0.0846176	-3.21446	0.00130689	0.00321112	HINT3	135114	HINT3
3983	ENSG00000111912	1842.31	-1.02993	0.088301	-11.6638	1.95027e-31	1.57845e-30	NCOA7	135112	NCOA7
3984	ENSG00000111913	409.477	-0.645173	0.188123	-3.42953	0.000604618	0.0015476	RIPOR2	9750	RIPOR2
3985	ENSG00000111961	674.22	-1.41841	0.140913	-10.0659	7.82005e-24	5.24207e-23	SASH1	23328	SASH1
[truncated: 4,764 more rows]

## Sheet: NCI-H82 ctl vs Lur
	id	baseMean	log2FoldChange	lfcSE	stat	pvalue	padj	symbol	entrez	hgnc_symbol
4	ENSG00000000457	413.356	-1.22588	0.118584	-10.3377	4.75782e-25	3.47381e-24	SCYL3	57147	SCYL3
9	ENSG00000001084	2736.63	-1.54938	0.063654	-24.3406	7.28493e-131	4.94049e-129	GCLC	2729	GCLC
10	ENSG00000001167	1999.15	-1.60572	0.0673664	-23.8357	1.42517e-125	8.82474e-124	NFYA	4800	NFYA
11	ENSG00000001460	530.019	-1.01671	0.10113	-10.0534	8.87094e-24	6.25071e-23	STPG1	90529	STPG1
14	ENSG00000001561	139.868	-1.00114	0.224498	-4.45945	8.2169e-06	2.57327e-05	ENPP4	22875	ENPP4
15	ENSG00000001617	4604.81	-0.507492	0.0547063	-9.27665	1.74883e-20	1.09777e-19	SEMA3F	6405	SEMA3F
17	ENSG00000001629	1460.53	-1.01457	0.0716326	-14.1635	1.54198e-45	2.03671e-44	ANKIB1	54467	ANKIB1
19	ENSG00000001631	2101.66	-0.644836	0.0660171	-9.76772	1.54894e-22	1.04373e-21	KRIT1	889	KRIT1
20	ENSG00000002016	443.965	-1.4629	0.115592	-12.6557	1.04022e-36	1.09024e-35	RAD52	5893	RAD52
29	ENSG00000002822	1155.58	-0.749487	0.0774668	-9.67495	3.85294e-22	2.56414e-21	MAD1L1	8379	MAD1L1
31	ENSG00000002919	776.615	-1.06735	0.0895436	-11.9199	9.32598e-33	8.65764e-32	SNX11	29916	SNX11
38	ENSG00000003393	2026.9	-0.391854	0.0639516	-6.12736	8.93504e-10	3.54053e-09	ALS2	57679	ALS2
42	ENSG00000003509	1302.7	-0.181577	0.0714571	-2.54106	0.0110516	0.0249204	NDUFAF7	55471	NDUFAF7
43	ENSG00000003756	1137.78	-2.27199	0.0866545	-26.2189	1.61884e-151	1.6063e-149	RBM5	10181	RBM5
54	ENSG00000004534	2992.69	-0.295058	0.058533	-5.04088	4.63406e-07	1.57489e-06	RBM6	10180	RBM6
55	ENSG00000004660	3251.3	-0.663389	0.0597814	-11.0969	1.2984e-28	1.06598e-27	CAMKK1	84254	CAMKK1
57	ENSG00000004766	951.492	-0.412334	0.0873162	-4.72231	2.33177e-06	7.6033e-06	VPS50	55610	VPS50
61	ENSG00000004799	233.377	-1.67048	0.169052	-9.88147	5.00904e-23	3.43455e-22	PDK4	5166	PDK4
68	ENSG00000004897	3682.85	-1.33511	0.0643163	-20.7585	1.02697e-95	4.00385e-94	CDC27	996	CDC27
71	ENSG00000004961	2151.18	-0.531517	0.0647523	-8.20847	2.2403e-16	1.19156e-15	HCCS	3052	HCCS
78	ENSG00000005073	140.208	-1.69244	0.2012	-8.41173	4.04014e-17	2.20754e-16	HOXA11	3207	HOXA11
80	ENSG00000005100	5351.44	-1.31482	0.0531775	-24.7252	5.73535e-135	4.23877e-133	DHX33	56919	DHX33
89	ENSG00000005238	33.9733	-0.974451	0.414577	-2.35047	0.0187496	0.0404478	FAM214B	80256	FAM214B
93	ENSG00000005339	2567.79	-2.3488	0.076591	-30.6668	1.57754e-206	3.67249e-204	CREBBP	1387	CREBBP
97	ENSG00000005436	1202.59	-0.314353	0.0824721	-3.81163	0.000138054	0.000391109	GCFC2	6936	GCFC2
101	ENSG00000005483	2334.96	-2.43782	0.0664575	-36.6824	1.39624e-294	1.16567e-291	KMT2E	55904	KMT2E
104	ENSG00000005700	1016.76	-0.472091	0.0798681	-5.91089	3.40272e-09	1.30767e-08	IBTK	25998	IBTK
106	ENSG00000005810	3731.05	-0.932595	0.0726136	-12.8433	9.38464e-38	1.00848e-36	MYCBP2	23077	MYCBP2
107	ENSG00000005812	779.205	-2.23401	0.11584	-19.2854	7.12783e-83	2.15985e-81	FBXL3	26224	FBXL3
111	ENSG00000005889	753.085	-2.25689	0.0995332	-22.6748	7.94865e-114	4.12088e-112	ZFX	7543	ZFX
122	ENSG00000006062	350.261	-3.41052	0.163381	-20.8747	9.09256e-97	3.60294e-95	MAP3K14	9020	MAP3K14
128	ENSG00000006194	1150.4	-1.76349	0.0808888	-21.8014	2.25255e-105	1.02128e-103	ZNF263	10127	ZNF263
[truncated: 5,265 more rows]

## Sheet: NCI-H510 Ctl vs Lur
	id	baseMean	log2FoldChange	lfcSE	stat	pvalue	padj	symbol	entrez	hgnc_symbol
[truncated: 5,700 more rows]

[truncated: 5 more sheets: siASCL1 ctl vs Treated, siASCL1ctl vs NCI-H82 Lur, DMS-53 ctl vs siASCL1 ctl, siNEUROD1 ctl vs NCI-H510 Lur, DMS-53 ctl vs siNEUROD1 ctl]
